# Supplementary material for: Synthesis of N-substituted 3-(2-aryl-2-oxoeth­yl)-3-hy­droxy­indolin-2-ones and their conversion to N-substituted (E)-3-(2-aryl-2-oxo­ethyl­idene)indolin-2-ones: synthetic sequence, spectroscopic characterization and structures of four 3-hy­droxy com­pounds and five oxo­ethyl­idene products
Source: Acta Crystallogr C Struct Chem. 2020 Apr 20;76(Pt 5):433–45. doi: 10.1107/S2053229620004143 (PMC7199199; doi:10.1107/S2053229620004143)
Supplement: Supplementary file 1 [file c-76-00433-sup1.cif]

##############################################################################
#                                                                            #
# This CIF contains the data in a paper accepted for publication in          #
# Acta Crystallographica Section C. It conforms to the requirements of       #
# Notes for Authors for Acta Crystallographica Section C, and has been       #
# peer reviewed under the auspices of the IUCr Commission on Journals.       #
#                                                                            #
# Full details of the Crystallographic Information File format               #
# are given in the paper "The Crystallographic Information File (CIF):       #
# a New Standard Archive File for Crystallography" by S. R. Hall, F. H.      #
# Allen and I. D. Brown [Acta Cryst. (1991), A47, 655-685].                  #
#                                                                            #
# The current version of the core CIF dictionary is obtainable from          #
# ftp://ftp.iucr.org/pub/cif_core.dic.                                       #
#                                                                            #
# Software is freely available for graphical display of the structure(s)     #
# in this CIF. For information consult the CIF software page                 #
# http://www.iucr.org/resources/cif/software.                                #
#                                                                            #
# This file may be used for bona fide research purposes within the           #
# scientific community so long as proper attribution is given to the journal # 
# article from which it was obtained.                                        #
#                                                                            #
##############################################################################
data_global
_audit_creation_method     'from SHELXL-2014'
_journal_date_recd_electronic     2020-03-23
_journal_date_accepted     2020-03-25
_journal_name_full     'Acta Crystallographica, Section C'
_journal_year     2020
_journal_volume     76
_journal_issue      5
_journal_page_first     433
_journal_page_last     445
_journal_paper_category     FA
_journal_paper_doi     10.1107/S2053229620004143
_journal_coeditor_code     SK3748
_publ_contact_author_name
;
Professor Christopher Glidewell
;
_publ_contact_author_address
;
University of St Andrews,
Fife KY16 9ST, UK
;
_publ_contact_author_email     'cg@st-andrews.ac.uk'
_publ_contact_author_fax     ?
_publ_contact_author_phone     ?
_publ_section_title
;
Synthesis of <i>N</i>-substituted 3-(2-aryl-2-oxoethyl)-3-hydroxyindolin-2-ones
and their conversion to <i>N</i>-substituted
(<i>E</i>)-3-(2-aryl-2-oxoethylidene)indolin-2-ones: synthetic sequence,
spectroscopic characterization and the
structures of four 3-hydroxy compounds and five oxoethylidene products
;
loop_
    _publ_author_name
    _publ_author_footnote
    _publ_author_address
    'Becerra, Diana' .
;
Escuela de Ciencias Quim\'ica
Universidad Pedag\'ogica y Tecnol\'ogica de Colombia
150003 Tunja
Colombia
;
    'Castillo, Juan' .
;
Escuela de Ciencias Quim\'ica
Universidad Pedag\'ogica y Tecnol\'ogica de Colombia
150003 Tunja
Colombia
Bioorganic Compounds Research Group
Department of Chemistry
Universidad de los Andes
!!!711 Bogot\'a
Colombia
;
    'Insuasty, Braulio' .
;
Heterocyclic Compounds Research Group
Department of Chemistry
Universidad del Valle
AA 25360 Cali
Colombia
;
    'Cobo, Justo' .
;
Departamento de Qu\'imica Inorg\'anica y Org\'anica
Universidad de Ja\'en
23071 Ja\'en
Spain
;
    'Glidewell, Christopher' .
;
School of Chemistry
University of St Andrews
Fife KY16 9ST
Scotland
;
_publ_section_synopsis
;
Ten new 3-(2-aryl-2-oxoethyl)-3-hydroxyindolin-2-ones have been synthesized,
mostly in excellent yield, and characterized spectroscopically, and nine of
these have been dehydrated to the corresponding
(<i>E</i>)-3-(2-aryl-2-oxoethylidene)indolin-2-ones, also in excellent yield,
and again characterized spectroscopically. The structures of four of the
former and five of the latter are reported, and all show different patterns of
supramolecular assembly.
;
data_Ic
_audit_creation_method     SHELXL-2014
_database_code_depnum_ccdc_archive     'CCDC 1992754'
_chemical_name_systematic
;
1-Benzyl-3-hydroxy-3-[2-(4-methoxyphenyl)-2-oxoethyl]indolin-2-one
;
_chemical_name_common     ?
_chemical_formula_moiety     'C24 H21 N O4'
_chemical_formula_sum     'C24 H21 N O4'
_chemical_formula_iupac     'C24 H21 N O4'
_chemical_formula_weight     387.42
_chemical_melting_point     ?
_space_group_crystal_system     monoclinic
_space_group_name_H-M_alt     'C 2/c'
_space_group_name_Hall     '-C 2yc'
loop_
    _space_group_symop_operation_xyz
    'x, y, z'
    '-x, y, -z+1/2'
    'x+1/2, y+1/2, z'
    '-x+1/2, y+1/2, -z+1/2'
    '-x, -y, -z'
    'x, -y, z-1/2'
    '-x+1/2, -y+1/2, -z'
    'x+1/2, -y+1/2, z-1/2'
_cell_length_a     18.7572(14)
_cell_length_b     13.2095(10)
_cell_length_c     16.750(2)
_cell_angle_alpha     90
_cell_angle_beta     105.374(5)
_cell_angle_gamma     90
_cell_volume     4001.7(6)
_cell_formula_units_Z     8
_cell_measurement_reflns_used     4769
_cell_measurement_theta_min     1.920
_cell_measurement_theta_max     27.920
_cell_measurement_temperature     100(2)
_exptl_crystal_description     block
_exptl_crystal_colour     colourless
_exptl_crystal_size_max     0.140
_exptl_crystal_size_mid     0.130
_exptl_crystal_size_min     0.100
_exptl_crystal_density_diffrn     1.286
_exptl_crystal_density_meas     ?
_exptl_crystal_density_method     ?
_exptl_crystal_F_000     1632
_exptl_absorpt_coefficient_mu     0.088
_exptl_absorpt_correction_type     multi-scan
_exptl_absorpt_process_details
;
(SADABS; Bruker, 2016)
;
_exptl_absorpt_correction_T_min     0.908
_exptl_absorpt_correction_T_max     0.991
_exptl_special_details     ?
_diffrn_ambient_temperature     100(2)
_diffrn_source     'INCOATEC high brilliance microfocus sealed tube'
_diffrn_radiation_type     MoK\a
_diffrn_radiation_wavelength     0.71073
_diffrn_radiation_monochromator     'multilayer mirror'
_diffrn_measurement_device_type     'Bruker D8 Venture'
_diffrn_measurement_method     '\f and \w scans'
_diffrn_detector_area_resol_mean     ?
_diffrn_reflns_number     18506
_diffrn_reflns_av_R_equivalents     0.0508
_diffrn_reflns_av_unetI/netI     0.0481
_diffrn_reflns_theta_min     2.117
_diffrn_reflns_theta_max     27.920
_diffrn_reflns_theta_full     25.242
_diffrn_measured_fraction_theta_max     0.994
_diffrn_measured_fraction_theta_full     0.998
_diffrn_reflns_limit_h_min     -24
_diffrn_reflns_limit_h_max     22
_diffrn_reflns_limit_k_min     -17
_diffrn_reflns_limit_k_max     17
_diffrn_reflns_limit_l_min     -22
_diffrn_reflns_limit_l_max     21
_diffrn_standards_number     0
_diffrn_standards_interval_count     0
_diffrn_standards_interval_time     0
_diffrn_standards_decay_%     0
_refine_special_details     ?
_reflns_number_total     4768
_reflns_number_gt     3469
_reflns_threshold_expression     'I > 2\s(I)'
_refine_ls_structure_factor_coef     Fsqd
_refine_ls_matrix_type     full
_refine_ls_R_factor_all     0.0756
_refine_ls_R_factor_gt     0.0465
_refine_ls_wR_factor_gt     0.0977
_refine_ls_wR_factor_ref     0.1098
_refine_ls_goodness_of_fit_ref     1.018
_refine_ls_restrained_S_all     1.018
_refine_ls_number_reflns     4768
_refine_ls_number_parameters     266
_refine_ls_number_restraints     0
_refine_ls_hydrogen_treatment     mixed
_refine_ls_weighting_scheme     calc
_refine_ls_weighting_details
              'w=1/[\s^2^(Fo^2^)+(0.0428P)^2^+3.9671P] where P=(Fo^2^+2Fc^2^)/3'
_atom_sites_solution_hydrogens     mixed
_atom_sites_solution_primary     difmap
_atom_sites_solution_secondary     ?
_refine_ls_shift/su_max     0.001
_refine_ls_shift/su_mean     0.000
_refine_diff_density_max     0.299
_refine_diff_density_min     -0.262
_refine_ls_extinction_method     none
_refine_ls_extinction_coef     .
loop_
    _atom_type_symbol
    _atom_type_description
    _atom_type_scat_dispersion_real
    _atom_type_scat_dispersion_imag
    _atom_type_scat_source
    'C' 'C' 0.0033 0.0016
                         'International Tables Vol C Tables 4.2.6.8 and 6.1.1.4'
    'H' 'H' 0.0000 0.0000
                         'International Tables Vol C Tables 4.2.6.8 and 6.1.1.4'
    'N' 'N' 0.0061 0.0033
                         'International Tables Vol C Tables 4.2.6.8 and 6.1.1.4'
    'O' 'O' 0.0106 0.0060
                         'International Tables Vol C Tables 4.2.6.8 and 6.1.1.4'
_computing_data_collection
;
APEX3 (Bruker, 2018)
;
_computing_cell_refinement
;
SAINT (Bruker, 2017)
;
_computing_data_reduction
;
SAINT (Bruker, 2017)
;
_computing_structure_solution
;
SHELXT2014 (Sheldrick, 2015a)
;
_computing_structure_refinement
;
SHELXL2014 (Sheldrick, 2015b)
;
_computing_molecular_graphics
;
PLATON (Spek, 2020)
;
_computing_publication_material
;
SHELXL2014 (Sheldrick, 2015b) and PLATON (Spek, 2020)
;
loop_
    _atom_site_type_symbol
    _atom_site_label
    _atom_site_fract_x
    _atom_site_fract_y
    _atom_site_fract_z
    _atom_site_U_iso_or_equiv
    _atom_site_adp_type
    _atom_site_calc_flag
    _atom_site_occupancy
    _atom_site_disorder_assembly
    _atom_site_disorder_group
    N N1 0.62730(7) 0.52592(9) 0.49110(8) 0.0144(3) Uani d 1 . .
    C C2 0.66508(8) 0.61463(11) 0.49618(10) 0.0142(3) Uani d 1 . .
    O O2 0.67273(6) 0.66507(8) 0.43745(7) 0.0176(2) Uani d 1 . .
    C C3 0.70111(8) 0.63794(11) 0.58845(9) 0.0142(3) Uani d 1 . .
    O O3 0.77962(5) 0.63249(8) 0.60183(7) 0.0178(2) Uani d 1 . .
    H H3 0.7919(10) 0.6897(15) 0.5847(12) 0.027 Uiso d 1 . .
    C C3A 0.67518(8) 0.55016(11) 0.63095(9) 0.0142(3) Uani d 1 . .
    C C4 0.68731(8) 0.52756(11) 0.71359(10) 0.0171(3) Uani d 1 . .
    H H4 0.7156 0.5716 0.7548 0.020 Uiso calc 1 . .
    C C5 0.65713(8) 0.43830(12) 0.73571(10) 0.0195(3) Uani d 1 . .
    H H5 0.6658 0.4206 0.7925 0.023 Uiso calc 1 . .
    C C6 0.61469(9) 0.37559(12) 0.67508(10) 0.0197(3) Uani d 1 . .
    H H6 0.5946 0.3153 0.6912 0.024 Uiso calc 1 . .
    C C7 0.60061(8) 0.39845(11) 0.59091(10) 0.0175(3) Uani d 1 . .
    H H7 0.5709 0.3558 0.5496 0.021 Uiso calc 1 . .
    C C7A 0.63207(8) 0.48611(11) 0.57077(9) 0.0142(3) Uani d 1 . .
    C C1 0.58919(8) 0.47598(11) 0.41444(10) 0.0163(3) Uani d 1 . .
    H H1A 0.5816 0.5252 0.3684 0.020 Uiso calc 1 . .
    H H1B 0.5399 0.4535 0.4184 0.020 Uiso calc 1 . .
    C C11 0.63137(8) 0.38522(11) 0.39496(9) 0.0164(3) Uani d 1 . .
    C C12 0.70791(9) 0.37910(12) 0.42166(10) 0.0205(3) Uani d 1 . .
    H H12 0.7352 0.4324 0.4539 0.025 Uiso calc 1 . .
    C C13 0.74512(10) 0.29578(13) 0.40179(11) 0.0265(4) Uani d 1 . .
    H H13 0.7975 0.2925 0.4204 0.032 Uiso calc 1 . .
    C C14 0.70605(11) 0.21783(13) 0.35505(11) 0.0296(4) Uani d 1 . .
    H H14 0.7314 0.1608 0.3416 0.035 Uiso calc 1 . .
    C C15 0.62979(11) 0.22311(13) 0.32796(12) 0.0312(4) Uani d 1 . .
    H H15 0.6028 0.1697 0.2956 0.037 Uiso calc 1 . .
    C C16 0.59252(9) 0.30639(13) 0.34795(11) 0.0241(4) Uani d 1 . .
    H H16 0.5401 0.3094 0.3293 0.029 Uiso calc 1 . .
    C C31 0.68121(8) 0.74281(11) 0.61383(10) 0.0161(3) Uani d 1 . .
    H H31A 0.7019 0.7500 0.6744 0.019 Uiso calc 1 . .
    H H31B 0.7057 0.7939 0.5868 0.019 Uiso calc 1 . .
    C C32 0.59949(8) 0.76693(11) 0.59292(9) 0.0155(3) Uani d 1 . .
    O O32 0.55330(6) 0.70404(8) 0.55953(7) 0.0227(3) Uani d 1 . .
    C C321 0.57886(8) 0.87039(11) 0.61248(10) 0.0164(3) Uani d 1 . .
    C C322 0.50481(8) 0.89970(12) 0.58966(10) 0.0186(3) Uani d 1 . .
    H H322 0.4683 0.8528 0.5617 0.022 Uiso calc 1 . .
    C C323 0.48334(8) 0.99582(12) 0.60699(10) 0.0200(3) Uani d 1 . .
    H H323 0.4327 1.0148 0.5911 0.024 Uiso calc 1 . .
    C C324 0.53700(9) 1.06393(12) 0.64785(11) 0.0216(4) Uani d 1 . .
    C C325 0.61123(9) 1.03573(12) 0.67249(12) 0.0278(4) Uani d 1 . .
    H H325 0.6475 1.0822 0.7017 0.033 Uiso calc 1 . .
    C C326 0.63175(8) 0.94024(12) 0.65438(11) 0.0229(4) Uani d 1 . .
    H H326 0.6824 0.9215 0.6705 0.027 Uiso calc 1 . .
    O O324 0.52364(6) 1.16070(9) 0.66728(9) 0.0326(3) Uani d 1 . .
    C C327 0.44939(9) 1.19684(14) 0.64073(13) 0.0315(4) Uani d 1 . .
    H H37A 0.4180 1.1573 0.6675 0.047 Uiso calc 1 . .
    H H37B 0.4312 1.1898 0.5805 0.047 Uiso calc 1 . .
    H H37C 0.4479 1.2683 0.6560 0.047 Uiso calc 1 . .
loop_
    _atom_site_aniso_label
    _atom_site_aniso_U_11
    _atom_site_aniso_U_22
    _atom_site_aniso_U_33
    _atom_site_aniso_U_12
    _atom_site_aniso_U_13
    _atom_site_aniso_U_23
    N1 0.0156(6) 0.0144(6) 0.0135(7) -0.0009(5) 0.0043(5) -0.0017(5)
    C2 0.0114(7) 0.0141(7) 0.0182(8) 0.0018(6) 0.0057(6) -0.0013(6)
    O2 0.0194(5) 0.0169(5) 0.0178(6) -0.0010(4) 0.0075(4) 0.0018(4)
    C3 0.0129(7) 0.0142(7) 0.0156(8) -0.0007(6) 0.0040(6) -0.0017(6)
    O3 0.0125(5) 0.0172(5) 0.0237(6) -0.0013(4) 0.0050(4) 0.0003(5)
    C3A 0.0132(7) 0.0138(7) 0.0164(8) 0.0017(6) 0.0051(6) -0.0005(6)
    C4 0.0159(7) 0.0186(8) 0.0164(8) -0.0003(6) 0.0039(6) -0.0022(6)
    C5 0.0220(8) 0.0226(8) 0.0159(8) 0.0032(6) 0.0083(7) 0.0030(6)
    C6 0.0214(8) 0.0160(7) 0.0250(9) -0.0004(6) 0.0122(7) 0.0031(6)
    C7 0.0179(7) 0.0156(7) 0.0201(8) -0.0014(6) 0.0069(6) -0.0026(6)
    C7A 0.0137(7) 0.0158(7) 0.0138(8) 0.0024(6) 0.0049(6) -0.0009(6)
    C1 0.0170(7) 0.0178(8) 0.0132(8) -0.0011(6) 0.0023(6) -0.0018(6)
    C11 0.0225(8) 0.0165(7) 0.0121(8) -0.0010(6) 0.0081(6) 0.0006(6)
    C12 0.0254(8) 0.0201(8) 0.0161(8) 0.0026(7) 0.0055(7) 0.0012(6)
    C13 0.0300(9) 0.0292(9) 0.0221(9) 0.0107(7) 0.0099(7) 0.0059(7)
    C14 0.0475(11) 0.0205(9) 0.0282(10) 0.0092(8) 0.0232(9) 0.0029(7)
    C15 0.0492(11) 0.0213(9) 0.0296(10) -0.0081(8) 0.0219(9) -0.0100(8)
    C16 0.0285(9) 0.0239(8) 0.0232(9) -0.0050(7) 0.0128(7) -0.0062(7)
    C31 0.0166(7) 0.0139(7) 0.0177(8) -0.0020(6) 0.0041(6) -0.0029(6)
    C32 0.0170(7) 0.0174(7) 0.0126(8) -0.0019(6) 0.0052(6) -0.0012(6)
    O32 0.0172(5) 0.0207(6) 0.0294(7) -0.0034(5) 0.0051(5) -0.0085(5)
    C321 0.0169(7) 0.0162(7) 0.0166(8) -0.0011(6) 0.0054(6) 0.0008(6)
    C322 0.0159(7) 0.0195(8) 0.0188(8) -0.0030(6) 0.0021(6) -0.0016(6)
    C323 0.0146(7) 0.0211(8) 0.0225(9) 0.0029(6) 0.0020(6) 0.0015(7)
    C324 0.0202(8) 0.0152(8) 0.0291(10) 0.0020(6) 0.0061(7) -0.0010(7)
    C325 0.0162(8) 0.0182(8) 0.0454(12) -0.0024(6) 0.0017(7) -0.0074(8)
    C326 0.0132(7) 0.0194(8) 0.0338(10) 0.0012(6) 0.0022(7) -0.0025(7)
    O324 0.0177(6) 0.0168(6) 0.0592(9) 0.0037(5) 0.0028(6) -0.0086(6)
    C327 0.0224(8) 0.0253(9) 0.0432(12) 0.0111(7) 0.0024(8) -0.0025(8)
_geom_special_details
;
 All esds (except the esd in the dihedral angle between two l.s. planes)
 are estimated using the full covariance matrix.  The cell esds are taken
 into account individually in the estimation of esds in distances, angles
 and torsion angles; correlations between esds in cell parameters are only
 used when they are defined by crystal symmetry.  An approximate (isotropic)
 treatment of cell esds is used for estimating esds involving l.s. planes.
;
loop_
    _geom_bond_atom_site_label_1
    _geom_bond_atom_site_label_2
    _geom_bond_site_symmetry_2
    _geom_bond_distance
    _geom_bond_publ_flag
    N1 C2 . 1.3603(19) ?
    N1 C7A . 1.4150(19) ?
    N1 C1 . 1.4520(19) ?
    C2 O2 . 1.2277(18) ?
    C2 C3 . 1.545(2) ?
    C3 O3 . 1.4315(17) ?
    C3 C3A . 1.507(2) ?
    C3 C31 . 1.524(2) ?
    O3 H3 . 0.86(2) ?
    C3A C4 . 1.375(2) ?
    C3A C7A . 1.398(2) ?
    C4 C5 . 1.400(2) ?
    C4 H4 . 0.9500 ?
    C5 C6 . 1.387(2) ?
    C5 H5 . 0.9500 ?
    C6 C7 . 1.397(2) ?
    C6 H6 . 0.9500 ?
    C7 C7A . 1.381(2) ?
    C7 H7 . 0.9500 ?
    C1 C11 . 1.519(2) ?
    C1 H1A . 0.9900 ?
    C1 H1B . 0.9900 ?
    C11 C12 . 1.388(2) ?
    C11 C16 . 1.389(2) ?
    C12 C13 . 1.390(2) ?
    C12 H12 . 0.9500 ?
    C13 C14 . 1.381(3) ?
    C13 H13 . 0.9500 ?
    C14 C15 . 1.383(3) ?
    C14 H14 . 0.9500 ?
    C15 C16 . 1.391(2) ?
    C15 H15 . 0.9500 ?
    C16 H16 . 0.9500 ?
    C31 C32 . 1.513(2) ?
    C31 H31A . 0.9900 ?
    C31 H31B . 0.9900 ?
    C32 O32 . 1.2234(18) ?
    C32 C321 . 1.481(2) ?
    C321 C322 . 1.394(2) ?
    C321 C326 . 1.400(2) ?
    C322 C323 . 1.386(2) ?
    C322 H322 . 0.9500 ?
    C323 C324 . 1.388(2) ?
    C323 H323 . 0.9500 ?
    C324 O324 . 1.3586(19) ?
    C324 C325 . 1.394(2) ?
    C325 C326 . 1.376(2) ?
    C325 H325 . 0.9500 ?
    C326 H326 . 0.9500 ?
    O324 C327 . 1.4272(19) ?
    C327 H37A . 0.9800 ?
    C327 H37B . 0.9800 ?
    C327 H37C . 0.9800 ?
loop_
    _geom_angle_atom_site_label_1
    _geom_angle_atom_site_label_2
    _geom_angle_atom_site_label_3
    _geom_angle_site_symmetry_1
    _geom_angle_site_symmetry_3
    _geom_angle
    _geom_angle_publ_flag
    C2 N1 C7A . . 111.07(12) ?
    C2 N1 C1 . . 124.95(13) ?
    C7A N1 C1 . . 123.94(12) ?
    O2 C2 N1 . . 125.94(14) ?
    O2 C2 C3 . . 125.48(13) ?
    N1 C2 C3 . . 108.47(12) ?
    O3 C3 C3A . . 109.55(12) ?
    O3 C3 C31 . . 108.66(11) ?
    C3A C3 C31 . . 115.72(12) ?
    O3 C3 C2 . . 107.80(11) ?
    C3A C3 C2 . . 102.06(11) ?
    C31 C3 C2 . . 112.69(12) ?
    C3 O3 H3 . . 105.0(12) ?
    C4 C3A C7A . . 120.28(14) ?
    C4 C3A C3 . . 130.90(14) ?
    C7A C3A C3 . . 108.82(13) ?
    C3A C4 C5 . . 118.62(14) ?
    C3A C4 H4 . . 120.7 ?
    C5 C4 H4 . . 120.7 ?
    C6 C5 C4 . . 120.22(15) ?
    C6 C5 H5 . . 119.9 ?
    C4 C5 H5 . . 119.9 ?
    C5 C6 C7 . . 121.89(14) ?
    C5 C6 H6 . . 119.1 ?
    C7 C6 H6 . . 119.1 ?
    C7A C7 C6 . . 116.68(14) ?
    C7A C7 H7 . . 121.7 ?
    C6 C7 H7 . . 121.7 ?
    C7 C7A C3A . . 122.30(14) ?
    C7 C7A N1 . . 128.13(14) ?
    C3A C7A N1 . . 109.57(13) ?
    N1 C1 C11 . . 112.73(12) ?
    N1 C1 H1A . . 109.0 ?
    C11 C1 H1A . . 109.0 ?
    N1 C1 H1B . . 109.0 ?
    C11 C1 H1B . . 109.0 ?
    H1A C1 H1B . . 107.8 ?
    C12 C11 C16 . . 118.75(14) ?
    C12 C11 C1 . . 121.99(14) ?
    C16 C11 C1 . . 119.24(14) ?
    C11 C12 C13 . . 120.73(16) ?
    C11 C12 H12 . . 119.6 ?
    C13 C12 H12 . . 119.6 ?
    C14 C13 C12 . . 120.10(16) ?
    C14 C13 H13 . . 119.9 ?
    C12 C13 H13 . . 119.9 ?
    C13 C14 C15 . . 119.72(16) ?
    C13 C14 H14 . . 120.1 ?
    C15 C14 H14 . . 120.1 ?
    C14 C15 C16 . . 120.20(16) ?
    C14 C15 H15 . . 119.9 ?
    C16 C15 H15 . . 119.9 ?
    C11 C16 C15 . . 120.50(16) ?
    C11 C16 H16 . . 119.8 ?
    C15 C16 H16 . . 119.8 ?
    C32 C31 C3 . . 115.77(12) ?
    C32 C31 H31A . . 108.3 ?
    C3 C31 H31A . . 108.3 ?
    C32 C31 H31B . . 108.3 ?
    C3 C31 H31B . . 108.3 ?
    H31A C31 H31B . . 107.4 ?
    O32 C32 C321 . . 122.21(13) ?
    O32 C32 C31 . . 120.94(13) ?
    C321 C32 C31 . . 116.83(12) ?
    C322 C321 C326 . . 118.46(14) ?
    C322 C321 C32 . . 119.71(13) ?
    C326 C321 C32 . . 121.83(13) ?
    C323 C322 C321 . . 121.39(14) ?
    C323 C322 H322 . . 119.3 ?
    C321 C322 H322 . . 119.3 ?
    C322 C323 C324 . . 118.96(14) ?
    C322 C323 H323 . . 120.5 ?
    C324 C323 H323 . . 120.5 ?
    O324 C324 C323 . . 124.91(14) ?
    O324 C324 C325 . . 114.44(14) ?
    C323 C324 C325 . . 120.65(15) ?
    C326 C325 C324 . . 119.71(15) ?
    C326 C325 H325 . . 120.1 ?
    C324 C325 H325 . . 120.1 ?
    C325 C326 C321 . . 120.83(14) ?
    C325 C326 H326 . . 119.6 ?
    C321 C326 H326 . . 119.6 ?
    C324 O324 C327 . . 117.83(13) ?
    O324 C327 H37A . . 109.5 ?
    O324 C327 H37B . . 109.5 ?
    H37A C327 H37B . . 109.5 ?
    O324 C327 H37C . . 109.5 ?
    H37A C327 H37C . . 109.5 ?
    H37B C327 H37C . . 109.5 ?
loop_
    _geom_torsion_atom_site_label_1
    _geom_torsion_atom_site_label_2
    _geom_torsion_atom_site_label_3
    _geom_torsion_atom_site_label_4
    _geom_torsion_site_symmetry_1
    _geom_torsion_site_symmetry_2
    _geom_torsion_site_symmetry_3
    _geom_torsion_site_symmetry_4
    _geom_torsion
    _geom_torsion_publ_flag
    C7A N1 C2 O2 . . . . 177.66(13) ?
    C1 N1 C2 O2 . . . . -0.2(2) ?
    C7A N1 C2 C3 . . . . 1.26(15) ?
    C1 N1 C2 C3 . . . . -176.61(12) ?
    O2 C2 C3 O3 . . . . -62.46(18) ?
    N1 C2 C3 O3 . . . . 113.96(12) ?
    O2 C2 C3 C3A . . . . -177.79(13) ?
    N1 C2 C3 C3A . . . . -1.37(14) ?
    O2 C2 C3 C31 . . . . 57.44(18) ?
    N1 C2 C3 C31 . . . . -126.14(13) ?
    O3 C3 C3A C4 . . . . 67.16(19) ?
    C31 C3 C3A C4 . . . . -56.1(2) ?
    C2 C3 C3A C4 . . . . -178.79(15) ?
    O3 C3 C3A C7A . . . . -113.04(13) ?
    C31 C3 C3A C7A . . . . 123.74(14) ?
    C2 C3 C3A C7A . . . . 1.01(14) ?
    C7A C3A C4 C5 . . . . 1.5(2) ?
    C3 C3A C4 C5 . . . . -178.71(14) ?
    C3A C4 C5 C6 . . . . -1.3(2) ?
    C4 C5 C6 C7 . . . . 0.1(2) ?
    C5 C6 C7 C7A . . . . 1.0(2) ?
    C6 C7 C7A C3A . . . . -0.8(2) ?
    C6 C7 C7A N1 . . . . 179.29(14) ?
    C4 C3A C7A C7 . . . . -0.5(2) ?
    C3 C3A C7A C7 . . . . 179.72(13) ?
    C4 C3A C7A N1 . . . . 179.48(13) ?
    C3 C3A C7A N1 . . . . -0.34(16) ?
    C2 N1 C7A C7 . . . . 179.33(14) ?
    C1 N1 C7A C7 . . . . -2.8(2) ?
    C2 N1 C7A C3A . . . . -0.61(16) ?
    C1 N1 C7A C3A . . . . 177.30(12) ?
    C2 N1 C1 C11 . . . . 103.75(16) ?
    C7A N1 C1 C11 . . . . -73.86(17) ?
    N1 C1 C11 C12 . . . . -28.5(2) ?
    N1 C1 C11 C16 . . . . 152.53(14) ?
    C16 C11 C12 C13 . . . . 0.0(2) ?
    C1 C11 C12 C13 . . . . -178.99(15) ?
    C11 C12 C13 C14 . . . . 0.0(2) ?
    C12 C13 C14 C15 . . . . 0.1(3) ?
    C13 C14 C15 C16 . . . . -0.3(3) ?
    C12 C11 C16 C15 . . . . -0.1(2) ?
    C1 C11 C16 C15 . . . . 178.90(15) ?
    C14 C15 C16 C11 . . . . 0.3(3) ?
    O3 C3 C31 C32 . . . . 171.97(12) ?
    C3A C3 C31 C32 . . . . -64.34(18) ?
    C2 C3 C31 C32 . . . . 52.57(17) ?
    C3 C31 C32 O32 . . . . 1.7(2) ?
    C3 C31 C32 C321 . . . . -176.52(13) ?
    O32 C32 C321 C322 . . . . -2.5(2) ?
    C31 C32 C321 C322 . . . . 175.64(14) ?
    O32 C32 C321 C326 . . . . 176.75(15) ?
    C31 C32 C321 C326 . . . . -5.1(2) ?
    C326 C321 C322 C323 . . . . 0.6(2) ?
    C32 C321 C322 C323 . . . . 179.91(15) ?
    C321 C322 C323 C324 . . . . 0.1(2) ?
    C322 C323 C324 O324 . . . . 178.83(16) ?
    C322 C323 C324 C325 . . . . -1.2(3) ?
    O324 C324 C325 C326 . . . . -178.42(17) ?
    C323 C324 C325 C326 . . . . 1.6(3) ?
    C324 C325 C326 C321 . . . . -0.9(3) ?
    C322 C321 C326 C325 . . . . -0.2(3) ?
    C32 C321 C326 C325 . . . . -179.47(16) ?
    C323 C324 O324 C327 . . . . -2.8(3) ?
    C325 C324 O324 C327 . . . . 177.16(16) ?
loop_
    _geom_hbond_atom_site_label_D
    _geom_hbond_atom_site_label_H
    _geom_hbond_atom_site_label_A
    _geom_hbond_site_symmetry_A
    _geom_hbond_distance_DH
    _geom_hbond_distance_HA
    _geom_hbond_distance_DA
    _geom_hbond_angle_DHA
    _geom_hbond_publ_flag
    O3 H3 O2 7_666 0.86(2) 2.10(2) 2.9487(15) 171.1(18) no
    C6 H6 O324 1_545 0.95 2.41 3.297(2) 155 no
    C31 H31B O2 7_666 0.99 2.48 3.312(2) 141 no
    C4 H4 Cg2 6_566 0.95 2.93 3.61001(18) 130 no
    C14 H14 Cg1 7_656 0.95 2.82 3.709(2) 156 no
_shelx_space_group_comment
;
The symmetry employed for this shelxl refinement is uniquely defined
by the following loop, which should always be used as a source of
symmetry information in preference to the above space-group names.
They are only intended as comments.
;
_shelx_estimated_absorpt_T_min     0.988
_shelx_estimated_absorpt_T_max     0.991
_shelx_hkl_file
;
  -2   0   0 64.7497 2.34554   1
  -4   0   0 4590.08 92.4321   1
   4   0   0 4695.14 92.3692   1
  -6   0   0 366.205 10.1867   1
   6   0   0 366.502 10.0254   1
  -8   0   0 10.1764 2.40574   1
   8   0   0 18.6666 2.83022   1
 -10   0   0 903.002 22.5160   1
 -10   0   0 874.489 22.7218   1
  10   0   0 917.061 22.4444   1
 -12   0   0 334.174 12.3750   1
  12   0   0 331.154 12.3849   1
 -12   0   0 342.444 12.2708   1
 -14   0   0 285.846 12.1346   1
  14   0   0 231.386 13.7697   1
 -14   0   0 277.068 12.0901   1
 -16   0   0 8.04701 4.98289   1
  16   0   0 2.89894 5.52568   1
 -16   0   0 21.7846 5.36898   1
 -18   0   0 5.25686 6.02101   1
  18   0   0 7.61248 6.65773   1
 -18   0   0 11.5281 5.97513   1
  20   0   0 75.4072 9.68654   1
 -20   0   0 75.4527 9.69174   1
 -20   0   0 60.8370 9.54688   1
 -22   0   0 99.9196 12.2394   1
 -22   0   0 77.2641 12.2578   1
  -1   1   0 54.1057 2.12531   1
  -5  -1   0 612.488 16.1049   1
   5  -1   0 641.904 14.0475   1
  -5  -1   0 646.031 15.7009   1
   5   1   0 641.296 15.8734   1
  -5   1   0 629.900 14.3505   1
  -7  -1   0 0.05699 1.97562   1
  -7  -1   0 -0.0101 1.74479   1
   7  -1   0 3.39500 1.47751   1
  -7   1   0 2.21871 1.60998   1
   7   1   0 -0.7454 2.01175   1
  -9  -1   0 826.977 21.1772   1
   9  -1   0 821.115 19.3002   1
  -9  -1   0 809.077 21.4387   1
   9   1   0 816.128 21.2626   1
  -9   1   0 791.416 19.8038   1
  11  -1   0 274.700 9.70809   1
 -11  -1   0 276.140 11.3552   1
 -11  -1   0 277.491 11.3454   1
  11   1   0 273.897 11.6573   1
 -11   1   0 302.572 10.4812   1
  13  -1   0 89.1980 7.17322   1
 -13  -1   0 91.1037 7.75945   1
 -13  -1   0 94.4047 8.25045   1
  13   1   0 88.5735 10.7683   1
 -13   1   0 94.2116 6.93369   1
 -13   1   0 93.4707 7.04131   1
 -15  -1   0 6.41573 4.27147   1
 -15  -1   0 1.32565 4.49790   1
  15   1   0 5.65944 5.47409   1
 -15   1   0 4.89647 3.78914   1
 -15   1   0 7.31862 4.40538   1
  17  -1   0 36.6194 6.30903   1
 -17  -1   0 21.6180 6.54750   1
 -17  -1   0 29.4042 6.57710   1
 -17   1   0 42.3931 6.50371   1
  17   1   0 36.0499 7.74379   1
 -17   1   0 35.1893 5.98409   1
 -19  -1   0 -0.7585 6.62988   1
 -19  -1   0 14.4813 6.82109   1
  19   1   0 -12.035 7.89630   1
 -19   1   0 -6.6369 5.85148   1
 -19   1   0 0.41629 5.75660   1
 -21  -1   0 17.6434 8.37153   1
 -21  -1   0 20.8155 9.34995   1
  21   1   0 12.5789 12.7848   1
 -21   1   0 13.6224 8.10832   1
 -21   1   0 26.3119 8.00690   1
 -23  -1   0 56.5801 11.7909   1
 -23  -1   0 44.8855 13.2676   1
 -23   1   0 51.2429 11.6170   1
 -23   1   0 52.1186 12.5232   1
   0  -2   0 29.0008 2.20582   1
   0  -2   0 28.4994 2.39903   1
   0   2   0 30.1341 2.28954   1
   0   2   0 26.6954 2.24140   1
  -2  -2   0 252.061 7.69821   1
  -2  -2   0 252.179 7.95761   1
   2  -2   0 251.027 6.60466   1
   2   2   0 273.068 8.13544   1
  -2   2   0 268.036 6.77239   1
   2   2   0 254.242 7.76425   1
  -4  -2   0 2707.76 55.6859   1
   4  -2   0 2711.59 53.0542   1
  -4  -2   0 2368.18 57.4439   1
  -4   2   0 2704.32 53.3762   1
   4   2   0 2705.55 55.6581   1
   4   2   0 2721.62 55.9680   1
   6  -2   0 1670.74 33.7904   1
  -6  -2   0 1636.52 37.3906   1
  -6  -2   0 1666.71 37.0671   1
   6   2   0 1646.96 37.3263   1
  -8  -2   0 2031.72 45.7246   1
   8  -2   0 2050.10 41.9923   1
  -8  -2   0 2069.34 46.3144   1
   8   2   0 2076.61 46.1951   1
  -8   2   0 2006.23 42.9941   1
 -10  -2   0 28.9049 4.40982   1
 -10  -2   0 41.7468 5.39186   1
  10  -2   0 44.6975 3.70972   1
 -10   2   0 41.1742 4.15620   1
  10   2   0 44.1527 5.79290   1
 -12  -2   0 0.99812 3.24089   1
 -12  -2   0 1.42777 3.45472   1
  12  -2   0 -1.3227 2.45148   1
 -12   2   0 3.88079 2.58931   1
 -14  -2   0 49.8583 7.12164   1
 -14  -2   0 44.1930 5.96048   1
  14  -2   0 46.9407 5.76241   1
 -14   2   0 52.1657 5.53592   1
  14   2   0 62.9927 8.40496   1
 -14   2   0 47.2358 5.46510   1
  16  -2   0 30.9323 5.23709   1
 -16  -2   0 26.9090 6.75498   1
 -16  -2   0 23.0374 5.85101   1
  16   2   0 32.2781 8.03697   1
 -16   2   0 24.5734 5.22387   1
 -16   2   0 23.0277 5.23329   1
 -18  -2   0 42.2752 8.91101   1
 -18  -2   0 65.2259 9.52206   1
 -18   2   0 49.1922 7.68960   1
  18   2   0 67.0756 10.4098   1
 -18   2   0 54.4804 7.36240   1
 -20  -2   0 182.453 18.1710   1
 -20  -2   0 184.756 16.3236   1
 -20   2   0 197.607 14.1853   1
 -20   2   0 210.969 14.0065   1
 -22  -2   0 -2.9630 9.25562   1
 -22  -2   0 -5.5328 10.6698   1
  22   2   0 7.87450 15.7013   1
 -22   2   0 0.46528 8.33243   1
 -22   2   0 0.33712 7.57368   1
   1  -3   0 127.340 5.03179   1
   1  -3   0 129.099 5.25561   1
  -1  -3   0 128.242 5.78387   1
  -1  -3   0 130.869 5.55300   1
  -1   3   0 122.289 5.04522   1
   1   3   0 123.909 5.71150   1
  -1   3   0 134.189 5.32996   1
   3  -3   0 10.4376 1.68630   1
  -3  -3   0 7.78676 2.73788   1
  -3  -3   0 12.0821 2.39361   1
  -3   3   0 9.14847 1.65657   1
   3   3   0 11.9024 2.77530   1
   3   3   0 9.72033 2.50323   1
  -5  -3   0 40.5611 4.53462   1
   5  -3   0 34.8474 2.54058   1
   5  -3   0 34.2360 2.45233   1
  -5  -3   0 37.2683 4.42066   1
   5   3   0 38.7269 4.68359   1
   5   3   0 21.7254 3.95909   1
   7  -3   0 33.4379 2.46659   1
  -7  -3   0 38.5278 4.88764   1
  -7  -3   0 31.4092 4.26069   1
   7   3   0 29.4465 4.35353   1
  -7   3   0 28.1300 3.17027   1
  -9  -3   0 276.362 11.8225   1
   9  -3   0 264.257 7.04638   1
  -9  -3   0 288.746 11.9779   1
  -9   3   0 291.561 8.70407   1
   9   3   0 246.166 11.9308   1
 -11  -3   0 143.024 9.91119   1
 -11  -3   0 144.019 9.45874   1
 -11   3   0 141.523 6.70042   1
 -13  -3   0 124.584 9.98443   1
 -13  -3   0 137.418 10.8247   1
  13   3   0 127.202 11.5862   1
 -13   3   0 124.166 7.16940   1
 -15  -3   0 52.6462 7.77371   1
 -15  -3   0 54.1408 8.77154   1
  15   3   0 59.9077 9.02943   1
 -15   3   0 65.7467 7.01746   1
 -17  -3   0 104.910 11.3044   1
 -17  -3   0 103.399 12.0028   1
 -17   3   0 104.306 8.87778   1
  17   3   0 109.223 12.0885   1
 -17   3   0 115.804 9.43713   1
 -19  -3   0 268.538 17.9311   1
 -19  -3   0 224.190 18.9373   1
  19   3   0 253.510 24.5000   1
 -19   3   0 248.137 13.0940   1
 -19   3   0 264.846 13.0870   1
 -21  -3   0 11.1824 11.2005   1
 -21  -3   0 -6.0557 8.07714   1
 -21   3   0 2.84959 7.94153   1
 -21   3   0 -0.1199 6.41342   1
 -23  -3   0 93.5894 15.1854   1
 -23   3   0 91.0644 9.76640   1
 -23   3   0 127.550 12.7021   1
   0  -4   0 47.3781 4.22795   1
   0  -4   0 44.2056 3.97045   1
   0   4   0 46.3949 4.26627   1
   0   4   0 55.5761 4.11496   1
  -2  -4   0 278.779 9.96188   1
   2  -4   0 290.722 9.09294   1
   2  -4   0 291.487 9.26432   1
  -2   4   0 279.179 9.25996   1
  -2   4   0 284.416 9.00526   1
   2   4   0 286.870 10.4510   1
  -4  -4   0 930.842 24.3938   1
  -4  -4   0 927.946 23.9789   1
   4  -4   0 940.339 21.4813   1
  -4   4   0 947.343 21.5875   1
   4   4   0 914.411 23.9383   1
   4   4   0 950.069 24.6532   1
   6  -4   0 48.5739 3.24123   1
  -6  -4   0 44.3132 5.46476   1
   6  -4   0 39.8625 3.41726   1
  -6  -4   0 32.6851 4.48259   1
   6   4   0 27.9215 3.99178   1
   6   4   0 40.6638 5.47103   1
  -6   4   0 48.8921 3.52482   1
  -8  -4   0 18.5854 4.36540   1
   8  -4   0 22.8994 2.51093   1
  -8  -4   0 9.61313 3.87274   1
   8  -4   0 22.7406 2.49383   1
   8   4   0 26.5564 5.42146   1
  -8   4   0 24.1108 2.91156   1
 -10  -4   0 98.5558 8.94996   1
 -10  -4   0 75.0294 7.81304   1
 -10   4   0 103.963 5.42183   1
  10   4   0 65.1530 13.1643   1
 -12  -4   0 32.5364 6.89641   1
 -12  -4   0 45.5983 6.85553   1
  12   4   0 33.9561 7.02977   1
 -12   4   0 44.3629 4.99293   1
 -14  -4   0 260.958 15.4623   1
 -14  -4   0 227.268 14.0414   1
 -14   4   0 256.775 9.83819   1
  14   4   0 248.332 15.5408   1
 -16  -4   0 348.332 19.1287   1
 -16  -4   0 333.409 17.9505   1
 -16   4   0 357.439 12.4881   1
  16   4   0 321.586 19.6543   1
 -18  -4   0 133.647 14.7059   1
 -18  -4   0 118.445 14.4641   1
 -18   4   0 128.474 9.46833   1
 -18   4   0 131.334 9.05607   1
  18   4   0 111.747 27.1616   1
 -20  -4   0 5.69262 11.3742   1
 -20  -4   0 6.93513 15.5883   1
 -20   4   0 1.77218 5.09633   1
 -20   4   0 11.2352 5.11629   1
 -22  -4   0 186.182 20.7459   1
 -22  -4   0 182.128 20.3311   1
 -22   4   0 179.997 11.1128   1
 -22   4   0 185.069 11.6675   1
  -1  -5   0 7.07509 2.76857   1
  -1  -5   0 6.82918 2.82700   1
   1  -5   0 8.05638 2.50438   1
   1  -5   0 5.87884 2.24061   1
   1   5   0 5.82645 2.04357   1
  -1   5   0 9.99512 2.48648   1
  -1   5   0 12.2638 2.76771   1
   1   5   0 8.61961 3.03142   1
  -3  -5   0 341.706 12.7206   1
   3  -5   0 351.160 11.0008   1
  -3  -5   0 366.137 12.8338   1
   3  -5   0 342.402 11.0995   1
   3   5   0 344.602 12.4925   1
  -3   5   0 342.677 10.9427   1
   3   5   0 316.939 12.7697   1
  -3   5   0 355.872 11.5552   1
   5  -5   0 47.7418 4.37352   1
  -5  -5   0 53.9411 6.65030   1
  -5  -5   0 54.1750 6.49081   1
  -5   5   0 42.2549 4.03440   1
   5   5   0 39.5945 4.96892   1
   5   5   0 40.2832 5.86771   1
  -7  -5   0 78.1334 7.65030   1
   7  -5   0 88.9202 4.68207   1
   7  -5   0 85.8839 4.82026   1
  -7  -5   0 82.1557 7.87102   1
   7   5   0 75.0003 8.63407   1
  -7   5   0 81.7004 4.99553   1
   7   5   0 87.5205 7.58553   1
  -9  -5   0 222.630 11.9486   1
  -9  -5   0 219.708 12.7770   1
   9  -5   0 217.818 6.33771   1
   9  -5   0 208.043 6.25620   1
  -9   5   0 211.455 7.74296   1
 -11  -5   0 3.48858 5.24960   1
 -11  -5   0 -0.4723 3.58751   1
 -11   5   0 3.64708 2.55729   1
  11   5   0 3.07618 7.18788   1
 -13  -5   0 168.067 14.0721   1
 -13  -5   0 178.617 12.9397   1
 -13   5   0 171.839 7.70894   1
  13   5   0 164.110 14.4952   1
 -15  -5   0 37.3189 7.70669   1
 -15  -5   0 46.8479 9.08463   1
  15   5   0 43.9181 10.1121   1
 -15   5   0 46.8554 4.92911   1
 -17  -5   0 67.0293 11.9036   1
 -17  -5   0 61.6595 9.77571   1
 -17   5   0 80.3285 6.96364   1
 -17   5   0 77.0727 7.32300   1
 -19  -5   0 190.674 24.1237   1
 -19  -5   0 242.382 23.4815   1
  19   5   0 374.606 43.2704   1
 -19   5   0 232.167 9.85254   1
 -21  -5   0 155.331 17.0910   1
 -21  -5   0 161.384 19.5777   1
   0  -6   0 438.308 14.5483   1
   0  -6   0 433.931 14.8207   1
   0   6   0 439.382 15.2525   1
   0   6   0 429.715 14.4096   1
   2  -6   0 331.368 11.9536   1
   2  -6   0 303.398 11.5927   1
  -2  -6   0 320.403 12.8681   1
  -2  -6   0 328.766 12.8724   1
  -2   6   0 329.207 11.6878   1
   2   6   0 334.610 13.4255   1
  -2   6   0 312.160 12.1616   1
  -4  -6   0 258.777 12.0024   1
   4  -6   0 258.010 10.0313   1
   4  -6   0 271.929 10.2724   1
  -4  -6   0 281.245 12.4288   1
  -4   6   0 277.224 10.0780   1
   4   6   0 269.705 11.8861   1
   4   6   0 263.014 12.8169   1
  -6  -6   0 41.9365 6.49749   1
   6  -6   0 38.8593 4.41032   1
  -6  -6   0 50.2511 6.91941   1
   6   6   0 41.7828 6.64674   1
  -6   6   0 47.6176 4.53734   1
   6   6   0 29.2887 4.84033   1
  -8  -6   0 32.6357 6.64067   1
  -8  -6   0 14.9776 4.07956   1
   8  -6   0 28.5603 3.19903   1
   8  -6   0 22.7333 3.38481   1
  -8   6   0 27.8688 3.55579   1
 -10  -6   0 3.40974 5.04451   1
 -10  -6   0 -0.3306 4.08374   1
 -10   6   0 -2.5424 2.30604   1
  10   6   0 12.8477 6.53584   1
 -12  -6   0 -1.7012 6.81199   1
 -12  -6   0 7.27563 5.27688   1
  12   6   0 -1.6810 6.99270   1
 -12   6   0 9.28002 3.06319   1
 -14  -6   0 4.29795 8.25813   1
 -14  -6   0 8.84237 6.35481   1
  14   6   0 8.42045 8.53845   1
 -14   6   0 1.61743 3.05248   1
 -16  -6   0 9.01436 7.52799   1
 -16  -6   0 0.62567 9.25062   1
 -16   6   0 4.13811 3.21235   1
 -18  -6   0 108.015 15.6539   1
 -18  -6   0 101.211 13.3121   1
  18   6   0 135.448 20.3673   1
 -20  -6   0 100.794 15.3920   1
 -20  -6   0 130.478 19.1223   1
 -22  -6   0 72.8226 14.8466   1
  -1  -7   0 32.2086 4.95764   1
   1  -7   0 35.8594 5.10193   1
  -1  -7   0 41.5582 6.07512   1
   1  -7   0 40.7661 5.66916   1
  -1   7   0 33.3741 4.54570   1
   1   7   0 36.7756 5.27171   1
   1   7   0 23.0297 4.70252   1
  -1   7   0 41.7681 5.98889   1
  -3  -7   0 1996.34 47.9245   1
   3  -7   0 1963.30 45.5851   1
   3  -7   0 2002.59 45.8640   1
  -3  -7   0 1996.29 48.3577   1
   3   7   0 1963.71 47.6791   1
   3   7   0 2010.04 48.7992   1
  -3   7   0 2026.46 45.8401   1
  -3   7   0 1984.21 46.6467   1
  -5  -7   0 128.689 9.96654   1
  -5  -7   0 123.365 10.4608   1
   5  -7   0 124.742 7.74597   1
   5  -7   0 131.960 8.11571   1
   5   7   0 145.397 11.5480   1
  -5   7   0 126.741 7.46716   1
   5   7   0 132.653 9.41585   1
  -7  -7   0 200.212 13.1005   1
   7  -7   0 194.206 9.85735   1
  -7  -7   0 217.721 12.7560   1
   7   7   0 203.931 12.1737   1
  -7   7   0 195.446 8.87069   1
   9  -7   0 82.6483 6.28731   1
   9  -7   0 86.4438 5.42626   1
  -9  -7   0 78.6997 9.61009   1
  -9  -7   0 64.1257 8.60180   1
  -9   7   0 92.1198 6.32352   1
   9   7   0 93.4127 11.5447   1
 -11  -7   0 36.8824 8.24600   1
 -11  -7   0 39.2661 9.78977   1
 -11   7   0 42.0492 4.59693   1
  11   7   0 51.1510 9.90322   1
 -13  -7   0 691.122 28.2074   1
 -13  -7   0 646.740 26.2386   1
  13   7   0 658.483 27.9392   1
 -13   7   0 663.385 17.6568   1
 -15  -7   0 395.298 24.0346   1
 -15  -7   0 395.605 22.0553   1
 -15   7   0 398.620 12.1355   1
 -17  -7   0 8.03277 11.1252   1
 -17  -7   0 13.6287 8.56770   1
  17   7   0 11.7163 15.2948   1
 -19  -7   0 -3.2882 14.1889   1
 -19  -7   0 2.62052 10.1877   1
 -21  -7   0 3.46787 17.4511   1
 -21  -7   0 39.6852 13.1570   1
   0  -8   0 380.802 15.3012   1
   0  -8   0 385.574 15.7429   1
   0   8   0 421.261 15.6887   1
   0   8   0 396.116 16.5577   1
   2  -8   0 320.457 13.9521   1
   2  -8   0 321.069 13.5388   1
  -2  -8   0 333.391 15.0382   1
  -2  -8   0 306.928 14.4507   1
  -2   8   0 320.896 13.2289   1
  -2   8   0 324.142 14.6187   1
   2   8   0 316.558 15.7042   1
   2   8   0 334.165 14.3966   1
   4  -8   0 67.3171 7.41600   1
   4  -8   0 70.6782 7.87063   1
  -4  -8   0 63.0093 10.1291   1
  -4  -8   0 67.7105 8.29757   1
   4   8   0 65.7237 8.26532   1
   4   8   0 66.5175 8.51119   1
  -4   8   0 65.5752 6.61281   1
  -6  -8   0 7.68022 4.96473   1
   6  -8   0 -1.1547 3.22579   1
  -6  -8   0 1.31185 6.11507   1
   6  -8   0 -3.2722 3.65712   1
   6   8   0 10.3353 7.53741   1
  -6   8   0 -0.6721 2.87299   1
   6   8   0 6.66151 3.86701   1
  -8  -8   0 186.277 13.2745   1
   8  -8   0 188.548 10.0551   1
  -8  -8   0 187.814 14.8442   1
   8   8   0 187.402 12.9188   1
   8   8   0 212.530 16.3461   1
  -8   8   0 190.124 9.37774   1
  10  -8   0 1222.86 28.6482   1
 -10  -8   0 1240.63 38.0584   1
  10  -8   0 1210.69 28.1302   1
 -10  -8   0 1276.70 38.3325   1
 -10   8   0 1234.65 30.3118   1
  10   8   0 1298.83 39.4287   1
 -12  -8   0 33.4857 7.68814   1
 -12  -8   0 41.6634 11.0811   1
  12   8   0 53.9048 11.4218   1
 -12   8   0 43.5049 5.15924   1
 -14  -8   0 278.362 19.4866   1
 -14  -8   0 272.888 21.9830   1
 -14   8   0 245.055 9.98862   1
 -16  -8   0 -6.6460 9.22130   1
 -16  -8   0 11.3250 12.4487   1
 -16   8   0 6.77220 3.36693   1
  16   8   0 1.75678 16.9130   1
 -18  -8   0 22.3636 15.1183   1
 -18  -8   0 16.0680 10.8498   1
 -20  -8   0 86.9948 16.7070   1
 -20  -8   0 61.8351 19.1390   1
   1  -9   0 135.081 11.3467   1
   1  -9   0 164.382 10.5996   1
  -1  -9   0 169.213 11.3691   1
  -1  -9   0 156.179 12.0025   1
  -1   9   0 167.752 12.4386   1
  -1   9   0 169.990 10.5706   1
   1   9   0 152.146 12.8290   1
   1   9   0 155.812 10.5961   1
  -3  -9   0 21.6081 6.44629   1
   3  -9   0 23.1114 5.79371   1
   3  -9   0 26.1565 5.46964   1
  -3  -9   0 22.6621 5.94663   1
  -3   9   0 20.0109 4.62901   1
   3   9   0 9.19275 6.85181   1
   3   9   0 14.7837 4.46567   1
   5  -9   0 406.544 15.7729   1
  -5  -9   0 417.331 19.5876   1
  -5  -9   0 397.554 18.4800   1
   5  -9   0 413.973 16.2707   1
   5   9   0 412.351 20.5374   1
   5   9   0 431.685 18.3129   1
  -5   9   0 408.307 15.4317   1
  -7  -9   0 20.7774 7.43002   1
   7  -9   0 19.2893 4.75270   1
  -7  -9   0 16.6028 6.36283   1
   7  -9   0 25.3035 5.81506   1
   7   9   0 15.6910 5.73930   1
   7   9   0 23.7556 9.23226   1
  -7   9   0 20.2613 4.89424   1
   9  -9   0 49.9550 5.73903   1
   9  -9   0 58.7777 6.87355   1
  -9  -9   0 36.1506 10.1227   1
  -9  -9   0 36.4292 8.50180   1
   9   9   0 53.3882 11.0738   1
  -9   9   0 52.1355 6.23716   1
 -11  -9   0 499.270 23.8153   1
  11  -9   0 508.651 13.9029   1
  11  -9   0 504.472 14.8876   1
 -11  -9   0 509.659 25.1881   1
 -11   9   0 501.248 16.4268   1
  11   9   0 528.668 26.9213   1
 -13  -9   0 297.401 20.7741   1
 -13  -9   0 346.026 23.8500   1
 -13   9   0 320.704 12.4010   1
  13   9   0 370.624 36.2012   1
 -15  -9   0 8.04810 9.50732   1
 -15  -9   0 -3.3208 12.8630   1
  15   9   0 -0.5058 20.1199   1
 -15   9   0 6.03935 3.87211   1
 -17  -9   0 3.84781 10.8200   1
 -17  -9   0 26.7507 15.4862   1
 -19  -9   0 50.1702 20.8301   1
 -19  -9   0 16.9074 12.8048   1
   0 -10   0 3.48325 4.27623   1
   0 -10   0 -4.2505 5.10096   1
   0  10   0 0.64672 4.38619   1
   0  10   0 0.64036 6.16651   1
   2 -10   0 328.427 16.7425   1
   2 -10   0 355.292 16.0064   1
  -2 -10   0 350.905 17.8703   1
  -2 -10   0 313.070 16.3931   1
  -2  10   0 368.763 17.8585   1
  -2  10   0 338.639 15.7047   1
   2  10   0 345.115 16.8121   1
   2  10   0 382.891 19.7591   1
   4 -10   0 36.2241 6.83069   1
   4 -10   0 36.0957 6.83262   1
  -4 -10   0 22.6382 6.98049   1
  -4 -10   0 24.9491 6.91355   1
   4  10   0 19.6837 7.13550   1
   4  10   0 29.2784 9.52450   1
  -4  10   0 26.4906 5.79062   1
   6 -10   0 288.921 14.2644   1
  -6 -10   0 315.977 17.9784   1
  -6 -10   0 322.267 18.9449   1
   6 -10   0 319.847 15.3367   1
   6  10   0 264.783 20.1762   1
  -6  10   0 299.545 13.8535   1
   6  10   0 297.582 17.3198   1
  -8 -10   0 143.641 14.2975   1
  -8 -10   0 156.811 17.3386   1
   8 -10   0 152.337 11.6050   1
   8 -10   0 133.822 11.8391   1
   8  10   0 150.688 18.6534   1
  -8  10   0 135.966 9.93316   1
   8  10   0 163.439 14.2082   1
 -10 -10   0 34.8704 9.93095   1
 -10 -10   0 45.6321 11.9399   1
  10 -10   0 24.6472 6.36211   1
  10 -10   0 27.8178 5.01432   1
  10  10   0 31.2567 12.9274   1
 -10  10   0 15.1221 5.04050   1
 -12 -10   0 -1.8883 9.89598   1
 -12 -10   0 6.21137 8.95710   1
 -12  10   0 1.83903 4.25342   1
  12  10   0 -3.0194 13.6898   1
 -14 -10   0 86.8019 16.2012   1
 -14 -10   0 117.700 15.1944   1
 -14  10   0 105.949 8.91834   1
 -16 -10   0 68.0827 18.8620   1
 -16 -10   0 27.0100 12.1826   1
 -16  10   0 34.5367 5.04754   1
 -18 -10   0 22.0028 36.1451   1
 -18 -10   0 12.5551 14.0099   1
  -1 -11   0 33.7172 8.34947   1
  -1 -11   0 27.8491 7.65781   1
   1 -11   0 30.3246 8.10146   1
   1 -11   0 29.3032 6.47364   1
  -1  11   0 14.8243 7.90476   1
   1  11   0 15.7515 5.95374   1
   1  11   0 17.5252 8.73288   1
  -1  11   0 21.1923 6.25858   1
  -3 -11   0 103.695 12.3016   1
   3 -11   0 73.4931 9.35070   1
  -3 -11   0 80.8927 10.3122   1
   3 -11   0 92.8123 10.5419   1
  -3  11   0 89.1384 10.2388   1
   3  11   0 77.3535 12.7024   1
   3  11   0 91.2695 10.7798   1
  -5 -11   0 753.126 29.1008   1
   5 -11   0 753.842 25.4248   1
  -5 -11   0 769.023 29.7843   1
   5  11   0 728.642 31.0536   1
  -5  11   0 733.761 24.5797   1
   5  11   0 705.853 27.4779   1
   7 -11   0 82.4717 9.70274   1
  -7 -11   0 84.6949 13.0541   1
  -7 -11   0 89.0279 11.9370   1
   7 -11   0 73.0670 8.91786   1
   7  11   0 89.5503 14.7785   1
  -7  11   0 81.2665 9.51744   1
   7  11   0 79.7530 11.1455   1
  -9 -11   0 173.507 20.9219   1
  -9 -11   0 171.727 17.1789   1
   9 -11   0 177.606 13.2883   1
   9  11   0 206.728 23.5070   1
  -9  11   0 168.078 11.7161   1
 -11 -11   0 63.7810 15.2700   1
 -11 -11   0 88.8635 13.9387   1
  11 -11   0 63.6180 7.60931   1
  11 -11   0 70.7941 8.23651   1
  11  11   0 80.1836 18.7797   1
 -11  11   0 80.2651 8.66635   1
 -13 -11   0 4.89497 14.7081   1
 -13 -11   0 23.5871 12.0361   1
 -13  11   0 19.9261 6.04433   1
 -15 -11   0 53.1397 17.1005   1
 -15 -11   0 51.2038 13.7088   1
 -15  11   0 37.3081 6.40201   1
 -17 -11   0 56.4835 23.7289   1
 -17 -11   0 34.9434 15.0727   1
   0 -12   0 906.464 31.1197   1
   0 -12   0 931.612 32.4914   1
   0  12   0 966.344 35.5727   1
   0  12   0 859.552 30.3836   1
   2 -12   0 237.287 15.5360   1
  -2 -12   0 227.752 19.2950   1
   2 -12   0 223.088 17.4843   1
  -2 -12   0 242.102 17.2621   1
   2  12   0 205.195 20.6221   1
   2  12   0 242.570 16.7829   1
  -2  12   0 232.672 15.2564   1
   4 -12   0 94.0528 11.4800   1
  -4 -12   0 96.7266 11.5939   1
  -4 -12   0 86.5783 12.5124   1
   4 -12   0 94.7398 11.6978   1
   4  12   0 103.283 12.1344   1
   4  12   0 103.938 15.6858   1
  -4  12   0 93.1862 11.5949   1
   6 -12   0 359.116 18.9827   1
  -6 -12   0 430.892 23.1239   1
   6 -12   0 406.479 20.5051   1
  -6 -12   0 384.003 24.7065   1
  -6  12   0 385.394 18.1561   1
   6  12   0 419.729 22.6415   1
   6  12   0 373.955 25.7175   1
  -8 -12   0 -1.4358 10.8875   1
  -8 -12   0 28.8836 10.5148   1
   8 -12   0 19.3032 7.10270   1
   8 -12   0 23.3497 8.27956   1
   8  12   0 41.0975 12.5869   1
  -8  12   0 19.5160 6.68257   1
  10 -12   0 11.5743 5.88240   1
 -10 -12   0 4.86253 9.93937   1
  10 -12   0 -5.3269 7.40041   1
 -10 -12   0 27.9967 16.5442   1
  10  12   0 -16.600 13.6296   1
 -10  12   0 -0.1743 5.29911   1
  12 -12   0 211.143 11.1318   1
 -12 -12   0 242.965 25.2132   1
  12 -12   0 229.994 12.3783   1
 -12 -12   0 176.436 22.2382   1
 -12  12   0 225.927 13.6359   1
 -14 -12   0 31.7628 18.4125   1
 -14 -12   0 46.9824 15.5304   1
 -14  12   0 34.4360 6.85978   1
 -16 -12   0 29.1536 14.6855   1
 -16  12   0 12.2090 6.12278   1
   1 -13   0 542.083 33.6584   1
  -1 -13   0 447.523 23.2814   1
   1 -13   0 495.963 23.2851   1
   1  13   0 476.576 28.0311   1
   1  13   0 497.489 23.7351   1
  -1  13   0 491.963 22.5924   1
   3 -13   0 28.8760 11.0679   1
  -3 -13   0 22.9320 12.4899   1
   3 -13   0 34.6887 8.44846   1
  -3 -13   0 39.4943 10.3946   1
   3  13   0 38.5376 9.77509   1
  -3  13   0 14.3889 6.75487   1
   3  13   0 27.6220 13.3909   1
  -5 -13   0 21.5391 9.64604   1
   5 -13   0 19.3916 10.1062   1
   5 -13   0 4.21837 6.35461   1
  -5 -13   0 8.27338 11.3074   1
   5  13   0 -9.3951 8.87957   1
  -5  13   0 4.06242 6.27467   1
   5  13   0 27.5166 12.8095   1
  -7 -13   0 17.9551 9.02767   1
   7 -13   0 13.5658 7.78011   1
   7 -13   0 13.6432 9.82282   1
  -7 -13   0 -9.3065 11.4651   1
   7  13   0 -3.4629 13.8310   1
  -7  13   0 14.8054 6.86187   1
  -9 -13   0 75.7908 14.2095   1
   9 -13   0 86.4172 13.2962   1
   9 -13   0 102.320 12.5909   1
  -9 -13   0 67.0712 15.9976   1
   9  13   0 58.1864 20.5394   1
  -9  13   0 91.1139 10.5843   1
  11 -13   0 8.74214 8.55282   1
  11 -13   0 8.60864 6.64637   1
 -11  13   0 -7.6134 6.26315   1
 -13 -13   0 22.1082 14.1709   1
 -13  13   0 28.9146 7.74887   1
 -15 -13   0 32.6899 15.5914   1
 -15  13   0 16.2535 7.40231   1
   0 -14   0 10.0136 8.37895   1
   0 -14   0 -7.2148 12.1300   1
   0  14   0 7.13827 6.96626   1
   2 -14   0 7.45114 7.66125   1
  -2 -14   0 10.5050 8.73431   1
  -2 -14   0 4.14349 13.2650   1
   2 -14   0 -1.4476 11.3791   1
   2  14   0 6.16585 13.9525   1
  -2  14   0 -2.5817 7.03963   1
   2  14   0 3.66097 7.51667   1
   4 -14   0 269.213 24.3871   1
   4 -14   0 304.710 19.1328   1
  -4 -14   0 275.414 22.1171   1
   4  14   0 241.982 28.6201   1
   4  14   0 274.025 21.6948   1
  -4  14   0 300.859 19.0802   1
   6 -14   0 6.76286 8.46772   1
  -6 -14   0 -8.7963 10.2052   1
   6 -14   0 12.0097 12.0258   1
   6  14   0 24.9137 31.2825   1
  -6  14   0 3.22762 7.41200   1
  -8 -14   0 7.00207 12.0183   1
   8 -14   0 -6.7627 8.79274   1
   8 -14   0 -16.483 11.5152   1
   8  14   0 -20.184 20.3389   1
  -8  14   0 1.07234 7.57510   1
 -10 -14   0 125.395 19.5016   1
  10 -14   0 153.194 15.4570   1
 -12 -14   0 159.250 20.7153   1
  12 -14   0 155.109 15.9614   1
 -12  14   0 170.210 16.8556   1
 -14 -14   0 117.408 20.4243   1
 -14  14   0 114.782 11.9163   1
   1 -15   0 -2.2095 9.30335   1
  -1 -15   0 -2.7374 10.1625   1
   1  15   0 -0.8986 9.29264   1
  -1  15   0 5.56130 8.71203   1
   3 -15   0 23.0197 9.99255   1
  -3 -15   0 59.7095 14.2433   1
  -3  15   0 25.7156 8.85026   1
   3  15   0 47.4402 12.6105   1
   5 -15   0 44.0184 10.6970   1
  -5 -15   0 18.8186 12.2382   1
  -5  15   0 23.8498 9.50301   1
   5  15   0 8.93211 17.5499   1
  -7 -15   0 32.8824 14.2451   1
   7 -15   0 3.35209 10.2847   1
  -7  15   0 18.4865 9.11226   1
  -9 -15   0 75.3569 17.2621   1
  -9  15   0 105.726 12.5444   1
 -11 -15   0 -6.7434 15.8606   1
  11 -15   0 3.30586 21.9582   1
 -11  15   0 3.95813 8.62255   1
   0 -16   0 44.2619 13.4794   1
   0  16   0 38.4957 11.6802   1
   2 -16   0 19.0431 12.3919   1
  -2 -16   0 -15.947 12.1984   1
  -2  16   0 11.8919 10.6924   1
   2  16   0 -8.5420 9.68127   1
  -4 -16   0 5.22834 12.1490   1
   4 -16   0 -2.5193 11.0968   1
  -4  16   0 -9.0985 8.82997   1
  -6 -16   0 -13.235 14.5347   1
   6 -16   0 4.23545 10.2630   1
  -6  16   0 1.93904 9.30531   1
   8 -16   0 7.57206 13.4982   1
  -8 -16   0 43.2065 17.3494   1
  -8  16   0 16.7994 9.84089   1
   1 -17   0 34.2996 15.4098   1
  -1 -17   0 39.3817 16.7890   1
   1  17   0 36.4524 11.7253   1
  -1  17   0 30.8663 13.0592   1
  -3 -17   0 85.2410 17.9884   1
  -3  17   0 114.544 15.6786   1
  -5  17   0 48.4665 13.0073   1
 -24   0   1 18.2593 9.91710   1
 -22   0   1 4.72536 8.47894   1
 -22   0   1 13.7906 7.72748   1
 -20   0   1 -3.6255 6.51032   1
 -20   0   1 4.24485 6.36024   1
 -18   0   1 2.53369 5.20324   1
 -18   0   1 -1.4151 5.45734   1
 -16   0   1 0.46617 4.00519   1
  16   0  -1 -5.3526 4.75734   1
 -16   0   1 0.12317 4.05287   1
 -14   0   1 -1.2953 3.49449   1
  14   0  -1 6.61560 4.22177   1
 -14   0   1 0.20055 3.11480   1
 -12   0   1 1.00688 2.79409   1
 -12   0   1 1.09805 2.56299   1
  12   0  -1 2.80116 3.25406   1
 -10   0   1 2.03252 2.32153   1
 -10   0   1 -0.3139 2.13093   1
  10   0  -1 0.61105 2.31278   1
  -8   0   1 -0.5658 1.76130   1
  -8   0   1 -1.5193 1.55723   1
   8   0  -1 -0.8776 1.66403   1
   6   0  -1 -0.9695 1.08823   1
  -6   0   1 -0.1662 1.14013   1
   4   0  -1 0.28085 0.85763   1
  -4   0   1 -0.4704 0.80917   1
  -4   0   1 1.69547 0.99145   1
  -2   0   1 0.26404 0.40358   1
  -2   0  -1 0.08500 0.84321   1
   2   0   1 1.39771 0.74248   1
   4   0   1 -0.0959 1.04114   1
  -4   0  -1 1.67684 1.37025   1
  -6   0  -1 0.72048 1.52755   1
   6   0   1 -0.7815 1.38520   1
   8   0   1 1.42300 2.09576   1
  -8   0  -1 -0.3984 2.02134   1
  10   0   1 0.21790 2.78326   1
 -10   0  -1 -0.5699 2.51396   1
 -12   0  -1 6.45468 3.37056   1
  12   0   1 4.24894 3.97427   1
 -14   0  -1 4.23224 4.18656   1
 -14   0  -1 2.63949 4.11160   1
  14   0   1 3.59464 5.02015   1
 -16   0  -1 3.81205 4.58606   1
 -16   0  -1 -1.5026 4.80639   1
  16   0   1 4.02895 5.72306   1
 -18   0  -1 4.01013 6.12353   1
 -18   0  -1 7.82478 5.84642   1
  18   0   1 -2.8637 6.75855   1
 -20   0  -1 4.42065 7.15888   1
 -20   0  -1 -5.9177 7.22819   1
  20   0   1 9.52187 8.97534   1
 -22   0  -1 -7.0069 9.32082   1
 -22   0  -1 5.77570 10.6806   1
 -23  -1   1 14.7504 10.7530   1
 -23  -1   1 1.91884 9.47137   1
 -23   1   1 -2.5423 8.34469   1
 -23   1   1 2.35962 9.15904   1
 -21  -1   1 154.793 15.3697   1
 -21  -1   1 168.689 16.3763   1
 -21   1   1 183.351 13.8554   1
 -21   1   1 179.439 20.4831   1
 -19  -1   1 271.866 16.0264   1
 -19  -1   1 264.857 15.2221   1
 -19   1   1 264.131 13.7858   1
  19   1  -1 255.525 17.8540   1
 -19   1   1 261.976 14.0530   1
 -17  -1   1 69.1884 8.30083   1
 -17  -1   1 73.4157 8.41353   1
 -17   1   1 67.8401 7.19958   1
  17   1  -1 75.5122 8.50397   1
 -17   1   1 84.6879 8.81156   1
 -15  -1   1 709.713 21.6587   1
  15  -1  -1 720.901 18.6373   1
 -15  -1   1 690.586 21.6565   1
 -15   1   1 692.658 19.7228   1
 -15   1   1 667.248 19.8183   1
  15   1  -1 630.746 23.6546   1
  13  -1  -1 4.53580 3.13733   1
 -13  -1   1 -0.0899 3.43860   1
 -13  -1   1 8.03239 3.69666   1
  13   1  -1 7.86140 4.24647   1
 -13   1   1 9.66230 3.23337   1
 -13   1   1 6.58140 2.77283   1
 -11  -1   1 1302.78 31.5033   1
  11  -1  -1 1306.20 28.8822   1
 -11  -1   1 1310.63 31.7630   1
 -11   1   1 1274.80 29.7687   1
  11   1  -1 1318.39 31.5029   1
 -11   1   1 1304.23 29.5858   1
  -9  -1   1 1710.33 38.9737   1
   9  -1  -1 1747.05 36.2471   1
  -9  -1   1 1738.12 38.7974   1
  -9   1   1 1693.77 36.9022   1
  -9   1   1 1715.88 36.7718   1
   9   1  -1 1748.99 38.8030   1
  -7  -1   1 4712.97 96.1531   1
   7  -1  -1 4791.03 93.6882   1
  -7  -1   1 4844.84 96.6026   1
   7   1  -1 4826.03 96.3349   1
  -7   1   1 4469.58 94.3012   1
  -5  -1   1 6.71304 1.74075   1
   5   1  -1 8.28470 1.88412   1
   5   1  -1 5.85515 1.71619   1
  -5   1   1 8.98105 1.11184   1
  -3  -1   1 3018.89 61.6525   1
  -3  -1   1 3072.31 61.4717   1
   3   1  -1 3052.73 61.6525   1
   3   1  -1 3006.77 61.3711   1
  -1  -1   1 158.662 5.26552   1
  -1   1   1 176.650 4.28096   1
   1  -1   1 1560.17 32.7451   1
   1   1   1 1568.59 32.8249   1
  -1   1  -1 1620.49 32.6348   1
   3  -1   1 1166.15 24.7398   1
  -3  -1  -1 1157.80 25.7074   1
  -3   1  -1 1174.84 24.9042   1
   3   1   1 1145.80 25.6085   1
   5  -1   1 57.5775 3.33827   1
  -5  -1  -1 55.0293 4.03758   1
   5   1   1 58.6766 4.10176   1
   7  -1   1 1131.70 25.3902   1
  -7  -1  -1 1114.63 27.0783   1
  -7   1  -1 1126.39 25.9415   1
   7   1   1 1128.13 26.9409   1
   9  -1   1 284.139 9.63159   1
  -9  -1  -1 285.761 11.0954   1
  -9   1  -1 293.556 10.1569   1
   9   1   1 281.871 10.9693   1
 -11  -1  -1 79.1244 7.36746   1
 -11  -1  -1 86.4050 7.10882   1
  11  -1   1 81.0617 6.41147   1
  11   1   1 71.5300 7.62172   1
 -11   1  -1 77.8673 6.25269   1
  13  -1   1 2.82864 4.03017   1
 -13  -1  -1 3.71557 3.75574   1
 -13  -1  -1 6.52082 4.19140   1
 -13   1  -1 8.58089 3.84697   1
  13   1   1 2.76264 4.79591   1
  15  -1   1 44.4885 6.57997   1
 -15  -1  -1 48.9131 7.25412   1
 -15  -1  -1 50.5369 9.79637   1
 -15   1  -1 54.7408 7.02420   1
 -15   1  -1 59.8588 6.88714   1
  17  -1   1 107.016 10.4065   1
 -17  -1  -1 128.720 12.3814   1
 -17  -1  -1 120.781 11.7392   1
  17   1   1 111.470 12.8921   1
 -17   1  -1 112.522 10.5042   1
 -17   1  -1 104.160 11.0539   1
 -19  -1  -1 40.3122 8.83710   1
  19  -1   1 37.9831 7.83726   1
 -19  -1  -1 26.9177 7.87675   1
  19   1   1 33.1427 9.77825   1
 -19   1  -1 24.7321 7.58132   1
 -19   1  -1 20.9710 7.11927   1
 -21  -1  -1 56.4672 11.6487   1
 -21  -1  -1 31.2516 10.4168   1
 -21   1  -1 60.9577 10.1047   1
 -21   1  -1 51.9107 9.55954   1
  21   1   1 35.5305 12.9414   1
 -23  -1  -1 193.011 20.6823   1
 -23   1  -1 167.108 19.0938   1
 -22  -2   1 14.2479 9.48936   1
 -22  -2   1 10.6663 10.6291   1
 -22   2   1 -4.0832 7.84610   1
 -22   2   1 19.1227 7.27608   1
 -20  -2   1 38.5591 9.61771   1
 -20  -2   1 30.6572 8.27999   1
  20   2  -1 33.2776 10.9395   1
 -20   2   1 27.7479 7.09818   1
 -20   2   1 21.6748 6.21432   1
 -18  -2   1 88.2680 10.3505   1
 -18  -2   1 101.121 11.4550   1
 -18   2   1 93.8397 9.53202   1
 -18   2   1 109.000 9.07458   1
  18   2  -1 102.379 11.2432   1
 -16  -2   1 39.2870 6.63998   1
 -16  -2   1 30.6677 6.80321   1
 -16   2   1 37.0378 5.50584   1
 -16   2   1 35.2256 5.24185   1
  16   2  -1 38.0505 7.84810   1
 -14  -2   1 -0.5128 4.26288   1
 -14  -2   1 0.44651 3.87099   1
 -14   2   1 -4.2005 2.77228   1
 -14   2   1 -1.1826 2.98343   1
  14   2  -1 10.5902 5.36486   1
 -12  -2   1 1206.28 31.1099   1
 -12  -2   1 1179.52 30.4605   1
  12   2  -1 1176.48 30.8358   1
 -12   2   1 1150.26 27.0714   1
 -12   2   1 1177.35 26.7604   1
 -10  -2   1 466.201 15.5836   1
 -10  -2   1 492.045 15.5549   1
 -10   2   1 483.602 12.4355   1
  10   2  -1 481.669 15.7779   1
  -8  -2   1 6221.29 129.128   1
  -8  -2   1 6283.66 128.631   1
  -8   2   1 6325.70 124.986   1
   8   2  -1 6451.16 129.050   1
  -6  -2   1 805.938 20.4636   1
  -6  -2   1 789.604 20.0685   1
  -6   2   1 804.516 16.7497   1
   6   2  -1 802.432 20.0477   1
   6   2  -1 803.717 20.3413   1
  -4  -2   1 8136.68 160.915   1
   4   2  -1 8041.29 161.162   1
   4   2  -1 8042.73 160.894   1
   2  -2  -1 126.207 3.78236   1
  -2  -2   1 126.836 5.02233   1
  -2  -2   1 125.504 5.33123   1
  -2   2   1 131.152 3.90493   1
   2   2  -1 126.248 5.11082   1
   2   2  -1 117.538 5.11338   1
  -2   2   1 126.174 3.90509   1
   0  -2  -1 801.648 18.4115   1
   0  -2   1 832.722 18.8199   1
   0  -2   1 835.240 18.5893   1
   0  -2  -1 799.864 18.2097   1
   0   2   1 803.196 18.2658   1
   0   2   1 816.201 18.4576   1
   0   2  -1 855.763 18.6975   1
  -2  -2  -1 323.699 9.64399   1
  -2  -2  -1 330.960 9.43800   1
   2  -2   1 323.256 8.73246   1
   2   2   1 337.980 9.69415   1
  -2   2  -1 333.359 8.86386   1
  -4  -2  -1 354.820 10.7907   1
   4  -2   1 371.581 9.49865   1
  -4  -2  -1 343.248 10.9296   1
  -4   2  -1 347.696 9.62834   1
   4   2   1 363.231 11.1109   1
  -6  -2  -1 292.434 10.3145   1
  -6  -2  -1 282.790 10.4252   1
   6  -2   1 303.829 8.47657   1
   6   2   1 287.357 10.5162   1
  -6   2  -1 296.376 8.94672   1
   8  -2   1 1762.76 37.3851   1
  -8  -2  -1 1746.59 40.3629   1
  -8  -2  -1 1712.25 40.7078   1
  -8   2  -1 1737.74 38.4133   1
   8   2   1 1777.86 40.6612   1
  10  -2   1 713.914 17.8267   1
 -10  -2  -1 719.368 20.9047   1
 -10  -2  -1 690.334 21.0419   1
  10   2   1 701.851 21.1330   1
 -10   2  -1 718.658 18.9902   1
 -12  -2  -1 23.7266 5.47629   1
 -12  -2  -1 21.1053 4.64794   1
  12  -2   1 38.5803 4.51916   1
 -12   2  -1 33.0080 4.71206   1
  12   2   1 23.7804 5.76271   1
 -14  -2  -1 36.0721 6.46938   1
  14  -2   1 55.1951 5.75679   1
 -14  -2  -1 42.3132 6.83933   1
 -14   2  -1 52.2906 6.13123   1
  14   2   1 48.7945 7.77264   1
 -16  -2  -1 333.319 16.6303   1
 -16  -2  -1 345.154 17.1815   1
  16  -2   1 326.656 12.9347   1
 -16   2  -1 337.389 14.0961   1
 -16   2  -1 332.697 17.9336   1
  16   2   1 289.819 17.1775   1
 -18  -2  -1 -5.3458 6.04228   1
 -18  -2  -1 0.39390 7.43938   1
  18  -2   1 4.14065 5.62746   1
  18   2   1 20.0757 9.12273   1
 -18   2  -1 2.17640 5.25232   1
 -18   2  -1 8.38075 5.85703   1
 -20  -2  -1 3.40765 9.32389   1
 -20  -2  -1 1.29564 8.07616   1
  20   2   1 -23.927 11.0826   1
 -20   2  -1 3.74676 6.85403   1
 -20   2  -1 8.68567 7.19755   1
 -22  -2  -1 1.13866 11.7761   1
 -22  -2  -1 0.87783 10.0531   1
 -22   2  -1 -10.305 8.25781   1
 -22   2  -1 2.19475 9.73180   1
 -23  -3   1 323.047 23.0518   1
 -23   3   1 267.651 13.5608   1
 -23   3   1 282.612 13.2630   1
 -21  -3   1 50.6301 11.8412   1
 -21   3   1 37.4946 6.21587   1
 -21   3   1 41.9596 11.6793   1
 -19  -3   1 367.737 19.6102   1
 -19  -3   1 394.016 21.3166   1
  19   3  -1 358.358 22.1177   1
 -19   3   1 391.424 14.6961   1
 -19   3   1 350.736 16.0721   1
 -17  -3   1 79.6342 10.2164   1
 -17  -3   1 73.7177 8.95075   1
 -17   3   1 67.7466 7.22224   1
 -17   3   1 69.8058 7.47328   1
  17   3  -1 80.6292 11.1368   1
 -15  -3   1 56.9059 8.20124   1
 -15  -3   1 73.6854 9.02093   1
 -15   3   1 72.5615 6.12085   1
 -15   3   1 77.4083 6.31674   1
  15   3  -1 67.5687 9.02356   1
 -13  -3   1 32.6342 6.08101   1
 -13  -3   1 31.1387 5.76640   1
 -13   3   1 38.5332 3.86756   1
 -13   3   1 42.0014 4.12645   1
  13   3  -1 42.7927 7.41489   1
 -11  -3   1 305.740 13.1805   1
 -11  -3   1 313.521 13.2620   1
  11   3  -1 301.409 13.8085   1
 -11   3   1 299.652 8.90759   1
  -9  -3   1 175.197 9.44627   1
  -9  -3   1 176.472 9.19588   1
   9   3  -1 169.112 9.72186   1
  -9   3   1 175.012 5.58391   1
  -7  -3   1 -1.0245 2.14413   1
  -7  -3   1 3.59079 2.36459   1
   7   3  -1 3.12864 2.85983   1
   7   3  -1 1.08774 2.46090   1
  -5  -3   1 1861.61 40.8865   1
  -5  -3   1 1788.60 41.1227   1
  -5   3   1 1803.82 36.9779   1
   5   3  -1 1815.34 40.7059   1
   5   3  -1 1832.39 41.2010   1
  -3  -3   1 4169.46 105.655   1
  -3  -3   1 5097.92 100.933   1
   3  -3  -1 5207.10 98.3248   1
  -3   3   1 5034.03 98.3389   1
  -3   3   1 5035.98 98.5077   1
   3   3  -1 5047.44 101.350   1
   3   3  -1 4978.62 100.799   1
  -1  -3   1 1427.55 32.0492   1
   1  -3  -1 1461.15 30.8618   1
  -1  -3   1 1409.40 31.7060   1
   1  -3  -1 1418.88 30.9636   1
   1   3  -1 1447.12 32.1601   1
  -1   3   1 1431.01 30.8588   1
   1   3  -1 1419.67 31.7745   1
  -1   3   1 1446.95 31.1232   1
  -1  -3  -1 399.759 11.2721   1
   1  -3   1 387.888 11.0615   1
  -1  -3  -1 397.450 11.4750   1
   1  -3   1 402.539 10.9542   1
   1   3   1 391.420 11.2800   1
   1   3   1 398.551 11.4670   1
  -1   3  -1 389.264 11.0030   1
  -3  -3  -1 670.514 17.7411   1
   3  -3   1 691.893 16.1442   1
  -3   3  -1 628.289 17.2438   1
   3   3   1 653.965 17.6057   1
  -5  -3  -1 7.62436 2.59263   1
  -5  -3  -1 5.50022 2.25125   1
   5  -3   1 6.65490 1.81905   1
   5   3   1 6.82565 2.83670   1
  -5   3  -1 4.12401 1.84085   1
  -7  -3  -1 11.3651 3.71893   1
  -7  -3  -1 8.59376 3.23804   1
   7  -3   1 9.32595 2.14086   1
  -7   3  -1 9.82682 2.44449   1
   7   3   1 11.0037 3.84098   1
  -9  -3  -1 60.0726 6.70824   1
  -9  -3  -1 52.8755 6.37677   1
   9  -3   1 65.1176 4.32710   1
   9   3   1 72.6766 7.82529   1
  -9   3  -1 61.0461 4.84171   1
 -11  -3  -1 31.3158 4.91798   1
 -11  -3  -1 33.6464 6.39036   1
  11  -3   1 32.1888 3.73042   1
  11   3   1 25.8574 5.85382   1
 -11   3  -1 35.1445 4.39455   1
 -13  -3  -1 17.4123 5.13133   1
  13  -3   1 31.6808 5.47015   1
 -13  -3  -1 19.6039 5.66819   1
 -13   3  -1 26.1506 4.62664   1
  13   3   1 15.5319 6.37256   1
 -15  -3  -1 858.593 28.5764   1
  15  -3   1 910.344 21.5679   1
 -15  -3  -1 880.132 28.7245   1
  15   3   1 885.307 29.0264   1
 -15   3  -1 891.841 24.5414   1
 -17  -3  -1 152.878 13.8190   1
 -17  -3  -1 168.341 16.0870   1
 -17   3  -1 159.106 11.2804   1
  17   3   1 152.602 16.5472   1
 -17   3  -1 146.951 10.8814   1
 -19  -3  -1 7.10413 8.78709   1
 -19  -3  -1 2.40884 7.73393   1
 -19   3  -1 1.83352 5.98480   1
  19   3   1 -5.0623 11.4935   1
 -19   3  -1 -6.4880 6.16937   1
 -21  -3  -1 -6.6809 12.1216   1
 -21  -3  -1 7.74690 8.94466   1
 -21   3  -1 22.0129 7.44404   1
 -21   3  -1 0.43720 7.96095   1
 -23  -3  -1 16.1572 12.0722   1
 -23   3  -1 14.1249 9.10342   1
 -22  -4   1 23.7389 20.4656   1
 -22  -4   1 14.3802 10.4049   1
 -20  -4   1 24.4558 10.2447   1
 -20  -4   1 42.4762 11.7912   1
  20   4  -1 16.7679 13.7283   1
 -18  -4   1 14.8171 8.37488   1
 -18  -4   1 18.2808 7.62135   1
 -18   4   1 9.06920 3.86694   1
  18   4  -1 14.2170 10.1414   1
 -18   4   1 8.89063 3.48178   1
 -16  -4   1 69.6369 9.90678   1
 -16  -4   1 83.3046 10.9922   1
  16   4  -1 78.6623 11.0713   1
 -16   4   1 85.2773 6.13154   1
 -14  -4   1 210.054 14.2010   1
 -14  -4   1 225.028 13.6143   1
  14   4  -1 222.731 15.2024   1
 -14   4   1 213.312 7.80258   1
 -12  -4   1 20.0587 6.16989   1
 -12  -4   1 10.8961 4.28869   1
 -12   4   1 20.8375 2.72738   1
  12   4  -1 9.90938 5.78821   1
 -10  -4   1 256.934 12.1261   1
 -10  -4   1 232.644 12.1721   1
  10   4  -1 230.609 12.8481   1
 -10   4   1 252.730 7.12969   1
  -8  -4   1 -0.1061 3.19294   1
  -8  -4   1 2.79329 3.40106   1
   8   4  -1 -0.2051 3.24895   1
  -8   4   1 1.45057 1.41878   1
   8   4  -1 1.68023 3.46880   1
   6  -4  -1 188.414 5.52023   1
  -6  -4   1 187.763 9.45222   1
  -6  -4   1 184.915 9.24613   1
   6  -4  -1 201.533 5.39412   1
  -6   4   1 193.286 6.06178   1
   6   4  -1 198.905 9.29785   1
   6   4  -1 188.185 9.87692   1
  -4  -4   1 425.639 13.7224   1
  -4  -4   1 417.565 13.9560   1
   4  -4  -1 431.800 11.0156   1
   4   4  -1 402.330 13.4681   1
  -4   4   1 428.271 11.1571   1
   4   4  -1 424.134 14.1477   1
  -4   4   1 442.998 11.4937   1
  -2  -4   1 201.577 8.25267   1
   2  -4  -1 194.942 6.98567   1
   2  -4  -1 197.467 7.15895   1
  -2  -4   1 186.184 8.64059   1
  -2   4   1 199.532 7.27387   1
  -2   4   1 194.351 6.98635   1
   2   4  -1 207.327 8.37714   1
   2   4  -1 197.819 8.55208   1
   0  -4   1 267.735 9.61100   1
   0  -4   1 270.821 9.48621   1
   0  -4  -1 278.011 9.54165   1
   0  -4  -1 279.769 9.28363   1
   0   4  -1 267.934 9.37426   1
   0   4   1 279.515 9.20814   1
   0   4  -1 270.163 9.78612   1
   0   4   1 268.998 9.47634   1
  -2  -4  -1 1452.39 33.8303   1
  -2  -4  -1 1477.05 34.4123   1
   2  -4   1 1458.34 33.0645   1
   2  -4   1 1503.83 33.1117   1
  -2   4  -1 1504.24 33.0648   1
   2   4   1 1504.21 34.4852   1
   2   4   1 1407.35 33.7414   1
  -4  -4  -1 16.7962 3.49652   1
   4  -4   1 12.3330 2.56309   1
  -4  -4  -1 21.7963 3.95838   1
   4  -4   1 19.0257 2.81225   1
  -4   4  -1 16.6432 2.65389   1
   4   4   1 13.5855 3.48401   1
  -6  -4  -1 20.6290 3.75110   1
   6  -4   1 26.3755 3.10505   1
  -6  -4  -1 26.2172 4.59426   1
   6   4   1 29.7874 5.15777   1
  -6   4  -1 24.7654 3.23111   1
  -8  -4  -1 485.658 17.1263   1
   8  -4   1 501.818 13.1008   1
  -8  -4  -1 503.189 17.4656   1
  -8   4  -1 497.712 13.9895   1
   8   4   1 505.026 17.8343   1
  10  -4   1 244.193 8.02780   1
 -10  -4  -1 259.406 12.9981   1
 -10  -4  -1 244.283 12.5629   1
  10   4   1 259.360 13.6876   1
 -10   4  -1 247.109 9.51232   1
 -12  -4  -1 8.86705 5.40403   1
  12  -4   1 3.25540 2.43599   1
 -12  -4  -1 3.85170 4.22251   1
 -12   4  -1 7.37348 3.16355   1
  12   4   1 5.33264 6.18099   1
 -14  -4  -1 29.0028 6.59755   1
 -14  -4  -1 30.1854 8.23113   1
 -14   4  -1 29.4598 5.10471   1
  14   4   1 26.3593 8.04450   1
 -16  -4  -1 22.5456 8.89032   1
 -16  -4  -1 8.80683 6.55578   1
  16   4   1 20.9251 8.88522   1
 -16   4  -1 24.1910 5.09650   1
 -18  -4  -1 6.36348 9.20232   1
 -18  -4  -1 16.0701 7.76108   1
 -18   4  -1 -1.7393 5.41702   1
  18   4   1 -9.4235 11.2676   1
 -18   4  -1 4.58678 5.14097   1
 -20  -4  -1 55.9103 14.0396   1
 -20  -4  -1 66.1691 11.9749   1
 -20   4  -1 82.4928 9.11092   1
 -20   4  -1 83.3112 8.86888   1
 -22  -4  -1 33.2113 11.8965   1
 -22  -4  -1 -36.242 15.2838   1
 -22   4  -1 2.53494 6.80552   1
 -22   4  -1 7.83935 7.25324   1
 -23  -5   1 2.94033 11.7030   1
 -21  -5   1 6.57194 13.5561   1
 -21  -5   1 2.42201 8.84434   1
 -19  -5   1 149.783 15.9622   1
 -19  -5   1 120.525 13.8596   1
  19   5  -1 136.214 17.6069   1
 -17  -5   1 -5.7785 6.63787   1
 -17  -5   1 -9.1017 7.56266   1
  17   5  -1 -9.0491 9.86880   1
 -15  -5   1 72.9954 10.5745   1
 -15  -5   1 69.7704 9.67099   1
  15   5  -1 89.0554 11.9961   1
 -13  -5   1 62.4363 9.16055   1
 -13  -5   1 57.1396 7.74037   1
  13   5  -1 70.2688 10.3300   1
 -11  -5   1 6.86615 4.45144   1
 -11  -5   1 -1.5670 4.39727   1
  11   5  -1 7.38193 5.51549   1
 -11   5   1 0.94909 1.85729   1
  -9  -5   1 12.0781 4.34436   1
  -9  -5   1 14.8417 4.22450   1
   9   5  -1 17.5952 5.70177   1
  -9   5   1 21.1973 2.52788   1
   9   5  -1 17.9808 4.38750   1
  -7  -5   1 9.42682 3.52449   1
  -7  -5   1 18.5355 5.00407   1
   7  -5  -1 17.0127 2.29291   1
   7  -5  -1 17.5436 2.03686   1
   7   5  -1 9.69655 4.08967   1
  -7   5   1 23.2782 2.62387   1
   7   5  -1 18.1970 4.46135   1
  -5  -5   1 1497.60 37.5688   1
   5  -5  -1 1525.63 33.1792   1
  -5  -5   1 1558.62 37.2757   1
   5   5  -1 1446.28 36.7579   1
  -5   5   1 1550.23 33.4665   1
   5   5  -1 1560.20 37.9580   1
  -3  -5   1 1507.01 37.3593   1
   3  -5  -1 1593.35 34.7867   1
   3  -5  -1 1526.46 34.7338   1
  -3  -5   1 1598.22 37.2757   1
  -3   5   1 1592.63 35.3757   1
   3   5  -1 1542.31 37.7135   1
  -3   5   1 1573.80 34.8402   1
   3   5  -1 1548.80 37.0442   1
   1  -5  -1 984.391 24.5208   1
  -1  -5   1 1020.43 25.3303   1
  -1  -5   1 965.431 25.5568   1
   1  -5  -1 997.688 24.3102   1
   1   5  -1 988.833 25.6609   1
  -1   5   1 1015.42 24.8029   1
  -1   5   1 967.485 24.2730   1
   1   5  -1 982.336 25.1302   1
  -1  -5  -1 75.6906 6.14645   1
  -1  -5  -1 84.0465 6.16177   1
   1  -5   1 88.5529 5.97317   1
   1  -5   1 81.2383 5.95470   1
   1   5   1 83.0082 6.44906   1
  -1   5  -1 84.4018 5.60824   1
   1   5   1 89.7930 6.01322   1
   3  -5   1 14.0013 2.87319   1
  -3  -5  -1 11.5479 3.56441   1
  -3  -5  -1 11.7235 3.48924   1
   3  -5   1 14.8525 3.09174   1
   3   5   1 20.2973 4.24311   1
   3   5   1 16.4408 3.84342   1
  -3   5  -1 20.9896 3.28750   1
   5  -5   1 97.7190 5.85301   1
   5  -5   1 93.3813 6.05477   1
  -5  -5  -1 93.1414 7.64280   1
  -5  -5  -1 95.9007 7.44030   1
  -5   5  -1 92.3936 5.87591   1
   5   5   1 86.1504 8.04172   1
  -7  -5  -1 8.38233 3.90887   1
  -7  -5  -1 13.2011 4.30146   1
   7  -5   1 12.6735 2.98638   1
   7   5   1 7.55708 4.07009   1
  -7   5  -1 10.5780 2.71728   1
   9  -5   1 367.473 10.8174   1
   9  -5   1 371.574 10.8356   1
  -9  -5  -1 369.479 16.0436   1
  -9  -5  -1 367.698 15.8077   1
  -9   5  -1 368.627 11.8613   1
   9   5   1 350.916 16.8644   1
  11  -5   1 315.523 9.22530   1
  11  -5   1 314.778 9.16265   1
 -11  -5  -1 288.018 16.1212   1
 -11  -5  -1 318.324 15.5321   1
 -11   5  -1 314.225 11.1585   1
  11   5   1 308.263 16.8376   1
 -13  -5  -1 22.9925 7.86162   1
 -13  -5  -1 42.3310 8.11221   1
 -13   5  -1 39.6036 4.97191   1
  13   5   1 34.6523 8.58669   1
 -15  -5  -1 220.987 17.4561   1
 -15  -5  -1 193.660 15.1472   1
  15   5   1 177.067 17.8206   1
 -15   5  -1 209.564 10.2187   1
 -17  -5  -1 296.350 19.1556   1
 -17  -5  -1 337.081 21.9214   1
 -17   5  -1 326.953 13.1515   1
  17   5   1 328.232 24.1916   1
 -19  -5  -1 120.971 15.0049   1
 -19  -5  -1 131.357 17.8789   1
 -19   5  -1 102.805 9.78792   1
 -21  -5  -1 -19.435 15.4816   1
 -21  -5  -1 -10.749 9.65529   1
 -21   5  -1 -9.9305 5.51519   1
 -21   5  -1 7.45413 5.86966   1
 -22  -6   1 119.501 16.3758   1
 -22  -6   1 97.1435 25.9996   1
 -20  -6   1 -21.019 13.3317   1
 -20  -6   1 10.9573 9.60271   1
 -18  -6   1 8.02947 8.38303   1
 -18  -6   1 18.9843 13.0170   1
  18   6  -1 24.3754 13.2830   1
 -16  -6   1 87.0705 11.2645   1
 -16  -6   1 63.8555 11.4545   1
  16   6  -1 88.3438 13.5878   1
 -14  -6   1 159.059 16.0519   1
 -14  -6   1 139.779 13.4585   1
  14   6  -1 185.343 17.4111   1
 -12  -6   1 402.145 18.8191   1
 -12  -6   1 455.540 20.3609   1
 -12   6   1 455.124 11.6213   1
  12   6  -1 434.369 20.8874   1
 -10  -6   1 198.899 12.7077   1
 -10  -6   1 196.092 13.3607   1
 -10   6   1 212.986 7.48645   1
  10   6  -1 217.274 14.6023   1
   8  -6  -1 65.1456 4.38854   1
  -8  -6   1 69.9920 8.05237   1
   8  -6  -1 67.1180 3.94101   1
  -8  -6   1 72.3743 8.44293   1
  -8   6   1 70.1835 4.78016   1
   8   6  -1 76.8537 10.9434   1
   8   6  -1 77.8024 7.90091   1
   6  -6  -1 971.410 23.2083   1
  -6  -6   1 1007.96 28.0585   1
  -6  -6   1 958.861 28.4629   1
  -6   6   1 992.155 23.5877   1
   6   6  -1 984.447 27.6114   1
   6   6  -1 953.700 29.2877   1
   4  -6  -1 2.66963 2.59800   1
   4  -6  -1 -0.6540 2.27892   1
  -4  -6   1 -3.1431 2.85865   1
  -4  -6   1 4.63828 3.03675   1
  -4   6   1 1.41211 2.50060   1
  -4   6   1 1.89604 2.27487   1
   4   6  -1 -2.5311 3.75159   1
   4   6  -1 2.86481 2.76209   1
  -2  -6   1 7.46411 3.66728   1
  -2  -6   1 3.76588 2.76511   1
   2  -6  -1 10.3008 2.99044   1
   2  -6  -1 9.75593 3.25956   1
   2   6  -1 12.0422 3.96677   1
   2   6  -1 8.31562 3.46372   1
  -2   6   1 9.83683 2.67103   1
  -2   6   1 8.48984 3.09455   1
   0  -6  -1 407.926 14.6117   1
   0  -6   1 391.034 14.2810   1
   0  -6  -1 425.034 14.1232   1
   0  -6   1 404.724 14.2111   1
   0   6   1 416.416 13.9037   1
   0   6   1 432.856 14.7925   1
   0   6  -1 386.074 14.6041   1
   0   6  -1 406.372 14.0373   1
   2  -6   1 3474.19 75.0553   1
   2  -6   1 3524.47 74.9604   1
  -2  -6  -1 3614.09 76.2270   1
  -2  -6  -1 3489.94 76.5133   1
   2   6   1 3464.18 76.1192   1
  -2   6  -1 3456.60 74.8643   1
   2   6   1 3580.29 77.0396   1
  -4  -6  -1 1.56760 3.40279   1
  -4  -6  -1 7.34171 3.66481   1
   4  -6   1 2.70240 2.82033   1
   4  -6   1 2.34330 2.85475   1
   4   6   1 4.51703 3.20048   1
   4   6   1 10.2271 4.19534   1
  -4   6  -1 9.97930 2.95930   1
  -6  -6  -1 102.214 9.27915   1
   6  -6   1 100.007 6.99226   1
   6  -6   1 106.674 6.61915   1
  -6  -6  -1 100.873 8.59518   1
  -6   6  -1 121.957 6.85743   1
   6   6   1 98.8679 9.97404   1
   8  -6   1 564.864 15.9211   1
  -8  -6  -1 565.263 20.5579   1
  -8  -6  -1 581.870 20.7680   1
   8  -6   1 557.529 15.4463   1
  -8   6  -1 584.727 16.5209   1
   8   6   1 540.045 21.8617   1
 -10  -6  -1 362.419 17.1654   1
  10  -6   1 356.237 10.8409   1
  10  -6   1 359.684 11.1304   1
 -10  -6  -1 364.410 17.6322   1
 -10   6  -1 382.313 12.4255   1
  10   6   1 361.996 18.5398   1
 -12  -6  -1 160.954 14.3712   1
 -12  -6  -1 172.587 13.3343   1
  12   6   1 150.083 15.2443   1
 -12   6  -1 166.783 8.58381   1
 -14  -6  -1 1642.11 46.9423   1
 -14  -6  -1 1669.10 47.1915   1
  14   6   1 1687.39 47.7309   1
 -14   6  -1 1654.89 38.3616   1
 -16  -6  -1 31.3959 12.5907   1
 -16  -6  -1 51.1930 10.0101   1
 -16   6  -1 47.8982 5.74831   1
  16   6   1 38.0760 12.6788   1
 -18  -6  -1 173.826 18.4256   1
 -18   6  -1 184.787 10.0289   1
 -20  -6  -1 83.0384 17.8655   1
 -20  -6  -1 93.5059 14.4651   1
 -20   6  -1 120.532 9.08847   1
 -22  -6  -1 4.33312 12.8663   1
 -21  -7   1 78.6200 14.9030   1
 -21  -7   1 32.3625 17.2720   1
 -19  -7   1 47.5750 12.4803   1
 -19  -7   1 56.0438 15.2806   1
 -17  -7   1 5.82890 8.76267   1
 -17  -7   1 -1.5114 10.7404   1
  17   7  -1 18.2542 13.4032   1
 -15  -7   1 105.859 12.8798   1
 -15  -7   1 122.332 15.2105   1
  15   7  -1 135.610 16.3814   1
 -13  -7   1 464.430 21.4996   1
  13   7  -1 469.295 23.7522   1
 -13   7   1 428.276 11.9919   1
 -11  -7   1 4.17607 5.31758   1
 -11  -7   1 15.0151 7.11786   1
  11   7  -1 27.3306 9.33865   1
 -11   7   1 23.3654 3.55797   1
   9  -7  -1 14.1962 2.87851   1
   9  -7  -1 14.9429 2.52701   1
  -9  -7   1 19.5503 6.88925   1
  -9  -7   1 5.70806 4.33296   1
   9   7  -1 8.45541 5.27152   1
   9   7  -1 15.5558 7.18303   1
  -9   7   1 6.65779 2.71812   1
   7  -7  -1 141.216 6.93403   1
  -7  -7   1 161.530 12.2862   1
   7  -7  -1 159.065 7.91027   1
  -7  -7   1 174.692 11.6175   1
   7   7  -1 158.624 10.7988   1
  -7   7   1 170.483 7.80720   1
  -5  -7   1 90.1529 8.90015   1
   5  -7  -1 90.8437 6.64870   1
   5  -7  -1 89.2562 6.83969   1
  -5  -7   1 87.6856 9.69256   1
   5   7  -1 81.6486 9.28545   1
   5   7  -1 105.917 8.83953   1
  -5   7   1 96.3955 7.43542   1
  -5   7   1 93.1140 6.44435   1
   3  -7  -1 64.4142 6.68574   1
  -3  -7   1 64.4808 7.53975   1
  -3  -7   1 61.1979 7.40598   1
   3  -7  -1 58.7639 6.44244   1
   3   7  -1 56.5391 7.23815   1
  -3   7   1 76.3572 6.30756   1
   3   7  -1 77.0748 7.50365   1
  -3   7   1 66.2194 6.95835   1
  -1  -7   1 509.211 17.5549   1
   1  -7  -1 507.569 17.2530   1
  -1  -7   1 497.651 17.3997   1
   1  -7  -1 526.546 16.8221   1
  -1   7   1 500.460 16.3919   1
   1   7  -1 505.276 17.1519   1
  -1   7   1 499.263 17.2235   1
   1   7  -1 480.141 17.9334   1
   1  -7   1 120.225 8.84624   1
  -1  -7  -1 123.272 8.54449   1
   1  -7   1 115.632 8.61796   1
  -1  -7  -1 138.680 9.34688   1
  -1   7  -1 120.297 9.13870   1
   1   7   1 132.508 8.56569   1
   1   7   1 143.609 9.77361   1
  -1   7  -1 126.405 8.21654   1
   3  -7   1 8.79187 4.04303   1
  -3  -7  -1 7.79164 3.54274   1
   3  -7   1 8.17147 3.90908   1
  -3  -7  -1 9.74382 4.82908   1
   3   7   1 10.5797 3.86837   1
  -3   7  -1 5.36102 3.18724   1
   3   7   1 12.8320 5.05271   1
  -5  -7  -1 653.244 22.0686   1
  -5  -7  -1 640.518 21.9286   1
   5  -7   1 654.646 19.2895   1
   5  -7   1 627.546 18.8765   1
   5   7   1 690.365 23.3117   1
  -5   7  -1 636.301 18.9336   1
   5   7   1 641.497 21.4708   1
  -7  -7  -1 85.9475 9.86338   1
   7  -7   1 99.5275 8.60669   1
  -7  -7  -1 69.2455 8.56489   1
   7  -7   1 69.5917 7.35392   1
   7   7   1 54.7941 8.48357   1
  -7   7  -1 81.6077 6.58651   1
  -9  -7  -1 12.5567 5.60947   1
   9  -7   1 10.6204 4.01147   1
  -9  -7  -1 -1.3048 5.62374   1
   9  -7   1 6.23912 3.27115   1
   9   7   1 12.5938 7.26267   1
  -9   7  -1 11.6743 3.74483   1
 -11  -7  -1 46.4350 14.1207   1
  11  -7   1 51.1723 4.78355   1
 -11  -7  -1 31.5067 8.62132   1
  11  -7   1 47.9226 5.08494   1
 -11   7  -1 51.5850 5.74065   1
  11   7   1 24.6011 8.70343   1
 -13  -7  -1 358.524 19.8961   1
 -13  -7  -1 333.370 21.0409   1
  13   7   1 308.741 20.7807   1
 -13   7  -1 348.575 12.7757   1
 -15  -7  -1 320.338 23.5194   1
 -15  -7  -1 310.182 20.1284   1
  15   7   1 340.183 24.8443   1
 -15   7  -1 318.086 12.2563   1
 -17  -7  -1 8.52884 12.5768   1
 -17   7  -1 1.23203 4.31376   1
 -19  -7  -1 -8.9061 14.5998   1
 -19  -7  -1 9.44666 11.0320   1
 -21  -7  -1 -2.7864 19.9997   1
 -21  -7  -1 9.63401 13.0465   1
 -20  -8   1 5.48823 11.6507   1
 -20  -8   1 16.6845 16.5845   1
 -18  -8   1 59.6875 16.0315   1
 -18  -8   1 17.3776 11.2706   1
 -16  -8   1 9.39627 8.37004   1
 -16  -8   1 -16.818 9.87946   1
  16   8  -1 -11.719 13.1437   1
 -14  -8   1 50.7336 9.88066   1
 -14  -8   1 56.8471 12.9887   1
  14   8  -1 80.7421 15.6732   1
 -14   8   1 55.4778 5.27996   1
 -12  -8   1 526.892 24.9627   1
 -12  -8   1 528.747 23.4666   1
  12   8  -1 551.142 26.4608   1
 -12   8   1 524.515 14.9607   1
 -10  -8   1 250.319 16.3767   1
  10  -8  -1 280.764 8.88489   1
 -10  -8   1 272.229 18.0116   1
  10  -8  -1 274.803 8.35449   1
 -10   8   1 285.687 10.5205   1
  10   8  -1 258.840 15.6780   1
  10   8  -1 260.945 18.6885   1
   8  -8  -1 3.17726 2.83130   1
   8  -8  -1 1.77442 3.63051   1
  -8  -8   1 -3.2138 6.24672   1
  -8  -8   1 -3.8770 4.91765   1
   8   8  -1 -3.5669 7.29690   1
   8   8  -1 8.07385 5.03190   1
  -8   8   1 0.38373 2.96940   1
   6  -8  -1 206.219 9.56863   1
   6  -8  -1 190.351 10.0295   1
  -6  -8   1 200.873 12.8944   1
   6   8  -1 175.101 17.0846   1
   6   8  -1 164.926 11.6678   1
  -6   8   1 198.469 9.41872   1
   4  -8  -1 42.0730 5.56935   1
   4  -8  -1 44.5307 5.87957   1
  -4  -8   1 40.9913 6.32962   1
  -4  -8   1 32.7477 7.05572   1
  -4   8   1 50.5285 5.89029   1
   4   8  -1 38.7731 6.48713   1
  -4   8   1 44.7225 6.04002   1
   4   8  -1 50.9303 8.06898   1
   2  -8  -1 141.781 9.44559   1
  -2  -8   1 158.006 11.1387   1
  -2  -8   1 129.488 10.0826   1
   2  -8  -1 138.070 9.66975   1
  -2   8   1 152.885 9.05976   1
   2   8  -1 157.503 11.7663   1
   2   8  -1 135.964 9.74609   1
  -2   8   1 142.300 10.2029   1
   0  -8   1 910.830 26.6717   1
   0  -8  -1 917.223 26.5696   1
   0  -8   1 922.901 26.9815   1
   0  -8  -1 926.902 26.6700   1
   0   8  -1 947.021 28.0143   1
   0   8   1 915.029 27.2310   1
   0   8  -1 877.729 26.1945   1
   0   8   1 920.575 26.2148   1
  -2  -8  -1 324.896 14.6980   1
  -2  -8  -1 318.860 15.3391   1
   2  -8   1 327.643 14.2357   1
   2  -8   1 323.251 13.7528   1
   2   8   1 315.510 14.2081   1
  -2   8  -1 328.846 13.5439   1
   2   8   1 324.525 15.6334   1
   4  -8   1 58.4921 6.95863   1
  -4  -8  -1 45.6455 6.11378   1
   4  -8   1 53.0202 6.48571   1
   4   8   1 61.8000 7.95445   1
  -4   8  -1 61.7635 6.83089   1
   4   8   1 70.3782 9.40598   1
   6  -8   1 5.21366 4.11981   1
   6  -8   1 1.89620 4.23010   1
  -6  -8  -1 8.95787 4.85656   1
  -6  -8  -1 2.20762 5.76942   1
  -6   8  -1 0.45525 3.29290   1
   6   8   1 6.53904 6.76049   1
  -8  -8  -1 39.3629 8.36277   1
  -8  -8  -1 29.2205 6.58563   1
   8  -8   1 29.4485 6.73799   1
   8   8   1 32.6208 8.99902   1
  -8   8  -1 27.3280 4.79778   1
 -10  -8  -1 946.890 31.9711   1
 -10  -8  -1 930.263 32.1840   1
  10  -8   1 864.531 25.7099   1
  10  -8   1 930.263 23.3462   1
 -10   8  -1 954.252 25.1268   1
  10   8   1 968.142 33.3040   1
 -12  -8  -1 298.753 18.8715   1
 -12  -8  -1 281.687 20.4297   1
 -12   8  -1 312.211 12.3588   1
  12   8   1 294.866 21.6070   1
 -14  -8  -1 1.40433 9.70202   1
 -14  -8  -1 8.16329 7.74943   1
 -14   8  -1 2.75642 4.19102   1
  14   8   1 -2.4577 11.9270   1
 -16  -8  -1 62.8227 12.6184   1
 -16  -8  -1 62.3653 14.6781   1
 -16   8  -1 66.3950 7.71232   1
 -18  -8  -1 21.1004 16.4247   1
 -18  -8  -1 17.0395 10.6592   1
 -18   8  -1 24.3345 4.83085   1
 -20  -8  -1 30.3242 20.1205   1
 -20  -8  -1 49.9171 14.8766   1
 -19  -9   1 18.0934 18.1134   1
 -19  -9   1 22.8389 12.5978   1
 -17  -9   1 67.4632 15.6129   1
 -17  -9   1 59.9856 13.8712   1
 -15  -9   1 -5.3928 8.65165   1
 -15  -9   1 16.7073 11.8421   1
  15   9  -1 0.17595 13.4860   1
 -13  -9   1 141.126 16.7533   1
 -13  -9   1 149.956 16.2486   1
 -13   9   1 132.039 7.89239   1
  13   9  -1 168.019 33.0438   1
 -11  -9   1 97.2348 12.6176   1
 -11  -9   1 83.3109 13.0334   1
  11   9  -1 58.9899 11.2147   1
 -11   9   1 65.8475 6.88574   1
  -9  -9   1 68.6985 11.9586   1
  -9  -9   1 55.0181 9.81835   1
   9  -9  -1 55.5378 5.54550   1
   9   9  -1 74.0532 12.4715   1
  -9   9   1 58.9340 6.16881   1
   9   9  -1 73.9269 10.9364   1
   7  -9  -1 4.43619 3.51946   1
   7  -9  -1 10.2388 4.59135   1
  -7  -9   1 -2.0029 4.95412   1
  -7  -9   1 7.00749 7.02434   1
   7   9  -1 1.01731 7.54540   1
  -7   9   1 2.73868 3.41932   1
   7   9  -1 -5.3749 4.67991   1
   5  -9  -1 256.583 12.3094   1
  -5  -9   1 245.809 14.6070   1
  -5  -9   1 275.844 16.0208   1
   5  -9  -1 246.807 12.5737   1
   5   9  -1 279.369 14.7409   1
  -5   9   1 258.502 11.9969   1
   5   9  -1 271.044 17.2352   1
   3  -9  -1 72.8871 9.31040   1
  -3  -9   1 85.8548 9.48712   1
   3  -9  -1 68.2985 8.16290   1
  -3  -9   1 47.8655 7.20873   1
  -3   9   1 81.7755 9.04704   1
  -3   9   1 66.8270 7.50227   1
   3   9  -1 77.7274 9.18642   1
   3   9  -1 94.2769 11.4017   1
  -1  -9   1 400.242 17.0792   1
   1  -9  -1 379.397 16.3875   1
   1  -9  -1 356.722 15.5987   1
  -1  -9   1 380.023 17.2644   1
  -1   9   1 392.435 17.3575   1
   1   9  -1 399.054 18.8166   1
  -1   9   1 406.944 15.8707   1
   1   9  -1 392.856 16.4640   1
  -1  -9  -1 474.018 19.1410   1
  -1  -9  -1 480.266 18.7773   1
   1  -9   1 482.450 18.8562   1
   1  -9   1 488.833 18.3800   1
   1   9   1 477.512 18.4957   1
   1   9   1 504.433 20.3883   1
  -1   9  -1 478.049 17.9407   1
   3  -9   1 558.298 20.1080   1
  -3  -9  -1 585.707 21.5922   1
   3  -9   1 588.635 19.9134   1
  -3  -9  -1 572.494 21.9052   1
   3   9   1 567.198 22.9469   1
  -3   9  -1 555.978 19.5713   1
   3   9   1 578.815 21.1148   1
  -5  -9  -1 5.69870 6.01811   1
  -5  -9  -1 10.8957 5.14222   1
   5  -9   1 5.61539 5.22188   1
   5  -9   1 5.23907 4.72594   1
   5   9   1 12.3411 5.39719   1
  -5   9  -1 12.8535 4.34632   1
   5   9   1 7.00032 7.05362   1
  -7  -9  -1 195.913 15.5408   1
   7  -9   1 169.375 10.5723   1
  -7  -9  -1 158.931 13.2427   1
   7  -9   1 166.963 11.3243   1
   7   9   1 148.710 15.9903   1
  -7   9  -1 151.436 9.91754   1
  -9  -9  -1 778.659 32.0717   1
   9  -9   1 771.293 22.9630   1
  -9  -9  -1 791.195 29.1002   1
  -9   9  -1 769.229 23.0555   1
   9   9   1 807.867 30.8257   1
  11  -9   1 134.593 8.15430   1
 -11  -9  -1 127.963 14.6039   1
 -11  -9  -1 136.630 15.3908   1
  11  -9   1 139.055 9.62980   1
 -11   9  -1 136.564 9.98426   1
  11   9   1 99.9094 14.2705   1
 -13  -9  -1 29.3603 11.0357   1
 -13  -9  -1 18.1250 8.53527   1
 -13   9  -1 26.6935 5.22389   1
  13   9   1 18.4826 14.1201   1
 -15  -9  -1 4.77438 13.5637   1
 -15  -9  -1 -2.3096 10.0079   1
 -15   9  -1 3.60093 4.61171   1
 -17  -9  -1 29.3518 11.8647   1
 -17  -9  -1 26.2470 14.9114   1
 -17   9  -1 20.7332 5.09867   1
 -19  -9  -1 40.2217 20.8638   1
 -19  -9  -1 61.0491 15.6630   1
 -18 -10   1 -10.177 11.8201   1
 -18 -10   1 -25.283 19.6083   1
 -16 -10   1 25.8267 11.4597   1
 -16 -10   1 -6.9032 15.5475   1
 -14 -10   1 170.898 20.1005   1
 -14 -10   1 219.454 22.4505   1
  14  10  -1 211.623 25.8794   1
 -14  10   1 182.840 9.63032   1
 -12 -10   1 26.6567 11.8869   1
 -12 -10   1 14.4130 8.58123   1
  12  10  -1 17.3135 18.2875   1
 -12  10   1 16.6872 4.55928   1
  10 -10  -1 10.2410 5.29703   1
 -10 -10   1 14.8857 10.3127   1
  10 -10  -1 9.04865 4.05254   1
 -10 -10   1 9.02926 8.70473   1
  10  10  -1 13.0007 7.58730   1
  10  10  -1 4.52460 10.4047   1
 -10  10   1 18.7370 4.84452   1
  -8 -10   1 330.875 20.7285   1
   8 -10  -1 337.195 14.7750   1
  -8 -10   1 329.145 19.4132   1
   8  10  -1 376.801 19.6424   1
   8  10  -1 336.174 21.9328   1
  -8  10   1 337.184 14.2689   1
   6 -10  -1 186.841 11.5462   1
  -6 -10   1 181.469 15.9422   1
   6 -10  -1 179.768 12.2497   1
  -6 -10   1 187.806 14.7951   1
   6  10  -1 178.166 17.4748   1
  -6  10   1 198.365 11.3538   1
   6  10  -1 187.602 14.2374   1
  -4 -10   1 40.4885 7.29362   1
   4 -10  -1 46.8322 7.44968   1
  -4 -10   1 32.6060 7.33203   1
   4  10  -1 58.3326 10.8945   1
  -4  10   1 30.7297 5.70898   1
  -4  10   1 43.4960 7.76340   1
   4  10  -1 55.9053 9.38665   1
   2 -10  -1 266.184 14.7560   1
  -2 -10   1 248.088 14.4143   1
   2 -10  -1 262.280 13.7254   1
  -2 -10   1 235.343 16.0013   1
   2  10  -1 273.361 18.0675   1
  -2  10   1 245.977 13.1213   1
   2  10  -1 253.442 14.7319   1
  -2  10   1 229.510 14.8435   1
   0 -10   1 2.59942 5.92597   1
   0 -10  -1 9.25932 5.51482   1
   0 -10  -1 2.75047 4.75289   1
   0 -10   1 0.10399 4.49805   1
   0  10   1 -8.0025 3.60963   1
   0  10  -1 -0.5614 4.16284   1
   0  10   1 2.77244 6.69676   1
   0  10  -1 8.26120 7.00160   1
   2 -10   1 868.213 26.9357   1
   2 -10   1 844.652 27.1865   1
  -2 -10  -1 858.098 28.4947   1
  -2 -10  -1 834.490 27.7069   1
   2  10   1 783.622 27.0111   1
  -2  10  -1 823.632 26.3557   1
   2  10   1 829.730 29.6312   1
  -4 -10  -1 67.6596 8.98983   1
   4 -10   1 60.4431 7.63683   1
  -4 -10  -1 82.5663 10.8923   1
   4 -10   1 69.6862 8.92735   1
   4  10   1 47.0434 7.53423   1
   4  10   1 78.9062 11.8740   1
  -4  10  -1 60.2121 7.30385   1
  -6 -10  -1 18.8384 7.13241   1
  -6 -10  -1 16.1775 8.12678   1
   6 -10   1 10.0026 5.62477   1
   6 -10   1 10.0228 5.89510   1
  -6  10  -1 16.8054 4.94891   1
   6  10   1 11.2008 7.96740   1
   8 -10   1 15.5078 7.15191   1
  -8 -10  -1 0.81206 8.05338   1
   8 -10   1 9.10989 5.12815   1
  -8 -10  -1 -6.0301 5.95399   1
  -8  10  -1 0.56216 4.52491   1
   8  10   1 8.89094 10.9377   1
  10 -10   1 1.53213 4.34420   1
 -10 -10  -1 5.22943 10.3924   1
  10 -10   1 -0.1450 5.57692   1
 -10 -10  -1 6.25169 8.05144   1
 -10  10  -1 2.67332 4.60529   1
  10  10   1 7.15969 11.1381   1
 -12 -10  -1 6.05690 7.84579   1
 -12 -10  -1 9.95015 11.9357   1
  12 -10   1 17.0386 4.35631   1
  12 -10   1 4.35791 5.81127   1
  12  10   1 -18.203 12.7363   1
 -12  10  -1 7.73475 4.94244   1
 -14 -10  -1 101.444 17.6679   1
 -14 -10  -1 107.487 15.9115   1
 -14  10  -1 111.144 10.0679   1
 -16 -10  -1 15.3104 15.2468   1
 -16 -10  -1 9.62054 12.2209   1
 -16  10  -1 10.5438 5.35868   1
 -18 -10  -1 45.3324 22.7287   1
 -18 -10  -1 57.6627 15.1836   1
 -17 -11   1 24.9031 14.2633   1
 -17 -11   1 11.5504 19.9991   1
 -15 -11   1 -25.713 28.8938   1
 -15 -11   1 1.04662 10.3849   1
 -13 -11   1 204.527 22.1976   1
 -13 -11   1 205.479 21.4877   1
 -13  11   1 204.104 11.4241   1
 -11 -11   1 101.685 13.7377   1
 -11 -11   1 66.7242 13.1928   1
  11 -11  -1 80.6356 9.35333   1
  11 -11  -1 87.7017 7.93195   1
 -11  11   1 88.7072 9.20297   1
  11  11  -1 66.7630 15.2657   1
  -9 -11   1 374.579 24.3488   1
   9 -11  -1 334.712 13.9369   1
  -9 -11   1 332.627 21.3875   1
   9 -11  -1 330.303 15.2262   1
  -9  11   1 315.511 14.5169   1
   9  11  -1 324.711 20.2053   1
   9  11  -1 310.353 27.8247   1
  -7 -11   1 316.925 19.9789   1
  -7 -11   1 279.086 21.0823   1
   7 -11  -1 303.964 15.8961   1
   7 -11  -1 319.648 15.2544   1
   7  11  -1 368.922 19.9093   1
  -7  11   1 288.692 14.5161   1
   7  11  -1 360.688 23.8965   1
   5 -11  -1 -1.7047 5.64736   1
   5 -11  -1 -1.7738 6.32222   1
  -5 -11   1 0.22384 6.60988   1
  -5 -11   1 -5.9351 6.87928   1
   5  11  -1 5.66916 6.01513   1
  -5  11   1 -1.8274 4.35823   1
   5  11  -1 8.30304 9.29471   1
   3 -11  -1 -4.9054 4.70624   1
  -3 -11   1 -1.4791 7.97002   1
   3 -11  -1 0.33658 6.11041   1
  -3 -11   1 -5.4532 5.45510   1
   3  11  -1 0.81915 4.52855   1
  -3  11   1 5.35045 4.84562   1
  -3  11   1 -5.8103 6.41898   1
   3  11  -1 5.39969 8.21198   1
   1 -11  -1 834.617 28.2896   1
   1 -11  -1 937.542 29.7733   1
  -1 -11   1 888.270 30.6092   1
  -1 -11   1 901.421 29.9458   1
   1  11  -1 894.178 32.2952   1
   1  11  -1 840.766 29.1358   1
  -1  11   1 863.677 28.3909   1
  -1  11   1 864.555 30.4998   1
   1 -11   1 7.12055 5.38374   1
  -1 -11  -1 9.54537 6.51643   1
  -1 -11  -1 8.46419 5.72529   1
   1 -11   1 9.93182 6.62698   1
   1  11   1 4.84191 5.08432   1
  -1  11  -1 8.94978 5.04293   1
   1  11   1 11.3390 8.35460   1
  -3 -11  -1 118.886 14.4616   1
  -3 -11  -1 114.456 12.6473   1
   3 -11   1 109.316 13.0942   1
   3 -11   1 120.032 11.4314   1
   3  11   1 111.277 12.3708   1
  -3  11  -1 118.583 11.2348   1
   3  11   1 103.787 12.7034   1
  -5 -11  -1 1008.28 34.4201   1
   5 -11   1 973.141 30.7750   1
   5 -11   1 1020.20 30.2170   1
  -5 -11  -1 1014.96 35.8766   1
   5  11   1 969.849 32.9323   1
  -5  11  -1 929.974 29.3349   1
   5  11   1 941.091 35.6923   1
   7 -11   1 221.243 14.3158   1
  -7 -11  -1 242.834 17.8659   1
  -7 -11  -1 235.177 20.4624   1
   7 -11   1 266.233 15.9138   1
   7  11   1 225.547 21.8166   1
  -7  11  -1 236.224 13.6612   1
  -9 -11  -1 11.1234 11.1226   1
  -9 -11  -1 9.48435 8.12092   1
   9 -11   1 8.01058 7.38931   1
  -9  11  -1 19.0925 5.98750   1
   9  11   1 14.5875 11.6345   1
 -11 -11  -1 -2.5354 8.26442   1
 -11 -11  -1 9.66214 12.5670   1
  11 -11   1 7.73829 6.51663   1
  11 -11   1 1.31090 4.97647   1
 -11  11  -1 4.20795 5.62924   1
  11  11   1 -14.778 14.2208   1
 -13 -11  -1 18.9435 30.5699   1
 -13 -11  -1 10.5368 13.0145   1
 -13  11  -1 5.05969 5.65862   1
 -15 -11  -1 4.06677 19.1857   1
 -15 -11  -1 -9.3271 11.9185   1
 -15  11  -1 0.92965 5.45799   1
 -17 -11  -1 255.208 28.3199   1
 -17 -11  -1 363.102 41.3540   1
 -17  11  -1 281.604 13.1359   1
 -16 -12   1 29.2011 15.3544   1
 -14 -12   1 -19.037 17.9510   1
 -14 -12   1 12.9737 12.3358   1
 -14  12   1 5.53532 5.48850   1
 -12 -12   1 58.4822 19.3960   1
 -12 -12   1 75.2852 13.6941   1
 -12  12   1 74.1766 8.32078   1
  10 -12  -1 14.2006 5.92587   1
 -10 -12   1 3.94945 10.2351   1
  10 -12  -1 25.9028 7.76479   1
 -10  12   1 18.4561 6.37371   1
  10  12  -1 34.4997 15.4703   1
   8 -12  -1 8.12603 6.42108   1
   8 -12  -1 2.95473 7.12841   1
  -8 -12   1 7.86486 9.25426   1
  -8 -12   1 -3.3963 11.8417   1
  -8  12   1 9.69757 5.81321   1
   8  12  -1 10.4156 14.1368   1
   8  12  -1 -1.2025 8.60421   1
  -6 -12   1 -4.1445 10.6223   1
   6 -12  -1 -5.3061 6.13021   1
  -6 -12   1 -8.4632 7.37531   1
   6 -12  -1 -4.8276 6.95836   1
   6  12  -1 -1.3758 11.8382   1
   6  12  -1 5.43557 7.16831   1
  -6  12   1 -5.6157 4.93702   1
  -4 -12   1 299.204 19.3411   1
  -4 -12   1 253.203 21.1991   1
   4 -12  -1 279.461 17.3340   1
   4 -12  -1 234.404 14.7441   1
   4  12  -1 242.773 21.9451   1
  -4  12   1 245.461 15.1613   1
   4  12  -1 237.823 17.4962   1
   2 -12  -1 0.14759 5.50204   1
  -2 -12   1 -5.3551 7.86937   1
  -2 -12   1 6.65148 6.90387   1
   2 -12  -1 12.8177 7.85888   1
  -2  12   1 3.45939 5.75127   1
   2  12  -1 10.2399 10.5115   1
  -2  12   1 8.08552 9.20439   1
   2  12  -1 12.4948 7.32268   1
   0 -12  -1 105.740 12.4455   1
   0 -12  -1 119.804 13.5108   1
   0 -12   1 119.521 13.4446   1
   0 -12   1 122.429 13.1737   1
   0  12   1 138.536 16.0468   1
   0  12  -1 148.705 13.7473   1
   0  12   1 137.975 12.8811   1
  -2 -12  -1 152.064 17.0449   1
   2 -12   1 116.285 12.8606   1
  -2 -12  -1 125.121 13.8232   1
   2 -12   1 114.323 12.4200   1
  -2  12  -1 109.373 12.5401   1
   2  12   1 136.062 16.1231   1
   2  12   1 130.523 14.0471   1
   4 -12   1 389.111 18.6573   1
  -4 -12  -1 391.793 21.3690   1
   4 -12   1 411.331 20.9414   1
  -4 -12  -1 396.080 23.3131   1
  -4  12  -1 393.324 18.9823   1
   4  12   1 409.230 21.3471   1
   4  12   1 361.840 24.8374   1
  -6 -12  -1 168.527 20.8441   1
  -6 -12  -1 180.010 17.3503   1
   6 -12   1 178.376 16.2876   1
  -6  12  -1 191.362 13.7082   1
   6  12   1 135.879 16.4798   1
  -8 -12  -1 5.13819 15.5326   1
  -8 -12  -1 8.39311 8.11764   1
   8 -12   1 -3.8238 7.97405   1
   8 -12   1 -1.0229 6.92069   1
  -8  12  -1 -7.7164 5.66422   1
   8  12   1 -11.675 14.3809   1
 -10 -12  -1 -6.8479 14.5875   1
  10 -12   1 7.09629 6.32487   1
 -10 -12  -1 -7.6027 9.25968   1
  10 -12   1 4.71818 7.96153   1
 -10  12  -1 -2.3637 5.80144   1
  10  12   1 -26.855 15.9439   1
  12 -12   1 65.2261 7.64642   1
 -12 -12  -1 80.9444 18.0929   1
  12 -12   1 66.4824 8.44549   1
 -12  12  -1 54.3256 9.49745   1
 -14 -12  -1 29.7230 12.9168   1
 -14  12  -1 15.3945 6.92893   1
 -16 -12  -1 19.6986 14.6173   1
 -16  12  -1 2.93058 6.67551   1
 -15 -13   1 -7.3663 15.3450   1
 -13 -13   1 10.7449 13.6791   1
 -13  13   1 14.3194 6.92035   1
 -11 -13   1 5.59555 20.4890   1
  11 -13  -1 14.9227 6.52628   1
  11 -13  -1 15.0309 8.21880   1
 -11  13   1 10.0181 6.54719   1
  -9 -13   1 39.0390 12.4592   1
   9 -13  -1 39.4049 10.0714   1
  -9 -13   1 41.9083 16.7752   1
  -9  13   1 25.9958 7.81769   1
   9  13  -1 27.6536 17.5334   1
   7 -13  -1 17.6196 9.42495   1
   7 -13  -1 5.68459 8.26970   1
  -7 -13   1 14.0515 9.11398   1
  -7 -13   1 -0.2781 14.0506   1
   7  13  -1 -13.236 13.1703   1
   7  13  -1 2.02103 9.79914   1
  -7  13   1 7.85197 6.61906   1
   5 -13  -1 205.000 15.2802   1
   5 -13  -1 228.929 18.9662   1
  -5 -13   1 230.903 19.8862   1
  -5 -13   1 197.632 24.1567   1
   5  13  -1 187.986 18.3346   1
  -5  13   1 205.915 15.1814   1
   5  13  -1 140.705 16.8608   1
  -3 -13   1 190.824 18.8860   1
  -3 -13   1 147.015 16.6086   1
   3 -13  -1 166.692 14.8216   1
   3 -13  -1 174.142 18.4673   1
   3  13  -1 198.816 17.4680   1
  -3  13   1 192.840 15.0994   1
   1 -13  -1 -5.0934 12.1842   1
  -1 -13   1 7.34316 7.53503   1
  -1 -13   1 6.51482 17.0911   1
   1 -13  -1 -8.7189 6.66216   1
   1  13  -1 0.47049 7.44974   1
  -1  13   1 2.93372 6.20125   1
  -1 -13  -1 7.28010 7.09729   1
   1 -13   1 12.2659 8.11477   1
  -1 -13  -1 17.3309 14.6237   1
   1  13   1 16.2073 8.19595   1
  -1  13  -1 5.93400 7.22160   1
   1  13   1 10.9239 11.2993   1
   3 -13   1 5.42953 18.6621   1
  -3 -13  -1 1.50718 8.84044   1
   3 -13   1 17.7523 7.70651   1
  -3 -13  -1 23.8700 12.4607   1
  -3  13  -1 14.4790 7.80399   1
   3  13   1 11.5270 7.06363   1
   3  13   1 14.6067 10.5969   1
   5 -13   1 9.86665 19.0497   1
  -5 -13  -1 20.8463 8.60057   1
   5 -13   1 18.2356 7.62700   1
  -5 -13  -1 23.7536 13.4547   1
  -5  13  -1 18.1198 6.95534   1
   5  13   1 32.2765 13.9053   1
  -7 -13  -1 4.31314 14.2130   1
   7 -13   1 20.6870 8.78164   1
  -7 -13  -1 38.4697 10.7456   1
   7 -13   1 48.4944 18.9890   1
  -7  13  -1 23.8290 7.36594   1
   7  13   1 31.7080 14.4682   1
   9 -13   1 13.1525 12.2246   1
  -9 -13  -1 5.02649 15.7113   1
   9 -13   1 19.7701 7.99499   1
  -9 -13  -1 10.4022 10.3149   1
  -9  13  -1 6.70978 6.91271   1
   9  13   1 18.3630 19.4299   1
  11 -13   1 -7.2695 9.32522   1
 -11 -13  -1 1.17667 14.0638   1
  11 -13   1 4.99199 7.20896   1
 -11  13  -1 -2.7026 7.18580   1
 -13 -13  -1 57.1127 15.0883   1
 -13  13  -1 56.6359 9.66330   1
 -15 -13  -1 306.023 30.8964   1
 -15  13  -1 246.241 17.0117   1
 -14 -14   1 46.7788 17.5139   1
  12 -14  -1 29.1530 8.75329   1
 -12 -14   1 24.0905 14.4923   1
  12 -14  -1 4.57047 7.22187   1
 -10 -14   1 61.9200 18.0126   1
  10 -14  -1 28.4936 8.94079   1
  10 -14  -1 63.5158 12.5330   1
 -10  14   1 53.6711 9.89836   1
  -8 -14   1 9.38961 10.8462   1
   8 -14  -1 -2.2496 8.61449   1
   8 -14  -1 10.3527 11.6829   1
  -8  14   1 -0.3397 7.05635   1
   8  14  -1 21.0235 20.1927   1
  -6 -14   1 4.71448 11.1848   1
   6 -14  -1 2.25442 11.6383   1
   6 -14  -1 -0.6422 7.74470   1
   6  14  -1 -8.7602 8.73007   1
  -6  14   1 4.12367 6.99381   1
   4 -14  -1 26.3174 9.16166   1
   4 -14  -1 3.29728 11.7304   1
  -4 -14   1 10.1228 10.7167   1
  -4  14   1 6.97633 6.86498   1
   4  14  -1 1.69925 8.59752   1
  -2 -14   1 15.0314 9.36383   1
   2 -14  -1 1.33113 11.8089   1
   2 -14  -1 12.7246 8.02524   1
  -2 -14   1 -6.4983 12.7445   1
   2  14  -1 5.35982 7.64464   1
  -2  14   1 1.19522 7.17533   1
   0 -14  -1 78.8479 15.0216   1
   0 -14  -1 65.5250 11.2428   1
   0 -14   1 89.4655 16.0030   1
   0 -14   1 98.4654 14.0247   1
   0  14   1 65.1983 10.7370   1
   0  14  -1 78.6256 12.3007   1
   0  14   1 78.8608 14.7442   1
  -2 -14  -1 104.127 14.0924   1
  -2 -14  -1 81.5601 16.1868   1
   2 -14   1 64.5882 11.1514   1
   2 -14   1 81.0112 14.5903   1
   2  14   1 78.2370 13.0799   1
  -2  14  -1 65.7661 10.5066   1
   2  14   1 104.341 18.0962   1
  -4 -14  -1 123.092 16.1270   1
   4 -14   1 85.7959 11.9378   1
   4 -14   1 85.6570 14.8305   1
   4  14   1 72.5194 16.5354   1
  -4  14  -1 92.2734 12.9798   1
  -6 -14  -1 60.7216 12.7728   1
   6 -14   1 34.0693 13.0216   1
   6 -14   1 42.9622 10.5981   1
   6  14   1 55.7752 29.4389   1
  -6  14  -1 64.1567 12.1559   1
  -8 -14  -1 -1.3698 11.4035   1
   8 -14   1 11.1294 9.99236   1
   8 -14   1 -20.785 11.8001   1
   8  14   1 -0.7625 16.3072   1
 -10 -14  -1 76.1215 16.0165   1
  10 -14   1 64.6892 14.0901   1
 -10  14  -1 79.2336 11.3258   1
  12 -14   1 0.85800 10.6594   1
  12 -14   1 -1.1944 8.91563   1
 -12 -14  -1 -0.4291 14.6056   1
 -12  14  -1 0.30546 8.39847   1
  11 -15  -1 83.0353 14.4860   1
 -11 -15   1 68.7198 18.8410   1
 -11  15   1 68.8578 10.9656   1
   9 -15  -1 12.5069 12.4875   1
  -9 -15   1 14.8389 13.9985   1
  -9  15   1 12.0472 8.88662   1
  -7 -15   1 -1.9861 12.5710   1
  -7  15   1 11.8961 8.79469   1
   7  15  -1 11.7444 12.4741   1
  -5 -15   1 40.8476 13.5250   1
   5 -15  -1 31.3991 10.0116   1
  -5  15   1 37.1185 10.3342   1
   5  15  -1 25.9499 12.2263   1
  -3 -15   1 13.0130 11.4890   1
   3 -15  -1 -3.7010 8.92397   1
  -3  15   1 1.07955 8.59304   1
   3  15  -1 12.3174 9.12836   1
  -1 -15   1 20.1755 11.9622   1
   1 -15  -1 11.1297 10.2784   1
  -1  15   1 23.2362 9.71046   1
   1  15  -1 16.7112 9.91928   1
   1 -15   1 40.6127 11.3126   1
  -1 -15  -1 37.7811 11.8061   1
  -1  15  -1 28.2860 10.5464   1
   1  15   1 42.5774 11.3766   1
   1  15   1 22.7673 14.9873   1
   3 -15   1 1.02738 9.61731   1
  -3 -15  -1 -12.565 10.7632   1
   3  15   1 -8.4023 15.8273   1
  -3  15  -1 5.96042 8.71754   1
  -5 -15  -1 -10.803 12.1180   1
   5 -15   1 5.43178 9.28235   1
  -5  15  -1 10.6691 8.49204   1
   5  15   1 42.0441 20.0212   1
  -7 -15  -1 113.532 16.7494   1
  -7  15  -1 95.1028 12.8393   1
  -9 -15  -1 0.51489 14.1797   1
   9 -15   1 9.47928 11.3543   1
  -9  15  -1 20.7335 9.28436   1
 -11 -15  -1 43.4542 17.3813   1
 -11  15  -1 24.8995 9.99211   1
   8 -16  -1 -4.3657 13.5475   1
  -8 -16   1 5.68126 16.5013   1
  -8  16   1 36.2206 10.6610   1
  -6 -16   1 73.2865 18.5130   1
  -6  16   1 48.6138 11.1614   1
   6  16  -1 42.3602 12.7530   1
  -4 -16   1 24.6569 13.4098   1
   4 -16  -1 21.6288 11.4613   1
  -4  16   1 8.10149 9.41458   1
   4  16  -1 33.9001 14.3578   1
  -2 -16   1 -8.0648 12.2486   1
   2 -16  -1 15.5095 11.5397   1
   2  16  -1 4.31139 11.6461   1
  -2  16   1 16.2495 10.1928   1
   0 -16   1 46.3838 13.2318   1
   0 -16  -1 55.1955 13.7306   1
   0  16  -1 34.4967 11.3387   1
   2 -16   1 -2.4196 11.5406   1
  -2 -16  -1 12.4634 12.7233   1
  -2  16  -1 -4.6272 9.48471   1
  -4 -16  -1 73.2548 16.9656   1
   4 -16   1 90.5696 14.0934   1
   4  16   1 126.162 24.8164   1
  -4  16  -1 84.6273 13.3585   1
   6 -16   1 23.8672 11.3223   1
  -6 -16  -1 112.836 20.1859   1
  -6  16  -1 44.0496 11.2598   1
  -8 -16  -1 51.4908 18.0057   1
   8 -16   1 -10.101 17.0842   1
  -8  16  -1 38.9581 11.1191   1
   5 -17  -1 31.6032 14.1150   1
   3 -17  -1 -10.186 12.5333   1
  -3 -17   1 23.8702 15.7188   1
   3  17  -1 14.5906 12.6546   1
   1 -17  -1 -15.971 13.7138   1
  -1 -17   1 -38.129 13.4203   1
   1  17  -1 2.44375 11.2554   1
  -1 -17  -1 68.0752 17.5959   1
   1 -17   1 34.5823 15.3351   1
  -1  17  -1 37.2640 12.4211   1
  -3 -17  -1 9.83012 15.3193   1
   3 -17   1 19.4525 14.6548   1
  -3  17  -1 2.34001 11.0487   1
 -24   0   2 1.53679 9.40400   1
 -22   0   2 177.352 14.9267   1
 -22   0   2 158.556 15.9198   1
 -20   0   2 37.2585 7.56469   1
 -20   0   2 43.4109 8.02137   1
 -18   0   2 226.953 12.2330   1
 -18   0   2 208.824 12.5555   1
 -16   0   2 2.16111 4.19872   1
 -16   0   2 6.93128 4.02661   1
 -14   0   2 34.4724 4.74089   1
 -14   0   2 29.1748 4.67843   1
 -12   0   2 1979.00 43.8206   1
  12   0  -2 2029.36 43.5852   1
 -12   0   2 1926.27 43.9192   1
 -10   0   2 263.021 9.15507   1
  10   0  -2 273.102 9.17596   1
 -10   0   2 257.499 9.14472   1
  -8   0   2 442.809 11.9743   1
  -8   0   2 431.152 11.7239   1
  -6   0   2 1207.50 25.9984   1
  -4   0   2 783.994 17.1881   1
   2   0  -2 1253.39 26.6487   1
  -2   0   2 1301.62 26.7494   1
   0   0   2 2221.15 45.4977   1
  -2   0  -2 2685.49 54.7308   1
   2   0   2 2615.80 54.4621   1
  -4   0  -2 236.585 8.32697   1
   4   0   2 238.804 7.93680   1
  -6   0  -2 222.750 8.57324   1
   6   0   2 231.997 8.44684   1
   8   0   2 1017.51 25.1545   1
  -8   0  -2 1012.26 25.6925   1
  10   0   2 39.3826 5.15731   1
 -10   0  -2 47.5241 5.80776   1
 -12   0  -2 925.643 26.0307   1
  14   0   2 440.118 16.9939   1
 -14   0  -2 455.422 17.3133   1
 -16   0  -2 128.121 12.2177   1
  16   0   2 138.703 12.2883   1
 -16   0  -2 130.229 11.6508   1
 -18   0  -2 -3.4488 6.03991   1
 -18   0  -2 0.99565 6.97563   1
  18   0   2 -1.5971 7.67990   1
 -20   0  -2 22.1433 9.02416   1
  20   0   2 6.24299 10.0616   1
 -20   0  -2 41.4473 9.83137   1
 -22   0  -2 -0.8282 9.60841   1
 -22   0  -2 1.75541 16.4784   1
  22   0   2 10.7663 13.1332   1
 -23  -1   2 304.986 21.0592   1
 -23  -1   2 268.805 28.3255   1
 -23   1   2 303.927 18.3436   1
 -23   1   2 307.136 17.1650   1
 -21  -1   2 8.29655 7.66002   1
 -21  -1   2 23.8732 7.48303   1
 -21   1   2 6.59241 6.96861   1
 -21   1   2 10.6080 6.36384   1
 -19  -1   2 21.3866 7.02033   1
 -19  -1   2 9.38437 5.94739   1
 -19   1   2 18.9493 6.21090   1
 -19   1   2 13.7492 5.04195   1
 -17  -1   2 15.3802 5.67061   1
 -17  -1   2 21.7165 5.63721   1
 -17   1   2 14.0515 4.72351   1
 -17   1   2 20.3808 5.10949   1
 -15  -1   2 8.26413 4.41486   1
 -15  -1   2 10.1141 4.50901   1
 -15   1   2 6.30247 3.78877   1
  15   1  -2 12.0737 5.45548   1
 -15   1   2 6.64151 3.18305   1
 -13  -1   2 334.367 12.9532   1
 -13  -1   2 349.740 13.0844   1
  13   1  -2 339.677 13.1987   1
 -13   1   2 332.611 11.1198   1
 -13   1   2 333.775 11.1264   1
 -11  -1   2 223.785 9.57101   1
 -11  -1   2 212.929 9.38372   1
 -11   1   2 206.373 7.66864   1
  11   1  -2 219.809 9.61705   1
 -11   1   2 211.304 7.69230   1
  -9  -1   2 24.6764 3.49394   1
  -9  -1   2 21.5756 3.23630   1
  -9   1   2 22.5104 2.54997   1
  -9   1   2 23.2470 2.64931   1
   9   1  -2 30.1514 4.01917   1
  -7  -1   2 804.677 20.0366   1
  -7  -1   2 826.154 20.4595   1
   7   1  -2 818.416 19.8082   1
  -7   1   2 856.272 18.0684   1
   7   1  -2 860.286 20.4514   1
  -5  -1   2 1567.65 34.1162   1
  -5   1   2 1604.37 31.9909   1
   5   1  -2 1589.91 34.0370   1
  -3  -1   2 4674.33 92.3249   1
   3   1  -2 4531.39 92.1422   1
  -1  -1   2 1937.15 39.7622   1
   1  -1  -2 1901.35 39.1082   1
  -1   1   2 1855.89 39.0077   1
   1   1  -2 1932.05 39.7494   1
   1  -1   2 1382.30 29.7401   1
   1   1   2 1394.07 29.7858   1
  -1   1  -2 1373.72 29.7517   1
  -3  -1  -2 199.648 7.40512   1
   3  -1   2 208.228 6.86020   1
   3   1   2 202.499 7.18355   1
  -3   1  -2 202.023 7.01052   1
   5  -1   2 500.549 13.2925   1
  -5  -1  -2 479.173 14.1225   1
  -5   1  -2 497.233 13.5809   1
   5   1   2 512.993 14.1606   1
   7  -1   2 17.0825 2.89075   1
  -7  -1  -2 9.42771 2.63180   1
  -7   1  -2 14.3978 2.78338   1
   7   1   2 17.2717 3.33866   1
   9  -1   2 325.001 11.1893   1
  -9  -1  -2 334.571 12.5917   1
   9   1   2 305.809 12.2171   1
  -9   1  -2 314.390 11.6412   1
  11  -1   2 260.540 10.8599   1
 -11  -1  -2 269.236 12.0965   1
 -11   1  -2 254.980 11.1459   1
  11   1   2 263.353 12.3487   1
 -13  -1  -2 21.8325 5.15801   1
  13  -1   2 26.6935 5.33286   1
  13   1   2 23.0133 5.89478   1
 -13   1  -2 19.8326 4.75892   1
  15  -1   2 48.0754 7.04022   1
 -15  -1  -2 54.7161 7.61863   1
 -15  -1  -2 51.7409 8.01771   1
  15   1   2 51.9371 8.04463   1
 -15   1  -2 51.1667 7.13380   1
 -17  -1  -2 13.7519 6.48188   1
  17  -1   2 17.8765 6.62498   1
 -17  -1  -2 29.0700 8.15118   1
 -17   1  -2 25.8113 7.22805   1
  17   1   2 17.5407 8.13124   1
 -17   1  -2 34.8403 7.13658   1
 -19  -1  -2 168.496 15.5832   1
 -19  -1  -2 154.177 16.6462   1
  19  -1   2 180.649 14.6047   1
  19   1   2 180.396 18.0945   1
 -19   1  -2 161.595 15.2426   1
 -19   1  -2 146.123 14.5683   1
 -21  -1  -2 163.036 20.1852   1
  21  -1   2 152.928 13.5821   1
 -21  -1  -2 174.688 18.1592   1
 -21   1  -2 170.863 16.8234   1
 -21   1  -2 167.518 17.7096   1
  21   1   2 209.936 24.2344   1
 -23  -1  -2 5.98440 10.9727   1
 -23   1  -2 -2.7124 10.1381   1
 -24  -2   2 34.2487 11.1652   1
 -24   2   2 21.9285 7.50075   1
 -24   2   2 24.4795 7.37663   1
 -22  -2   2 56.3452 11.5485   1
 -22   2   2 45.0231 7.30913   1
 -22   2   2 45.1679 7.49219   1
 -20  -2   2 136.572 15.3358   1
 -20  -2   2 121.830 13.4128   1
 -20   2   2 143.147 10.9234   1
 -20   2   2 150.302 10.4064   1
 -18  -2   2 61.2233 8.40087   1
 -18  -2   2 53.8103 8.39692   1
 -18   2   2 63.5909 6.53820   1
 -18   2   2 55.7100 6.04398   1
 -16  -2   2 87.1271 9.51893   1
 -16  -2   2 94.6005 10.3761   1
  16   2  -2 92.9120 10.3664   1
 -16   2   2 98.3994 7.48734   1
 -16   2   2 89.1143 6.87349   1
 -14  -2   2 20.4780 4.94981   1
 -14  -2   2 7.82494 4.49738   1
 -14   2   2 9.14317 2.89692   1
  14   2  -2 13.8116 5.43859   1
 -14   2   2 9.04911 3.06903   1
 -12  -2   2 508.000 16.8412   1
 -12  -2   2 499.505 16.7943   1
 -12   2   2 500.352 12.8878   1
 -12   2   2 508.313 13.0255   1
  12   2  -2 484.924 16.9689   1
 -10  -2   2 416.405 14.2305   1
 -10  -2   2 423.878 14.5443   1
  10   2  -2 459.560 15.0470   1
 -10   2   2 425.634 10.6082   1
 -10   2   2 439.804 10.6019   1
  -8  -2   2 1791.88 40.6867   1
  -8  -2   2 1794.63 41.1246   1
   8   2  -2 1794.21 40.4191   1
   8   2  -2 1845.37 41.1318   1
  -6  -2   2 1065.44 25.9096   1
  -6  -2   2 1073.34 25.4965   1
   6   2  -2 1075.50 25.8136   1
   6   2  -2 1073.01 25.4179   1
  -4  -2   2 2132.68 44.5448   1
  -4  -2   2 1908.48 46.4971   1
   4   2  -2 2165.03 45.0151   1
  -4   2   2 2047.77 41.3344   1
   4   2  -2 2117.45 44.4357   1
  -2  -2   2 4455.58 88.6707   1
  -2   2   2 4390.99 87.0704   1
   2   2  -2 4267.28 88.5173   1
   0  -2  -2 50.2332 3.26100   1
   0  -2   2 55.9908 3.58944   1
   0   2   2 47.7862 3.21612   1
   0   2  -2 54.7020 3.64509   1
   2  -2   2 331.530 9.58771   1
  -2  -2  -2 325.220 10.0948   1
  -2   2  -2 328.113 9.66971   1
  -4  -2  -2 262.032 9.42304   1
   4  -2   2 254.228 8.27598   1
  -4   2  -2 253.485 8.42374   1
   4   2   2 248.910 9.20421   1
   6  -2   2 76.3626 4.75396   1
   6   2   2 63.2223 5.67330   1
  -6   2  -2 72.1518 4.91276   1
   8  -2   2 791.002 19.9185   1
  -8  -2  -2 797.107 22.5526   1
  -8   2  -2 793.064 20.7298   1
   8   2   2 793.975 22.3212   1
 -10  -2  -2 46.1317 6.12578   1
  10  -2   2 38.8593 4.56404   1
 -10   2  -2 47.6492 5.66017   1
  10   2   2 45.9703 6.32929   1
  12  -2   2 1.66877 3.51812   1
 -12  -2  -2 4.77507 3.91423   1
 -12  -2  -2 0.07573 4.52368   1
 -12   2  -2 4.98888 3.63823   1
  12   2   2 3.35495 4.96383   1
 -14  -2  -2 669.825 23.4776   1
 -14  -2  -2 668.213 23.1620   1
  14  -2   2 682.051 19.9193   1
 -14   2  -2 682.362 21.4297   1
  14   2   2 666.616 23.3516   1
 -16  -2  -2 85.0448 10.4006   1
  16  -2   2 92.9324 9.74602   1
 -16  -2  -2 96.0172 10.9310   1
 -16   2  -2 82.4996 9.76253   1
  16   2   2 86.5983 10.4679   1
 -18  -2  -2 90.5574 11.2200   1
  18  -2   2 82.2932 8.58111   1
 -18  -2  -2 79.5712 11.3804   1
  18   2   2 90.7480 12.8007   1
 -18   2  -2 85.8726 10.0153   1
 -18   2  -2 64.2118 9.01817   1
 -20  -2  -2 13.3664 10.5447   1
  20  -2   2 18.6752 7.59574   1
 -20   2  -2 13.6062 7.43730   1
 -20   2  -2 14.9774 8.24811   1
  20   2   2 7.31603 13.0335   1
 -22  -2  -2 121.934 15.6289   1
 -22  -2  -2 125.500 17.4297   1
 -22   2  -2 105.874 13.2010   1
 -23  -3   2 24.9805 13.5366   1
 -23  -3   2 16.9221 10.1764   1
 -21  -3   2 29.2200 10.4528   1
 -21  -3   2 30.5594 9.76171   1
 -21   3   2 35.4802 5.29419   1
 -21   3   2 26.8036 4.93417   1
 -19  -3   2 5.65602 6.53051   1
 -19  -3   2 8.57131 7.79698   1
 -19   3   2 0.46406 3.75181   1
 -19   3   2 -0.4201 3.79217   1
 -17  -3   2 377.072 18.2526   1
 -17  -3   2 408.342 18.2562   1
  17   3  -2 368.817 19.3414   1
 -17   3   2 371.225 11.8228   1
 -15  -3   2 347.362 15.9406   1
 -15  -3   2 316.335 15.9047   1
 -15   3   2 337.561 10.2104   1
  15   3  -2 323.433 16.7017   1
 -15   3   2 349.093 10.1642   1
 -13  -3   2 1281.72 34.3098   1
 -13  -3   2 1271.90 33.9214   1
 -13   3   2 1275.09 27.4988   1
  13   3  -2 1296.05 34.4158   1
 -13   3   2 1271.35 27.2269   1
 -11  -3   2 516.909 17.5505   1
 -11  -3   2 500.814 17.2101   1
  11   3  -2 488.858 17.7094   1
  -9  -3   2 3108.02 69.1657   1
  -9  -3   2 3086.46 68.5869   1
   9   3  -2 3303.40 69.5857   1
   9   3  -2 3143.11 68.4473   1
  -7  -3   2 1330.44 31.2707   1
  -7  -3   2 1243.17 31.4108   1
   7   3  -2 1286.76 30.9267   1
   7   3  -2 1259.56 31.4084   1
  -5  -3   2 5871.71 119.087   1
  -5  -3   2 5754.22 119.427   1
  -5   3   2 5807.17 114.909   1
   5   3  -2 5961.90 119.627   1
   5   3  -2 5765.91 118.861   1
  -3  -3   2 3.32204 2.10823   1
   3  -3  -2 3.32939 1.22652   1
  -3  -3   2 2.87457 1.94639   1
   3   3  -2 1.19120 2.19300   1
   3   3  -2 0.73101 1.88898   1
  -3   3   2 4.42515 1.36163   1
   1  -3  -2 138.437 5.58943   1
  -1  -3   2 139.598 6.27416   1
   1  -3  -2 141.709 5.44735   1
  -1  -3   2 144.345 6.60413   1
   1   3  -2 129.349 7.31270   1
  -1   3   2 143.182 5.64977   1
   1  -3   2 54.0055 4.12254   1
  -1  -3  -2 61.2057 4.46754   1
  -1  -3  -2 67.4519 4.31272   1
   1   3   2 62.4721 4.36246   1
  -1   3  -2 55.3768 4.13874   1
   3  -3   2 211.361 7.82037   1
  -3  -3  -2 218.835 8.71060   1
  -3  -3  -2 204.556 8.27566   1
  -3   3  -2 213.853 7.85404   1
   3   3   2 227.169 8.84667   1
  -5  -3  -2 1256.84 31.3140   1
  -5  -3  -2 1330.69 31.0981   1
   5  -3   2 1285.81 29.1133   1
   5   3   2 1249.21 31.1437   1
  -5   3  -2 1267.60 29.4030   1
  -7  -3  -2 172.507 9.32625   1
  -7  -3  -2 176.839 9.35495   1
   7  -3   2 174.108 7.37072   1
  -7   3  -2 181.155 7.82658   1
   7   3   2 183.039 9.92413   1
  -9  -3  -2 396.848 15.2353   1
   9  -3   2 392.677 12.1628   1
  -9  -3  -2 406.645 15.3211   1
  -9   3  -2 395.958 13.1124   1
   9   3   2 388.592 15.4461   1
 -11  -3  -2 22.7874 5.72745   1
 -11  -3  -2 17.7251 4.87380   1
  11  -3   2 14.0265 3.72914   1
 -11   3  -2 20.7495 3.95432   1
  11   3   2 14.4314 5.40735   1
 -13  -3  -2 1085.59 32.1742   1
  13  -3   2 1081.68 26.6033   1
 -13  -3  -2 1110.12 32.0038   1
 -13   3  -2 1084.50 28.7515   1
  13   3   2 1067.18 31.9816   1
 -15  -3  -2 9.46895 6.69913   1
 -15  -3  -2 20.0475 6.77649   1
  15  -3   2 11.8181 4.92008   1
 -15   3  -2 19.7139 5.10375   1
  15   3   2 14.2382 7.83212   1
 -17  -3  -2 464.998 23.1505   1
  17  -3   2 464.535 15.6346   1
 -17  -3  -2 436.326 21.1885   1
 -17   3  -2 471.137 18.4087   1
  17   3   2 447.495 23.7063   1
 -19  -3  -2 86.3558 14.0996   1
 -19  -3  -2 73.4267 11.8134   1
 -19   3  -2 87.0395 9.98617   1
 -19   3  -2 81.2849 9.81179   1
  19   3   2 69.1209 14.3590   1
 -21  -3  -2 41.1813 14.7947   1
 -21  -3  -2 39.2327 11.9972   1
 -21   3  -2 42.3613 9.80581   1
 -21   3  -2 40.6926 9.22210   1
 -22  -4   2 21.0546 13.9231   1
 -22  -4   2 33.6181 10.5451   1
 -20  -4   2 37.2935 9.92499   1
 -20  -4   2 45.9658 12.0394   1
 -18  -4   2 29.8457 9.42820   1
 -18  -4   2 38.1557 8.63319   1
  18   4  -2 15.2939 10.0029   1
 -16  -4   2 169.911 14.4168   1
 -16  -4   2 163.364 13.3003   1
  16   4  -2 139.960 15.0769   1
 -14  -4   2 235.017 13.5370   1
 -14  -4   2 205.667 13.6674   1
  14   4  -2 214.427 14.5623   1
 -12  -4   2 615.392 21.4537   1
 -12  -4   2 623.183 21.4047   1
  12   4  -2 657.807 22.6050   1
 -10  -4   2 156.751 9.75480   1
 -10  -4   2 151.974 10.0181   1
  10   4  -2 154.970 9.68018   1
  10   4  -2 158.530 11.0624   1
  -8  -4   2 687.004 20.6166   1
  -8  -4   2 679.886 20.9607   1
   8   4  -2 692.514 20.3553   1
   8   4  -2 670.998 21.1114   1
  -6  -4   2 517.336 16.9342   1
  -6  -4   2 511.047 16.4224   1
   6   4  -2 505.520 16.8316   1
   6   4  -2 498.780 16.1336   1
  -6   4   2 539.750 12.4836   1
  -6   4   2 521.012 12.1232   1
  -4  -4   2 5385.07 110.639   1
   4  -4  -2 5367.30 106.858   1
  -4  -4   2 5246.53 110.990   1
  -4   4   2 5413.64 107.464   1
   4   4  -2 5449.38 111.288   1
  -4   4   2 5269.24 107.077   1
   4   4  -2 5360.75 110.559   1
  -2  -4   2 1765.09 40.3696   1
   2  -4  -2 1799.65 38.3948   1
  -2  -4   2 1785.24 40.8252   1
   2  -4  -2 1757.99 38.5764   1
  -2   4   2 1771.01 38.5206   1
   2   4  -2 1783.87 40.3829   1
  -2   4   2 1814.72 38.8666   1
   0  -4   2 250.811 9.68609   1
   0  -4  -2 255.110 8.93682   1
   0  -4  -2 254.102 9.23648   1
   0  -4   2 259.412 9.42562   1
   0   4   2 246.083 9.17029   1
   0   4  -2 250.959 9.26984   1
  -2  -4  -2 822.976 21.2318   1
   2  -4   2 819.632 20.7771   1
  -2  -4  -2 822.375 21.6439   1
  -2   4  -2 803.119 20.6240   1
   4  -4   2 2312.68 48.9203   1
  -4  -4  -2 2208.10 50.3270   1
  -4  -4  -2 2168.88 50.7732   1
  -4   4  -2 2275.90 48.9343   1
   4   4   2 2286.09 51.0312   1
   6  -4   2 245.956 9.31979   1
  -6  -4  -2 254.075 11.2645   1
  -6  -4  -2 269.947 11.6943   1
   6   4   2 239.913 11.4915   1
  -6   4  -2 251.904 9.52163   1
   8  -4   2 545.686 15.2735   1
  -8  -4  -2 560.140 18.8218   1
  -8  -4  -2 537.120 18.7351   1
   8   4   2 530.812 19.0465   1
  -8   4  -2 567.437 16.2157   1
  10  -4   2 48.4256 5.48470   1
 -10  -4  -2 33.6950 5.41826   1
 -10  -4  -2 42.9869 6.54979   1
 -10   4  -2 52.0004 5.86222   1
  10   4   2 52.9052 7.49078   1
  12  -4   2 26.3556 4.12953   1
 -12  -4  -2 34.3983 6.85838   1
 -12  -4  -2 30.2846 6.59174   1
  12   4   2 17.4412 6.43839   1
 -12   4  -2 24.5938 4.64827   1
 -14  -4  -2 135.505 12.5127   1
  14  -4   2 138.278 9.31415   1
 -14  -4  -2 133.984 14.1299   1
 -14   4  -2 159.611 9.85495   1
  14   4   2 135.741 14.4394   1
 -16  -4  -2 426.681 20.9207   1
  16  -4   2 411.584 13.2989   1
 -16  -4  -2 390.602 21.9493   1
  16   4   2 405.913 22.8136   1
 -16   4  -2 390.538 16.1138   1
 -18  -4  -2 77.2692 13.3171   1
 -18  -4  -2 75.7587 12.1308   1
  18   4   2 84.5748 14.4661   1
 -18   4  -2 88.5290 9.32743   1
 -20  -4  -2 6.45105 12.8571   1
 -20  -4  -2 -0.3814 10.0065   1
 -20   4  -2 -1.8761 6.87394   1
 -20   4  -2 -0.0301 7.53844   1
 -22  -4  -2 95.4105 15.2897   1
 -22   4  -2 102.609 11.0624   1
 -22   4  -2 102.392 15.0495   1
 -23  -5   2 77.4818 14.7832   1
 -21  -5   2 33.5032 13.7911   1
 -21  -5   2 19.3327 9.33254   1
 -19  -5   2 17.6811 11.0147   1
 -19  -5   2 12.8173 8.41356   1
  19   5  -2 24.4189 12.7962   1
 -17  -5   2 794.378 30.1612   1
 -17  -5   2 807.841 29.4076   1
  17   5  -2 818.267 31.4870   1
 -15  -5   2 27.0801 6.94144   1
 -15  -5   2 32.0918 8.19181   1
  15   5  -2 27.3818 8.91934   1
 -13  -5   2 1251.25 35.7122   1
 -13  -5   2 1248.66 35.6411   1
  13   5  -2 1199.95 35.8634   1
 -11  -5   2 368.907 16.2184   1
 -11  -5   2 348.464 16.2179   1
  11   5  -2 349.865 17.1304   1
  -9  -5   2 538.344 19.2719   1
  -9  -5   2 539.924 19.3254   1
   9   5  -2 559.068 18.7923   1
  -9   5   2 570.722 12.7673   1
   9   5  -2 550.028 20.1962   1
  -7  -5   2 3098.76 69.1835   1
   7  -5  -2 3169.60 62.0360   1
   7  -5  -2 3128.43 61.8826   1
  -7  -5   2 3028.45 69.5657   1
   7   5  -2 3038.53 68.7669   1
  -7   5   2 3128.84 63.2310   1
   7   5  -2 3132.96 69.9235   1
   5  -5  -2 212.593 7.26189   1
  -5  -5   2 207.585 10.3503   1
  -5  -5   2 230.517 10.9695   1
  -5   5   2 205.604 7.28004   1
   5   5  -2 207.754 10.1081   1
  -5   5   2 202.734 7.72220   1
   5   5  -2 194.893 10.6969   1
  -3  -5   2 327.001 12.8037   1
  -3  -5   2 351.108 12.7938   1
   3  -5  -2 331.246 10.6490   1
   3  -5  -2 342.424 10.5823   1
   3   5  -2 331.669 12.4838   1
  -3   5   2 332.143 10.5598   1
   3   5  -2 341.846 13.3378   1
  -3   5   2 333.567 11.0402   1
   1  -5  -2 655.772 17.6045   1
  -1  -5   2 631.998 18.8374   1
   1  -5  -2 659.557 17.9223   1
  -1  -5   2 634.548 18.6901   1
  -1   5   2 674.424 17.8193   1
   1   5  -2 603.124 18.3098   1
  -1   5   2 685.524 18.2816   1
   1  -5   2 432.661 13.8313   1
  -1  -5  -2 406.225 13.7071   1
  -1  -5  -2 403.692 13.4865   1
   1  -5   2 402.429 13.6967   1
  -1   5  -2 424.625 13.5039   1
   1   5   2 415.437 14.0496   1
  -3  -5  -2 65.0162 6.15801   1
   3  -5   2 65.0266 5.92556   1
   3  -5   2 68.3186 5.84133   1
  -3  -5  -2 73.0369 6.59447   1
   3   5   2 62.0338 6.69642   1
  -3   5  -2 61.2563 5.53020   1
  -5  -5  -2 148.355 9.30076   1
   5  -5   2 160.774 8.14939   1
  -5  -5  -2 172.880 9.66687   1
  -5   5  -2 166.090 7.82400   1
   5   5   2 142.900 9.85941   1
   7  -5   2 978.888 25.2577   1
  -7  -5  -2 1018.12 28.7466   1
  -7  -5  -2 983.863 28.1275   1
   7   5   2 1029.29 29.1593   1
  -7   5  -2 992.468 25.2127   1
   9  -5   2 237.505 9.71644   1
  -9  -5  -2 239.609 13.0982   1
  -9  -5  -2 264.191 14.0654   1
   9   5   2 242.262 14.3348   1
  -9   5  -2 263.565 10.4480   1
 -11  -5  -2 251.800 14.3557   1
 -11  -5  -2 261.740 15.3041   1
  11  -5   2 260.860 9.88858   1
  11   5   2 244.655 15.7115   1
 -11   5  -2 272.966 11.3148   1
 -13  -5  -2 814.798 28.5279   1
 -13  -5  -2 808.833 28.7504   1
  13  -5   2 818.681 20.4410   1
 -13   5  -2 832.451 23.3186   1
  13   5   2 879.658 29.6026   1
 -15  -5  -2 94.6653 12.1069   1
 -15  -5  -2 87.6228 10.7660   1
 -15   5  -2 92.1959 10.8769   1
  15   5   2 109.808 13.8147   1
 -17  -5  -2 42.6224 12.4402   1
 -17  -5  -2 70.1524 11.3406   1
  17   5   2 73.4251 14.9193   1
 -17   5  -2 64.1358 7.56038   1
 -19  -5  -2 48.6742 15.1030   1
 -19  -5  -2 53.0874 11.4924   1
 -19   5  -2 48.3075 7.85964   1
 -21  -5  -2 2.97100 11.4773   1
 -21  -5  -2 25.4898 21.5907   1
 -21   5  -2 18.9873 7.51382   1
 -21   5  -2 31.3138 10.1531   1
 -22  -6   2 23.7395 22.0891   1
 -20  -6   2 -2.4484 8.91093   1
 -18  -6   2 -6.6767 10.5996   1
 -18  -6   2 -0.5348 7.95095   1
  18   6  -2 5.55456 12.9340   1
 -16  -6   2 301.735 18.6928   1
 -16  -6   2 290.765 20.4419   1
  16   6  -2 273.595 21.7400   1
 -14  -6   2 86.8868 10.6940   1
 -14  -6   2 103.190 12.7644   1
  14   6  -2 86.9511 11.2579   1
 -12  -6   2 401.317 20.3021   1
 -12  -6   2 418.230 18.6425   1
  12   6  -2 389.810 19.5725   1
 -10  -6   2 13.1268 4.34862   1
 -10  -6   2 23.0914 6.65084   1
  10   6  -2 17.4804 4.79206   1
 -10   6   2 18.2726 2.45163   1
  10   6  -2 24.0193 7.18026   1
  -8  -6   2 14.4564 4.47300   1
   8  -6  -2 17.4719 1.95569   1
  -8  -6   2 16.5743 4.87674   1
   8   6  -2 17.1789 6.34093   1
   8   6  -2 16.0630 4.78297   1
  -8   6   2 14.0817 2.51938   1
   6  -6  -2 22.2826 3.16402   1
  -6  -6   2 21.3652 5.42746   1
  -6  -6   2 36.6259 6.19504   1
  -6   6   2 24.4900 3.70178   1
   6   6  -2 26.4158 5.19647   1
  -6   6   2 24.5317 3.27464   1
   6   6  -2 20.9556 6.23441   1
   4  -6  -2 499.777 14.3252   1
  -4  -6   2 470.842 17.3619   1
  -4  -6   2 495.266 17.3465   1
   4  -6  -2 504.815 14.4590   1
   4   6  -2 499.509 18.1695   1
  -4   6   2 495.776 14.3897   1
  -4   6   2 504.692 14.9493   1
   4   6  -2 480.220 16.8436   1
   2  -6  -2 2295.84 50.2286   1
  -2  -6   2 2338.34 52.5961   1
  -2  -6   2 2284.79 52.7695   1
   2  -6  -2 2246.14 50.5110   1
  -2   6   2 2164.90 50.1255   1
  -2   6   2 2378.61 51.4001   1
   2   6  -2 2305.72 53.2812   1
   2   6  -2 2212.14 52.0219   1
   0  -6  -2 392.801 13.7690   1
   0  -6  -2 379.134 13.4976   1
   0  -6   2 366.979 13.8500   1
   0  -6   2 378.102 13.9411   1
   0   6   2 384.580 14.0248   1
   0   6  -2 375.590 13.6455   1
   0   6   2 363.641 13.2033   1
   2  -6   2 238.740 10.5413   1
  -2  -6  -2 233.435 10.9257   1
  -2  -6  -2 220.035 10.7602   1
   2  -6   2 224.142 10.5510   1
  -2   6  -2 228.798 10.0545   1
   2   6   2 242.373 11.5855   1
   4  -6   2 213.280 10.0504   1
  -4  -6  -2 217.601 11.3918   1
  -4  -6  -2 201.136 10.8423   1
   4  -6   2 221.338 10.0795   1
  -4   6  -2 241.342 10.0804   1
   4   6   2 207.506 12.8642   1
   6  -6   2 197.325 9.47470   1
  -6  -6  -2 209.007 11.5907   1
  -6  -6  -2 198.541 11.9694   1
   6  -6   2 213.095 9.98108   1
   6   6   2 225.378 12.9804   1
  -6   6  -2 196.135 9.48112   1
  -8  -6  -2 5.20818 3.69838   1
   8  -6   2 7.08587 3.79225   1
  -8  -6  -2 11.5464 5.73412   1
   8   6   2 15.0883 6.11358   1
  -8   6  -2 4.55647 3.05348   1
 -10  -6  -2 825.715 27.6702   1
  10  -6   2 827.206 21.5593   1
  10  -6   2 836.389 21.4885   1
 -10  -6  -2 843.282 27.8471   1
 -10   6  -2 814.558 22.7084   1
  10   6   2 821.394 28.2244   1
  12  -6   2 52.8363 6.08868   1
 -12  -6  -2 86.2636 11.8355   1
 -12  -6  -2 40.4122 7.54548   1
  12  -6   2 57.9156 6.50652   1
  12   6   2 71.8831 11.0804   1
 -12   6  -2 64.8436 7.05953   1
 -14  -6  -2 385.160 20.5832   1
 -14   6  -2 399.033 14.9594   1
  14   6   2 387.071 22.7617   1
 -16  -6  -2 75.5331 13.9588   1
 -16  -6  -2 83.9589 12.5777   1
 -16   6  -2 64.7675 7.54690   1
  16   6   2 44.6316 13.6178   1
 -18  -6  -2 -0.6953 11.8829   1
 -18  -6  -2 7.88140 9.36366   1
 -18   6  -2 7.37922 5.30453   1
 -20  -6  -2 56.5764 13.8386   1
 -20  -6  -2 28.0726 17.7709   1
 -20   6  -2 62.0922 7.81403   1
 -20   6  -2 51.7210 7.79020   1
 -21  -7   2 -26.553 16.4270   1
 -21  -7   2 13.5043 11.3139   1
 -19  -7   2 0.16244 12.6093   1
 -19  -7   2 3.60646 9.28535   1
 -17  -7   2 16.3492 9.46368   1
 -17  -7   2 27.0543 11.2392   1
  17   7  -2 23.4798 14.5753   1
 -15  -7   2 9.24103 7.04391   1
 -15  -7   2 -3.6761 9.70370   1
  15   7  -2 -6.3330 10.0356   1
 -13  -7   2 52.4630 10.9809   1
 -13  -7   2 51.4461 9.37873   1
  13   7  -2 31.3129 9.29879   1
 -11  -7   2 680.168 25.7674   1
 -11  -7   2 720.629 26.5807   1
  11   7  -2 702.514 26.8138   1
  11   7  -2 696.447 24.8564   1
 -11   7   2 714.804 16.9618   1
  -9  -7   2 208.530 14.1053   1
  -9  -7   2 201.143 13.0760   1
   9   7  -2 198.466 12.4358   1
  -9   7   2 206.622 7.94911   1
   9   7  -2 202.784 14.9695   1
   7  -7  -2 135.303 7.07435   1
  -7  -7   2 135.872 10.7199   1
   7  -7  -2 127.019 6.31132   1
  -7  -7   2 113.323 11.0232   1
  -7   7   2 132.363 6.86532   1
   7   7  -2 126.397 9.95737   1
   5  -7  -2 136.614 7.76211   1
  -5  -7   2 115.478 9.79895   1
   5  -7  -2 131.526 7.36178   1
  -5  -7   2 123.554 10.6029   1
  -5   7   2 135.883 7.33728   1
   5   7  -2 127.597 9.49467   1
   5   7  -2 152.678 12.0152   1
  -5   7   2 133.885 8.10221   1
   3  -7  -2 1067.70 27.2931   1
  -3  -7   2 1119.07 30.6697   1
   3  -7  -2 1063.07 27.5529   1
  -3  -7   2 1117.48 30.6632   1
   3   7  -2 1053.15 30.8045   1
   3   7  -2 1063.02 29.6487   1
  -3   7   2 1062.93 27.3694   1
  -3   7   2 1063.97 27.9505   1
  -1  -7   2 164.128 9.94050   1
   1  -7  -2 155.570 9.22753   1
  -1  -7   2 197.623 11.1780   1
   1  -7  -2 152.461 8.98042   1
  -1   7   2 162.123 8.86276   1
   1   7  -2 170.758 9.70180   1
  -1   7   2 168.964 9.92396   1
  -1  -7  -2 20.3224 5.03418   1
  -1  -7  -2 22.1172 4.33567   1
   1  -7   2 26.5102 5.08105   1
   1  -7   2 33.4712 5.44729   1
   1   7   2 27.9529 5.51596   1
   1   7   2 25.5283 5.01819   1
  -1   7  -2 31.0837 4.57585   1
   3  -7   2 22.1107 4.93259   1
  -3  -7  -2 12.0259 4.02595   1
  -3  -7  -2 11.0226 3.72827   1
   3  -7   2 16.9346 4.60648   1
   3   7   2 17.6554 5.54237   1
  -3   7  -2 20.0233 4.28185   1
   5  -7   2 2.75048 3.86506   1
  -5  -7  -2 0.25246 3.92874   1
   5  -7   2 7.07032 3.73743   1
  -5  -7  -2 4.09536 4.58781   1
  -5   7  -2 2.47031 2.90953   1
   5   7   2 4.39334 4.56793   1
   7  -7   2 1083.38 28.4906   1
  -7  -7  -2 1112.15 33.0452   1
   7  -7   2 1127.79 29.0166   1
  -7  -7  -2 1152.03 33.0582   1
   7   7   2 1123.27 33.8622   1
  -7   7  -2 1126.45 29.0803   1
   9  -7   2 185.360 10.1547   1
  -9  -7  -2 206.505 13.8613   1
  -9   7  -2 192.845 10.1606   1
   9   7   2 175.313 15.2498   1
  11  -7   2 23.5660 4.33240   1
 -11  -7  -2 22.1073 8.30549   1
 -11  -7  -2 24.7648 8.02195   1
 -11   7  -2 31.6666 5.35781   1
  11   7   2 18.9010 8.56352   1
  13  -7   2 29.3979 4.19024   1
 -13  -7  -2 22.4052 8.54438   1
  13  -7   2 34.8298 5.33108   1
 -13  -7  -2 35.3960 10.1960   1
  13   7   2 30.0644 10.4365   1
 -13   7  -2 38.8732 5.79831   1
 -15  -7  -2 41.9337 10.2507   1
 -15  -7  -2 51.9301 12.4822   1
  15   7   2 56.9292 14.4462   1
 -15   7  -2 44.4009 6.03743   1
 -17  -7  -2 53.8176 12.0964   1
 -17  -7  -2 41.0141 15.2605   1
 -17   7  -2 61.2143 7.24391   1
 -19  -7  -2 11.7553 11.1724   1
 -19  -7  -2 10.3100 15.9562   1
 -19   7  -2 13.1933 6.08645   1
 -21  -7  -2 61.2294 15.9202   1
 -20  -8   2 13.3786 16.2128   1
 -20  -8   2 19.9474 12.0664   1
 -18  -8   2 -3.4318 12.8257   1
 -18  -8   2 22.0046 10.0969   1
 -16  -8   2 225.273 22.2816   1
 -16  -8   2 218.332 19.0854   1
  16   8  -2 242.389 26.5773   1
 -14  -8   2 30.4048 8.37995   1
 -14  -8   2 31.2915 10.3415   1
  14   8  -2 41.2793 11.7712   1
 -12  -8   2 135.515 16.4020   1
 -12  -8   2 137.358 14.0179   1
 -12   8   2 147.216 6.69378   1
  12   8  -2 147.748 17.7390   1
 -10  -8   2 564.273 24.1557   1
 -10  -8   2 578.988 23.6762   1
  10   8  -2 571.881 22.7405   1
 -10   8   2 554.926 15.6968   1
  10   8  -2 566.820 24.8417   1
  -8  -8   2 150.080 13.9713   1
   8  -8  -2 151.954 7.37854   1
   8  -8  -2 155.529 8.31555   1
  -8  -8   2 170.563 12.5880   1
   8   8  -2 164.242 12.4614   1
   8   8  -2 172.692 15.0257   1
  -8   8   2 155.383 8.06589   1
   6  -8  -2 5.81975 3.68580   1
   6  -8  -2 5.61802 3.38335   1
  -6  -8   2 1.01268 4.64107   1
   6   8  -2 4.72820 7.64250   1
   6   8  -2 6.35367 4.77580   1
  -6   8   2 4.41779 3.80655   1
  -6   8   2 6.95087 3.17559   1
   4  -8  -2 5.93086 3.98592   1
  -4  -8   2 6.97072 4.32636   1
   4  -8  -2 9.40464 3.80327   1
  -4  -8   2 9.92787 6.06145   1
   4   8  -2 13.8223 7.08621   1
  -4   8   2 4.21534 4.05828   1
   4   8  -2 14.1311 5.01912   1
  -4   8   2 7.43010 3.24162   1
  -2  -8   2 -3.1808 3.82081   1
   2  -8  -2 0.80533 3.40807   1
  -2  -8   2 2.43435 4.55925   1
   2  -8  -2 3.31847 3.92426   1
   2   8  -2 4.06428 5.00697   1
  -2   8   2 0.64167 3.85831   1
   2   8  -2 2.06240 3.87537   1
  -2   8   2 1.77481 3.14261   1
   0  -8  -2 1050.57 29.0857   1
   0  -8  -2 1021.92 29.4058   1
   0  -8   2 1057.87 29.7091   1
   0  -8   2 972.377 29.6875   1
   0   8   2 1028.80 28.7508   1
   0   8  -2 1028.09 29.1494   1
   0   8   2 1079.69 30.0248   1
   2  -8   2 94.8131 10.8485   1
  -2  -8  -2 85.2609 8.50787   1
   2  -8   2 98.7817 8.57298   1
   2   8   2 87.0829 8.86520   1
  -2   8  -2 90.5305 8.05395   1
   2   8   2 86.9370 10.3747   1
  -4  -8  -2 340.719 16.5212   1
   4  -8   2 334.606 14.2188   1
  -4  -8  -2 346.688 15.7256   1
  -4   8  -2 335.490 13.8025   1
   4   8   2 338.641 17.3581   1
   6  -8   2 482.342 16.9224   1
   6  -8   2 498.432 18.0394   1
  -6  -8  -2 481.734 20.3399   1
  -6  -8  -2 450.363 19.4645   1
  -6   8  -2 508.241 17.1138   1
   6   8   2 485.231 21.8040   1
  -8  -8  -2 308.311 16.8344   1
   8  -8   2 304.569 12.7053   1
   8  -8   2 295.195 13.7032   1
  -8  -8  -2 292.958 17.7125   1
  -8   8  -2 303.056 12.9332   1
   8   8   2 300.744 18.7185   1
  10  -8   2 611.371 18.4535   1
 -10  -8  -2 616.962 25.3571   1
  10  -8   2 627.065 19.1995   1
 -10  -8  -2 647.635 26.2684   1
  10   8   2 596.302 26.8436   1
 -10   8  -2 622.138 19.7842   1
 -12  -8  -2 110.078 14.3008   1
  12  -8   2 89.5787 8.70257   1
 -12  -8  -2 64.0158 10.6465   1
  12  -8   2 85.9504 7.52027   1
 -12   8  -2 87.5433 8.81815   1
  12   8   2 95.1382 14.3504   1
 -14  -8  -2 67.6174 14.0565   1
 -14  -8  -2 67.4406 11.3200   1
  14   8   2 51.7752 14.6783   1
 -14   8  -2 73.1667 8.88789   1
 -16  -8  -2 38.9825 15.0206   1
 -16  -8  -2 38.0694 16.4522   1
 -16   8  -2 29.1696 6.07836   1
 -18  -8  -2 3.47257 15.0971   1
 -18  -8  -2 -22.224 10.4978   1
 -18   8  -2 2.89572 5.69626   1
 -20  -8  -2 -14.165 20.6731   1
 -20  -8  -2 -1.2780 13.0432   1
 -20   8  -2 5.34013 5.64176   1
 -19  -9   2 71.8607 15.1996   1
 -19  -9   2 86.1632 20.0882   1
 -17  -9   2 -0.9020 10.5416   1
 -17  -9   2 4.44939 13.1111   1
 -15  -9   2 -13.862 8.67589   1
 -15  -9   2 12.6777 11.6275   1
  15   9  -2 -4.7939 13.6694   1
 -13  -9   2 12.0857 8.00025   1
 -13  -9   2 7.51262 10.9421   1
  13   9  -2 13.7362 13.4588   1
 -11  -9   2 119.284 14.3973   1
 -11  -9   2 124.809 15.0333   1
 -11   9   2 128.059 7.74162   1
  11   9  -2 97.5943 13.3851   1
  11   9  -2 128.699 13.4418   1
  -9  -9   2 108.318 12.8613   1
   9  -9  -2 75.1234 7.80675   1
   9  -9  -2 76.1250 6.34910   1
  -9  -9   2 75.4399 11.9355   1
   9   9  -2 92.4733 11.4985   1
   9   9  -2 55.3709 7.95191   1
  -9   9   2 82.8415 7.14863   1
   7  -9  -2 158.909 10.1550   1
  -7  -9   2 168.496 14.9630   1
   7   9  -2 201.305 16.9047   1
   7   9  -2 167.119 12.8639   1
  -7   9   2 156.433 9.08248   1
  -5  -9   2 -3.5910 4.54625   1
  -5  -9   2 6.89080 6.72610   1
   5  -9  -2 2.16390 3.90872   1
   5  -9  -2 0.64832 4.22208   1
   5   9  -2 4.62619 7.37458   1
   5   9  -2 -3.5618 4.47257   1
  -5   9   2 3.22779 4.20907   1
  -5   9   2 -2.1679 3.14729   1
  -3  -9   2 -1.7312 5.79665   1
   3  -9  -2 -3.8902 4.03355   1
   3  -9  -2 2.40981 4.27839   1
  -3  -9   2 3.22612 4.81764   1
  -3   9   2 3.13750 3.52400   1
  -3   9   2 9.40086 5.31778   1
   3   9  -2 3.14360 4.26128   1
   3   9  -2 13.9117 6.54413   1
   1  -9  -2 168.852 10.8258   1
  -1  -9   2 173.249 13.1331   1
  -1  -9   2 175.516 11.8594   1
   1  -9  -2 162.696 11.7508   1
  -1   9   2 183.024 12.6308   1
  -1   9   2 170.582 10.4847   1
   1   9  -2 174.849 11.3858   1
   1  -9   2 205.609 12.9957   1
  -1  -9  -2 181.571 12.9009   1
  -1  -9  -2 197.324 12.0763   1
   1  -9   2 204.109 12.4470   1
   1   9   2 200.946 14.1079   1
   1   9   2 200.965 12.1183   1
  -1   9  -2 223.939 12.3183   1
  -3  -9  -2 945.341 29.1593   1
   3  -9   2 912.689 27.7780   1
  -3  -9  -2 886.168 28.7248   1
   3  -9   2 900.890 27.3554   1
   3   9   2 918.992 30.3022   1
  -3   9  -2 938.965 27.3972   1
  -5  -9  -2 22.2792 7.61263   1
  -5  -9  -2 13.3802 5.41957   1
   5  -9   2 25.9712 6.31839   1
   5  -9   2 18.7850 5.78613   1
  -5   9  -2 17.5254 5.06107   1
   5   9   2 24.8924 7.92088   1
  -7  -9  -2 139.250 14.9672   1
  -7  -9  -2 132.536 12.5471   1
   7  -9   2 131.462 10.5569   1
   7  -9   2 110.713 11.0761   1
  -7   9  -2 141.947 9.88977   1
   7   9   2 130.368 16.0318   1
  -9  -9  -2 581.135 24.8526   1
  -9  -9  -2 595.575 26.2475   1
   9  -9   2 589.153 20.1256   1
  -9   9  -2 569.530 19.5094   1
   9   9   2 586.844 27.1875   1
  11  -9   2 663.516 19.3782   1
  11  -9   2 664.841 20.2151   1
 -11  -9  -2 604.169 28.6906   1
 -11  -9  -2 632.072 27.8281   1
 -11   9  -2 666.191 21.1786   1
  11   9   2 654.304 30.7148   1
 -13  -9  -2 30.2685 18.1835   1
  13  -9   2 45.0049 8.55005   1
  13  -9   2 44.2774 5.06204   1
 -13  -9  -2 40.8021 10.7780   1
 -13   9  -2 40.4480 6.55700   1
  13   9   2 45.8383 14.9668   1
 -15  -9  -2 6.35712 12.8752   1
 -15  -9  -2 7.64668 16.4653   1
 -15   9  -2 15.0666 5.75319   1
 -17  -9  -2 22.6948 12.4631   1
 -17  -9  -2 -16.944 15.3559   1
 -17   9  -2 5.89363 5.87029   1
 -19  -9  -2 29.3514 13.1057   1
 -18 -10   2 20.7371 17.6573   1
 -18 -10   2 -24.231 11.5737   1
 -16 -10   2 1.56590 16.0631   1
 -16 -10   2 17.0931 10.5210   1
 -14 -10   2 -5.0112 10.8788   1
 -14 -10   2 -1.2019 9.66377   1
  14  10  -2 30.6659 15.7654   1
 -12 -10   2 191.186 18.6919   1
 -12 -10   2 176.003 21.1853   1
 -12  10   2 209.491 10.0176   1
 -10 -10   2 80.8759 11.9904   1
  10 -10  -2 113.315 8.99357   1
 -10 -10   2 110.543 12.9431   1
  10 -10  -2 107.260 7.29614   1
 -10  10   2 80.8586 8.01194   1
  10  10  -2 130.425 14.7611   1
  10  10  -2 82.2592 14.1011   1
   8 -10  -2 0.40883 4.75658   1
  -8 -10   2 2.04375 6.05768   1
  -8 -10   2 8.63933 7.50135   1
   8  10  -2 -9.5074 8.68768   1
  -8  10   2 -3.9118 3.93885   1
   8  10  -2 3.41732 5.80002   1
  -6 -10   2 6.82322 7.32930   1
  -6 -10   2 11.1609 6.35703   1
   6 -10  -2 6.64084 5.12472   1
   6 -10  -2 8.66904 4.90840   1
   6  10  -2 -1.4873 8.51593   1
  -6  10   2 17.7727 4.68006   1
   6  10  -2 14.6460 6.76174   1
   4 -10  -2 -0.3640 5.12660   1
  -4 -10   2 4.84132 5.70950   1
  -4 -10   2 -2.9765 5.76806   1
  -4  10   2 6.76358 5.67325   1
  -4  10   2 -1.2265 3.93347   1
   4  10  -2 1.37500 5.22186   1
   4  10  -2 2.74005 6.79186   1
   2 -10  -2 156.395 12.2336   1
  -2 -10   2 155.909 14.3816   1
   2 -10  -2 154.221 11.2550   1
  -2 -10   2 144.370 12.2794   1
   2  10  -2 177.131 12.6171   1
  -2  10   2 171.592 13.4381   1
  -2  10   2 165.310 11.0803   1
   0 -10   2 381.537 17.8849   1
   0 -10   2 424.845 18.9547   1
   0 -10  -2 399.084 17.5411   1
   0 -10  -2 410.920 18.3868   1
   0  10   2 378.700 17.1553   1
   0  10   2 381.186 19.2114   1
   0  10  -2 389.552 17.4650   1
   2 -10   2 845.788 26.9824   1
  -2 -10  -2 803.243 27.4182   1
  -2 -10  -2 798.472 27.8427   1
   2 -10   2 876.076 28.0165   1
   2  10   2 824.163 27.5732   1
  -2  10  -2 850.922 26.8135   1
   2  10   2 794.407 29.2066   1
  -4 -10  -2 -3.0522 6.18385   1
   4 -10   2 0.69809 5.06991   1
  -4 -10  -2 -3.9480 5.35432   1
   4 -10   2 -0.3730 5.87121   1
   4  10   2 -2.0651 8.44040   1
  -4  10  -2 10.7438 5.18741   1
   6 -10   2 185.477 13.2030   1
  -6 -10  -2 192.426 14.9942   1
   6 -10   2 191.462 13.5256   1
  -6 -10  -2 189.095 16.4046   1
   6  10   2 193.893 18.3174   1
  -6  10  -2 170.898 11.8357   1
   8 -10   2 178.347 13.7659   1
  -8 -10  -2 218.112 19.1725   1
   8 -10   2 194.956 12.9301   1
  -8 -10  -2 212.355 16.5803   1
  -8  10  -2 210.632 12.6463   1
   8  10   2 185.814 19.8822   1
 -10 -10  -2 10.6855 10.2612   1
 -10 -10  -2 31.4146 9.51745   1
  10 -10   2 5.53082 6.67082   1
  10 -10   2 5.22670 6.38782   1
 -10  10  -2 18.4429 6.00660   1
  10  10   2 -0.7124 11.3390   1
 -12 -10  -2 176.925 19.2973   1
  12 -10   2 173.177 11.7697   1
  12 -10   2 179.447 10.4549   1
 -12 -10  -2 195.273 20.4155   1
 -12  10  -2 178.859 12.3958   1
  12  10   2 150.016 19.7825   1
 -14 -10  -2 7.97064 13.6377   1
 -14  10  -2 -1.5739 5.52719   1
 -16 -10  -2 34.8560 12.8304   1
 -16 -10  -2 34.3642 29.0785   1
 -16  10  -2 35.3690 6.83549   1
 -18 -10  -2 50.4091 15.9471   1
 -18 -10  -2 75.5231 22.8600   1
 -18  10  -2 57.7303 7.58973   1
 -17 -11   2 28.3895 20.6365   1
 -17 -11   2 2.81286 14.0015   1
 -15 -11   2 -6.2989 10.9735   1
 -15 -11   2 51.9834 21.7913   1
 -13 -11   2 42.6969 15.1464   1
 -13 -11   2 29.7878 11.7905   1
 -11 -11   2 10.5734 10.5209   1
  11 -11  -2 4.04662 4.06702   1
  11 -11  -2 8.63527 7.06814   1
 -11 -11   2 -0.4992 8.51235   1
 -11  11   2 0.63053 4.55311   1
  11  11  -2 -32.118 12.2832   1
  11  11  -2 6.27972 8.20471   1
   9 -11  -2 12.0071 5.00667   1
  -9 -11   2 -5.5137 9.03200   1
  -9 -11   2 2.91625 7.61823   1
   9 -11  -2 7.78557 5.69417   1
  -9  11   2 -0.3658 4.28897   1
   9  11  -2 6.44238 6.76132   1
   9  11  -2 -27.169 11.3197   1
  -7 -11   2 157.245 15.9849   1
   7 -11  -2 147.115 11.6828   1
  -7 -11   2 181.096 18.8577   1
   7 -11  -2 173.176 12.8048   1
  -7  11   2 177.339 11.4213   1
   7  11  -2 179.954 15.6403   1
   7  11  -2 178.350 20.2873   1
  -5 -11   2 27.9673 8.59681   1
   5 -11  -2 16.8031 6.19713   1
  -5 -11   2 20.8580 7.45925   1
   5 -11  -2 26.9901 7.12941   1
  -5  11   2 24.4114 5.58144   1
   5  11  -2 19.4828 11.3645   1
   5  11  -2 33.2256 7.76277   1
  -5  11   2 20.3613 7.55690   1
  -3 -11   2 386.051 19.8586   1
   3 -11  -2 410.437 18.8627   1
   3 -11  -2 403.193 17.6370   1
  -3 -11   2 423.363 22.2307   1
  -3  11   2 396.974 19.7078   1
   3  11  -2 396.895 19.6401   1
  -3  11   2 403.933 17.4684   1
   1 -11  -2 220.579 13.8447   1
  -1 -11   2 155.889 13.7205   1
  -1 -11   2 166.311 16.1936   1
   1 -11  -2 170.323 14.3647   1
   1  11  -2 165.313 13.5024   1
  -1  11   2 173.833 16.1680   1
  -1  11   2 182.150 12.7978   1
   1 -11   2 110.755 12.2267   1
   1 -11   2 132.636 13.3450   1
  -1 -11  -2 128.463 12.2238   1
  -1 -11  -2 114.801 13.8560   1
   1  11   2 116.916 11.9850   1
   1  11   2 145.256 16.4448   1
  -1  11  -2 121.232 11.7382   1
   3 -11   2 751.453 27.2668   1
   3 -11   2 744.931 26.1293   1
  -3 -11  -2 774.619 28.9844   1
  -3 -11  -2 790.918 28.3915   1
   3  11   2 775.769 30.9916   1
  -3  11  -2 776.864 26.5344   1
   5 -11   2 90.4231 11.1026   1
   5 -11   2 92.4949 11.0091   1
  -5 -11  -2 99.2678 13.2307   1
  -5 -11  -2 68.0427 9.70065   1
  -5  11  -2 88.2184 9.94520   1
   5  11   2 90.7533 13.4813   1
   7 -11   2 132.683 12.8972   1
  -7 -11  -2 154.076 15.8254   1
  -7 -11  -2 116.265 15.2518   1
   7 -11   2 124.768 12.1807   1
   7  11   2 107.362 14.7266   1
  -7  11  -2 128.717 11.7760   1
  -9 -11  -2 97.0743 14.3961   1
  -9 -11  -2 151.023 17.2055   1
   9 -11   2 137.407 12.5935   1
   9 -11   2 123.650 13.6329   1
  -9  11  -2 132.404 11.9902   1
   9  11   2 144.867 18.8850   1
 -11 -11  -2 16.3115 9.28713   1
  11 -11   2 8.23146 6.02525   1
  11 -11   2 14.6688 7.12385   1
 -11 -11  -2 14.6222 13.8060   1
  11  11   2 -7.8375 14.7824   1
 -11  11  -2 12.6918 6.22050   1
  13 -11   2 7.57563 5.96322   1
  13 -11   2 -0.6437 5.11072   1
 -13 -11  -2 -8.5787 14.0239   1
 -13 -11  -2 40.1319 16.6718   1
 -13  11  -2 -10.826 5.47399   1
 -15 -11  -2 80.1290 22.3302   1
 -15 -11  -2 67.4768 15.1516   1
 -15  11  -2 83.2330 9.14572   1
 -17 -11  -2 25.0676 14.2796   1
 -17  11  -2 1.33175 6.71492   1
 -16 -12   2 104.402 17.5650   1
 -14 -12   2 -27.499 16.0712   1
 -14 -12   2 73.6738 14.7468   1
 -12 -12   2 26.9885 14.4044   1
 -12 -12   2 17.8362 11.1700   1
 -10 -12   2 444.494 49.8764   1
  10 -12  -2 455.299 16.4708   1
 -10 -12   2 475.431 27.3322   1
  10 -12  -2 443.692 17.9057   1
 -10  12   2 453.843 18.2860   1
  10  12  -2 424.756 32.7465   1
  10  12  -2 452.381 25.9801   1
  -8 -12   2 2.39930 8.68324   1
   8 -12  -2 7.06177 7.02617   1
   8 -12  -2 -1.2358 6.34531   1
  -8 -12   2 -0.2205 12.2744   1
   8  12  -2 13.7718 13.4325   1
  -8  12   2 1.06139 5.15137   1
   8  12  -2 -19.492 7.66882   1
   6 -12  -2 74.4844 9.67479   1
  -6 -12   2 123.974 14.8464   1
   6 -12  -2 112.287 13.4363   1
  -6 -12   2 68.3344 14.0069   1
   6  12  -2 100.875 13.6370   1
   6  12  -2 79.1886 15.0973   1
  -6  12   2 73.6166 8.83808   1
   4 -12  -2 246.587 15.1524   1
  -4 -12   2 261.395 21.6741   1
   4 -12  -2 262.334 17.2398   1
  -4 -12   2 238.718 18.1676   1
   4  12  -2 249.803 17.6679   1
  -4  12   2 243.684 18.2549   1
  -4  12   2 249.080 15.2831   1
   2 -12  -2 11.0063 5.85053   1
   2 -12  -2 9.91569 7.74003   1
  -2 -12   2 11.0836 8.71289   1
  -2 -12   2 6.93023 7.21632   1
  -2  12   2 5.31482 8.99458   1
   2  12  -2 5.35758 7.01217   1
  -2  12   2 2.20485 5.48583   1
   0 -12  -2 2.48307 7.57060   1
   0 -12   2 3.85714 8.46752   1
   0 -12   2 6.36386 6.67555   1
   0 -12  -2 -5.4299 5.84910   1
   0  12   2 -6.5660 8.37260   1
   0  12   2 5.68042 6.21132   1
   0  12  -2 -2.3373 5.67378   1
   2 -12   2 8.34770 6.22231   1
  -2 -12  -2 0.72367 6.88597   1
  -2 -12  -2 9.25740 9.29277   1
   2 -12   2 -7.3424 8.35645   1
  -2  12  -2 3.41072 5.90009   1
   2  12   2 -12.257 10.0153   1
  -4 -12  -2 -2.0563 9.87138   1
   4 -12   2 6.36856 6.26656   1
   4 -12   2 21.0976 8.56646   1
  -4 -12  -2 14.3652 8.25786   1
   4  12   2 1.49836 10.1834   1
  -4  12  -2 9.12624 6.27220   1
  -6 -12  -2 8.98828 11.0524   1
   6 -12   2 1.43862 8.36113   1
   6 -12   2 0.24672 6.49267   1
  -6 -12  -2 2.60315 7.11925   1
   6  12   2 -0.4631 12.3414   1
  -6  12  -2 6.58578 6.06992   1
   8 -12   2 76.8085 10.3674   1
   8 -12   2 46.8491 10.2430   1
  -8 -12  -2 74.2989 13.1728   1
  -8 -12  -2 45.8566 16.1882   1
  -8  12  -2 58.9238 9.27613   1
   8  12   2 44.3133 14.8408   1
 -10 -12  -2 24.4150 14.2833   1
 -10 -12  -2 61.2798 13.7575   1
  10 -12   2 49.4611 10.5315   1
 -10  12  -2 59.7027 8.83681   1
  10  12   2 41.3314 17.4976   1
 -12 -12  -2 87.0075 19.5131   1
 -12 -12  -2 39.7667 14.5082   1
  12 -12   2 74.4399 10.0415   1
  12 -12   2 70.8626 8.58387   1
 -12  12  -2 50.6410 9.13395   1
 -14 -12  -2 41.4665 13.9994   1
 -14  12  -2 25.0139 8.07505   1
 -16 -12  -2 10.5919 15.6735   1
 -16  12  -2 10.3063 7.63916   1
 -15 -13   2 135.560 21.0535   1
 -13 -13   2 65.1779 15.9407   1
 -11 -13   2 87.7917 20.8323   1
  11 -13  -2 40.7751 8.28207   1
 -11 -13   2 46.7513 19.6185   1
  11 -13  -2 38.5517 7.03642   1
   9 -13  -2 -3.2164 8.48674   1
  -9 -13   2 12.5386 16.9107   1
  -9 -13   2 -1.0260 10.1198   1
  -9  13   2 5.22102 6.26613   1
   9  13  -2 21.4055 16.4725   1
   9  13  -2 -10.292 9.54888   1
  -7 -13   2 99.6403 15.8475   1
  -7 -13   2 144.288 16.4980   1
   7 -13  -2 118.652 14.6425   1
   7 -13  -2 131.664 13.4358   1
  -7  13   2 113.174 12.5382   1
   7  13  -2 107.269 15.3452   1
  -5 -13   2 1.76986 8.74378   1
   5 -13  -2 2.40383 6.74187   1
   5 -13  -2 -6.6423 8.37456   1
  -5 -13   2 -15.037 12.0727   1
   5  13  -2 -3.6540 7.87461   1
  -5  13   2 14.1383 6.71706   1
   3 -13  -2 -18.520 9.01056   1
  -3 -13   2 7.14780 9.12535   1
   3 -13  -2 -1.3686 6.60356   1
  -3 -13   2 -10.819 11.4901   1
  -3  13   2 -7.6502 5.59276   1
   3  13  -2 -10.703 7.18112   1
  -3  13   2 -7.2070 9.64750   1
  -1 -13   2 19.4800 8.38679   1
   1 -13  -2 29.0139 8.49681   1
  -1 -13   2 28.6172 12.7866   1
   1  13  -2 4.69901 6.88487   1
  -1  13   2 25.1002 8.16251   1
   1 -13   2 69.1025 11.0513   1
   1 -13   2 81.3774 18.3657   1
  -1 -13  -2 48.7215 11.9016   1
  -1 -13  -2 91.8523 12.2881   1
   1  13   2 98.2263 16.0151   1
  -1  13  -2 66.9081 11.1108   1
   3 -13   2 36.6884 13.4710   1
  -3 -13  -2 17.2785 12.3009   1
  -3 -13  -2 50.8564 11.1859   1
   3 -13   2 33.6260 8.47184   1
  -3  13  -2 23.8447 8.91057   1
   3  13   2 33.3318 12.4658   1
  -5 -13  -2 93.6185 15.2884   1
   5 -13   2 88.3006 14.6029   1
   5 -13   2 130.020 13.3205   1
  -5 -13  -2 136.173 15.7518   1
   5  13   2 120.247 18.0061   1
  -5  13  -2 102.645 12.0381   1
  -7 -13  -2 107.141 18.2241   1
  -7 -13  -2 138.052 16.8993   1
   7 -13   2 121.829 14.7284   1
   7  13   2 108.575 21.9616   1
  -7  13  -2 119.377 14.4026   1
   9 -13   2 19.0625 11.4280   1
   9 -13   2 0.87631 8.10965   1
  -9 -13  -2 12.1243 11.0223   1
  -9  13  -2 3.98362 6.92007   1
   9  13   2 20.9114 17.3071   1
  11 -13   2 -7.4925 18.0293   1
  11 -13   2 -0.0050 7.90760   1
 -11 -13  -2 -19.403 10.3967   1
 -11  13  -2 -3.6309 7.45213   1
 -13 -13  -2 15.2194 15.3095   1
  13 -13   2 -11.219 8.88095   1
  13 -13   2 -0.0048 7.31770   1
 -15 -13  -2 58.4362 17.8639   1
 -15  13  -2 37.7747 9.35931   1
 -14 -14   2 49.7823 18.0747   1
 -12 -14   2 241.633 28.7562   1
 -10 -14   2 3.47307 14.1608   1
  10 -14  -2 11.0644 7.93655   1
  10  14  -2 -12.760 9.81866   1
  -8 -14   2 -12.450 11.2922   1
   8 -14  -2 7.42612 8.99889   1
   8 -14  -2 6.99766 11.0060   1
  -8  14   2 7.00232 6.93808   1
  -6 -14   2 94.4948 15.1916   1
   6 -14  -2 78.3320 13.9868   1
   6 -14  -2 102.422 12.2353   1
   6  14  -2 100.822 15.7423   1
  -6  14   2 77.6460 11.2276   1
   4 -14  -2 176.854 21.6017   1
   4 -14  -2 179.318 16.6691   1
  -4 -14   2 196.003 21.3227   1
  -4  14   2 200.094 16.3828   1
   4  14  -2 162.386 19.3909   1
   2 -14  -2 -3.1947 7.10073   1
   2 -14  -2 3.78108 12.0589   1
  -2 -14   2 -17.663 12.5648   1
  -2 -14   2 8.37458 9.19623   1
  -2  14   2 14.9130 12.5806   1
   2  14  -2 0.26724 7.40830   1
  -2  14   2 5.19506 6.95509   1
   0 -14   2 43.5839 10.6737   1
   0 -14  -2 28.4576 8.79720   1
   0 -14  -2 20.3507 12.0780   1
   0 -14   2 11.8563 11.8314   1
   0  14   2 36.4401 13.9854   1
   0  14  -2 35.1876 10.5524   1
   2 -14   2 16.3959 13.4293   1
  -2 -14  -2 1.30140 8.48469   1
   2 -14   2 6.56046 8.69623   1
  -2 -14  -2 30.2125 21.2636   1
  -2  14  -2 -3.5334 7.95505   1
   2  14   2 8.54217 13.8507   1
  -4 -14  -2 11.8117 9.60502   1
   4 -14   2 7.14544 8.69520   1
   4 -14   2 4.33606 12.1630   1
   4  14   2 1.76646 14.9327   1
  -4  14  -2 -5.4966 8.25793   1
   6 -14   2 30.7997 13.7409   1
  -6 -14  -2 25.6898 11.5254   1
   6 -14   2 38.0055 9.25597   1
   6  14   2 13.8065 16.6399   1
   8 -14   2 67.1091 12.5924   1
  -8 -14  -2 92.4343 16.6749   1
   8 -14   2 96.0147 18.0803   1
  -8  14  -2 76.1890 11.7413   1
  10 -14   2 46.6255 14.9250   1
 -10 -14  -2 18.0090 14.2123   1
 -10  14  -2 43.2170 9.89806   1
 -12 -14  -2 55.9399 17.6967   1
  12 -14   2 51.4635 13.2021   1
 -12  14  -2 37.3793 10.3322   1
 -11 -15   2 88.7593 19.0300   1
  11 -15  -2 68.9634 14.2514   1
  -9 -15   2 25.9577 14.2437   1
   9  15  -2 4.06945 13.0342   1
   7 -15  -2 0.18124 13.5569   1
  -7 -15   2 -13.273 12.5001   1
   7  15  -2 -29.057 12.2861   1
   5 -15  -2 91.7665 12.7983   1
  -5 -15   2 95.0452 16.0867   1
   5  15  -2 71.1855 13.7302   1
   3 -15  -2 108.291 13.1435   1
  -3 -15   2 106.720 16.3742   1
   3  15  -2 114.697 16.4042   1
  -1 -15   2 -21.048 10.2652   1
   1 -15  -2 -13.328 8.68087   1
   1  15  -2 0.04994 8.13521   1
  -1  15   2 14.6039 15.7996   1
   1 -15   2 98.0365 15.7918   1
  -1 -15  -2 115.586 14.6358   1
  -1  15  -2 90.9165 14.3066   1
   1  15   2 89.2630 20.6704   1
  -3 -15  -2 44.6181 13.3557   1
   3 -15   2 30.9823 11.2680   1
   3  15   2 33.1634 18.1367   1
  -3  15  -2 34.9056 10.5983   1
   5 -15   2 15.4412 10.5378   1
  -5 -15  -2 23.5421 16.6776   1
  -5  15  -2 6.01720 9.09361   1
   5  15   2 -19.176 19.9352   1
  -7 -15  -2 158.146 20.6010   1
  -7  15  -2 158.513 18.6039   1
   9 -15   2 -8.8213 11.6125   1
  -9 -15  -2 17.6882 16.2276   1
  -9  15  -2 37.4321 10.3381   1
 -11 -15  -2 98.7011 18.9370   1
 -11  15  -2 115.266 13.5036   1
  -8 -16   2 -0.7256 16.0042   1
   8 -16  -2 4.39587 13.3377   1
   8  16  -2 5.24194 14.4352   1
   6 -16  -2 -20.053 10.7559   1
  -6 -16   2 -15.340 15.1034   1
   6  16  -2 5.18784 13.2267   1
   4 -16  -2 8.55258 11.5436   1
  -4 -16   2 17.4749 13.1910   1
   4  16  -2 31.9584 13.7680   1
  -2 -16   2 14.3303 13.9495   1
   2 -16  -2 34.3396 12.7046   1
   2  16  -2 25.0413 13.0119   1
   0 -16  -2 -3.7473 11.5472   1
   0 -16   2 13.3094 12.7077   1
   0  16   2 6.51756 19.2436   1
   0  16  -2 1.84391 9.54533   1
   2 -16   2 124.043 16.4376   1
  -2 -16  -2 111.399 16.9572   1
   2  16   2 88.3016 21.9662   1
  -2  16  -2 87.2970 13.3693   1
   4 -16   2 162.807 17.8339   1
  -4 -16  -2 120.614 18.5095   1
  -4  16  -2 164.753 20.0090   1
   4  16   2 111.182 25.4628   1
  -6 -16  -2 90.1587 19.3546   1
   6 -16   2 20.2065 11.4635   1
  -6  16  -2 54.9084 12.0189   1
  -8 -16  -2 14.1648 16.4964   1
  -8  16  -2 44.9335 11.5050   1
   5 -17  -2 2.74508 13.6197   1
   5  17  -2 56.1755 17.3014   1
  -3 -17   2 62.0505 16.3160   1
   3 -17  -2 10.7752 13.8957   1
   3  17  -2 45.7959 15.5562   1
  -1 -17   2 46.9293 16.5901   1
   1 -17  -2 59.9260 15.7962   1
   1  17  -2 64.6370 13.2541   1
  -1 -17  -2 -12.405 14.1916   1
   1 -17   2 -0.7990 14.1468   1
  -1  17  -2 6.09919 11.4232   1
   3 -17   2 6.66615 14.4394   1
  -3 -17  -2 2.60336 16.1491   1
  -3  17  -2 -25.843 10.3045   1
 -24   0   3 1.66835 8.68242   1
 -24   0   3 -0.5607 10.6455   1
 -22   0   3 -2.7743 6.84687   1
 -22   0   3 -9.9831 8.09511   1
 -20   0   3 -4.9699 5.18011   1
 -20   0   3 0.90487 6.04971   1
 -18   0   3 1.40554 4.39257   1
 -18   0   3 -2.8092 4.68455   1
 -16   0   3 3.82395 3.61666   1
 -16   0   3 -5.8788 3.60231   1
 -14   0   3 -0.6433 3.22487   1
 -14   0   3 -2.4575 2.89755   1
 -12   0   3 -1.9523 2.37747   1
 -12   0   3 2.25789 2.54045   1
 -10   0   3 -1.2315 1.86861   1
 -10   0   3 1.89536 2.09760   1
  -8   0   3 -0.4224 1.62107   1
  -8   0   3 4.71759 2.00202   1
  -6   0   3 0.57437 1.39334   1
  -6   0   3 1.60799 1.38357   1
  -4   0   3 -1.6181 1.00874   1
   4   0  -3 0.81380 1.17057   1
  -2   0   3 -0.0269 1.20298   1
   2   0  -3 2.41828 1.39692   1
   0   0   3 0.68510 1.28874   1
   0   0  -3 -0.2913 1.40378   1
  -2   0  -3 -1.1162 1.17910   1
   2   0   3 -2.6057 1.32068   1
  -4   0  -3 -0.5692 1.43200   1
   4   0   3 -0.6691 1.55732   1
   6   0   3 -0.2467 2.05549   1
  -6   0  -3 -0.3642 2.02640   1
   8   0   3 -1.7479 2.69763   1
  -8   0  -3 1.06107 2.39198   1
  10   0   3 -0.7311 3.69005   1
 -10   0  -3 -1.0246 2.96192   1
 -12   0  -3 -0.4752 3.63298   1
  12   0   3 2.81265 4.40733   1
 -14   0  -3 4.37449 4.63390   1
  14   0   3 -0.6624 5.43694   1
  16   0   3 -9.7287 6.41925   1
 -16   0  -3 -1.2238 5.47917   1
 -18   0  -3 0.69958 7.71729   1
  18   0   3 6.07303 8.17842   1
 -18   0  -3 -5.3673 6.62710   1
 -20   0  -3 14.1784 9.29736   1
  20   0   3 8.13132 11.7548   1
 -20   0  -3 -1.5418 9.79127   1
 -22   0  -3 -1.3476 10.6307   1
 -23  -1   3 34.0700 9.98446   1
 -23  -1   3 31.9552 10.4714   1
 -23   1   3 30.7796 7.92785   1
 -21  -1   3 38.7835 8.46404   1
 -21  -1   3 28.7665 8.10899   1
 -21   1   3 34.0938 6.65025   1
 -21   1   3 27.1241 7.56666   1
 -19  -1   3 1.84642 5.28845   1
 -19  -1   3 3.29700 6.13243   1
 -19   1   3 4.19219 4.70802   1
 -19   1   3 1.69173 5.32340   1
 -17  -1   3 1.71864 4.88934   1
 -17  -1   3 -0.1112 4.52728   1
 -17   1   3 4.38498 3.60633   1
 -17   1   3 3.49181 4.31803   1
 -15  -1   3 116.881 8.83161   1
 -15  -1   3 140.664 9.71704   1
 -15   1   3 128.657 7.83822   1
 -15   1   3 129.400 7.32467   1
 -13  -1   3 203.412 9.83131   1
 -13  -1   3 203.548 10.0786   1
 -13   1   3 204.789 8.45313   1
 -13   1   3 215.426 8.19353   1
 -11  -1   3 108.900 6.99855   1
 -11  -1   3 96.3466 6.85948   1
 -11   1   3 109.303 5.51609   1
 -11   1   3 119.938 5.46142   1
  -9  -1   3 361.042 11.8817   1
  -9  -1   3 367.282 11.7399   1
   9   1  -3 355.342 11.2175   1
  -9   1   3 377.228 9.95533   1
  -9   1   3 373.029 9.87580   1
  -7  -1   3 2.18680 1.88995   1
  -7  -1   3 6.40458 2.08607   1
  -7   1   3 5.12114 1.51055   1
  -7   1   3 4.57559 1.81848   1
   7   1  -3 4.36295 2.02497   1
  -5  -1   3 85.1904 4.65287   1
   5   1  -3 79.6682 4.40610   1
  -5   1   3 79.4531 3.48412   1
  -3  -1   3 1648.90 35.3711   1
   3   1  -3 1608.15 35.1839   1
  -3   1   3 1650.18 34.2430   1
  -1  -1   3 60.0066 3.92907   1
   1  -1  -3 51.9502 3.40839   1
   1   1  -3 65.9414 4.07709   1
  -1   1   3 61.0028 3.48499   1
   1  -1   3 6628.14 130.933   1
  -1  -1  -3 6348.94 130.838   1
   1   1   3 6488.83 130.773   1
  -1   1  -3 6641.19 131.053   1
   3  -1   3 640.009 16.2286   1
  -3  -1  -3 599.553 16.4585   1
   3   1   3 600.667 16.2639   1
  -3   1  -3 606.580 16.2103   1
   5  -1   3 58.0538 4.92720   1
  -5  -1  -3 64.1648 5.32475   1
  -5   1  -3 57.8595 4.76510   1
   5   1   3 63.5735 5.11553   1
  -7  -1  -3 197.524 9.53738   1
   7  -1   3 203.257 8.89578   1
   7   1   3 217.934 9.73051   1
  -7   1  -3 205.840 9.05321   1
   9  -1   3 558.709 16.9698   1
  -9  -1  -3 570.765 18.3753   1
   9   1   3 564.245 18.0555   1
  -9   1  -3 556.625 17.5696   1
  11  -1   3 411.423 14.9542   1
 -11  -1  -3 429.983 16.4545   1
  11   1   3 425.809 16.2983   1
 -11   1  -3 399.842 15.4071   1
 -13  -1  -3 47.8131 6.92604   1
  13  -1   3 48.1152 6.76600   1
  13   1   3 53.0320 7.94422   1
 -13   1  -3 34.8047 6.19860   1
  15  -1   3 209.851 12.8092   1
 -15  -1  -3 165.139 12.7612   1
 -15  -1  -3 180.927 13.7233   1
  15   1   3 170.064 13.9159   1
 -15   1  -3 175.425 12.2398   1
 -17  -1  -3 26.4536 8.55332   1
  17  -1   3 30.3064 8.02319   1
 -17  -1  -3 35.4224 8.45110   1
  17   1   3 44.5881 9.71956   1
 -17   1  -3 42.0057 8.17787   1
  19  -1   3 27.8057 9.40067   1
 -19  -1  -3 13.4341 8.47077   1
 -19  -1  -3 6.88015 9.97783   1
 -19   1  -3 10.6847 7.75818   1
  19   1   3 14.6512 11.3832   1
 -19   1  -3 5.09360 8.13632   1
 -21  -1  -3 128.199 16.4349   1
  21  -1   3 144.849 14.9743   1
 -21  -1  -3 102.070 14.4050   1
 -21   1  -3 145.910 15.2935   1
 -21   1  -3 149.789 15.9676   1
 -24  -2   3 11.4300 9.71652   1
 -22  -2   3 1.33977 8.10338   1
 -22  -2   3 14.4043 9.57909   1
 -22   2   3 2.64852 5.35921   1
 -22   2   3 7.31338 5.42558   1
 -20  -2   3 7.74831 7.44854   1
 -20  -2   3 4.07062 6.45729   1
 -20   2   3 -3.7869 4.32252   1
 -20   2   3 7.92010 6.06101   1
 -18  -2   3 6.58452 5.65967   1
 -18  -2   3 9.30317 6.33722   1
 -18   2   3 2.14698 3.58575   1
 -18   2   3 0.19633 4.06376   1
 -16  -2   3 3.48194 4.48181   1
 -16  -2   3 4.40260 5.13038   1
 -16   2   3 10.4612 3.15457   1
 -16   2   3 11.0544 3.80216   1
 -14  -2   3 179.928 10.8595   1
 -14  -2   3 193.962 10.6345   1
 -14   2   3 169.584 7.17863   1
 -14   2   3 179.311 7.07531   1
 -12  -2   3 310.471 12.8179   1
 -12  -2   3 329.468 13.0487   1
 -12   2   3 328.953 9.02631   1
 -12   2   3 312.565 8.80748   1
 -10  -2   3 5.47104 2.96474   1
 -10  -2   3 7.06861 3.20822   1
 -10   2   3 7.45821 1.48725   1
  10   2  -3 3.88577 2.97377   1
 -10   2   3 5.26639 1.66895   1
  -8  -2   3 22.2672 3.47098   1
  -8  -2   3 32.1232 4.45974   1
   8   2  -3 33.3616 4.20541   1
  -6  -2   3 352.450 11.2495   1
  -6  -2   3 344.563 11.5311   1
  -6   2   3 350.730 8.11090   1
   6   2  -3 336.772 11.0652   1
  -4  -2   3 412.019 12.4483   1
  -4  -2   3 432.175 12.9400   1
  -4   2   3 443.933 10.4660   1
   4   2  -3 443.407 12.5784   1
  -2  -2   3 9424.25 184.990   1
   2   2  -3 9142.58 184.759   1
   0  -2  -3 1607.47 35.3187   1
   0  -2   3 1614.87 35.7643   1
   0   2   3 1627.90 35.3273   1
   2  -2   3 15.8388 2.78302   1
  -2   2  -3 18.4538 2.93159   1
   2   2   3 21.3678 3.13878   1
   4  -2   3 528.186 14.7686   1
  -4  -2  -3 523.413 15.5796   1
  -4   2  -3 517.061 14.8566   1
   4   2   3 528.344 15.5691   1
   6  -2   3 1763.59 39.1830   1
  -6  -2  -3 1743.06 40.9996   1
   6   2   3 1725.81 40.6072   1
  -6   2  -3 1740.41 39.7487   1
   8  -2   3 478.670 14.7194   1
  -8  -2  -3 467.459 16.4304   1
   8   2   3 472.746 16.4801   1
  -8   2  -3 467.345 15.2726   1
 -10  -2  -3 496.914 18.0649   1
  10  -2   3 506.831 15.9449   1
 -10   2  -3 519.020 16.8285   1
 -12  -2  -3 1870.64 47.5956   1
  12  -2   3 1924.43 44.6866   1
 -12   2  -3 1896.27 45.6041   1
  12   2   3 1891.36 47.1375   1
 -14  -2  -3 55.5237 8.48328   1
 -14  -2  -3 45.8694 8.25255   1
  14  -2   3 53.6601 7.09194   1
 -14   2  -3 59.0404 7.64555   1
  14   2   3 38.6457 7.83034   1
  16  -2   3 150.306 11.9073   1
 -16  -2  -3 147.598 13.8801   1
 -16  -2  -3 144.613 14.9242   1
 -16   2  -3 124.032 12.0708   1
  16   2   3 155.978 15.9533   1
 -18  -2  -3 0.80300 7.52528   1
  18  -2   3 -6.3973 6.87570   1
 -18  -2  -3 3.08673 9.44204   1
 -18   2  -3 -7.3479 6.51511   1
  18   2   3 -14.510 9.94186   1
 -20  -2  -3 45.9368 13.4062   1
 -20  -2  -3 54.1233 11.9737   1
  20  -2   3 47.9066 9.89291   1
 -20   2  -3 49.7760 10.5529   1
 -20   2  -3 69.0841 10.9405   1
 -22  -2  -3 62.2685 13.7408   1
  22  -2   3 65.2166 13.2295   1
 -22   2  -3 76.4129 12.5205   1
 -23  -3   3 76.8988 12.0019   1
 -23  -3   3 79.7582 14.6332   1
 -21  -3   3 173.683 16.0652   1
 -21  -3   3 203.227 18.6254   1
 -19  -3   3 5.60095 7.64134   1
 -19  -3   3 2.77227 6.44010   1
 -17  -3   3 63.1569 9.36168   1
 -17  -3   3 60.8477 8.64507   1
 -15  -3   3 688.964 23.3816   1
 -15  -3   3 692.481 23.2297   1
 -13  -3   3 6.54292 4.78184   1
 -13  -3   3 9.39471 4.14297   1
  13   3  -3 1.11619 5.61172   1
 -11  -3   3 4.07692 3.00485   1
 -11  -3   3 10.0439 4.12893   1
  11   3  -3 13.5276 4.11064   1
  11   3  -3 10.9418 4.52035   1
  -9  -3   3 427.848 15.0211   1
  -9  -3   3 430.164 14.8157   1
   9   3  -3 435.486 14.5371   1
   9   3  -3 411.326 15.2170   1
  -7  -3   3 633.998 18.7919   1
  -7  -3   3 640.783 18.3912   1
   7   3  -3 625.255 18.2111   1
   5  -3  -3 403.550 9.30220   1
   5  -3  -3 400.473 9.52399   1
  -5  -3   3 423.715 13.6164   1
  -5  -3   3 406.436 13.1617   1
   5   3  -3 398.478 13.4253   1
  -5   3   3 399.820 9.91555   1
   3  -3  -3 507.435 12.4839   1
   3  -3  -3 526.616 13.0915   1
  -3  -3   3 499.365 14.7905   1
  -3  -3   3 485.783 15.0039   1
  -3   3   3 521.927 12.8989   1
   1  -3  -3 222.450 7.99590   1
  -1   3   3 225.230 7.99575   1
   1   3  -3 254.091 9.12892   1
   1  -3   3 9.94330 2.65830   1
  -1  -3  -3 7.37272 1.93878   1
   1   3   3 6.65814 1.89022   1
  -1   3  -3 11.6550 2.69698   1
  -3  -3  -3 477.599 14.8376   1
   3  -3   3 477.325 14.0943   1
  -3   3  -3 492.123 14.3652   1
  -5  -3  -3 73.9410 6.21352   1
   5  -3   3 76.8871 5.67300   1
   5   3   3 59.6329 6.33103   1
  -5   3  -3 70.3169 5.64982   1
  -7  -3  -3 1023.57 28.5285   1
   7  -3   3 1075.12 26.1474   1
   7   3   3 1077.23 28.6258   1
  -7   3  -3 1050.24 26.7169   1
   9  -3   3 85.4050 6.95121   1
  -9  -3  -3 92.3284 8.09729   1
  -9   3  -3 81.6276 6.98171   1
   9   3   3 99.5390 9.50178   1
 -11  -3  -3 31.5166 6.32332   1
 -11  -3  -3 35.3663 6.21611   1
  11  -3   3 31.6358 5.07752   1
 -11   3  -3 42.3647 5.96188   1
  11   3   3 41.1142 7.42199   1
 -13  -3  -3 418.228 18.9944   1
 -13  -3  -3 415.102 18.8024   1
  13  -3   3 435.475 15.2770   1
  13   3   3 422.383 19.3547   1
 -13   3  -3 458.420 16.9021   1
 -15  -3  -3 83.6962 10.5711   1
  15  -3   3 79.4853 9.39219   1
 -15  -3  -3 67.4411 10.4952   1
  15   3   3 79.5330 11.2690   1
 -15   3  -3 85.0207 9.84327   1
 -17  -3  -3 238.438 17.5424   1
 -17  -3  -3 256.654 19.9470   1
  17  -3   3 236.705 13.3370   1
 -17   3  -3 230.996 14.9544   1
 -19  -3  -3 4.95950 15.4922   1
  19  -3   3 8.05490 7.07011   1
 -19  -3  -3 -22.700 12.1129   1
 -19   3  -3 9.73650 7.88006   1
 -21  -3  -3 0.40202 10.7459   1
 -21  -3  -3 10.8806 14.8399   1
 -21   3  -3 15.9039 9.83345   1
 -21   3  -3 -16.828 8.89992   1
 -22  -4   3 4.14340 8.81474   1
 -22  -4   3 5.11181 12.1638   1
 -20  -4   3 156.173 19.0768   1
 -20  -4   3 153.126 16.3661   1
 -18  -4   3 56.7778 9.06840   1
 -18  -4   3 62.0053 10.4822   1
 -16  -4   3 1539.96 42.6722   1
 -16  -4   3 1606.59 42.9381   1
 -14  -4   3 16.9824 5.30047   1
 -14  -4   3 8.41898 5.90012   1
  14   4  -3 3.49963 6.30880   1
 -12  -4   3 456.878 17.7134   1
 -12  -4   3 476.430 18.1031   1
  12   4  -3 469.565 18.9548   1
  12   4  -3 432.358 16.6703   1
 -10  -4   3 818.563 24.0746   1
 -10  -4   3 793.601 24.2283   1
  10   4  -3 788.997 23.3562   1
  10   4  -3 797.815 24.6760   1
  -8  -4   3 360.787 14.0751   1
  -8  -4   3 375.975 14.6408   1
   8   4  -3 399.252 14.3438   1
   8   4  -3 371.327 14.9847   1
  -6  -4   3 3051.40 68.1967   1
  -6  -4   3 3122.66 67.8162   1
   6  -4  -3 3072.98 61.8515   1
   6  -4  -3 3104.99 61.9892   1
   6   4  -3 3153.31 67.7921   1
  -6   4   3 3141.31 63.0093   1
  -4  -4   3 -4.2651 2.16480   1
  -4  -4   3 0.88265 2.65364   1
   4  -4  -3 -1.2418 1.35229   1
  -4   4   3 0.87386 1.56801   1
   4   4  -3 -1.0916 2.18805   1
  -2  -4   3 7.99564 2.82572   1
   2  -4  -3 12.7399 2.47411   1
  -2  -4   3 6.21001 2.46610   1
   2  -4  -3 9.84708 2.42713   1
  -2   4   3 13.3359 2.28182   1
   2   4  -3 14.0689 3.22725   1
   0  -4  -3 252.347 9.25286   1
   0  -4  -3 252.757 9.60285   1
   0  -4   3 249.515 9.94964   1
   0   4  -3 251.528 9.84674   1
   0   4   3 261.098 9.63011   1
  -2  -4  -3 593.323 17.6359   1
   2  -4   3 596.075 17.2024   1
  -2  -4  -3 586.952 17.1694   1
  -2   4  -3 624.915 17.3559   1
   2   4   3 610.953 17.7771   1
  -4  -4  -3 2095.19 48.8125   1
  -4  -4  -3 2134.20 48.2484   1
   4  -4   3 2122.30 47.0613   1
   4   4   3 2109.41 48.6750   1
  -4   4  -3 2102.40 47.1501   1
  -6  -4  -3 2.96882 2.84291   1
  -6  -4  -3 5.24218 3.56746   1
   6  -4   3 1.58605 2.77317   1
  -6   4  -3 -0.1917 2.31504   1
   6   4   3 3.02053 3.68462   1
   8  -4   3 19.2495 4.19204   1
  -8  -4  -3 19.2466 4.48107   1
  -8  -4  -3 13.5468 4.75709   1
  -8   4  -3 20.0103 4.18519   1
   8   4   3 13.4833 5.15710   1
 -10  -4  -3 490.009 19.1963   1
  10  -4   3 516.340 15.7986   1
 -10  -4  -3 480.390 19.1903   1
  10   4   3 504.610 19.8368   1
 -10   4  -3 492.192 16.5351   1
 -12  -4  -3 86.8427 10.1382   1
  12  -4   3 74.0249 9.10324   1
 -12  -4  -3 74.3279 9.10437   1
 -12   4  -3 76.8466 8.23899   1
  12   4   3 73.9168 9.63303   1
 -14  -4  -3 62.4912 10.9224   1
 -14  -4  -3 53.7304 9.49844   1
  14  -4   3 46.8816 6.51275   1
  14   4   3 56.0296 10.4350   1
 -14   4  -3 49.7240 7.04433   1
 -16  -4  -3 18.7439 9.74290   1
  16  -4   3 11.9141 5.52220   1
 -16  -4  -3 13.8708 7.14177   1
  16   4   3 15.4696 11.8256   1
 -16   4  -3 11.7689 6.02303   1
 -18  -4  -3 57.3730 14.3203   1
 -18  -4  -3 53.2750 11.4887   1
  18  -4   3 73.7605 7.38372   1
  18   4   3 61.4642 15.5049   1
 -18   4  -3 70.6791 9.36634   1
 -20  -4  -3 71.0276 32.4724   1
 -20  -4  -3 94.0375 14.7706   1
 -20   4  -3 76.7219 10.8526   1
 -22  -4  -3 39.9092 14.3038   1
 -22   4  -3 36.1236 10.6514   1
 -23  -5   3 213.360 22.2038   1
 -21  -5   3 12.4537 12.8031   1
 -21  -5   3 19.9476 9.73567   1
 -19  -5   3 127.499 14.5522   1
 -19  -5   3 133.074 15.9182   1
 -17  -5   3 309.019 18.3780   1
 -17  -5   3 285.183 19.6152   1
 -15  -5   3 953.091 31.5519   1
 -15  -5   3 967.812 31.3759   1
  15   5  -3 1026.93 32.8844   1
 -13  -5   3 1251.40 35.6806   1
 -13  -5   3 1219.30 35.7095   1
  13   5  -3 1257.62 36.6491   1
 -11  -5   3 83.7906 8.81562   1
 -11  -5   3 84.9210 10.1555   1
  11   5  -3 70.8969 9.11518   1
  11   5  -3 91.3958 8.68759   1
  -9  -5   3 146.063 10.4353   1
  -9  -5   3 133.273 9.87607   1
   9   5  -3 159.841 9.74884   1
   9   5  -3 149.352 11.3236   1
  -7  -5   3 823.821 24.4722   1
  -7  -5   3 856.588 25.3372   1
   7   5  -3 842.195 25.5116   1
   7   5  -3 851.171 24.3475   1
  -7   5   3 842.455 19.6089   1
  -5  -5   3 109.483 8.09190   1
  -5  -5   3 119.588 8.47829   1
   5  -5  -3 111.746 5.27928   1
  -5   5   3 107.120 5.69119   1
   5   5  -3 112.348 7.90093   1
  -3  -5   3 1109.99 28.8351   1
  -3  -5   3 1127.69 29.3422   1
   3  -5  -3 1114.03 26.2919   1
   3  -5  -3 1095.13 25.9002   1
   3   5  -3 1092.61 28.6119   1
  -3   5   3 1087.45 26.4847   1
  -1  -5   3 806.788 22.5952   1
  -1  -5   3 799.179 22.2655   1
   1  -5  -3 774.399 21.1444   1
   1  -5  -3 831.917 21.0345   1
  -1   5   3 816.705 21.5510   1
   1   5  -3 790.217 22.0711   1
  -1  -5  -3 3.63464 3.00382   1
   1  -5   3 4.30629 2.94017   1
  -1  -5  -3 4.48868 2.75339   1
   1   5   3 3.97651 2.68719   1
  -1   5  -3 7.47737 3.17432   1
  -3  -5  -3 318.401 12.6923   1
  -3  -5  -3 321.450 12.5726   1
   3  -5   3 285.014 11.6181   1
   3   5   3 316.723 13.0864   1
  -3   5  -3 279.906 11.2045   1
   5  -5   3 536.510 16.3622   1
  -5  -5  -3 514.166 17.7601   1
  -5  -5  -3 482.066 17.6558   1
  -5   5  -3 537.097 16.3798   1
  -7  -5  -3 429.346 16.6683   1
  -7  -5  -3 382.742 16.0521   1
   7  -5   3 382.465 13.6845   1
  -7   5  -3 389.762 13.8877   1
   7   5   3 398.544 16.8493   1
  -9  -5  -3 41.2282 6.02781   1
   9  -5   3 60.8581 7.13548   1
  -9  -5  -3 59.0561 8.62916   1
   9   5   3 67.4044 8.99755   1
  -9   5  -3 56.9239 6.27199   1
 -11  -5  -3 154.143 13.8992   1
 -11  -5  -3 154.867 12.1148   1
  11  -5   3 138.234 11.5764   1
 -11   5  -3 162.940 9.87836   1
  11   5   3 174.218 14.2548   1
  13  -5   3 51.4922 6.12796   1
 -13  -5  -3 41.0545 9.75337   1
 -13  -5  -3 36.3592 7.68828   1
  13   5   3 59.4615 10.3372   1
 -13   5  -3 50.4208 7.12164   1
 -15  -5  -3 404.246 23.0964   1
  15  -5   3 410.074 17.0250   1
 -15  -5  -3 398.882 21.0503   1
 -15   5  -3 399.653 16.6932   1
  15   5   3 385.551 23.0399   1
 -17  -5  -3 -5.3226 10.7961   1
 -17  -5  -3 -6.3752 7.37209   1
  17  -5   3 5.31904 4.90097   1
  17   5   3 10.7612 13.4201   1
 -17   5  -3 10.5036 6.30966   1
 -19  -5  -3 -0.2970 14.2646   1
 -19  -5  -3 -12.362 9.33971   1
 -19   5  -3 7.29348 7.10723   1
 -21  -5  -3 25.5470 13.0257   1
 -21  -5  -3 7.92379 17.8654   1
 -21   5  -3 17.8561 8.64831   1
 -21   5  -3 16.7861 10.4423   1
 -22  -6   3 30.6883 12.2188   1
 -20  -6   3 217.337 26.0839   1
 -20  -6   3 209.493 19.9954   1
 -18  -6   3 85.2452 12.6849   1
 -18  -6   3 102.041 15.0246   1
 -16  -6   3 30.1910 8.57850   1
 -16  -6   3 38.8138 10.8443   1
  16   6  -3 36.5184 11.8324   1
 -14  -6   3 132.086 15.1564   1
 -14  -6   3 145.217 13.5390   1
  14   6  -3 169.872 16.4308   1
 -12  -6   3 2514.74 62.0892   1
 -12  -6   3 2585.90 66.2271   1
  12   6  -3 2485.82 62.4463   1
  12   6  -3 2511.47 60.7994   1
 -10  -6   3 832.339 26.8288   1
 -10  -6   3 823.819 26.6644   1
  10   6  -3 797.625 27.3881   1
  10   6  -3 801.478 25.5774   1
  -8  -6   3 291.278 14.5970   1
  -8  -6   3 312.971 14.8114   1
   8   6  -3 280.155 19.4650   1
   8   6  -3 308.677 14.0312   1
  -8   6   3 310.775 9.98791   1
  -6  -6   3 162.711 10.9112   1
  -6  -6   3 188.016 11.1583   1
   6  -6  -3 183.595 7.25997   1
   6   6  -3 186.406 15.7099   1
  -6   6   3 192.216 8.03707   1
   6   6  -3 193.344 10.5731   1
  -4  -6   3 760.637 23.3306   1
  -4  -6   3 762.054 24.0645   1
   4  -6  -3 780.564 19.8903   1
   4  -6  -3 771.390 20.0187   1
  -4   6   3 776.776 20.5961   1
   4   6  -3 738.115 22.6848   1
  -2  -6   3 5003.46 106.514   1
   2  -6  -3 4980.21 103.452   1
   2  -6  -3 4971.02 103.936   1
  -2  -6   3 5123.37 106.138   1
  -2   6   3 5054.19 104.651   1
   2   6  -3 4896.73 105.830   1
   0  -6   3 144.948 11.9225   1
   0  -6  -3 146.770 8.52466   1
   0  -6  -3 147.120 8.52952   1
   0  -6   3 135.871 8.78102   1
   0   6   3 128.449 8.44188   1
   0   6  -3 141.074 8.55067   1
   2  -6   3 466.504 16.1133   1
  -2  -6  -3 477.108 16.5469   1
  -2  -6  -3 455.524 16.1982   1
  -2   6  -3 479.505 16.0238   1
   2   6   3 465.174 16.8211   1
   4  -6   3 778.390 22.2346   1
  -4  -6  -3 774.344 23.8899   1
  -4  -6  -3 762.037 23.4072   1
   4  -6   3 769.650 22.3872   1
  -4   6  -3 774.503 22.1106   1
   4   6   3 772.153 24.0831   1
  -6  -6  -3 173.524 10.9445   1
   6  -6   3 165.600 9.67880   1
  -6  -6  -3 186.490 11.9346   1
  -6   6  -3 173.662 9.29436   1
   6   6   3 175.944 12.3604   1
  -8  -6  -3 50.2627 7.86469   1
  -8  -6  -3 44.4075 7.10592   1
   8  -6   3 48.7707 6.11046   1
  -8   6  -3 50.5974 6.08011   1
   8   6   3 48.9565 7.36089   1
 -10  -6  -3 325.141 17.7213   1
 -10  -6  -3 310.565 16.5118   1
  10   6   3 329.999 18.4186   1
 -10   6  -3 334.228 13.6592   1
 -12  -6  -3 351.818 18.7608   1
  12  -6   3 382.403 13.9836   1
  12   6   3 394.098 21.5243   1
 -12   6  -3 365.818 15.0885   1
  14  -6   3 309.525 12.4608   1
 -14  -6  -3 310.129 19.4321   1
 -14  -6  -3 303.058 21.5679   1
  14   6   3 295.727 21.9247   1
 -14   6  -3 320.604 14.5937   1
 -16  -6  -3 65.1239 12.1053   1
 -16  -6  -3 94.8615 15.8154   1
 -16   6  -3 74.1231 8.48910   1
  16   6   3 49.4767 14.6940   1
 -18  -6  -3 -10.543 13.8172   1
 -18  -6  -3 1.97024 10.1711   1
 -18   6  -3 1.57023 6.56498   1
 -20  -6  -3 15.7395 12.7441   1
 -20  -6  -3 -37.101 15.7449   1
 -20   6  -3 8.85619 7.49980   1
 -21  -7   3 -0.5328 10.7043   1
 -21  -7   3 2.63744 16.9142   1
 -19  -7   3 79.4540 13.8164   1
 -19  -7   3 67.7514 15.3806   1
 -17  -7   3 75.5773 12.3827   1
 -17  -7   3 74.0081 15.1252   1
 -15  -7   3 456.574 22.5691   1
  15   7  -3 488.482 26.2803   1
 -13  -7   3 -13.833 7.35084   1
 -13  -7   3 1.86062 5.95929   1
  13   7  -3 11.3448 5.46677   1
  13   7  -3 18.3251 8.72529   1
 -11  -7   3 353.822 18.7775   1
 -11  -7   3 326.981 17.3742   1
  11   7  -3 333.495 19.3260   1
  11   7  -3 326.268 16.5429   1
  -9  -7   3 -0.9308 4.70979   1
  -9  -7   3 1.64989 4.70925   1
   9   7  -3 -3.1463 5.94445   1
   9   7  -3 3.01465 4.36249   1
   7  -7  -3 35.9396 3.84755   1
  -7  -7   3 28.8026 6.12388   1
   7  -7  -3 29.6174 3.85764   1
  -7  -7   3 21.0785 5.38220   1
   7   7  -3 34.0024 6.38821   1
  -7   7   3 37.6018 4.30629   1
  -7   7   3 34.2900 4.49591   1
  -5  -7   3 1485.11 39.8839   1
  -5  -7   3 1511.88 39.6229   1
   5  -7  -3 1516.15 34.8011   1
   5  -7  -3 1494.22 34.8308   1
   5   7  -3 1521.79 39.2250   1
  -5   7   3 1478.35 35.0937   1
  -5   7   3 1487.45 35.7234   1
   3  -7  -3 44.5713 5.34795   1
  -3  -7   3 49.7860 7.32724   1
   3  -7  -3 39.7678 5.17532   1
  -3  -7   3 51.9094 6.99969   1
   3   7  -3 43.6442 6.32892   1
  -3   7   3 41.5490 5.46877   1
  -1  -7   3 295.171 13.8164   1
   1  -7  -3 301.612 12.6953   1
  -1  -7   3 303.200 13.5874   1
   1  -7  -3 303.550 12.5580   1
   1   7  -3 302.892 13.3013   1
  -1   7   3 313.319 13.1578   1
  -1  -7  -3 170.809 10.5072   1
   1  -7   3 158.213 10.3751   1
   1  -7   3 160.454 9.84514   1
  -1  -7  -3 156.524 9.74064   1
  -1   7  -3 148.727 9.36638   1
   1   7   3 158.994 10.5741   1
   3  -7   3 767.824 23.5416   1
  -3  -7  -3 817.413 24.5870   1
  -3  -7  -3 817.378 24.9170   1
   3   7   3 800.173 25.4100   1
  -3   7  -3 776.014 23.1497   1
   5  -7   3 9.04056 4.62204   1
  -5  -7  -3 5.73223 3.77901   1
   5  -7   3 1.62897 4.22661   1
  -5  -7  -3 4.46120 5.02339   1
  -5   7  -3 6.93677 3.68324   1
   5   7   3 9.29273 6.13189   1
  -7  -7  -3 192.115 12.8494   1
   7  -7   3 205.662 11.1253   1
  -7   7  -3 221.884 11.1742   1
   7   7   3 209.628 15.1689   1
  -9  -7  -3 3.81674 7.23244   1
   9  -7   3 0.81279 4.79304   1
   9  -7   3 4.47411 3.88635   1
  -9  -7  -3 8.64152 7.55234   1
   9   7   3 8.62351 6.71395   1
  -9   7  -3 6.46773 3.76089   1
 -11  -7  -3 34.2803 8.77174   1
  11  -7   3 37.3688 6.42339   1
  11  -7   3 45.4328 6.22446   1
 -11  -7  -3 34.0757 8.71189   1
  11   7   3 49.1646 10.0666   1
 -11   7  -3 36.6638 6.34710   1
  13  -7   3 171.976 10.3291   1
 -13  -7  -3 175.808 16.2344   1
  13  -7   3 168.017 9.80777   1
 -13  -7  -3 192.702 19.4331   1
  13   7   3 205.295 20.5256   1
 -13   7  -3 179.963 11.4486   1
 -15  -7  -3 71.9940 11.4757   1
 -15  -7  -3 95.5192 14.1258   1
  15  -7   3 76.9312 8.95573   1
  15   7   3 98.5829 16.8296   1
 -15   7  -3 92.4298 10.3594   1
 -17  -7  -3 32.0827 13.4106   1
 -17  -7  -3 30.6764 10.9427   1
 -17   7  -3 32.9252 7.27972   1
 -19  -7  -3 17.0045 17.0136   1
 -19  -7  -3 32.4335 12.9590   1
 -19   7  -3 28.2791 7.69790   1
 -20  -8   3 202.410 23.7761   1
 -20  -8   3 234.487 25.0876   1
 -18  -8   3 2.13820 12.0960   1
 -18  -8   3 4.22659 9.80824   1
 -16  -8   3 577.288 30.0130   1
 -16  -8   3 581.664 27.3815   1
  16   8  -3 553.737 32.0094   1
 -14  -8   3 271.788 21.6060   1
 -14  -8   3 310.565 19.7772   1
  14   8  -3 261.195 22.8733   1
 -12  -8   3 428.161 23.0689   1
 -12  -8   3 410.324 20.9221   1
  12   8  -3 405.679 20.2248   1
  12   8  -3 443.853 24.0542   1
 -10  -8   3 575.334 23.7015   1
 -10  -8   3 589.363 24.5923   1
  10   8  -3 587.566 25.5313   1
  10   8  -3 592.948 23.2170   1
   8  -8  -3 236.570 9.56532   1
  -8  -8   3 214.412 14.2839   1
   8  -8  -3 240.277 9.00362   1
  -8  -8   3 222.003 15.7353   1
  -8   8   3 217.033 9.54759   1
  -8   8   3 229.279 10.5374   1
   8   8  -3 255.075 14.5288   1
   6  -8  -3 5.46621 3.68324   1
   6  -8  -3 1.03536 3.12923   1
  -6  -8   3 -0.0121 4.17293   1
  -6   8   3 0.39806 2.91864   1
  -6   8   3 -0.9405 3.41204   1
   6   8  -3 3.84686 4.21436   1
   6   8  -3 2.65749 5.82077   1
   4  -8  -3 324.074 13.0169   1
   4  -8  -3 322.116 13.0320   1
  -4  -8   3 328.798 15.9618   1
   4   8  -3 332.212 15.3158   1
  -4   8   3 345.267 13.0594   1
  -4   8   3 333.945 13.8562   1
  -2  -8   3 115.161 9.95428   1
   2  -8  -3 116.099 8.69096   1
   2  -8  -3 128.978 9.75731   1
  -2   8   3 132.270 9.94083   1
   2   8  -3 139.568 10.1130   1
   0  -8   3 38.7418 5.69072   1
   0  -8  -3 49.2326 6.89230   1
   0   8  -3 43.9183 6.55982   1
   0   8   3 42.5254 7.27490   1
  -2  -8  -3 16.6399 4.56510   1
   2  -8   3 24.3665 5.50586   1
  -2  -8  -3 15.2826 5.62680   1
   2  -8   3 25.9667 6.32635   1
   2   8   3 15.7473 6.34896   1
  -2   8  -3 26.9606 5.27254   1
  -4  -8  -3 112.519 10.2328   1
  -4  -8  -3 140.046 11.8182   1
   4  -8   3 112.149 12.1098   1
   4  -8   3 108.636 10.2894   1
  -4   8  -3 128.274 8.99591   1
   4   8   3 100.548 12.3048   1
   6  -8   3 489.445 18.4633   1
  -6  -8  -3 526.009 21.2483   1
   6  -8   3 537.631 19.1542   1
  -6  -8  -3 537.524 21.8242   1
   6   8   3 547.435 23.2283   1
  -6   8  -3 525.421 18.4469   1
  -8  -8  -3 -1.9256 7.32831   1
  -8  -8  -3 -8.5814 5.12035   1
   8  -8   3 -3.3497 4.48581   1
   8  -8   3 -1.3934 5.30913   1
  -8   8  -3 -0.1487 3.93717   1
   8   8   3 8.90858 8.14674   1
 -10  -8  -3 707.852 28.5974   1
  10  -8   3 707.022 22.1603   1
 -10  -8  -3 724.747 27.8692   1
 -10   8  -3 701.136 22.5739   1
  10   8   3 727.469 29.7881   1
  12  -8   3 25.8520 5.41131   1
 -12  -8  -3 27.2489 7.46870   1
  12  -8   3 30.6390 6.42834   1
 -12  -8  -3 34.9917 11.0121   1
  12   8   3 24.8569 11.3723   1
 -12   8  -3 30.3618 6.30867   1
  14  -8   3 3.07523 4.33253   1
 -14  -8  -3 12.1458 8.95511   1
  14  -8   3 -0.5808 4.84000   1
 -14  -8  -3 22.2137 11.7780   1
  14   8   3 20.3615 14.4202   1
 -14   8  -3 -3.6731 5.14898   1
 -16  -8  -3 54.6583 13.4638   1
 -16  -8  -3 27.1963 15.3062   1
 -16   8  -3 55.3940 8.25728   1
 -18  -8  -3 18.3136 12.0416   1
 -18  -8  -3 20.2675 17.5168   1
 -18   8  -3 34.2135 7.91958   1
 -19  -9   3 151.814 22.4572   1
 -19  -9   3 122.081 17.3989   1
 -17  -9   3 130.925 18.3898   1
 -17  -9   3 152.392 18.1187   1
 -15  -9   3 -0.6334 8.68050   1
 -15  -9   3 8.50900 10.1896   1
  15   9  -3 11.8933 15.1770   1
 -13  -9   3 17.6050 9.27402   1
 -13  -9   3 5.90761 7.47511   1
  13   9  -3 18.3632 12.1242   1
  13   9  -3 -1.6505 7.28632   1
 -11  -9   3 50.8625 9.29920   1
 -11  -9   3 74.9441 12.9152   1
  11   9  -3 49.9655 10.8105   1
  11   9  -3 89.5991 11.4992   1
   9  -9  -3 322.004 10.9773   1
   9  -9  -3 316.384 11.8245   1
  -9  -9   3 335.053 18.6367   1
  -9  -9   3 297.969 20.3188   1
   9   9  -3 353.225 21.2597   1
   9   9  -3 358.369 18.3527   1
  -7  -9   3 -4.1756 4.69433   1
  -7  -9   3 2.10111 6.69301   1
   7  -9  -3 -1.9281 4.13476   1
  -7   9   3 2.52106 3.40501   1
  -7   9   3 -1.6324 4.11945   1
   7   9  -3 7.62887 8.41223   1
   7   9  -3 1.65804 4.63661   1
   5  -9  -3 -1.1475 4.28646   1
   5  -9  -3 7.60015 4.59401   1
  -5  -9   3 7.09512 6.06349   1
  -5  -9   3 4.34764 4.80158   1
  -5   9   3 5.18116 4.47681   1
  -5   9   3 2.76903 3.66358   1
   5   9  -3 9.02324 5.19343   1
   3  -9  -3 155.729 10.8390   1
  -3  -9   3 157.187 13.6128   1
  -3  -9   3 148.657 11.9151   1
   3  -9  -3 141.602 10.5962   1
   3   9  -3 153.331 11.5980   1
  -3   9   3 153.111 9.73300   1
  -3   9   3 146.079 11.1903   1
  -1  -9   3 102.178 10.3281   1
   1  -9  -3 108.921 10.6179   1
   1  -9  -3 107.855 9.19266   1
  -1  -9   3 103.726 12.0845   1
   1   9  -3 92.3148 9.46212   1
  -1   9   3 96.2460 10.8087   1
   1  -9   3 3.89877 4.96873   1
  -1  -9  -3 1.50011 3.74021   1
   1  -9   3 -0.1047 4.06537   1
  -1  -9  -3 2.72377 5.40550   1
  -1   9  -3 -0.7287 4.28212   1
   1   9   3 4.89170 5.77782   1
  -3  -9  -3 62.5737 8.85828   1
   3  -9   3 67.3518 8.22926   1
  -3  -9  -3 56.7476 9.15247   1
   3  -9   3 63.5749 8.78625   1
   3   9   3 50.4763 9.53426   1
  -3   9  -3 57.7706 7.56173   1
  -5  -9  -3 330.957 17.5516   1
   5  -9   3 365.036 16.7989   1
  -5  -9  -3 366.745 18.8705   1
  -5   9  -3 367.400 15.5902   1
   5   9   3 370.413 20.4222   1
  -7  -9  -3 391.153 19.6188   1
  -7  -9  -3 388.700 20.6679   1
   7  -9   3 361.376 17.2150   1
   7  -9   3 388.121 16.5863   1
   7   9   3 433.512 22.9176   1
  -7   9  -3 404.171 16.3411   1
  -9  -9  -3 318.725 19.2687   1
   9  -9   3 335.922 21.5792   1
   9  -9   3 320.907 14.6531   1
  -9  -9  -3 305.649 20.3083   1
  -9   9  -3 297.272 14.5609   1
   9   9   3 304.283 22.3349   1
 -11  -9  -3 628.375 27.8764   1
  11  -9   3 637.220 20.5208   1
  11  -9   3 647.129 21.2597   1
 -11  -9  -3 655.048 29.4668   1
  11   9   3 655.347 31.6205   1
 -11   9  -3 655.814 21.9368   1
 -13  -9  -3 170.860 18.3949   1
 -13  -9  -3 135.284 16.1432   1
  13  -9   3 144.242 10.2946   1
  13  -9   3 126.994 10.9669   1
  13   9   3 162.209 20.0156   1
 -13   9  -3 144.785 12.0528   1
 -15  -9  -3 115.852 14.8562   1
 -15  -9  -3 89.5569 20.0272   1
 -15   9  -3 120.035 12.0317   1
 -17  -9  -3 115.374 21.0537   1
 -17  -9  -3 108.630 17.1421   1
 -17   9  -3 125.545 12.7738   1
 -19  -9  -3 81.2729 16.8980   1
 -19  -9  -3 20.3260 23.8173   1
 -19   9  -3 38.0754 8.49263   1
 -20 -10   3 49.0058 15.6219   1
 -20 -10   3 9.35846 32.8745   1
 -18 -10   3 57.1065 20.4518   1
 -18 -10   3 11.0068 12.6993   1
 -16 -10   3 -10.906 12.8889   1
 -16 -10   3 16.6944 11.1363   1
 -14 -10   3 3.35699 10.7451   1
 -14 -10   3 9.06971 10.0729   1
  14  10  -3 -6.3996 14.8756   1
 -12 -10   3 23.1885 10.5371   1
 -12 -10   3 15.5259 8.86208   1
  12  10  -3 12.5294 8.92613   1
 -10 -10   3 29.7392 8.13879   1
 -10 -10   3 41.9540 10.4486   1
  10 -10  -3 37.3392 7.25378   1
  10 -10  -3 39.7293 4.72758   1
  10  10  -3 44.0169 11.9628   1
  10  10  -3 36.0379 8.14933   1
   8 -10  -3 130.397 10.1192   1
  -8 -10   3 142.423 15.3869   1
  -8 -10   3 124.602 13.7954   1
   8  10  -3 124.463 13.5960   1
   8  10  -3 122.247 15.8368   1
  -6 -10   3 7.18982 5.81608   1
   6 -10  -3 9.91582 5.21686   1
  -6 -10   3 -10.391 7.26236   1
   6 -10  -3 10.7081 5.40078   1
  -6  10   3 6.04703 5.43678   1
  -6  10   3 -0.8668 3.89422   1
   6  10  -3 -3.4644 5.24101   1
  -4 -10   3 2.63171 4.87677   1
   4 -10  -3 9.65518 5.44964   1
  -4 -10   3 11.2342 7.57334   1
  -4  10   3 13.7862 4.94848   1
   4  10  -3 14.8920 5.32475   1
  -4  10   3 13.9213 6.16048   1
  -2 -10   3 320.823 17.1940   1
  -2 -10   3 307.572 17.8241   1
   2 -10  -3 290.617 15.4278   1
   2 -10  -3 320.021 15.1903   1
   2  10  -3 335.417 16.8600   1
  -2  10   3 320.563 16.8444   1
   0 -10   3 56.8010 9.23226   1
   0 -10   3 53.0646 9.25814   1
   0 -10  -3 57.5865 8.92867   1
   0 -10  -3 70.4974 9.07636   1
   0  10   3 73.2698 13.0414   1
   0  10  -3 45.9313 7.08519   1
   2 -10   3 214.204 15.0961   1
  -2 -10  -3 231.249 15.6451   1
   2 -10   3 212.988 13.9661   1
  -2 -10  -3 225.232 14.3550   1
  -2  10  -3 223.491 13.5126   1
   2  10   3 217.091 17.1723   1
  -4 -10  -3 423.730 20.8968   1
   4 -10   3 421.061 18.3242   1
   4 -10   3 425.486 19.3139   1
  -4 -10  -3 422.437 19.9908   1
  -4  10  -3 422.744 17.9665   1
   4  10   3 428.031 23.1436   1
  -6 -10  -3 -6.7400 6.96877   1
  -6 -10  -3 21.6665 7.48807   1
   6 -10   3 0.57468 5.85289   1
   6  10   3 14.8594 9.12926   1
  -6  10  -3 -7.2006 4.50591   1
   8 -10   3 6.75023 6.30253   1
   8 -10   3 -3.3310 6.75342   1
  -8 -10  -3 9.26570 6.49419   1
  -8 -10  -3 13.2645 10.3334   1
   8  10   3 1.45916 10.1038   1
  -8  10  -3 -5.1324 4.46993   1
 -10 -10  -3 106.702 14.9560   1
  10 -10   3 151.113 15.4709   1
 -10 -10  -3 114.281 13.2732   1
  10  10   3 137.918 18.2569   1
 -10  10  -3 132.588 11.6783   1
 -12 -10  -3 38.2767 10.8030   1
 -12 -10  -3 52.9082 13.6220   1
  12 -10   3 48.7532 8.23335   1
  12 -10   3 62.0723 7.77278   1
  12  10   3 44.8580 16.1433   1
 -12  10  -3 53.2061 8.34122   1
 -14 -10  -3 80.8469 13.4575   1
 -14 -10  -3 78.5057 19.4611   1
  14 -10   3 100.783 10.1268   1
  14 -10   3 107.858 11.0293   1
 -14  10  -3 106.207 11.8394   1
 -16 -10  -3 58.0493 18.2045   1
 -16 -10  -3 8.92678 13.5640   1
 -16  10  -3 45.5668 7.73191   1
 -18 -10  -3 0.56413 13.5476   1
 -18 -10  -3 -13.172 23.0084   1
 -18  10  -3 7.48356 7.54116   1
 -19 -11   3 -41.273 23.8588   1
 -19 -11   3 -9.7409 14.4802   1
 -17 -11   3 12.2801 22.0560   1
 -17 -11   3 13.1085 13.0625   1
 -15 -11   3 87.8756 14.9057   1
 -15 -11   3 102.186 18.9253   1
 -13 -11   3 122.846 16.5552   1
 -13 -11   3 98.0635 19.0225   1
  13  11  -3 101.672 13.6899   1
 -11 -11   3 9.11544 8.77802   1
 -11 -11   3 10.7954 11.6092   1
  11  11  -3 4.79902 8.78347   1
  -9 -11   3 8.55408 11.5716   1
  -9 -11   3 1.04483 8.27465   1
   9 -11  -3 0.43731 5.64701   1
   9 -11  -3 9.01913 4.68552   1
   9  11  -3 -0.2454 6.79817   1
   7 -11  -3 114.150 11.4957   1
   7 -11  -3 138.052 11.4531   1
  -7 -11   3 151.156 16.9181   1
  -7 -11   3 154.714 15.5133   1
  -7  11   3 137.218 13.1205   1
   7  11  -3 148.714 14.7733   1
   5 -11  -3 471.099 19.6131   1
  -5 -11   3 508.750 23.7101   1
  -5 -11   3 515.012 25.3022   1
   5 -11  -3 510.482 20.3638   1
   5  11  -3 517.410 23.2416   1
  -5  11   3 513.074 21.1811   1
  -3 -11   3 17.1212 7.25492   1
   3 -11  -3 5.27421 6.03472   1
   3 -11  -3 9.56065 5.65583   1
  -3 -11   3 0.53732 9.02678   1
   3  11  -3 2.91148 6.04968   1
  -3  11   3 13.9441 7.65902   1
  -1 -11   3 74.6775 10.7246   1
   1 -11  -3 59.0840 8.80462   1
   1 -11  -3 63.4740 9.78136   1
  -1 -11   3 48.5257 9.05017   1
   1  11  -3 79.9976 10.6440   1
  -1  11   3 64.7550 10.5576   1
   1 -11   3 639.662 24.9509   1
   1 -11   3 597.921 25.1365   1
  -1 -11  -3 617.626 25.1756   1
  -1 -11  -3 641.648 24.5683   1
   1  11   3 654.612 27.0365   1
  -1  11  -3 616.820 24.2230   1
  -3 -11  -3 308.860 18.2398   1
  -3 -11  -3 354.252 20.5037   1
   3 -11   3 337.511 19.2931   1
   3 -11   3 386.343 18.5178   1
   3  11   3 310.989 21.4996   1
  -3  11  -3 339.624 17.5444   1
   5 -11   3 332.527 17.6679   1
   5 -11   3 333.033 19.0862   1
  -5 -11  -3 352.273 22.1201   1
  -5 -11  -3 388.850 20.7505   1
   5  11   3 352.548 23.9222   1
  -5  11  -3 335.846 17.1912   1
  -7 -11  -3 664.983 29.7784   1
   7 -11   3 651.737 25.2336   1
  -7 -11  -3 679.638 28.8264   1
   7 -11   3 615.963 24.1615   1
  -7  11  -3 659.410 24.0158   1
   7  11   3 655.908 31.6119   1
   9 -11   3 -10.107 6.67324   1
  -9 -11  -3 7.16892 11.0224   1
   9 -11   3 4.25298 8.19247   1
  -9 -11  -3 -8.9241 7.20550   1
  -9  11  -3 -4.6318 5.95700   1
   9  11   3 -5.0103 13.0450   1
 -11 -11  -3 -17.608 8.47604   1
  11 -11   3 -2.0536 6.38606   1
  11 -11   3 1.48351 7.40276   1
 -11  11  -3 12.3908 6.55040   1
  11  11   3 -6.6127 15.9617   1
  13 -11   3 -9.1565 7.18957   1
  13 -11   3 5.12917 6.21880   1
 -13 -11  -3 -9.5827 10.4949   1
 -13 -11  -3 0.68916 14.9247   1
 -13  11  -3 7.11726 6.94993   1
 -15 -11  -3 11.8649 20.2255   1
 -15 -11  -3 36.2230 13.8757   1
 -15  11  -3 27.0806 8.10021   1
 -17 -11  -3 -16.091 13.8960   1
 -17  11  -3 7.81557 8.14323   1
 -16 -12   3 -21.598 22.5905   1
 -16 -12   3 -10.497 12.7154   1
 -14 -12   3 0.20355 11.6306   1
 -14 -12   3 16.3051 19.8227   1
 -12 -12   3 2.09971 15.3412   1
 -12 -12   3 4.20475 10.4170   1
  12  12  -3 19.8114 10.3176   1
 -10 -12   3 49.1417 21.3652   1
  10 -12  -3 38.0051 6.51565   1
  10 -12  -3 29.3834 7.16304   1
 -10 -12   3 28.2552 10.7056   1
  10  12  -3 35.4123 10.3429   1
   8 -12  -3 82.9819 9.32022   1
  -8 -12   3 101.211 16.7803   1
   8 -12  -3 74.9512 9.69694   1
  -8 -12   3 67.0735 12.3937   1
   8  12  -3 84.5122 13.4186   1
   6 -12  -3 571.844 22.4204   1
   6 -12  -3 584.817 22.4408   1
  -6 -12   3 569.181 26.7590   1
  -6 -12   3 588.002 29.7885   1
   6  12  -3 558.895 26.2215   1
  -6  12   3 572.023 24.3156   1
   4 -12  -3 100.251 11.5785   1
  -4 -12   3 101.104 14.0309   1
  -4 -12   3 102.244 13.2025   1
   4 -12  -3 63.1810 10.0449   1
  -4  12   3 79.5815 11.2315   1
   4  12  -3 78.5536 11.4461   1
  -2 -12   3 42.2139 10.9129   1
   2 -12  -3 47.9802 8.35177   1
   2 -12  -3 31.2352 9.17877   1
  -2 -12   3 46.2928 9.52720   1
   2  12  -3 47.3598 8.89281   1
  -2  12   3 44.8171 10.7267   1
   0 -12  -3 92.4314 11.1054   1
   0 -12  -3 85.7598 11.2424   1
   0 -12   3 75.0585 11.6106   1
   0 -12   3 127.996 14.0144   1
   0  12   3 96.9610 20.2156   1
   0  12  -3 68.9837 9.63992   1
   2 -12   3 418.869 20.2415   1
  -2 -12  -3 366.996 23.2202   1
  -2 -12  -3 390.517 20.9861   1
   2 -12   3 410.978 22.6633   1
  -2  12  -3 383.192 19.6516   1
   2  12   3 408.364 24.7484   1
   4 -12   3 -6.2013 6.38072   1
  -4 -12  -3 0.51110 7.50782   1
   4 -12   3 7.94557 8.57269   1
  -4 -12  -3 6.01877 10.3480   1
  -4  12  -3 3.42284 6.21303   1
   4  12   3 8.86968 10.1763   1
  -6 -12  -3 162.312 17.6532   1
   6 -12   3 182.959 18.2649   1
   6 -12   3 184.869 14.9376   1
  -6  12  -3 206.977 15.1542   1
   6  12   3 209.444 24.2418   1
   8 -12   3 16.3304 8.39249   1
   8 -12   3 19.7222 10.3761   1
  -8 -12  -3 6.82572 8.60773   1
  -8 -12  -3 30.6487 14.3427   1
  -8  12  -3 9.26252 6.99797   1
   8  12   3 32.0140 16.0394   1
 -10 -12  -3 -23.809 15.1894   1
  10 -12   3 9.87676 8.62057   1
 -10 -12  -3 9.70940 11.0853   1
  10 -12   3 8.57678 10.1545   1
  10  12   3 14.4169 17.4938   1
 -10  12  -3 9.98539 6.90886   1
  12 -12   3 16.3505 7.61233   1
 -12 -12  -3 20.4612 11.7931   1
  12 -12   3 15.6451 9.54555   1
 -12  12  -3 15.9996 8.18876   1
 -14 -12  -3 3.53773 13.9787   1
 -14  12  -3 6.95892 8.37829   1
 -16 -12  -3 44.0889 17.1796   1
 -16  12  -3 56.1528 10.1377   1
 -15 -13   3 98.9124 18.8121   1
 -13 -13   3 26.9383 13.8389   1
  11 -13  -3 2.25506 6.15654   1
 -11 -13   3 -4.5253 14.3949   1
 -11 -13   3 -16.518 17.0506   1
  11 -13  -3 0.48267 7.17322   1
  11  13  -3 4.28665 11.0641   1
  -9 -13   3 46.7271 13.1959   1
   9 -13  -3 40.2505 9.77023   1
   9 -13  -3 44.7624 9.50999   1
  -9 -13   3 10.9946 15.2076   1
   9  13  -3 28.1448 10.1609   1
  -7 -13   3 16.7325 14.5288   1
   7 -13  -3 24.0451 9.58532   1
   7 -13  -3 12.3623 8.24878   1
  -7 -13   3 25.4015 10.8879   1
   7  13  -3 17.6060 8.87972   1
  -5 -13   3 36.7032 14.5883   1
  -5 -13   3 24.0195 10.0328   1
   5 -13  -3 36.1653 10.5359   1
   5 -13  -3 28.0092 8.12315   1
  -5  13   3 4.49801 9.52773   1
   5  13  -3 29.6497 10.5462   1
   3 -13  -3 200.416 24.5962   1
  -3 -13   3 265.510 19.7765   1
  -3 -13   3 210.250 20.3670   1
   3 -13  -3 228.842 16.7043   1
   3  13  -3 202.418 17.7079   1
  -3  13   3 183.787 19.9001   1
   1 -13  -3 62.4890 13.7864   1
   1 -13  -3 75.8805 10.4504   1
  -1 -13   3 103.895 13.7445   1
  -1 -13   3 68.4967 12.5211   1
  -1  13   3 65.3802 16.6783   1
   1  13  -3 75.4116 10.3779   1
   1 -13   3 61.8979 14.2009   1
   1 -13   3 56.6538 10.7644   1
  -1 -13  -3 58.3805 11.0489   1
  -1 -13  -3 34.6948 11.1445   1
  -1  13  -3 50.1499 9.41737   1
   1  13   3 72.5709 14.9146   1
  -3 -13  -3 442.359 24.1175   1
   3 -13   3 432.468 22.2650   1
  -3 -13  -3 503.046 28.6528   1
   3 -13   3 405.670 25.8545   1
   3  13   3 432.521 29.2303   1
  -3  13  -3 445.924 22.1138   1
   5 -13   3 -6.7202 7.49001   1
   5 -13   3 -9.6728 10.4211   1
  -5 -13  -3 -3.8429 8.10167   1
  -5 -13  -3 21.7784 13.3503   1
   5  13   3 -0.7753 15.1166   1
  -5  13  -3 8.72417 7.42282   1
   7 -13   3 8.29229 8.25520   1
  -7 -13  -3 -1.9390 10.5909   1
  -7 -13  -3 24.5315 14.1614   1
   7 -13   3 -9.4755 11.5030   1
   7  13   3 -6.3316 18.8604   1
  -7  13  -3 -6.0372 7.30943   1
  -9 -13  -3 206.147 21.5051   1
   9 -13   3 182.435 17.4997   1
   9 -13   3 148.367 17.3153   1
   9  13   3 183.891 27.9500   1
  -9  13  -3 163.337 15.8346   1
 -11 -13  -3 -6.2337 12.4142   1
  11 -13   3 20.3488 12.1323   1
  11 -13   3 0.96980 8.81648   1
 -13 -13  -3 48.3193 16.7137   1
  13 -13   3 39.8975 13.1294   1
  13 -13   3 12.1307 9.13819   1
 -13  13  -3 23.5603 9.30696   1
 -14 -14   3 18.0270 15.9883   1
 -12 -14   3 70.9760 17.4766   1
 -10 -14   3 52.9148 17.2496   1
  10 -14  -3 27.8113 8.57710   1
  10 -14  -3 49.9453 17.2538   1
  10  14  -3 46.1453 13.3841   1
  -8 -14   3 -6.3707 11.6761   1
   8 -14  -3 12.6230 11.5113   1
   8 -14  -3 -2.0156 8.44922   1
   6 -14  -3 54.0613 13.0491   1
   6 -14  -3 43.2645 10.0758   1
  -6 -14   3 28.2223 12.3071   1
   6  14  -3 53.5822 14.0025   1
   4 -14  -3 18.5444 8.75062   1
  -4 -14   3 43.2216 11.9311   1
   4 -14  -3 32.1510 13.0558   1
  -4  14   3 41.6689 13.1814   1
   4  14  -3 19.8464 10.9056   1
   2 -14  -3 464.550 27.9150   1
  -2 -14   3 491.280 26.9120   1
   2 -14  -3 503.165 24.1623   1
   2  14  -3 464.254 25.6705   1
  -2  14   3 513.165 29.9581   1
   0 -14   3 1034.63 37.6033   1
   0 -14   3 1031.47 49.7253   1
   0 -14  -3 1097.82 45.2746   1
   0 -14  -3 1044.59 37.0792   1
   0  14  -3 1037.96 37.4855   1
   0  14   3 1008.79 40.9079   1
   2 -14   3 33.3753 9.94200   1
  -2 -14  -3 25.8544 9.83955   1
   2 -14   3 27.0542 22.7827   1
  -2  14  -3 51.4805 11.4279   1
   2  14   3 30.7536 13.8172   1
  -4 -14  -3 37.4579 12.1508   1
   4 -14   3 47.8959 10.2265   1
   4  14   3 61.8552 18.8893   1
   6 -14   3 53.3756 11.0588   1
  -6 -14  -3 49.9905 13.0529   1
   6  14   3 34.1137 21.7117   1
  -6  14  -3 35.4006 10.1092   1
  -8 -14  -3 11.7281 13.0770   1
  -8  14  -3 4.97051 8.37380   1
 -10 -14  -3 48.2953 15.7874   1
  10 -14   3 0.69028 10.3855   1
 -10  14  -3 37.4780 9.82307   1
 -12 -14  -3 57.6612 17.5420   1
 -12  14  -3 44.0642 11.0686   1
 -11 -15   3 -16.603 14.9695   1
  11 -15  -3 -2.8674 12.7831   1
  11  15  -3 16.9926 13.9351   1
  -9 -15   3 -5.7924 14.5186   1
   9  15  -3 -2.1396 13.1866   1
  -7 -15   3 142.786 19.9868   1
   7  15  -3 151.019 18.0617   1
   5 -15  -3 -4.1274 8.83352   1
  -5 -15   3 10.8997 12.2077   1
   5  15  -3 -3.2707 11.0135   1
  -3 -15   3 295.986 25.2364   1
   3 -15  -3 213.552 20.3427   1
  -3  15   3 180.617 22.2284   1
   3  15  -3 264.027 22.4242   1
   1 -15  -3 67.9599 13.0018   1
  -1 -15   3 89.1035 14.5322   1
   1  15  -3 69.0018 11.9327   1
  -1  15   3 74.9299 17.4821   1
  -1 -15  -3 5.19142 10.3812   1
   1 -15   3 1.28780 10.4710   1
  -1  15  -3 -5.8129 8.52362   1
   1  15   3 12.5645 14.8726   1
  -3 -15  -3 131.293 17.6122   1
   3 -15   3 143.065 16.0925   1
   3  15   3 91.1279 18.6229   1
  -3  15  -3 127.801 14.8840   1
  -5 -15  -3 -6.4488 12.9853   1
   5 -15   3 12.8650 10.1454   1
   5  15   3 -13.619 18.3207   1
  -5  15  -3 5.19900 9.18218   1
   7 -15   3 -3.0833 9.91364   1
  -7 -15  -3 2.46750 13.2269   1
  -7  15  -3 7.78493 9.82920   1
   9 -15   3 8.40022 13.1340   1
  -9 -15  -3 18.7633 15.3165   1
  -9  15  -3 15.9129 10.1672   1
   8 -16  -3 7.46420 13.3020   1
  -8 -16   3 -19.346 15.7364   1
   8  16  -3 -18.779 12.8871   1
  -6 -16   3 191.836 23.5300   1
   6  16  -3 211.525 26.0026   1
  -4 -16   3 11.3791 14.7288   1
   4 -16  -3 -22.463 10.8733   1
   4  16  -3 -2.6341 11.0438   1
  -2 -16   3 9.88476 13.8918   1
   2 -16  -3 19.6562 11.9483   1
   2  16  -3 -6.0861 11.8473   1
  -2  16   3 -4.9099 17.4404   1
   0 -16   3 130.076 18.1932   1
   0 -16  -3 90.1488 16.1083   1
   0  16   3 116.132 23.5449   1
   0  16  -3 92.2339 14.2734   1
   2 -16   3 56.2191 14.9084   1
  -2 -16  -3 38.3703 14.2321   1
  -2  16  -3 28.1574 12.0070   1
   2  16   3 58.9389 28.5590   1
  -4 -16  -3 109.812 18.3080   1
   4 -16   3 118.990 17.4922   1
  -4  16  -3 146.325 17.7093   1
   4  16   3 127.895 24.2387   1
   6 -16   3 32.5924 12.9815   1
  -6 -16  -3 80.7075 21.4214   1
  -6  16  -3 64.9116 13.2396   1
   3 -17  -3 2.67364 13.8343   1
  -3 -17   3 11.4701 16.3039   1
   3  17  -3 24.4940 13.1510   1
   1 -17  -3 63.4393 17.2439   1
  -1 -17   3 68.9755 18.8833   1
   1  17  -3 107.076 17.2277   1
   1 -17   3 4.23000 16.8159   1
  -1 -17  -3 25.7438 16.2934   1
  -1  17  -3 27.9007 13.7546   1
   1  17   3 26.1505 25.8169   1
 -24   0   4 65.4462 12.0557   1
 -24   0   4 58.5719 9.72539   1
 -22   0   4 11.1416 6.86267   1
 -22   0   4 16.9578 8.58713   1
 -20   0   4 13.2795 5.46744   1
 -20   0   4 20.3960 7.18968   1
 -18   0   4 10.4567 4.62233   1
 -18   0   4 9.89303 5.41991   1
 -16   0   4 92.0415 8.26157   1
 -16   0   4 84.0268 7.48955   1
 -14   0   4 243.240 10.3864   1
 -14   0   4 262.509 10.4109   1
 -12   0   4 57.4058 5.53726   1
 -12   0   4 59.8896 5.35260   1
 -10   0   4 3635.60 75.3062   1
 -10   0   4 3641.66 75.5730   1
  -8   0   4 404.166 11.8928   1
  -8   0   4 410.740 11.6696   1
  -6   0   4 868.787 20.5215   1
   6   0  -4 861.244 20.3263   1
   4   0  -4 408.214 11.5038   1
  -4   0   4 430.847 11.6971   1
  -2   0   4 2317.50 48.2332   1
   2   0  -4 2213.79 48.0774   1
  -2   0  -4 3.08849 2.07847   1
   2   0   4 4.52270 2.33004   1
  -4   0  -4 4047.09 87.5894   1
   4   0   4 4314.74 87.3845   1
  -6   0  -4 1487.25 35.9580   1
   6   0   4 1479.12 35.3477   1
  -8   0  -4 163.534 9.25837   1
   8   0   4 164.909 9.42738   1
 -10   0  -4 264.535 12.5449   1
 -12   0  -4 538.767 20.0406   1
  12   0   4 555.214 19.8073   1
 -14   0  -4 337.554 16.3960   1
  14   0   4 323.939 17.8419   1
 -16   0  -4 0.63539 6.29477   1
  16   0   4 13.3540 7.58052   1
 -18   0  -4 303.860 20.0753   1
  18   0   4 298.422 33.9310   1
 -18   0  -4 296.808 19.4081   1
  20   0   4 63.2129 14.0853   1
 -20   0  -4 10.6673 9.83690   1
 -20   0  -4 32.0420 11.8525   1
 -22   0  -4 607.547 30.7417   1
 -23  -1   4 -3.5857 7.58514   1
 -23  -1   4 12.5837 9.58289   1
 -23   1   4 8.84220 6.43428   1
 -23   1   4 12.1571 7.07213   1
 -21  -1   4 48.4404 9.08580   1
 -21  -1   4 64.3960 9.87453   1
 -21   1   4 54.3196 7.12187   1
 -21   1   4 58.6175 8.03690   1
 -19  -1   4 6.37543 6.31774   1
 -19  -1   4 10.3672 5.63176   1
 -19   1   4 -2.0792 5.07162   1
 -19   1   4 0.39304 4.19298   1
 -17  -1   4 -1.0204 4.82433   1
 -17  -1   4 0.85756 4.66865   1
 -17   1   4 1.25186 3.59331   1
 -17   1   4 4.30705 4.27890   1
 -15  -1   4 38.1797 5.62652   1
 -15  -1   4 44.2502 6.07642   1
 -15   1   4 46.8823 5.27967   1
 -15   1   4 43.3403 5.25409   1
 -13  -1   4 20.2816 4.05504   1
 -13  -1   4 10.0411 3.69136   1
 -13   1   4 13.3903 2.76311   1
 -13   1   4 11.4926 3.25879   1
 -11  -1   4 2.97315 2.90473   1
 -11  -1   4 1.24572 2.72426   1
 -11   1   4 -2.2329 1.84269   1
  11   1  -4 1.16499 2.41433   1
 -11   1   4 -0.9923 2.25743   1
  -9  -1   4 904.265 22.8622   1
  -9  -1   4 908.992 23.0956   1
   9   1  -4 903.661 22.2668   1
  -9   1   4 912.780 20.9194   1
  -7  -1   4 335.012 11.0238   1
  -7  -1   4 341.120 10.7766   1
   7  -1  -4 323.251 8.44122   1
   7   1  -4 322.003 10.3766   1
  -7   1   4 320.424 9.17034   1
  -5  -1   4 2350.03 49.9674   1
   5   1  -4 2321.32 49.6958   1
  -5   1   4 2333.08 48.5071   1
   3  -1  -4 959.958 21.9356   1
  -3  -1   4 947.623 22.8029   1
   3   1  -4 916.409 22.5672   1
  -3   1   4 967.850 21.9867   1
   1  -1  -4 2034.36 42.6363   1
  -1  -1   4 1996.08 42.9232   1
  -1   1   4 1925.54 42.3401   1
   1   1  -4 1906.48 42.7599   1
  -1  -1  -4 3233.69 72.6001   1
   1  -1   4 3616.38 72.4208   1
  -1   1  -4 3351.89 72.6584   1
   1   1   4 3589.70 72.1670   1
   3  -1   4 281.659 10.2280   1
  -3  -1  -4 287.345 10.5358   1
   3   1   4 287.473 10.3600   1
  -3   1  -4 268.711 10.1458   1
   5  -1   4 102.051 6.74666   1
  -5  -1  -4 118.603 7.27175   1
  -5   1  -4 111.336 6.83724   1
   5   1   4 109.273 7.24892   1
   7  -1   4 472.559 15.1472   1
  -7  -1  -4 447.935 15.7717   1
   7   1   4 438.809 16.8355   1
  -7   1  -4 451.607 15.3407   1
  -9  -1  -4 332.119 14.2189   1
   9  -1   4 343.821 13.4726   1
   9   1   4 340.862 14.2871   1
  -9   1  -4 378.698 14.3125   1
  11  -1   4 866.591 24.7310   1
 -11  -1  -4 826.686 25.9563   1
  11   1   4 825.773 25.6095   1
 -11   1  -4 868.519 25.7051   1
 -13  -1  -4 225.047 13.7005   1
  13  -1   4 224.778 13.2068   1
 -13   1  -4 220.373 12.9364   1
  13   1   4 239.313 14.4449   1
  15  -1   4 7.01218 6.08402   1
 -15  -1  -4 -0.9939 5.70162   1
  15   1   4 -6.9618 6.64599   1
 -15   1  -4 -2.3497 4.99715   1
  17  -1   4 3.53058 7.97700   1
 -17  -1  -4 -2.5527 8.51482   1
 -17  -1  -4 3.77366 7.05380   1
 -17   1  -4 -0.3241 6.69905   1
  17   1   4 3.29984 9.17529   1
 -19  -1  -4 9.42816 10.9245   1
 -19  -1  -4 16.0302 10.0990   1
  19  -1   4 6.67206 10.2298   1
 -19   1  -4 4.60539 8.52144   1
  19   1   4 9.80668 11.9785   1
 -19   1  -4 13.1896 9.49358   1
 -21  -1  -4 70.6976 15.5822   1
 -21  -1  -4 89.2402 13.9723   1
  21  -1   4 78.6056 16.8371   1
 -21   1  -4 65.8697 12.8893   1
 -21   1  -4 57.8218 13.8186   1
 -24  -2   4 9.74578 9.32956   1
 -22  -2   4 39.5369 10.4567   1
 -22  -2   4 37.5523 9.32632   1
 -22   2   4 37.9859 5.50703   1
 -20  -2   4 81.0696 10.5606   1
 -20  -2   4 78.1996 9.97258   1
 -20   2   4 77.7018 7.53977   1
 -20   2   4 62.4863 7.24804   1
 -18  -2   4 31.5135 7.26255   1
 -18  -2   4 28.2463 6.67539   1
 -18   2   4 30.6568 4.24132   1
 -16  -2   4 78.5331 9.71656   1
 -16  -2   4 73.8556 8.18191   1
 -16   2   4 74.2463 6.04081   1
 -16   2   4 85.7672 5.64342   1
 -14  -2   4 83.4070 8.43749   1
 -14  -2   4 79.6214 8.08679   1
 -14   2   4 90.8593 5.32065   1
 -14   2   4 85.0395 4.92379   1
 -12  -2   4 224.438 10.8014   1
 -12  -2   4 226.778 10.8677   1
 -12   2   4 222.614 6.83553   1
 -12   2   4 219.978 7.12934   1
  12   2  -4 223.422 10.4428   1
 -10  -2   4 1.00824 2.68752   1
 -10  -2   4 5.92964 3.04505   1
 -10   2   4 1.96908 1.48081   1
 -10   2   4 1.33702 1.64112   1
  10   2  -4 0.84549 2.87231   1
  -8  -2   4 13.0823 3.23562   1
  -8  -2   4 13.4059 3.31301   1
  -8   2   4 18.2572 2.11068   1
   8   2  -4 14.3013 3.36165   1
  -6  -2   4 256.737 9.77018   1
  -6  -2   4 261.994 10.0467   1
   6  -2  -4 255.841 6.78436   1
   6   2  -4 250.793 9.53822   1
  -6   2   4 257.651 7.45107   1
  -4  -2   4 1506.07 34.1733   1
  -4   2   4 1474.85 32.0296   1
   4   2  -4 1472.01 33.9296   1
   0  -2   4 2340.00 50.4814   1
   0  -2  -4 2272.47 49.8734   1
   0   2  -4 2305.86 50.4385   1
   0   2   4 2341.22 49.8809   1
  -2  -2  -4 417.674 13.3455   1
   2  -2   4 404.063 13.0258   1
  -2   2  -4 397.570 12.9804   1
   2   2   4 439.196 13.3333   1
   4  -2   4 235.867 9.81418   1
  -4  -2  -4 252.556 10.4747   1
  -4   2  -4 267.241 10.2781   1
   4   2   4 276.038 10.7259   1
   6  -2   4 4.42695 2.93885   1
  -6  -2  -4 8.09278 3.37734   1
  -6   2  -4 2.33403 2.78573   1
   6   2   4 6.41841 3.70675   1
  -8  -2  -4 390.053 15.2314   1
   8  -2   4 360.396 13.5867   1
  -8   2  -4 388.351 14.2384   1
   8   2   4 404.723 15.3488   1
 -10  -2  -4 7.17948 4.76077   1
  10  -2   4 7.30585 4.39271   1
 -10   2  -4 14.3454 4.37388   1
  10   2   4 8.26823 5.09189   1
  12  -2   4 7.15428 4.70874   1
 -12  -2  -4 13.2860 5.57562   1
 -12   2  -4 9.12735 4.62009   1
  12   2   4 6.02155 5.53579   1
 -14  -2  -4 131.231 12.5716   1
  14  -2   4 150.846 12.0393   1
  14   2   4 128.193 13.9387   1
 -14   2  -4 147.790 11.9132   1
 -16  -2  -4 6.63426 8.87521   1
  16  -2   4 -0.0615 6.52330   1
 -16  -2  -4 3.06414 6.44889   1
 -16   2  -4 4.97693 6.24443   1
  16   2   4 -3.7294 8.28428   1
  18  -2   4 50.9826 9.66042   1
 -18  -2  -4 44.7559 10.5955   1
 -18  -2  -4 38.2005 12.1656   1
 -18   2  -4 39.0372 9.46985   1
  18   2   4 53.0675 12.9065   1
 -20  -2  -4 -6.3850 9.92100   1
 -20  -2  -4 22.8542 15.5854   1
  20  -2   4 30.6205 11.6222   1
 -20   2  -4 3.24334 10.1657   1
  22  -2   4 57.2341 13.7711   1
 -22  -2  -4 57.5767 14.1413   1
 -22   2  -4 35.2037 11.7040   1
 -23  -3   4 230.166 23.2627   1
 -23  -3   4 237.055 19.0096   1
 -21  -3   4 2.17261 9.19403   1
 -21  -3   4 14.0445 8.31222   1
 -19  -3   4 16.0817 7.12433   1
 -19  -3   4 23.6180 8.33989   1
 -17  -3   4 36.3110 7.12112   1
 -17  -3   4 33.6191 7.67730   1
 -15  -3   4 -4.6752 4.61470   1
 -15  -3   4 9.33367 4.99632   1
 -13  -3   4 359.217 15.2227   1
 -13  -3   4 367.054 15.1154   1
 -11  -3   4 17.5562 4.35703   1
 -11  -3   4 20.9178 4.98217   1
  11   3  -4 13.9833 4.23248   1
  -9  -3   4 1000.82 26.6717   1
  -9  -3   4 1011.83 27.1749   1
   9   3  -4 990.997 26.3306   1
  -7  -3   4 50.4414 5.98786   1
  -7  -3   4 46.1982 5.71523   1
   7   3  -4 31.0374 5.24599   1
  -7   3   4 46.3589 3.01408   1
  -5  -3   4 3818.31 79.6031   1
  -5  -3   4 3761.27 80.2010   1
  -5   3   4 3690.68 75.9684   1
  -3  -3   4 210.494 9.02400   1
   3  -3  -4 200.944 7.37794   1
   3   3  -4 195.946 8.77702   1
  -3   3   4 197.677 7.25343   1
  -1  -3   4 734.431 19.5223   1
   1  -3  -4 690.515 18.3163   1
   1   3  -4 680.134 19.1441   1
  -1   3   4 713.755 18.3308   1
   1  -3   4 472.806 14.6119   1
  -1  -3  -4 468.682 14.5228   1
   1   3   4 460.100 14.2678   1
  -1   3  -4 466.600 14.5020   1
   3  -3   4 189.261 8.79911   1
   3   3   4 174.131 8.88942   1
  -3   3  -4 194.944 8.87699   1
   5  -3   4 792.721 21.8801   1
  -5  -3  -4 777.977 23.0569   1
   5   3   4 790.021 23.0081   1
  -5   3  -4 861.215 22.5570   1
  -7  -3  -4 1985.37 48.6938   1
   7  -3   4 2043.94 46.3027   1
   7   3   4 2067.51 48.4620   1
  -7   3  -4 2001.57 46.9307   1
   9  -3   4 -3.0711 3.43625   1
  -9  -3  -4 -0.0130 3.93025   1
   9   3   4 -0.2188 4.91066   1
  -9   3  -4 -3.9109 3.06535   1
  11  -3   4 6.14839 4.45422   1
 -11  -3  -4 0.45655 4.45429   1
  11   3   4 -0.6935 5.16390   1
 -11   3  -4 0.99040 3.88721   1
 -13  -3  -4 165.608 14.6940   1
 -13  -3  -4 148.714 12.7909   1
  13  -3   4 164.125 11.2356   1
 -13   3  -4 174.782 11.7817   1
  13   3   4 143.922 13.9931   1
 -15  -3  -4 327.027 20.0576   1
 -15  -3  -4 348.750 19.6116   1
  15  -3   4 343.404 15.5410   1
 -15   3  -4 330.689 16.6359   1
  15   3   4 297.748 20.1968   1
  17  -3   4 23.6377 7.51325   1
 -17  -3  -4 12.4812 8.44335   1
 -17  -3  -4 10.1430 10.1566   1
 -17   3  -4 0.26440 6.52542   1
  17   3   4 -20.576 10.5056   1
  19  -3   4 207.994 16.3603   1
 -19  -3  -4 201.555 20.0030   1
 -19  -3  -4 226.507 20.3386   1
 -19   3  -4 195.816 16.9118   1
  21  -3   4 17.9677 12.8067   1
 -21  -3  -4 9.02618 17.7518   1
 -21  -3  -4 3.73391 11.1325   1
 -21   3  -4 32.6143 11.8362   1
 -21   3  -4 11.6967 10.2224   1
 -22  -4   4 75.7608 12.0367   1
 -22  -4   4 105.419 16.0865   1
 -20  -4   4 -6.6766 7.43371   1
 -20  -4   4 20.3132 10.5350   1
 -18  -4   4 6.74059 7.93591   1
 -18  -4   4 8.08637 7.01548   1
 -16  -4   4 8.17962 6.61153   1
 -16  -4   4 -2.5665 5.07255   1
 -14  -4   4 106.801 10.3606   1
 -14  -4   4 103.876 11.1698   1
 -12  -4   4 1085.43 31.1349   1
 -12  -4   4 1074.06 30.7250   1
  12   4  -4 1119.42 30.1322   1
 -10  -4   4 1135.33 31.0015   1
 -10  -4   4 1149.70 31.6462   1
  10   4  -4 1162.27 30.7123   1
  -8  -4   4 786.339 23.7628   1
  -8  -4   4 813.284 23.8001   1
   8   4  -4 816.954 23.3035   1
  -8   4   4 847.510 17.9180   1
  -6  -4   4 324.187 13.0157   1
   6  -4  -4 327.234 8.54570   1
   6  -4  -4 318.995 8.76967   1
  -6  -4   4 341.577 13.3230   1
  -6   4   4 320.919 9.33333   1
   6   4  -4 319.550 12.5574   1
  -4  -4   4 258.565 11.0948   1
   4  -4  -4 264.369 8.72042   1
  -4  -4   4 245.321 11.0595   1
   4  -4  -4 272.771 8.47721   1
   4   4  -4 258.133 10.7590   1
  -4   4   4 278.256 8.98735   1
   2  -4  -4 758.176 19.8021   1
  -2  -4   4 785.692 21.5594   1
  -2   4   4 749.969 19.6949   1
   2   4  -4 772.768 21.3372   1
   0  -4   4 81.8807 6.49565   1
   0  -4  -4 75.4441 7.30376   1
   0   4  -4 76.8039 6.03645   1
   0   4   4 70.0196 5.71861   1
  -2  -4  -4 960.390 25.3284   1
   2  -4   4 918.348 24.7447   1
  -2   4  -4 934.465 24.8164   1
   2   4   4 946.355 25.1324   1
  -4  -4  -4 250.248 11.4961   1
   4  -4   4 253.539 10.9066   1
   4   4   4 232.673 11.4679   1
  -4   4  -4 251.567 10.7604   1
  -6  -4  -4 173.201 10.3298   1
   6  -4   4 163.455 9.23707   1
  -6   4  -4 176.231 9.43324   1
   6   4   4 177.197 11.0118   1
  -8  -4  -4 1.32065 4.04834   1
   8  -4   4 -0.2883 3.62899   1
  -8   4  -4 3.50668 3.26972   1
   8   4   4 9.58210 6.58472   1
 -10  -4  -4 162.680 11.5688   1
 -10  -4  -4 148.481 12.4775   1
 -10   4  -4 162.800 10.0783   1
  10   4   4 154.478 12.9593   1
 -12  -4  -4 75.1839 10.6766   1
 -12  -4  -4 86.4274 10.7763   1
  12   4   4 93.2852 10.8688   1
 -12   4  -4 74.7151 8.50203   1
  14  -4   4 523.995 18.5356   1
 -14  -4  -4 576.949 24.7236   1
 -14  -4  -4 583.250 24.1857   1
  14   4   4 559.407 25.1059   1
 -14   4  -4 545.562 20.6181   1
  16  -4   4 85.4735 8.93351   1
 -16  -4  -4 103.364 14.6512   1
 -16  -4  -4 88.9787 12.7048   1
  16   4   4 93.3590 14.4414   1
 -16   4  -4 83.8096 10.3167   1
 -18  -4  -4 33.0378 15.6263   1
  18  -4   4 19.2743 7.48737   1
 -18  -4  -4 16.2503 10.0358   1
 -18   4  -4 16.5009 7.68229   1
  20  -4   4 36.6246 8.58944   1
 -20  -4  -4 25.1500 11.5940   1
 -20  -4  -4 32.4307 18.0696   1
 -20   4  -4 51.4068 11.0820   1
 -23  -5   4 63.1049 13.4806   1
 -21  -5   4 37.7734 14.3122   1
 -21  -5   4 30.7635 10.5318   1
 -19  -5   4 88.5370 11.6541   1
 -17  -5   4 15.4837 8.47385   1
 -17  -5   4 28.3603 8.34171   1
 -15  -5   4 227.201 15.0592   1
 -15  -5   4 247.513 16.5931   1
 -13  -5   4 1551.70 42.8771   1
 -13  -5   4 1690.32 43.4112   1
  13   5  -4 1598.85 41.8879   1
 -11  -5   4 43.0694 6.35352   1
 -11  -5   4 49.1673 7.20957   1
  11   5  -4 50.0717 6.44930   1
  -9  -5   4 898.845 26.6788   1
  -9  -5   4 869.462 26.9070   1
  -9   5   4 891.779 19.5094   1
   9   5  -4 882.638 25.8478   1
   7  -5  -4 152.153 5.42285   1
  -7  -5   4 157.225 10.0009   1
   7  -5  -4 154.782 5.21278   1
  -7  -5   4 134.635 9.86133   1
  -7   5   4 151.101 6.30244   1
   7   5  -4 163.905 9.79247   1
   5  -5  -4 80.9461 4.85168   1
  -5  -5   4 71.6775 7.94625   1
  -5  -5   4 82.9732 7.74157   1
  -5   5   4 73.7196 5.22609   1
   5   5  -4 66.0229 6.96544   1
   3  -5  -4 500.927 15.1298   1
  -3  -5   4 520.450 17.6852   1
  -3  -5   4 531.575 17.4899   1
   3  -5  -4 523.446 14.8084   1
   3   5  -4 531.854 17.1750   1
  -3   5   4 521.105 15.3119   1
   1  -5  -4 0.44009 2.49287   1
   1  -5  -4 3.20258 2.38957   1
  -1  -5   4 2.17520 3.26670   1
  -1   5   4 3.33912 3.03286   1
   1   5  -4 0.62502 3.06314   1
   1  -5   4 710.233 20.8436   1
  -1  -5  -4 678.722 20.2650   1
  -1  -5  -4 670.521 19.9162   1
  -1   5  -4 708.193 20.5645   1
   1   5   4 700.569 20.5056   1
  -3  -5  -4 726.190 22.1389   1
  -3  -5  -4 740.253 21.8400   1
   3  -5   4 740.595 21.6255   1
  -3   5  -4 746.267 21.5778   1
   3   5   4 748.079 22.4963   1
   5  -5   4 122.719 8.89958   1
  -5  -5  -4 118.633 9.48405   1
  -5  -5  -4 128.910 9.24305   1
   5   5   4 127.517 10.1865   1
  -5   5  -4 137.808 8.59107   1
   7  -5   4 -1.4238 3.56655   1
  -7  -5  -4 12.3091 5.55890   1
  -7  -5  -4 2.58521 3.87024   1
  -7   5  -4 5.10851 3.49440   1
  -9  -5  -4 20.4291 5.81259   1
  -9  -5  -4 15.7200 6.81008   1
  -9   5  -4 15.6979 4.53250   1
   9   5   4 15.2008 6.76566   1
  11  -5   4 195.700 11.6948   1
 -11  -5  -4 206.876 14.1356   1
 -11  -5  -4 212.913 15.5824   1
 -11   5  -4 225.595 12.1377   1
  11   5   4 219.635 15.9691   1
 -13  -5  -4 116.374 14.6094   1
  13  -5   4 119.847 10.2479   1
 -13  -5  -4 105.169 12.7212   1
  13   5   4 84.9052 11.7277   1
 -13   5  -4 109.517 10.5450   1
  15  -5   4 84.1670 10.4184   1
 -15  -5  -4 96.2042 14.5774   1
 -15  -5  -4 105.476 13.2646   1
 -15   5  -4 97.1597 10.1288   1
  15   5   4 78.5457 13.5654   1
  17  -5   4 14.2874 7.15560   1
 -17  -5  -4 17.9548 12.7568   1
 -17   5  -4 30.0650 7.83752   1
 -19  -5  -4 65.2685 14.2073   1
 -19  -5  -4 54.6248 17.8567   1
 -19   5  -4 71.4197 10.8769   1
 -21  -5  -4 12.7312 13.8973   1
 -21   5  -4 30.1928 10.0887   1
 -22  -6   4 101.243 14.9976   1
 -22  -6   4 78.7152 31.8245   1
 -20  -6   4 27.2178 21.8574   1
 -20  -6   4 8.39712 9.71575   1
 -18  -6   4 13.7677 10.0062   1
 -18  -6   4 5.08800 8.05103   1
 -16  -6   4 341.403 21.4556   1
 -16  -6   4 387.267 20.1408   1
 -14  -6   4 756.174 27.2984   1
 -14  -6   4 748.516 27.8692   1
  14   6  -4 760.254 26.4930   1
 -12  -6   4 1234.62 37.9463   1
 -12  -6   4 1348.85 37.9768   1
  12   6  -4 1287.12 36.3715   1
 -10  -6   4 166.650 13.0095   1
 -10  -6   4 154.118 11.7287   1
  10   6  -4 171.140 11.5817   1
  -8  -6   4 0.30210 4.36635   1
  -8  -6   4 2.97208 4.65262   1
   8  -6  -4 -1.9444 1.59339   1
   8   6  -4 -3.7517 3.12415   1
  -8   6   4 3.12914 2.60675   1
  -6  -6   4 12.5302 4.95247   1
  -6  -6   4 13.3723 5.37463   1
   6  -6  -4 22.3937 3.29125   1
  -6   6   4 19.0941 3.51332   1
   6   6  -4 18.0637 4.27243   1
   4  -6  -4 319.591 11.4800   1
   4  -6  -4 327.579 11.2582   1
  -4  -6   4 337.520 14.4921   1
  -4  -6   4 337.245 15.2844   1
  -4   6   4 306.257 11.5634   1
   4   6  -4 313.104 13.6700   1
  -2  -6   4 593.673 19.6327   1
   2  -6  -4 568.876 17.4347   1
  -2  -6   4 565.785 19.2360   1
   2  -6  -4 562.514 17.0602   1
  -2   6   4 559.591 17.6363   1
   2   6  -4 574.871 18.8728   1
   0  -6  -4 13.2890 3.37752   1
   0  -6  -4 10.9518 3.37162   1
   0  -6   4 17.6608 4.24635   1
   0  -6   4 15.9544 4.75593   1
   0   6  -4 17.4429 4.15901   1
   0   6   4 14.3632 4.45979   1
  -2  -6  -4 28.7579 4.69449   1
   2  -6   4 48.8266 6.57883   1
  -2  -6  -4 31.4712 5.14659   1
   2   6   4 40.7744 6.52273   1
  -2   6  -4 33.0751 5.03859   1
  -4  -6  -4 352.719 15.0599   1
  -4  -6  -4 329.418 14.8479   1
   4  -6   4 332.344 14.0444   1
   4   6   4 338.697 15.5291   1
  -4   6  -4 346.082 13.5762   1
  -6  -6  -4 144.690 11.5505   1
   6  -6   4 161.350 10.5837   1
  -6  -6  -4 143.950 10.6602   1
   6   6   4 134.276 12.0486   1
  -6   6  -4 149.335 9.17515   1
  -8  -6  -4 21.2133 5.36221   1
   8  -6   4 17.9134 5.41178   1
  -8  -6  -4 20.6292 7.27703   1
  -8   6  -4 17.6924 4.85369   1
   8   6   4 9.63923 5.66022   1
 -10  -6  -4 -3.1542 7.99533   1
  10  -6   4 7.84895 5.52523   1
 -10  -6  -4 7.98608 5.36766   1
  10   6   4 3.02049 6.85630   1
 -10   6  -4 5.06342 4.49119   1
 -12  -6  -4 195.210 17.8835   1
  12  -6   4 211.456 12.1038   1
 -12  -6  -4 166.314 15.0246   1
 -12   6  -4 194.553 12.2326   1
  12   6   4 221.752 18.7519   1
 -14  -6  -4 47.8335 12.3158   1
 -14  -6  -4 49.8883 9.30116   1
  14  -6   4 73.3945 7.82705   1
 -14   6  -4 77.7512 9.03779   1
 -16  -6  -4 26.2607 12.7534   1
  16  -6   4 47.2108 6.90849   1
 -16  -6  -4 12.8057 8.59631   1
  16   6   4 91.6387 24.3775   1
 -16   6  -4 33.9051 7.86079   1
 -18  -6  -4 21.5000 10.9248   1
 -18  -6  -4 18.0285 16.1756   1
 -18   6  -4 24.6751 7.97342   1
 -20  -6  -4 27.0545 13.4853   1
 -20  -6  -4 41.2779 19.7274   1
 -20   6  -4 23.3588 9.70534   1
 -21  -7   4 -11.604 10.3527   1
 -21  -7   4 1.80821 17.5783   1
 -19  -7   4 147.525 19.9072   1
 -19  -7   4 118.352 14.3868   1
 -17  -7   4 276.278 19.9757   1
 -17  -7   4 210.945 25.6492   1
 -15  -7   4 23.4000 8.20001   1
 -13  -7   4 142.685 13.7599   1
 -13  -7   4 144.167 15.8281   1
  13   7  -4 154.778 13.0567   1
 -11  -7   4 732.384 26.5708   1
 -11  -7   4 718.363 26.6672   1
  11   7  -4 712.732 25.1118   1
  -9  -7   4 279.728 15.4084   1
  -9  -7   4 292.916 16.5898   1
  -9   7   4 277.983 10.2018   1
   9   7  -4 300.098 15.1266   1
   7  -7  -4 100.818 5.97061   1
  -7  -7   4 87.1601 9.47648   1
  -7  -7   4 67.9282 8.09708   1
   7  -7  -4 89.0379 6.11048   1
  -7   7   4 93.4848 6.84565   1
   7   7  -4 92.8759 9.22531   1
  -5  -7   4 74.7166 8.50309   1
   5  -7  -4 58.5776 6.38699   1
   5  -7  -4 57.1836 6.04619   1
  -5  -7   4 44.2484 6.93866   1
   5   7  -4 44.8872 5.96393   1
  -5   7   4 48.8633 5.63173   1
   3  -7  -4 118.499 8.36933   1
  -3  -7   4 121.113 10.3967   1
  -3  -7   4 104.364 9.26417   1
   3  -7  -4 124.699 8.29125   1
  -3   7   4 123.226 8.50370   1
   3   7  -4 134.228 9.71368   1
   1  -7  -4 -1.2601 3.49405   1
   1  -7  -4 3.16861 3.04799   1
  -1  -7   4 2.15481 3.19741   1
  -1  -7   4 -2.3476 3.69695   1
  -1   7   4 3.89502 3.64498   1
   1   7  -4 0.31261 3.35651   1
  -1  -7  -4 60.2764 7.12240   1
  -1  -7  -4 41.2675 5.75743   1
   1  -7   4 50.4140 6.85851   1
   1  -7   4 69.8751 7.72859   1
   1   7   4 61.0461 7.92315   1
  -1   7  -4 60.4172 6.93505   1
  -3  -7  -4 756.644 24.2031   1
   3  -7   4 750.778 23.5000   1
  -3  -7  -4 757.675 24.3343   1
   3  -7   4 726.375 23.4908   1
   3   7   4 816.303 25.4299   1
  -3   7  -4 750.820 23.2383   1
  -5  -7  -4 8.34650 3.79812   1
  -5  -7  -4 -3.3437 7.97058   1
   5  -7   4 4.70952 4.65138   1
   5  -7   4 12.8381 5.73760   1
   5   7   4 1.86125 5.42099   1
  -5   7  -4 12.3168 4.53560   1
  -7  -7  -4 2.56424 6.46562   1
   7  -7   4 0.51857 4.90838   1
  -7  -7  -4 0.22015 3.96676   1
  -7   7  -4 1.83594 3.89622   1
   7   7   4 -10.169 5.95967   1
   9  -7   4 91.8650 10.0344   1
  -9  -7  -4 78.4497 13.2511   1
  -9  -7  -4 80.2044 10.7927   1
  -9   7  -4 67.9288 8.42830   1
   9   7   4 66.8830 9.76898   1
  11  -7   4 -1.7652 5.34367   1
 -11  -7  -4 8.85508 8.19013   1
 -11  -7  -4 5.65169 5.62258   1
 -11   7  -4 5.91581 4.77908   1
  11   7   4 9.57797 8.97436   1
  13  -7   4 119.261 11.0456   1
 -13  -7  -4 123.632 14.6127   1
 -13  -7  -4 100.955 11.9685   1
  13   7   4 132.472 20.0336   1
 -13   7  -4 134.928 11.3252   1
  15  -7   4 323.507 14.1125   1
 -15  -7  -4 296.647 25.5668   1
  15  -7   4 322.063 13.9548   1
 -15  -7  -4 361.151 23.0544   1
  15   7   4 369.912 28.6568   1
 -15   7  -4 301.749 16.1790   1
 -17  -7  -4 -3.8686 13.3630   1
 -17  -7  -4 -1.0987 10.3114   1
 -17   7  -4 -3.8623 6.71809   1
 -19  -7  -4 106.290 16.5411   1
 -19  -7  -4 118.279 20.4362   1
 -19   7  -4 117.051 12.7942   1
 -20  -8   4 35.9221 18.6155   1
 -20  -8   4 45.1030 13.5327   1
 -18  -8   4 8.59650 14.6623   1
 -18  -8   4 26.0539 10.9881   1
 -16  -8   4 30.3307 12.4209   1
 -16  -8   4 35.0782 10.3401   1
 -14  -8   4 218.804 17.4853   1
 -14  -8   4 190.316 20.2628   1
  14   8  -4 217.355 17.1523   1
 -12  -8   4 11.3990 6.51679   1
 -12  -8   4 14.6034 9.74213   1
  12   8  -4 23.8334 7.03667   1
 -10  -8   4 507.807 23.6378   1
 -10  -8   4 544.566 22.9579   1
  10   8  -4 542.129 22.0663   1
   8  -8  -4 64.1165 6.18763   1
  -8  -8   4 90.3597 11.6503   1
   8  -8  -4 71.8952 5.84670   1
  -8  -8   4 51.5266 7.32386   1
   8   8  -4 75.6811 9.53841   1
  -8   8   4 73.1691 7.18830   1
   6  -8  -4 90.4800 7.46264   1
  -6  -8   4 79.7659 10.1458   1
  -6  -8   4 82.9067 10.2962   1
   6  -8  -4 76.8799 6.96377   1
   6   8  -4 81.0248 9.71894   1
  -6   8   4 97.3106 8.15395   1
  -4  -8   4 86.3312 9.78639   1
  -4  -8   4 45.8009 8.10538   1
   4  -8  -4 59.2930 6.58974   1
   4  -8  -4 50.5128 6.21252   1
  -4   8   4 68.1433 7.47630   1
   4   8  -4 70.2840 8.58910   1
  -2  -8   4 186.864 13.3522   1
  -2  -8   4 181.150 12.0209   1
   2  -8  -4 177.499 10.3434   1
   2   8  -4 164.213 11.3058   1
  -2   8   4 195.595 11.5076   1
   0  -8  -4 194.155 11.2995   1
   0  -8   4 189.212 12.8605   1
   0  -8   4 194.624 12.0723   1
   0  -8  -4 198.510 12.0853   1
   0   8  -4 190.506 11.4686   1
   0   8   4 226.284 13.0071   1
  -2  -8  -4 25.1694 5.70939   1
   2  -8   4 16.8390 5.84222   1
   2  -8   4 16.8632 4.94214   1
  -2  -8  -4 19.0061 5.33483   1
   2   8   4 13.0396 5.58901   1
  -2   8  -4 14.1848 4.60281   1
   4  -8   4 44.1277 7.51707   1
   4  -8   4 40.8358 6.66862   1
  -4  -8  -4 36.3130 7.33723   1
  -4  -8  -4 55.6090 8.62356   1
   4   8   4 38.2121 7.43415   1
  -4   8  -4 47.2050 6.52345   1
  -6  -8  -4 179.091 14.4859   1
   6  -8   4 170.760 12.0058   1
   6  -8   4 182.307 13.0247   1
   6   8   4 163.455 15.5106   1
  -6   8  -4 169.685 11.4948   1
   8  -8   4 205.976 12.8571   1
  -8  -8  -4 206.792 14.9045   1
  -8  -8  -4 211.685 16.7049   1
   8  -8   4 188.229 13.3584   1
  -8   8  -4 195.776 12.0802   1
   8   8   4 233.879 17.9496   1
  10  -8   4 172.937 12.0536   1
  10  -8   4 180.529 19.9613   1
 -10  -8  -4 180.851 15.5280   1
 -10  -8  -4 178.661 18.0106   1
 -10   8  -4 158.336 11.8185   1
  10   8   4 169.044 18.6462   1
  12  -8   4 24.5113 6.12970   1
 -12  -8  -4 27.4950 11.0872   1
  12  -8   4 28.4293 6.96214   1
 -12  -8  -4 16.0465 7.84614   1
 -12   8  -4 25.6104 6.23279   1
  12   8   4 30.4793 12.2089   1
 -14  -8  -4 295.277 25.5976   1
  14  -8   4 232.393 12.9317   1
 -14  -8  -4 279.959 21.5836   1
  14  -8   4 241.756 13.5663   1
  14   8   4 243.567 26.6579   1
 -14   8  -4 275.917 15.0397   1
 -16  -8  -4 16.1949 10.8577   1
 -16  -8  -4 -8.3214 12.8764   1
 -16   8  -4 1.23357 6.52221   1
 -18  -8  -4 4.79051 11.6565   1
 -18  -8  -4 -7.6569 18.0851   1
 -18   8  -4 -18.278 13.0541   1
 -21  -9   4 26.9562 14.0586   1
 -21  -9   4 36.1242 42.8757   1
 -19  -9   4 126.617 17.8013   1
 -19  -9   4 116.368 20.4057   1
 -17  -9   4 5.47468 15.1072   1
 -17  -9   4 -15.478 9.19118   1
 -15  -9   4 31.2524 10.0766   1
 -15  -9   4 19.1820 12.8857   1
 -13  -9   4 199.330 21.4971   1
 -13  -9   4 206.237 17.7986   1
  13   9  -4 221.947 17.9158   1
 -11  -9   4 21.2073 9.63911   1
 -11  -9   4 28.9232 7.90851   1
  11   9  -4 42.7392 9.24242   1
   9  -9  -4 128.880 8.43274   1
  -9  -9   4 128.081 13.7766   1
  -9  -9   4 144.905 16.0316   1
   9  -9  -4 141.026 7.62377   1
  -9   9   4 124.790 9.57210   1
   9   9  -4 130.412 13.1950   1
  -7  -9   4 10.2497 7.65482   1
   7  -9  -4 24.2021 5.24102   1
  -7  -9   4 21.1548 7.02286   1
  -7   9   4 24.6844 5.66252   1
   7   9  -4 24.5242 6.94979   1
   5  -9  -4 76.0972 8.66296   1
  -5  -9   4 89.3008 10.9000   1
   5  -9  -4 71.1053 8.52291   1
  -5  -9   4 45.9000 9.06925   1
   5   9  -4 99.0874 11.1064   1
  -5   9   4 88.3383 9.17700   1
   3  -9  -4 47.9473 6.91759   1
  -3  -9   4 60.4187 9.46521   1
   3  -9  -4 47.9614 6.85928   1
  -3  -9   4 44.0313 8.10967   1
  -3   9   4 59.5726 7.79268   1
   3   9  -4 29.6811 5.88778   1
  -1  -9   4 53.2330 7.97584   1
   1  -9  -4 39.1595 6.69366   1
  -1  -9   4 38.7427 7.88093   1
   1  -9  -4 37.4043 6.09261   1
  -1   9   4 43.1754 8.18817   1
   1   9  -4 29.5647 6.43765   1
   1  -9   4 10.5759 6.51413   1
  -1  -9  -4 12.8180 5.95709   1
   1  -9   4 29.7048 6.41674   1
  -1  -9  -4 10.2812 4.59632   1
   1   9   4 7.27091 5.90019   1
  -1   9  -4 10.4466 4.54569   1
  -3  -9  -4 66.8432 9.35597   1
   3  -9   4 77.4387 9.51628   1
  -3  -9  -4 59.4218 8.76627   1
   3  -9   4 72.6426 9.72707   1
   3   9   4 65.8196 10.6721   1
  -3   9  -4 47.2495 6.75513   1
  -5  -9  -4 301.584 16.6851   1
   5  -9   4 258.935 14.4126   1
   5  -9   4 263.374 15.6338   1
  -5  -9  -4 286.769 17.2390   1
  -5   9  -4 269.248 14.1810   1
   5   9   4 243.814 18.3689   1
  -7  -9  -4 271.960 18.9862   1
  -7  -9  -4 254.003 16.5321   1
   7  -9   4 253.454 14.5790   1
   7  -9   4 285.009 16.0374   1
  -7   9  -4 250.905 14.0286   1
   7   9   4 244.863 19.4889   1
  -9  -9  -4 41.2150 10.2334   1
   9  -9   4 34.3308 7.62709   1
  -9  -9  -4 36.3122 9.37601   1
   9  -9   4 13.0188 6.33946   1
   9   9   4 22.7463 9.55885   1
  -9   9  -4 30.6553 6.65576   1
 -11  -9  -4 897.788 35.2192   1
  11  -9   4 920.521 27.8819   1
 -11  -9  -4 849.727 33.6242   1
  11   9   4 914.845 40.6910   1
 -11   9  -4 909.133 28.2913   1
  13  -9   4 12.2643 6.11226   1
  13  -9   4 7.32428 6.80926   1
 -13  -9  -4 8.95774 10.0096   1
 -13  -9  -4 -9.6544 11.0663   1
  13   9   4 29.5784 15.1733   1
 -13   9  -4 3.94347 6.40755   1
  15  -9   4 4.65628 6.26162   1
 -15  -9  -4 12.7117 10.1304   1
  15  -9   4 13.1496 6.16708   1
 -15  -9  -4 14.9749 15.8823   1
 -15   9  -4 7.98157 7.08025   1
 -17  -9  -4 127.013 18.2802   1
 -17  -9  -4 96.2570 23.5372   1
 -17   9  -4 104.253 11.4583   1
 -20 -10   4 196.523 22.8404   1
 -20 -10   4 228.615 52.8646   1
 -18 -10   4 12.9263 20.0669   1
 -18 -10   4 10.3041 12.6025   1
 -16 -10   4 66.9407 17.9280   1
 -16 -10   4 75.3834 14.5309   1
 -14 -10   4 69.3425 14.5783   1
 -14 -10   4 89.8249 14.7644   1
  14  10  -4 67.7238 12.2406   1
 -12 -10   4 2.05286 10.2204   1
 -12 -10   4 -1.0268 7.68093   1
  12  10  -4 5.36791 7.93118   1
 -10 -10   4 49.3705 11.9626   1
  10 -10  -4 27.1825 4.28346   1
 -10 -10   4 31.6889 9.31546   1
  10  10  -4 16.6324 7.63420   1
   8 -10  -4 8.37063 4.92039   1
  -8 -10   4 1.35838 7.00890   1
  -8 -10   4 -4.6989 9.17218   1
   8  10  -4 8.74279 7.20174   1
  -8  10   4 2.83198 5.49617   1
   6 -10  -4 187.430 11.5438   1
   6 -10  -4 192.263 11.8327   1
  -6 -10   4 156.264 17.0097   1
  -6 -10   4 173.454 14.7531   1
  -6  10   4 184.377 12.8314   1
   6  10  -4 173.078 14.3502   1
   4 -10  -4 30.1136 6.70893   1
  -4 -10   4 28.9289 7.86400   1
   4 -10  -4 23.7739 8.79064   1
  -4 -10   4 25.5481 9.78317   1
  -4  10   4 26.5101 7.03873   1
   4  10  -4 28.7338 7.31132   1
   2 -10  -4 100.791 11.6547   1
  -2 -10   4 114.476 11.9092   1
  -2 -10   4 113.819 13.7459   1
   2 -10  -4 107.469 10.2280   1
   2  10  -4 91.8387 11.4200   1
  -2  10   4 93.6925 10.4689   1
   0 -10  -4 1.83356 6.39222   1
   0 -10   4 1.78610 5.79632   1
   0 -10  -4 -2.7931 4.51089   1
   0 -10   4 -1.5328 6.01510   1
   0  10   4 0.66625 6.34810   1
   0  10  -4 -0.7755 5.09971   1
   2 -10   4 934.916 31.3495   1
   2 -10   4 995.842 31.0389   1
  -2 -10  -4 986.078 31.5617   1
  -2 -10  -4 1000.63 31.8176   1
   2  10   4 986.354 34.4598   1
  -2  10  -4 990.450 30.9235   1
  -4 -10  -4 192.841 16.5123   1
   4 -10   4 176.898 14.8744   1
   4 -10   4 193.447 13.0713   1
  -4 -10  -4 171.758 14.1376   1
  -4  10  -4 148.170 12.0830   1
   4  10   4 190.539 18.2114   1
  -6 -10  -4 25.5392 9.76250   1
   6 -10   4 25.8101 6.82469   1
  -6 -10  -4 21.6183 7.02048   1
   6 -10   4 23.7082 8.23894   1
  -6  10  -4 29.9002 7.11622   1
   6  10   4 37.7678 11.1969   1
  -8 -10  -4 473.758 25.1021   1
   8 -10   4 422.449 19.2251   1
   8 -10   4 421.671 20.6782   1
  -8 -10  -4 495.139 24.2051   1
  -8  10  -4 417.938 18.7791   1
   8  10   4 426.491 26.3973   1
 -10 -10  -4 26.7806 9.71972   1
  10 -10   4 20.0303 7.46842   1
 -10 -10  -4 12.3260 12.0960   1
  10 -10   4 29.3929 8.35600   1
  10  10   4 28.0121 15.5522   1
 -10  10  -4 28.9083 7.32450   1
 -12 -10  -4 9.89805 9.27812   1
  12 -10   4 10.6086 8.12440   1
 -12 -10  -4 -6.6462 14.1641   1
  12 -10   4 -5.5360 6.53918   1
 -12  10  -4 15.7281 7.14288   1
  12  10   4 27.0928 14.9879   1
  14 -10   4 24.6389 7.84871   1
  14 -10   4 22.8938 7.28984   1
 -14 -10  -4 22.3624 11.7479   1
 -14 -10  -4 55.9784 18.3658   1
 -14  10  -4 18.4317 7.85930   1
 -16 -10  -4 36.1496 14.9115   1
 -16 -10  -4 34.0962 22.5607   1
 -16  10  -4 33.8532 8.97460   1
 -19 -11   4 17.0899 14.2952   1
 -19 -11   4 24.1618 26.5329   1
 -17 -11   4 150.708 31.0432   1
 -17 -11   4 112.230 17.1444   1
 -15 -11   4 19.3879 12.4869   1
 -15 -11   4 23.1684 17.9326   1
 -13 -11   4 8.19716 10.3821   1
 -13 -11   4 15.6821 13.4022   1
  13  11  -4 0.76697 10.4064   1
 -11 -11   4 77.5707 14.3598   1
 -11 -11   4 99.5779 13.8108   1
  11  11  -4 128.991 15.7601   1
   9 -11  -4 93.2850 9.01551   1
  -9 -11   4 86.9122 13.3910   1
   9 -11  -4 104.188 10.6695   1
  -9 -11   4 103.016 14.4545   1
   9  11  -4 71.4055 10.7222   1
  -7 -11   4 0.79896 10.3899   1
   7 -11  -4 -1.1070 5.86920   1
  -7 -11   4 17.9258 8.57975   1
   7 -11  -4 2.59970 5.29787   1
   7  11  -4 1.77895 6.87082   1
  -7  11   4 -2.2989 6.16534   1
  -5 -11   4 153.210 18.4346   1
   5 -11  -4 161.600 13.3057   1
  -5 -11   4 160.339 15.0960   1
   5 -11  -4 152.936 13.4925   1
  -5  11   4 195.815 14.9725   1
   5  11  -4 155.418 14.8973   1
  -3 -11   4 514.067 23.6597   1
   3 -11  -4 508.052 21.1891   1
  -3 -11   4 551.014 25.1821   1
   3 -11  -4 547.903 20.8118   1
   3  11  -4 497.025 22.8290   1
  -3  11   4 543.620 23.0079   1
  -1 -11   4 7.92876 8.30708   1
   1 -11  -4 8.24116 6.96389   1
  -1 -11   4 -9.7190 5.94361   1
   1 -11  -4 4.01372 5.73082   1
   1  11  -4 -0.8022 6.56174   1
  -1  11   4 2.69568 7.72583   1
   1 -11   4 92.4353 12.6877   1
   1 -11   4 82.3236 10.9168   1
  -1 -11  -4 70.1907 10.2100   1
  -1 -11  -4 88.1751 10.6334   1
   1  11   4 50.3866 19.7602   1
  -1  11  -4 67.9637 9.10680   1
   3 -11   4 26.8839 8.84833   1
  -3 -11  -4 11.1327 6.88434   1
  -3 -11  -4 13.1092 8.33721   1
   3 -11   4 28.6105 7.55769   1
   3  11   4 19.3359 9.61557   1
  -3  11  -4 12.0463 6.18820   1
  -5 -11  -4 472.237 24.8627   1
   5 -11   4 450.828 22.2409   1
  -5 -11  -4 438.250 22.4449   1
   5 -11   4 454.984 20.2916   1
   5  11   4 445.516 26.4724   1
  -5  11  -4 446.300 20.5614   1
  -7 -11  -4 256.976 19.2333   1
   7 -11   4 224.439 18.6027   1
   7 -11   4 256.425 16.1078   1
  -7 -11  -4 240.822 22.3287   1
  -7  11  -4 240.912 15.3798   1
   7  11   4 239.957 23.7606   1
  -9 -11  -4 72.8612 16.6098   1
   9 -11   4 73.3516 11.3688   1
   9 -11   4 81.6050 11.1857   1
  -9 -11  -4 79.7680 13.3550   1
  -9  11  -4 54.2189 8.95197   1
 -11 -11  -4 14.8358 11.4429   1
  11 -11   4 41.5541 10.3131   1
 -11 -11  -4 2.79382 13.8213   1
 -11  11  -4 1.05841 6.31487   1
  11  11   4 4.82601 17.1497   1
  13 -11   4 60.2422 10.4236   1
  13 -11   4 60.4649 8.93733   1
 -13 -11  -4 51.3873 14.0145   1
 -13 -11  -4 31.8391 17.9448   1
 -13  11  -4 57.0536 9.64815   1
 -15 -11  -4 18.8621 14.0467   1
 -15  11  -4 -3.5584 9.75200   1
 -16 -12   4 20.2108 22.8143   1
 -16 -12   4 3.15703 13.6823   1
 -14 -12   4 0.98999 12.9335   1
 -14 -12   4 54.0909 33.7243   1
  14  12  -4 35.0603 13.7933   1
 -12 -12   4 46.4553 12.9110   1
 -12 -12   4 57.7707 18.6761   1
  12  12  -4 57.4731 11.8947   1
  10 -12  -4 93.5816 10.0651   1
  10 -12  -4 118.823 11.7600   1
 -10 -12   4 114.893 15.7098   1
  10  12  -4 115.357 15.2189   1
   8 -12  -4 319.901 16.5912   1
  -8 -12   4 318.091 22.1797   1
   8 -12  -4 306.733 16.3752   1
  -8 -12   4 269.286 25.8778   1
   8  12  -4 320.223 21.7041   1
  -6 -12   4 1055.24 39.1342   1
  -6 -12   4 990.539 36.7292   1
   6 -12  -4 1016.37 31.4969   1
   6 -12  -4 1026.32 31.4823   1
  -6  12   4 1013.97 33.1263   1
   6  12  -4 1063.87 37.0103   1
   4 -12  -4 73.2777 9.52208   1
  -4 -12   4 61.7403 12.6103   1
   4 -12  -4 69.2467 9.96978   1
  -4 -12   4 73.3975 11.9161   1
  -4  12   4 82.7568 12.5000   1
   4  12  -4 73.7277 11.5909   1
  -2 -12   4 69.5162 13.0331   1
   2 -12  -4 68.9982 10.3539   1
  -2 -12   4 57.6698 10.3796   1
   2 -12  -4 48.2245 9.82835   1
  -2  12   4 53.9468 11.4677   1
   2  12  -4 38.3974 9.36190   1
   0 -12  -4 113.964 12.4848   1
   0 -12   4 117.390 14.3810   1
   0 -12  -4 123.520 14.0491   1
   0 -12   4 101.384 12.1716   1
   0  12   4 157.627 23.2999   1
   0  12  -4 126.365 14.1061   1
   2 -12   4 210.415 19.5944   1
   2 -12   4 193.353 16.4708   1
  -2 -12  -4 224.522 20.5685   1
  -2 -12  -4 184.709 16.3496   1
   2  12   4 186.449 21.2299   1
  -2  12  -4 226.445 16.6106   1
   4 -12   4 21.2936 10.2814   1
  -4 -12  -4 10.3258 8.54247   1
   4 -12   4 11.2652 7.83832   1
  -4 -12  -4 34.2404 15.1408   1
  -4  12  -4 19.7604 7.29626   1
   4  12   4 27.0871 13.4151   1
   6 -12   4 -5.3243 6.66920   1
  -6 -12  -4 -0.4631 8.92285   1
   6 -12   4 17.7593 10.6242   1
  -6 -12  -4 -12.719 11.8759   1
   6  12   4 0.16857 12.4803   1
  -6  12  -4 4.42416 7.13984   1
  -8 -12  -4 208.281 20.8087   1
  -8 -12  -4 160.335 18.2255   1
  -8  12  -4 202.536 16.1728   1
   8  12   4 223.791 28.2620   1
 -10 -12  -4 75.2489 18.2697   1
  10 -12   4 48.6053 10.6347   1
 -10 -12  -4 57.3401 14.2583   1
  10 -12   4 43.7583 12.1324   1
 -10  12  -4 52.8572 9.75103   1
  10  12   4 48.7499 24.1730   1
 -12 -12  -4 73.6040 15.4531   1
  12 -12   4 51.5564 12.1050   1
  12 -12   4 20.9644 8.71082   1
 -12  12  -4 49.3546 11.4851   1
 -14 -12  -4 134.414 18.9527   1
 -14  12  -4 99.1562 12.4414   1
 -15 -13   4 13.7518 14.6112   1
 -13 -13   4 19.1908 13.9844   1
  13  13  -4 21.0086 13.1733   1
  11 -13  -4 49.3518 7.12452   1
  11 -13  -4 38.8995 7.89673   1
 -11 -13   4 56.5720 20.7123   1
  11  13  -4 44.2171 12.9597   1
  -9 -13   4 387.301 26.0952   1
  -9 -13   4 370.381 32.8280   1
   9 -13  -4 328.977 17.4309   1
   9 -13  -4 334.116 19.0241   1
   9  13  -4 365.788 25.2054   1
  -7 -13   4 110.612 14.2775   1
   7 -13  -4 121.211 12.3805   1
   7 -13  -4 117.508 12.4511   1
  -7 -13   4 145.348 20.3748   1
   7  13  -4 114.224 14.7484   1
  -7  13   4 133.874 16.6000   1
  -5 -13   4 -10.048 13.4287   1
   5 -13  -4 -0.2992 10.0417   1
  -5 -13   4 6.66840 9.80496   1
   5 -13  -4 -5.6488 6.67534   1
  -5  13   4 8.13466 13.2899   1
   5  13  -4 8.61052 7.74546   1
  -3 -13   4 8.82477 11.2712   1
   3 -13  -4 30.8484 13.1836   1
   3 -13  -4 0.45966 7.41763   1
  -3 -13   4 15.7841 9.12098   1
  -3  13   4 12.0102 10.2498   1
   3  13  -4 -3.4631 6.78807   1
  -1 -13   4 99.9907 15.3305   1
  -1 -13   4 113.610 14.4383   1
   1 -13  -4 110.659 14.8031   1
   1 -13  -4 93.3472 12.1426   1
   1  13  -4 72.9926 10.8460   1
  -1  13   4 80.0853 14.3922   1
  -1 -13  -4 23.0966 18.1004   1
   1 -13   4 22.1443 8.39064   1
   1 -13   4 2.87886 12.1067   1
  -1 -13  -4 9.44267 8.79662   1
   1  13   4 39.5602 13.3893   1
  -1  13  -4 8.51621 7.57083   1
   3 -13   4 81.4509 14.4436   1
   3 -13   4 54.6116 10.4427   1
  -3 -13  -4 68.4755 14.5416   1
  -3 -13  -4 63.9575 10.9090   1
   3  13   4 31.9951 13.0675   1
  -3  13  -4 76.0729 12.0100   1
  -5 -13  -4 46.9078 14.5687   1
  -5 -13  -4 54.2874 12.3550   1
   5 -13   4 43.0538 12.8644   1
   5 -13   4 45.8145 10.3492   1
   5  13   4 59.3391 16.1688   1
  -5  13  -4 42.4310 9.44871   1
   7 -13   4 42.8032 10.5099   1
  -7 -13  -4 40.2882 12.5351   1
   7 -13   4 57.9422 13.9144   1
  -7  13  -4 25.1537 9.29773   1
   7  13   4 29.7696 18.5312   1
   9 -13   4 5.85690 13.2974   1
  -9 -13  -4 21.9990 12.7906   1
   9 -13   4 6.50553 9.79986   1
  11 -13   4 33.0901 13.5666   1
 -11 -13  -4 15.2235 13.7146   1
 -11  13  -4 24.3970 9.41889   1
 -13 -13  -4 -21.097 13.5548   1
  13 -13   4 1.57746 13.3942   1
 -13  13  -4 -9.6726 8.61475   1
 -14 -14   4 281.237 31.7997   1
 -12 -14   4 73.5523 17.3407   1
  12  14  -4 118.366 19.8468   1
  10 -14  -4 4.44028 12.2292   1
 -10 -14   4 5.62938 13.2957   1
  10 -14  -4 0.40309 7.51725   1
  10  14  -4 -4.9918 11.6614   1
   8 -14  -4 15.0459 11.0602   1
  -8 -14   4 10.2828 12.8057   1
   8 -14  -4 15.9700 9.12862   1
   8  14  -4 -11.653 17.5970   1
   6 -14  -4 15.3737 8.47213   1
   6 -14  -4 14.3443 10.7403   1
  -6 -14   4 -2.3216 10.9501   1
  -6  14   4 -3.7246 10.9989   1
  -4 -14   4 215.158 21.6203   1
   4 -14  -4 184.115 16.9801   1
   4 -14  -4 189.803 22.6126   1
  -4  14   4 199.342 23.0463   1
   4  14  -4 187.368 22.8764   1
   2 -14  -4 231.461 18.5861   1
   2 -14  -4 256.208 25.1901   1
  -2 -14   4 215.555 21.3269   1
  -2  14   4 227.174 25.6085   1
   2  14  -4 246.209 21.2271   1
   0 -14   4 62.5789 12.3668   1
   0 -14  -4 73.5528 13.0931   1
   0  14   4 112.001 18.1910   1
   0  14  -4 46.3563 12.3240   1
   2 -14   4 22.1173 10.5100   1
  -2 -14  -4 33.5494 11.1042   1
   2  14   4 2.95553 14.3649   1
  -4 -14  -4 6.76437 10.0765   1
   4 -14   4 8.77468 9.71009   1
  -4  14  -4 -3.7137 9.13777   1
   4  14   4 16.8997 15.1141   1
   6 -14   4 5.32379 9.74836   1
  -6 -14  -4 -14.429 11.0435   1
  -6  14  -4 5.36335 8.48782   1
   6  14   4 -17.018 16.4760   1
   8 -14   4 -13.504 10.0412   1
  -8 -14  -4 6.72701 11.8678   1
  -8  14  -4 34.4450 10.2650   1
  10 -14   4 34.1985 12.0570   1
 -10 -14  -4 16.6664 13.9047   1
 -10  14  -4 -2.1863 9.32740   1
 -12 -14  -4 31.4336 17.2850   1
 -12  14  -4 54.5353 11.3782   1
  11 -15  -4 37.2562 12.8032   1
 -11 -15   4 42.2034 17.6402   1
  11  15  -4 53.4710 17.0449   1
  -9 -15   4 101.153 18.8819   1
   9  15  -4 119.765 17.6137   1
   7 -15  -4 2.66390 11.1716   1
  -7 -15   4 17.9307 14.2290   1
   7  15  -4 8.61280 11.7435   1
  -5 -15   4 14.5716 12.6813   1
   5 -15  -4 -0.6807 8.97883   1
  -5  15   4 22.8109 14.4126   1
   5  15  -4 7.96972 11.3573   1
   3 -15  -4 4.18549 9.82382   1
  -3 -15   4 25.2423 12.5167   1
  -3  15   4 2.58377 15.0507   1
   3  15  -4 4.01652 10.8926   1
  -1 -15   4 218.516 22.9753   1
   1 -15  -4 246.541 21.9296   1
  -1  15   4 228.183 23.3635   1
   1  15  -4 206.799 21.3708   1
  -1 -15  -4 24.8898 11.7602   1
   1 -15   4 26.1364 12.2025   1
   1  15   4 33.7281 15.9334   1
  -1  15  -4 7.58309 8.93375   1
   3 -15   4 -5.5383 10.3738   1
  -3 -15  -4 5.03936 11.8886   1
  -3  15  -4 7.25539 9.95037   1
   3  15   4 -0.6188 18.1539   1
   5 -15   4 -5.2605 10.5127   1
  -5 -15  -4 9.08156 12.7191   1
  -5  15  -4 -12.783 8.56516   1
   5  15   4 -4.4746 21.5676   1
  -7 -15  -4 156.698 23.5317   1
  -7  15  -4 163.655 17.1810   1
  -9 -15  -4 26.7852 16.4663   1
   9 -15   4 13.7120 16.4249   1
  -9  15  -4 16.3281 11.2611   1
   8 -16  -4 3.88124 15.4546   1
  -8 -16   4 -13.111 16.4176   1
   8  16  -4 23.8734 15.3027   1
  -6 -16   4 32.9665 19.9299   1
   6 -16  -4 -2.7699 11.3830   1
   6  16  -4 -2.2094 13.5621   1
   4 -16  -4 -1.3750 10.9582   1
  -4 -16   4 -10.628 14.2473   1
   4  16  -4 4.04421 12.3516   1
  -4  16   4 18.1698 18.5062   1
  -2 -16   4 22.0028 14.4572   1
   2 -16  -4 5.67705 12.1372   1
  -2  16   4 16.0415 20.7965   1
   2  16  -4 9.82832 10.1142   1
   0 -16   4 182.536 20.4832   1
   0 -16  -4 140.474 16.9712   1
   0  16   4 211.078 27.1985   1
   0  16  -4 95.9815 14.6252   1
   2 -16   4 -0.0045 12.7307   1
  -2 -16  -4 23.2809 14.5360   1
   2  16   4 33.6725 38.3459   1
  -2  16  -4 -12.529 9.80510   1
   4 -16   4 18.1467 13.1557   1
  -4 -16  -4 3.80218 13.3322   1
   4  16   4 -6.1002 26.8637   1
  -4  16  -4 6.72952 11.4200   1
  -6 -16  -4 7.26352 20.7535   1
   6 -16   4 -23.381 12.3977   1
  -6  16  -4 8.69787 10.8619   1
  -3 -17   4 -37.599 17.3261   1
   3 -17  -4 20.5042 14.9169   1
   3  17  -4 7.45824 14.2598   1
  -1 -17   4 18.9938 16.7530   1
   1 -17  -4 7.95806 14.4501   1
   1  17  -4 -3.7900 11.5057   1
  -1  17   4 21.2379 24.1694   1
  -1 -17  -4 24.3311 16.6786   1
   1 -17   4 92.8546 19.1274   1
  -1  17  -4 50.0401 13.0529   1
   1  17   4 90.7340 26.9004   1
 -24   0   5 6.01945 10.5084   1
 -24   0   5 -6.5711 7.45973   1
 -22   0   5 -7.0316 5.69857   1
 -22   0   5 2.48645 7.72118   1
 -20   0   5 6.93116 7.38121   1
 -20   0   5 -8.6237 4.70416   1
 -18   0   5 -1.1199 4.20926   1
 -18   0   5 -3.3656 4.96809   1
 -16   0   5 4.95824 4.30417   1
 -16   0   5 0.22535 3.43825   1
 -14   0   5 0.75768 2.94212   1
 -14   0   5 -1.0742 3.27206   1
 -12   0   5 -1.2663 2.66694   1
 -12   0   5 -2.0986 2.64676   1
 -10   0   5 1.28564 2.43121   1
 -10   0   5 1.77987 2.46438   1
  -8   0   5 -0.6146 2.01005   1
  -6   0   5 -0.6484 1.85503   1
   6   0  -5 -0.5997 1.82493   1
  -4   0   5 -0.6381 1.71419   1
   4   0  -5 -0.5197 1.94914   1
  -2   0   5 -1.6141 1.92562   1
   2   0  -5 -0.4891 2.09924   1
   0   0   5 2.28945 1.98825   1
   0   0  -5 2.39477 2.55484   1
  -2   0  -5 -0.9903 1.94825   1
   2   0   5 -1.3184 2.04714   1
   4   0   5 -2.3178 2.63406   1
  -4   0  -5 -0.1691 2.02518   1
  -6   0  -5 -0.7491 2.46415   1
   6   0   5 0.29068 3.40140   1
   8   0   5 -1.1647 3.35535   1
  -8   0  -5 -4.3355 2.91224   1
  10   0   5 -4.5158 4.48806   1
 -10   0  -5 -0.0407 3.29634   1
 -12   0  -5 4.86817 4.63943   1
  12   0   5 2.46879 5.35537   1
 -14   0  -5 4.96289 5.54531   1
  14   0   5 2.27328 6.51295   1
  16   0   5 -8.5011 8.03548   1
 -16   0  -5 -1.8648 6.42293   1
 -18   0  -5 8.56111 8.64409   1
  18   0   5 6.21887 11.3805   1
 -20   0  -5 -5.5128 12.7071   1
 -20   0  -5 -7.5406 9.71320   1
 -23  -1   5 -1.8495 7.56681   1
 -23  -1   5 2.31390 9.34467   1
 -23   1   5 2.53142 6.19935   1
 -23   1   5 2.57097 6.35890   1
 -21  -1   5 0.42890 7.19970   1
 -21  -1   5 -2.1057 6.02425   1
 -21   1   5 -0.3812 4.66597   1
 -21   1   5 1.43896 7.52309   1
 -19  -1   5 342.835 15.6919   1
 -19  -1   5 338.651 16.3447   1
 -19   1   5 346.671 14.0192   1
 -19   1   5 341.926 13.0178   1
 -17  -1   5 4.57496 4.61161   1
 -17  -1   5 13.4633 5.63195   1
 -17   1   5 4.61027 3.68971   1
 -17   1   5 5.77100 4.42116   1
 -15  -1   5 18.7769 4.68669   1
 -15  -1   5 17.6327 5.16928   1
 -15   1   5 19.1012 4.23479   1
 -15   1   5 18.6868 3.67065   1
 -13  -1   5 140.376 8.48613   1
 -13  -1   5 139.696 8.87943   1
 -13   1   5 140.207 6.72787   1
 -13   1   5 130.076 8.85883   1
 -11  -1   5 106.252 7.18189   1
 -11  -1   5 110.672 7.48844   1
  11   1  -5 105.181 6.68711   1
 -11   1   5 102.770 5.62830   1
 -11   1   5 105.905 6.09974   1
  -9  -1   5 466.504 14.4607   1
  -9  -1   5 467.098 14.6541   1
   9  -1  -5 484.760 11.8522   1
   9   1  -5 466.364 13.9546   1
  -9   1   5 459.974 12.8742   1
  -7  -1   5 5.45297 2.53935   1
  -7   1   5 9.22727 2.34412   1
   7   1  -5 8.35399 2.66194   1
  -5  -1   5 162.803 7.45208   1
   5  -1  -5 156.237 6.47268   1
   5   1  -5 143.689 7.05276   1
  -5   1   5 159.742 6.65931   1
  -3  -1   5 9868.69 196.960   1
   3  -1  -5 9697.66 196.034   1
  -3   1   5 9999.99 196.141   1
   3   1  -5 9795.16 196.857   1
   1  -1  -5 2027.88 44.8805   1
  -1  -1   5 2000.99 45.0890   1
  -1   1   5 2040.73 44.6939   1
  -1  -1  -5 130.325 7.08569   1
   1  -1   5 132.148 7.20676   1
  -1   1  -5 134.108 7.15393   1
   1   1   5 127.864 6.90335   1
   3  -1   5 1764.28 40.3286   1
  -3   1  -5 1769.88 40.6237   1
   3   1   5 1646.08 39.9279   1
  -5  -1  -5 20.8629 3.70699   1
   5  -1   5 18.5064 3.88425   1
   5   1   5 21.8452 4.50600   1
  -5   1  -5 15.6316 3.53537   1
   7  -1   5 550.624 18.0376   1
  -7  -1  -5 561.568 18.9458   1
  -7   1  -5 558.894 18.3903   1
   7   1   5 549.080 18.5350   1
  -9  -1  -5 167.839 10.7528   1
   9   1   5 175.365 11.2535   1
  -9   1  -5 173.189 10.8049   1
 -11  -1  -5 889.482 27.9648   1
  11  -1   5 916.598 26.4718   1
  11   1   5 860.641 27.1025   1
 -11   1  -5 850.493 27.0132   1
  13  -1   5 123.501 11.8968   1
 -13  -1  -5 150.249 12.5556   1
 -13   1  -5 161.597 12.7767   1
  13   1   5 141.965 13.5421   1
  15  -1   5 -6.3725 6.75859   1
 -15  -1  -5 8.05664 6.12438   1
 -15   1  -5 -2.5681 6.00383   1
  15   1   5 12.9259 8.34050   1
 -17  -1  -5 17.4490 8.20502   1
  17  -1   5 22.2351 9.57112   1
  17   1   5 18.6686 10.8210   1
 -17   1  -5 19.4638 8.18405   1
 -19  -1  -5 18.9249 10.1359   1
  19  -1   5 39.5958 12.7367   1
 -19  -1  -5 21.5557 12.5282   1
 -21  -1  -5 27.6478 12.7504   1
 -21   1  -5 29.5041 11.8525   1
 -24  -2   5 45.6896 10.6200   1
 -22  -2   5 20.8238 9.97400   1
 -22  -2   5 16.2359 8.14889   1
 -20  -2   5 13.6342 7.61956   1
 -20  -2   5 24.6421 7.28421   1
 -18  -2   5 27.0322 6.62438   1
 -18  -2   5 30.7210 7.57622   1
 -18   2   5 25.7378 4.26334   1
 -18   2   5 27.3531 3.97440   1
 -16  -2   5 56.2142 7.32991   1
 -16  -2   5 50.3772 7.41211   1
 -16   2   5 46.1865 4.85178   1
 -16   2   5 50.8699 5.74354   1
 -14  -2   5 22.5850 5.04928   1
 -14  -2   5 13.8427 4.93438   1
 -14   2   5 18.4472 3.29088   1
 -14   2   5 22.1102 2.93228   1
 -12  -2   5 237.930 11.3756   1
 -12  -2   5 222.212 11.0673   1
  12   2  -5 215.806 10.4342   1
 -12   2   5 219.714 7.19004   1
 -12   2   5 222.341 7.60449   1
 -10  -2   5 172.298 9.24362   1
 -10  -2   5 169.204 9.13859   1
  10   2  -5 170.371 8.93190   1
 -10   2   5 166.522 6.35473   1
  -8  -2   5 524.857 18.7778   1
   8  -2  -5 530.627 12.1109   1
  -8  -2   5 522.774 16.5965   1
   8   2  -5 514.580 15.8912   1
  -8   2   5 535.833 14.0727   1
  -6  -2   5 1108.24 27.3787   1
   6   2  -5 1057.25 26.8148   1
  -6   2   5 1099.63 24.8803   1
  -4  -2   5 64.0717 5.60983   1
   4  -2  -5 66.4858 4.74570   1
  -4   2   5 65.3244 4.50406   1
   4   2  -5 61.5402 5.46064   1
  -2  -2   5 5748.03 118.899   1
   2  -2  -5 5714.01 117.830   1
  -2   2   5 5831.26 117.776   1
   2   2  -5 5878.00 119.083   1
   0  -2   5 748.393 20.6144   1
   0   2   5 767.411 20.1543   1
   0   2  -5 744.582 20.6228   1
   2  -2   5 288.466 11.3422   1
  -2  -2  -5 294.976 11.4303   1
  -2   2  -5 307.260 11.6790   1
   2   2   5 307.577 11.5139   1
  -4  -2  -5 30.4964 4.87650   1
   4  -2   5 27.8786 4.59154   1
   4   2   5 22.7999 4.23974   1
  -4   2  -5 29.8454 4.42849   1
  -6  -2  -5 619.671 20.2399   1
   6  -2   5 641.277 19.5036   1
   6   2   5 650.176 20.3564   1
  -6   2  -5 628.339 19.7894   1
  -8  -2  -5 182.881 10.8713   1
   8  -2   5 162.455 10.1020   1
  -8   2  -5 158.961 9.94128   1
   8   2   5 153.399 12.6142   1
  10  -2   5 530.828 18.7517   1
 -10  -2  -5 542.999 20.4197   1
  10   2   5 544.737 20.4180   1
 -10   2  -5 543.863 19.3928   1
  12  -2   5 421.704 17.3658   1
 -12  -2  -5 434.207 19.2511   1
  12   2   5 453.052 19.7873   1
 -12   2  -5 466.362 19.1781   1
  14  -2   5 817.602 25.9832   1
 -14  -2  -5 771.255 28.4520   1
 -14   2  -5 841.451 27.6354   1
  14   2   5 831.478 28.9045   1
  16  -2   5 208.352 15.8402   1
 -16  -2  -5 253.125 20.0178   1
 -16  -2  -5 204.652 17.4136   1
 -16   2  -5 212.253 15.9484   1
 -18  -2  -5 5.65357 11.6450   1
 -18   2  -5 2.82560 8.60055   1
  20  -2   5 12.6936 12.9725   1
 -20  -2  -5 37.0195 16.3449   1
 -20  -2  -5 26.0680 11.2484   1
 -20   2  -5 35.1112 11.2946   1
 -23  -3   5 126.340 13.7216   1
 -23  -3   5 160.285 16.8293   1
 -21  -3   5 20.4973 9.57889   1
 -21  -3   5 9.80294 7.97100   1
 -19  -3   5 42.3742 9.34265   1
 -19  -3   5 37.6755 8.37420   1
 -17  -3   5 55.9073 8.40514   1
 -17  -3   5 63.2379 12.1201   1
 -15  -3   5 130.971 11.6657   1
 -15  -3   5 110.291 10.1154   1
 -13  -3   5 246.626 12.5456   1
 -13  -3   5 228.952 12.7151   1
  13   3  -5 232.303 11.9982   1
 -11  -3   5 3.49893 4.01050   1
 -11  -3   5 -6.5375 2.91938   1
  11   3  -5 2.19849 3.43847   1
  -9  -3   5 1318.46 34.3051   1
  -9  -3   5 1349.07 34.0125   1
  -9   3   5 1382.76 28.6385   1
   9   3  -5 1337.07 38.6277   1
   7  -3  -5 326.193 8.59823   1
  -7  -3   5 304.976 12.4332   1
  -7  -3   5 345.479 13.1097   1
   7   3  -5 302.021 13.8925   1
  -7   3   5 313.632 9.24050   1
  -5  -3   5 2666.70 58.3402   1
  -5   3   5 2573.82 54.9333   1
   5   3  -5 2625.64 57.9468   1
  -3  -3   5 1467.12 34.9305   1
   3  -3  -5 1410.97 32.8478   1
   3   3  -5 1424.10 34.5358   1
  -3   3   5 1451.10 32.8196   1
  -1  -3   5 410.568 14.1397   1
   1  -3  -5 421.808 13.3575   1
   1   3  -5 390.790 13.7111   1
  -1   3   5 424.810 13.2630   1
   1  -3   5 401.311 14.0932   1
  -1  -3  -5 409.601 14.0254   1
  -1   3  -5 408.379 14.1114   1
   1   3   5 414.682 13.8192   1
   3  -3   5 1458.42 35.0738   1
  -3  -3  -5 1395.62 35.3379   1
   3   3   5 1420.26 35.2574   1
  -3   3  -5 1434.50 35.1546   1
  -5  -3  -5 116.308 8.58378   1
   5  -3   5 120.021 8.53526   1
   5   3   5 110.677 8.82494   1
  -5   3  -5 125.337 8.29734   1
  -7  -3  -5 134.251 9.73876   1
   7  -3   5 140.422 9.55479   1
  -7   3  -5 128.841 9.15666   1
   7   3   5 136.225 10.3792   1
   9  -3   5 387.540 16.1927   1
  -9  -3  -5 411.745 17.5502   1
   9   3   5 433.493 18.0846   1
  -9   3  -5 430.351 16.4036   1
  11  -3   5 165.248 11.4062   1
 -11  -3  -5 158.441 12.4899   1
 -11   3  -5 153.447 11.1085   1
  11   3   5 147.182 13.0858   1
  13  -3   5 24.9707 6.69590   1
 -13  -3  -5 56.6433 8.91475   1
  13   3   5 44.8358 9.67761   1
 -13   3  -5 33.5407 7.12657   1
  15  -3   5 92.4875 10.0349   1
 -15  -3  -5 91.9337 11.5092   1
 -15  -3  -5 90.7255 12.6168   1
  15   3   5 100.408 13.4742   1
 -15   3  -5 95.4551 10.8555   1
 -17  -3  -5 85.9547 14.2781   1
  17  -3   5 58.4985 10.0018   1
 -17  -3  -5 68.5587 12.7550   1
 -17   3  -5 54.6891 9.74617   1
  17   3   5 71.4179 14.3834   1
  19  -3   5 35.7522 11.2096   1
 -19  -3  -5 14.1786 11.0704   1
 -19   3  -5 26.5729 11.2703   1
 -21  -3  -5 36.9403 13.2708   1
  21  -3   5 65.0425 14.5233   1
 -21   3  -5 64.9110 12.5037   1
 -22  -4   5 49.1390 13.9535   1
 -22  -4   5 5.98323 8.88128   1
 -20  -4   5 37.2085 10.9572   1
 -20  -4   5 28.2588 9.07103   1
 -18  -4   5 95.0650 10.8447   1
 -18  -4   5 105.371 12.4996   1
 -16  -4   5 19.2931 7.66900   1
 -16  -4   5 5.45472 5.45689   1
 -14  -4   5 46.1462 8.05425   1
 -14  -4   5 55.1271 8.04612   1
  14   4  -5 60.7883 7.58325   1
 -12  -4   5 10.3080 5.60531   1
 -12  -4   5 13.1867 4.67582   1
  12   4  -5 18.4024 4.90470   1
 -10  -4   5 275.980 13.2687   1
 -10  -4   5 275.384 13.4220   1
  10   4  -5 257.668 12.3148   1
  -8  -4   5 34.8210 5.18800   1
  -8  -4   5 48.7752 6.61520   1
   8   4  -5 34.8764 5.23491   1
  -8   4   5 36.1932 3.60890   1
   6  -4  -5 31.2672 3.33669   1
  -6  -4   5 28.0390 4.61038   1
  -6  -4   5 36.1261 5.87409   1
  -6   4   5 26.3881 3.29083   1
   6   4  -5 23.7248 4.28448   1
  -4  -4   5 10.1594 4.06774   1
   4  -4  -5 9.70837 2.75078   1
   4   4  -5 3.95888 2.57307   1
  -4   4   5 13.5092 2.92173   1
  -2  -4   5 312.620 12.5451   1
   2  -4  -5 324.978 11.5189   1
   2   4  -5 307.049 12.2984   1
  -2   4   5 308.743 11.2011   1
   0  -4  -5 20.9098 3.79945   1
   0  -4   5 23.0405 4.38534   1
   0   4   5 31.7331 4.67901   1
   0   4  -5 35.9306 4.95927   1
   2  -4   5 705.789 20.9363   1
  -2  -4  -5 661.362 20.6758   1
  -2   4  -5 718.894 20.9644   1
   2   4   5 707.567 20.9905   1
   4  -4   5 -1.4682 3.37222   1
  -4  -4  -5 1.17255 2.71449   1
   4   4   5 -1.2788 3.36579   1
  -4   4  -5 0.13013 2.86650   1
  -6  -4  -5 145.780 10.0959   1
   6  -4   5 145.533 9.76165   1
   6   4   5 136.747 10.7009   1
  -6   4  -5 141.111 9.36695   1
  -8  -4  -5 7.58010 5.11652   1
   8   4   5 10.2695 5.32532   1
  -8   4  -5 6.28453 3.84177   1
 -10  -4  -5 29.0744 6.97661   1
  10  -4   5 23.5517 5.93037   1
  10   4   5 26.3173 7.86561   1
 -10   4  -5 16.7892 5.36410   1
 -12  -4  -5 238.279 16.7235   1
  12  -4   5 202.852 15.2895   1
 -12  -4  -5 213.134 15.0528   1
 -12   4  -5 219.468 13.8110   1
  12   4   5 185.880 16.3484   1
 -14  -4  -5 79.7164 11.7497   1
  14  -4   5 94.8931 9.50979   1
 -14  -4  -5 81.4614 12.3743   1
 -14   4  -5 95.9672 10.6266   1
  14   4   5 45.7404 11.1976   1
  16  -4   5 -5.9467 7.33535   1
 -16  -4  -5 -4.5147 10.9581   1
 -16  -4  -5 5.72056 8.50242   1
 -16   4  -5 3.48199 7.27265   1
  16   4   5 13.4980 12.1782   1
 -18  -4  -5 28.6315 10.8634   1
  18  -4   5 46.0992 10.2413   1
 -18  -4  -5 55.1648 16.5202   1
 -18   4  -5 52.9568 10.7986   1
 -20  -4  -5 43.4783 18.7040   1
 -20  -4  -5 25.2532 12.2558   1
  20  -4   5 10.9116 12.1982   1
 -20   4  -5 37.2584 11.2770   1
 -23  -5   5 35.2193 11.5330   1
 -21  -5   5 139.378 17.6894   1
 -21  -5   5 154.421 18.2896   1
 -19  -5   5 19.8206 8.61005   1
 -19  -5   5 23.9149 11.8885   1
 -17  -5   5 45.4674 10.8972   1
 -17  -5   5 48.7990 9.28917   1
 -15  -5   5 583.055 23.2928   1
 -15  -5   5 621.830 24.6664   1
  15   5  -5 619.279 22.4784   1
 -13  -5   5 150.807 12.0161   1
 -13  -5   5 123.075 12.7494   1
  13   5  -5 138.912 11.0356   1
 -11  -5   5 3.37262 5.00167   1
 -11  -5   5 4.04299 4.17047   1
  11   5  -5 1.17605 3.98149   1
  -9  -5   5 81.5140 9.83717   1
  -9  -5   5 68.8307 8.20040   1
  -9   5   5 66.8739 4.33542   1
   9   5  -5 72.6510 7.83759   1
  -7  -5   5 393.496 16.1722   1
   7  -5  -5 406.084 10.6449   1
   7  -5  -5 396.185 10.9825   1
  -7  -5   5 374.267 15.8197   1
  -7   5   5 401.395 11.7014   1
   7   5  -5 383.483 15.1496   1
   5  -5  -5 1545.09 34.3891   1
   5  -5  -5 1528.94 34.9465   1
  -5  -5   5 1551.88 39.5761   1
  -5  -5   5 1550.24 39.0257   1
  -5   5   5 1561.94 35.3184   1
   5   5  -5 1536.85 38.6002   1
  -3  -5   5 686.109 21.3800   1
   3  -5  -5 677.999 18.9042   1
   3  -5  -5 671.777 18.3881   1
  -3   5   5 693.828 19.0492   1
   3   5  -5 626.549 20.4037   1
  -1  -5   5 650.714 20.7974   1
   1  -5  -5 641.182 21.8055   1
  -1   5   5 678.446 19.7549   1
   1   5  -5 697.684 20.8691   1
   1  -5   5 41.7445 5.55414   1
  -1  -5  -5 38.8890 5.05163   1
   1   5   5 58.0251 6.96186   1
  -1   5  -5 61.2029 6.64265   1
  -3  -5  -5 293.520 13.2344   1
   3  -5   5 314.487 13.5382   1
   3   5   5 305.788 13.7638   1
  -3   5  -5 298.335 12.7645   1
   5  -5   5 63.4730 7.27000   1
  -5  -5  -5 73.7135 7.76146   1
  -5   5  -5 58.4546 7.12001   1
   5   5   5 43.3765 6.48985   1
  -7  -5  -5 319.335 15.2597   1
  -7   5  -5 316.650 13.9757   1
   7   5   5 330.204 16.3986   1
  -9  -5  -5 75.9552 9.80703   1
   9  -5   5 82.9910 9.90610   1
  -9  -5  -5 78.6794 9.78963   1
   9   5   5 102.259 12.4575   1
  -9   5  -5 76.7191 8.93899   1
 -11  -5  -5 404.906 19.8289   1
  11  -5   5 366.019 16.2080   1
  11   5   5 395.836 21.3802   1
 -11   5  -5 377.138 16.7647   1
  13  -5   5 57.6446 7.98986   1
 -13  -5  -5 43.3460 9.95477   1
 -13  -5  -5 46.8198 9.21951   1
 -13   5  -5 54.3829 8.15090   1
  13   5   5 48.1678 10.2776   1
 -15  -5  -5 1.28042 7.79467   1
 -15  -5  -5 -11.363 10.7797   1
  15  -5   5 1.53892 10.0777   1
 -15   5  -5 -0.9747 6.28807   1
  15   5   5 1.92550 12.2116   1
 -17  -5  -5 116.258 17.7055   1
 -17  -5  -5 107.272 15.6454   1
  17  -5   5 98.7725 10.5113   1
 -17   5  -5 129.095 14.7313   1
 -19  -5  -5 3.09701 16.2413   1
 -19  -5  -5 26.0275 12.7354   1
  19  -5   5 13.8634 9.05252   1
 -22  -6   5 49.2056 18.9334   1
 -22  -6   5 23.7909 11.7577   1
 -20  -6   5 121.812 18.9503   1
 -20  -6   5 116.837 14.2604   1
 -18  -6   5 48.3790 10.6741   1
 -18  -6   5 53.4396 13.3547   1
 -16  -6   5 111.458 13.6308   1
 -16  -6   5 145.717 15.5011   1
 -14  -6   5 1009.57 33.6759   1
 -14  -6   5 1034.42 33.1103   1
  14   6  -5 1017.32 31.6580   1
 -12  -6   5 331.863 18.0678   1
 -12  -6   5 354.574 17.3468   1
  12   6  -5 331.657 16.3529   1
 -10  -6   5 200.894 13.0780   1
 -10  -6   5 183.503 14.0659   1
 -10   6   5 182.561 6.98380   1
  10   6  -5 198.761 12.2812   1
   8  -6  -5 46.4882 3.86998   1
  -8  -6   5 33.8342 5.74389   1
   8  -6  -5 46.2724 3.93212   1
  -8  -6   5 53.6209 8.39081   1
   8   6  -5 49.5609 7.41109   1
  -8   6   5 46.0066 4.97190   1
   6  -6  -5 638.507 17.0428   1
  -6  -6   5 657.081 22.3644   1
  -6  -6   5 667.341 22.4094   1
   6   6  -5 617.690 21.2643   1
  -6   6   5 641.327 17.9478   1
   4  -6  -5 15.2558 3.62783   1
   4  -6  -5 13.8656 3.48359   1
  -4  -6   5 15.8950 4.77581   1
  -4  -6   5 17.7694 5.45086   1
  -4   6   5 17.8347 3.94137   1
   4   6  -5 11.5861 3.43496   1
  -2  -6   5 0.68207 3.30514   1
   2  -6  -5 2.85644 3.22268   1
  -2  -6   5 -3.1187 4.26149   1
   2  -6  -5 0.64558 3.08930   1
  -2   6   5 1.53185 2.79166   1
   2   6  -5 -0.9736 3.02679   1
   0  -6  -5 90.5246 7.83183   1
   0  -6  -5 98.7284 7.96771   1
   0  -6   5 102.799 9.41950   1
   0   6  -5 92.3955 8.48848   1
   0   6   5 100.393 8.46813   1
   2  -6   5 5.88688 4.28999   1
  -2  -6  -5 11.2714 3.72304   1
  -2  -6  -5 5.51327 4.55961   1
   2   6   5 5.73853 3.78217   1
  -2   6  -5 11.0285 3.52987   1
   4  -6   5 534.279 18.9227   1
  -4  -6  -5 489.756 18.9563   1
  -4  -6  -5 504.081 19.1226   1
  -4   6  -5 525.654 18.2719   1
   4   6   5 474.500 19.2506   1
   6  -6   5 388.443 16.3064   1
  -6  -6  -5 381.911 17.9820   1
   6   6   5 389.736 18.1973   1
  -6   6  -5 388.489 15.6609   1
  -8  -6  -5 32.7142 7.32058   1
  -8  -6  -5 52.0924 8.27299   1
   8  -6   5 42.4867 6.90256   1
  -8   6  -5 58.8246 7.56990   1
   8   6   5 27.6001 7.54927   1
  10  -6   5 -7.8358 5.09664   1
 -10  -6  -5 3.13362 5.38418   1
 -10  -6  -5 -6.7708 6.30298   1
  10   6   5 12.3035 8.37927   1
 -10   6  -5 2.93855 4.29900   1
  12  -6   5 94.9234 11.0627   1
 -12  -6  -5 93.3661 12.6470   1
 -12  -6  -5 66.7876 9.92208   1
 -12   6  -5 82.6966 9.40528   1
  12   6   5 95.6702 13.3371   1
 -14  -6  -5 38.2130 10.4497   1
  14  -6   5 30.8545 7.26073   1
 -14  -6  -5 20.4743 12.0167   1
  14   6   5 64.1008 14.1412   1
 -14   6  -5 40.3499 8.12265   1
 -16  -6  -5 5.74168 13.3272   1
 -16  -6  -5 -13.331 9.29161   1
  16  -6   5 15.7760 7.44572   1
 -16   6  -5 14.4592 7.89256   1
  18  -6   5 19.3974 8.14802   1
 -18  -6  -5 15.0378 15.6153   1
 -18  -6  -5 26.5707 11.7877   1
 -18   6  -5 11.8736 8.74357   1
 -20  -6  -5 51.5028 27.4287   1
 -20  -6  -5 54.0754 15.6571   1
 -20   6  -5 73.2058 11.9321   1
 -21  -7   5 105.720 16.1946   1
 -21  -7   5 129.585 21.9603   1
 -19  -7   5 16.9742 10.4128   1
 -19  -7   5 15.1485 16.2775   1
 -17  -7   5 328.360 26.2736   1
 -17  -7   5 351.681 21.7250   1
 -15  -7   5 8.22937 7.13060   1
  15   7  -5 11.5237 6.90412   1
 -13  -7   5 46.2543 9.88657   1
 -13  -7   5 42.5347 8.01391   1
  13   7  -5 49.7854 8.20870   1
 -11  -7   5 211.571 14.6025   1
 -11  -7   5 194.666 16.2115   1
  11   7  -5 193.281 13.5597   1
  -9  -7   5 -5.6761 5.75770   1
  -9  -7   5 -0.8498 4.74515   1
   9  -7  -5 2.86187 2.06676   1
   9  -7  -5 1.93857 1.99678   1
  -9   7   5 3.39192 3.21677   1
   9   7  -5 2.56027 4.87133   1
   7  -7  -5 1.10996 2.84834   1
   7  -7  -5 -0.4559 2.65053   1
  -7  -7   5 2.34189 4.19136   1
  -7  -7   5 -4.9230 4.84978   1
  -7   7   5 -1.0715 2.83787   1
   7   7  -5 6.72696 4.58230   1
  -5  -7   5 70.6050 9.28845   1
   5  -7  -5 63.0569 6.52300   1
   5  -7  -5 65.0449 6.76909   1
  -5  -7   5 76.4383 9.09448   1
   5   7  -5 82.3528 8.79853   1
  -5   7   5 58.3879 6.61898   1
   3  -7  -5 698.117 20.8915   1
  -3  -7   5 727.065 24.4767   1
   3  -7  -5 741.151 21.7604   1
  -3  -7   5 739.474 24.6945   1
   3   7  -5 727.863 23.5445   1
  -3   7   5 748.143 22.0788   1
  -1  -7   5 0.08471 4.92976   1
   1  -7  -5 -5.6102 3.13213   1
  -1  -7   5 -0.4446 3.68207   1
   1  -7  -5 1.14417 2.98404   1
  -1   7   5 1.81662 3.84401   1
   1   7  -5 -0.7158 3.46663   1
   1  -7   5 134.459 9.88280   1
  -1  -7  -5 131.644 9.50737   1
   1  -7   5 130.438 12.7833   1
  -1  -7  -5 135.400 12.2487   1
   1   7   5 146.317 11.7792   1
  -1   7  -5 138.023 10.0587   1
  -3  -7  -5 502.807 19.9147   1
  -3  -7  -5 520.933 19.6293   1
   3  -7   5 524.386 19.6251   1
  -3   7  -5 523.898 18.9215   1
   3   7   5 487.551 20.1057   1
  -5  -7  -5 -2.9290 4.20194   1
  -5  -7  -5 1.73661 6.02799   1
   5  -7   5 4.61309 5.67737   1
   5   7   5 -4.8611 5.78370   1
  -5   7  -5 5.94577 3.99300   1
  -7  -7  -5 447.012 19.8582   1
   7  -7   5 393.566 17.3936   1
  -7  -7  -5 394.116 19.7412   1
   7   7   5 411.394 20.5406   1
  -7   7  -5 404.226 17.0498   1
   9  -7   5 25.8653 6.79121   1
  -9  -7  -5 30.5269 8.11988   1
  -9  -7  -5 43.0030 9.86184   1
   9   7   5 21.1234 9.41066   1
  -9   7  -5 34.6114 6.30661   1
  11  -7   5 -3.0169 6.06793   1
 -11  -7  -5 5.24593 8.98562   1
 -11  -7  -5 -2.3249 5.96221   1
 -11   7  -5 -8.3931 4.79628   1
  11   7   5 0.59951 9.77554   1
  13  -7   5 37.5825 7.58266   1
 -13  -7  -5 38.3467 9.99138   1
 -13  -7  -5 24.8973 11.9893   1
  13   7   5 33.7134 12.9235   1
 -13   7  -5 47.8350 8.21935   1
  15  -7   5 21.9191 7.34774   1
 -15  -7  -5 14.7937 12.9100   1
 -15   7  -5 2.65320 6.93537   1
  17  -7   5 144.406 14.0429   1
 -17  -7  -5 148.274 21.7523   1
 -17  -7  -5 143.438 17.6869   1
  17  -7   5 155.604 13.6919   1
 -17   7  -5 142.906 15.3772   1
 -19  -7  -5 -18.623 19.2798   1
 -19  -7  -5 9.92286 13.7104   1
 -19   7  -5 -1.7128 8.82997   1
 -20  -8   5 294.320 33.6795   1
 -20  -8   5 216.051 23.6000   1
 -18  -8   5 128.288 16.2164   1
 -18  -8   5 164.731 20.3925   1
 -16  -8   5 81.4031 11.8997   1
 -16  -8   5 48.7999 12.9362   1
  16   8  -5 59.6271 10.3606   1
 -14  -8   5 134.232 15.3495   1
 -14  -8   5 134.635 16.3745   1
  14   8  -5 118.193 14.2898   1
 -12  -8   5 115.930 13.8157   1
 -12  -8   5 98.7007 13.0500   1
  12   8  -5 122.391 13.4713   1
 -10  -8   5 4.75679 6.07840   1
 -10  -8   5 -2.5219 8.13151   1
 -10   8   5 7.00512 3.97510   1
  10   8  -5 -1.0056 5.49909   1
  -8  -8   5 7.04629 7.58185   1
  -8  -8   5 22.9616 6.93329   1
   8  -8  -5 9.17128 3.20266   1
   8  -8  -5 7.90343 3.66856   1
   8   8  -5 4.14652 4.48522   1
  -8   8   5 3.83272 3.91507   1
   6  -8  -5 300.114 12.3698   1
   6  -8  -5 303.604 12.6728   1
  -6  -8   5 311.299 17.5308   1
  -6  -8   5 299.633 16.1673   1
   6   8  -5 327.586 16.0378   1
  -6   8   5 317.577 16.0328   1
  -4  -8   5 3.40634 5.03138   1
  -4  -8   5 -2.1332 5.44227   1
   4  -8  -5 1.35096 4.01457   1
   4  -8  -5 6.27574 4.08860   1
   4   8  -5 -1.0259 4.42927   1
  -4   8   5 3.82868 4.09573   1
  -2  -8   5 5.79493 5.99532   1
   2  -8  -5 -2.4376 2.91292   1
   2  -8  -5 -0.5633 3.89515   1
  -2  -8   5 -1.3052 3.69511   1
  -2   8   5 1.71494 4.10195   1
   2   8  -5 3.69996 3.95324   1
   0  -8   5 847.140 27.2420   1
   0  -8  -5 838.763 25.9631   1
   0  -8   5 856.845 27.8734   1
   0  -8  -5 875.366 26.4049   1
   0   8   5 832.815 26.8367   1
   0   8  -5 877.062 26.9426   1
   2  -8   5 13.4936 6.08767   1
  -2  -8  -5 11.6044 4.88735   1
   2  -8   5 4.87395 4.59063   1
  -2  -8  -5 14.3181 6.29001   1
   2   8   5 9.63274 6.42078   1
  -2   8  -5 13.1549 4.52374   1
  -4  -8  -5 58.0863 8.01676   1
  -4  -8  -5 34.9517 7.19791   1
   4  -8   5 62.8366 8.23416   1
   4  -8   5 54.2261 8.40277   1
   4   8   5 73.6378 14.8968   1
  -4   8  -5 57.0426 7.75591   1
   6  -8   5 78.3945 9.27565   1
   6  -8   5 78.9538 9.04915   1
  -6  -8  -5 97.5181 11.0160   1
  -6  -8  -5 71.5028 8.94425   1
  -6   8  -5 74.7810 8.59656   1
   6   8   5 88.9486 11.7305   1
  -8  -8  -5 8.36637 8.49365   1
   8  -8   5 10.5559 6.13027   1
   8  -8   5 16.7249 6.79207   1
  -8  -8  -5 7.39383 5.69531   1
  -8   8  -5 5.00006 4.99684   1
   8   8   5 14.8322 9.45561   1
 -10  -8  -5 127.637 14.4240   1
  10  -8   5 103.670 12.4302   1
  10  -8   5 108.618 11.7968   1
 -10  -8  -5 81.6024 11.7738   1
  10   8   5 55.1394 11.5989   1
 -10   8  -5 91.5300 10.7574   1
 -12  -8  -5 43.5258 10.6251   1
  12  -8   5 53.6429 8.78338   1
 -12  -8  -5 48.9500 13.7529   1
  12  -8   5 44.7081 9.62196   1
  12   8   5 35.9241 14.1660   1
 -12   8  -5 43.6957 7.67347   1
  14  -8   5 17.5823 6.96367   1
 -14  -8  -5 14.9067 13.3329   1
 -14  -8  -5 25.2144 11.0412   1
  14  -8   5 22.1333 8.05839   1
 -14   8  -5 26.9833 7.75852   1
 -16  -8  -5 3.86955 16.3192   1
 -16  -8  -5 -3.6813 11.1453   1
  16  -8   5 23.4448 9.15833   1
  16  -8   5 1.41278 7.20634   1
 -16   8  -5 3.44659 7.50450   1
 -18  -8  -5 9.65681 13.4126   1
 -18   8  -5 -1.9256 9.54722   1
 -21  -9   5 15.6785 14.3494   1
 -19  -9   5 2.94978 10.9532   1
 -19  -9   5 15.0505 17.9843   1
 -17  -9   5 292.260 29.5250   1
 -17  -9   5 359.566 24.7769   1
 -15  -9   5 23.9071 13.7814   1
 -15  -9   5 21.5982 8.83034   1
  15   9  -5 29.4474 10.5264   1
 -13  -9   5 44.4448 9.29132   1
 -13  -9   5 74.3400 14.0219   1
  13   9  -5 71.2459 11.4782   1
 -11  -9   5 344.699 20.3072   1
 -11  -9   5 351.446 23.0314   1
  11   9  -5 327.163 19.2314   1
   9  -9  -5 99.8975 7.16006   1
   9  -9  -5 86.3154 8.43370   1
  -9  -9   5 84.8639 11.0581   1
  -9  -9   5 80.3399 11.5609   1
   9   9  -5 109.072 12.0016   1
  -9   9   5 104.214 9.02446   1
  -7  -9   5 91.4717 11.4145   1
   7  -9  -5 95.2248 9.33969   1
   7  -9  -5 95.0654 8.75941   1
  -7  -9   5 109.350 12.8327   1
  -7   9   5 95.0841 9.26836   1
   7   9  -5 106.958 11.6593   1
   5  -9  -5 13.3523 5.00490   1
  -5  -9   5 10.3045 5.82616   1
   5  -9  -5 22.9958 6.45272   1
  -5  -9   5 16.4880 8.07552   1
  -5   9   5 21.6171 5.89537   1
   5   9  -5 22.7458 6.99870   1
  -3  -9   5 547.111 22.8639   1
   3  -9  -5 528.961 18.9478   1
   3  -9  -5 498.142 18.7914   1
  -3  -9   5 504.853 21.1946   1
   3   9  -5 486.630 20.6149   1
  -3   9   5 523.189 19.8913   1
  -1  -9   5 102.796 11.7234   1
  -1  -9   5 88.1973 10.6478   1
   1  -9  -5 81.7365 9.33686   1
   1  -9  -5 92.3062 10.3914   1
  -1   9   5 97.8178 11.5996   1
   1   9  -5 96.7620 10.3156   1
  -1  -9  -5 141.929 12.9056   1
  -1  -9  -5 158.789 11.8986   1
   1  -9   5 137.783 13.0750   1
   1  -9   5 159.075 12.3614   1
  -1   9  -5 152.119 11.5432   1
   1   9   5 171.368 14.5023   1
   3  -9   5 -2.5031 5.98685   1
  -3  -9  -5 -3.9282 6.50963   1
  -3  -9  -5 -0.3148 5.33374   1
   3  -9   5 0.70320 4.94515   1
  -3   9  -5 -3.3639 4.59704   1
   3   9   5 7.10615 12.0063   1
   5  -9   5 177.572 13.0494   1
   5  -9   5 202.462 14.8827   1
  -5  -9  -5 174.431 15.6935   1
  -5  -9  -5 198.133 14.7547   1
  -5   9  -5 192.079 12.8210   1
   5   9   5 200.746 19.1725   1
  -7  -9  -5 49.2361 9.64927   1
   7  -9   5 48.9533 9.11465   1
  -7  -9  -5 65.1424 10.6818   1
   7  -9   5 36.9539 8.34807   1
   7   9   5 64.9903 12.7235   1
  -7   9  -5 53.4656 8.26685   1
   9  -9   5 614.700 22.8754   1
   9  -9   5 579.812 25.8808   1
  -9  -9  -5 597.682 27.8280   1
  -9  -9  -5 590.587 26.4514   1
  -9   9  -5 595.082 22.8062   1
   9   9   5 555.693 28.7361   1
 -11  -9  -5 109.392 15.1715   1
  11  -9   5 96.8840 10.6709   1
  11  -9   5 121.466 14.1186   1
 -11  -9  -5 144.748 16.7419   1
  11   9   5 131.239 17.7742   1
 -11   9  -5 105.473 12.6734   1
 -13  -9  -5 63.0948 12.8296   1
  13  -9   5 65.3511 9.85235   1
  13  -9   5 58.3897 8.98674   1
 -13  -9  -5 67.3195 15.5241   1
 -13   9  -5 63.9193 9.73760   1
 -15  -9  -5 26.5882 12.6021   1
  15  -9   5 12.6922 8.57578   1
  15  -9   5 16.6358 7.58393   1
 -15   9  -5 15.4384 8.28579   1
 -17  -9  -5 5.63714 12.7548   1
 -17  -9  -5 19.7679 19.1665   1
 -17   9  -5 10.8464 13.5706   1
 -20 -10   5 87.9142 29.8767   1
 -20 -10   5 81.7872 17.7096   1
 -18 -10   5 -2.8613 18.1371   1
 -18 -10   5 -14.032 11.5776   1
 -16 -10   5 83.2616 19.7062   1
 -16 -10   5 66.1330 13.3614   1
 -14 -10   5 37.3229 11.3005   1
 -14 -10   5 34.8209 13.2220   1
  14  10  -5 52.0553 10.8836   1
 -12 -10   5 41.9148 10.1056   1
 -12 -10   5 47.4550 13.9122   1
  12  10  -5 43.5251 10.3965   1
 -10 -10   5 -2.0002 6.60196   1
  10 -10  -5 2.85829 4.29295   1
 -10 -10   5 -6.1668 10.5555   1
  10 -10  -5 -0.0272 3.46753   1
 -10  10   5 -1.4415 5.05333   1
  10  10  -5 -1.0859 7.45782   1
   8 -10  -5 29.8479 6.09596   1
  -8 -10   5 29.5647 7.61713   1
  -8 -10   5 31.6353 10.7218   1
   8  10  -5 28.1011 7.47659   1
  -8  10   5 30.8813 6.68996   1
   6 -10  -5 196.185 12.0461   1
   6 -10  -5 193.432 16.3006   1
  -6 -10   5 182.815 15.8630   1
  -6 -10   5 175.533 17.5168   1
  -6  10   5 193.325 12.9807   1
   6  10  -5 160.798 14.4118   1
  -4 -10   5 114.149 12.8267   1
   4 -10  -5 118.344 11.4828   1
  -4 -10   5 131.984 14.1773   1
   4 -10  -5 134.415 10.8044   1
   4  10  -5 134.141 13.0618   1
  -4  10   5 133.493 12.5835   1
  -2 -10   5 1156.49 35.9700   1
   2 -10  -5 1105.62 32.3211   1
  -2 -10   5 1043.66 34.2769   1
   2 -10  -5 1093.24 32.3695   1
  -2  10   5 1107.01 34.0595   1
   2  10  -5 1097.44 34.3810   1
   0 -10  -5 739.829 25.8388   1
   0 -10  -5 673.667 24.8643   1
   0 -10   5 738.410 27.7808   1
   0 -10   5 709.157 26.3782   1
   0  10   5 752.348 27.5623   1
   0  10  -5 714.448 26.1544   1
   2 -10   5 1346.06 39.0314   1
   2 -10   5 1384.66 40.0724   1
  -2 -10  -5 1375.55 39.4895   1
  -2 -10  -5 1337.30 39.5290   1
  -2  10  -5 1338.99 38.7077   1
   2  10   5 1285.73 46.7289   1
  -4 -10  -5 4.04764 7.04606   1
   4 -10   5 -3.6736 6.71979   1
  -4 -10  -5 13.0241 6.76425   1
   4 -10   5 2.54094 5.36995   1
   4  10   5 -7.5783 8.61389   1
  -4  10  -5 -4.0915 4.55640   1
  -6 -10  -5 28.8195 9.93450   1
  -6 -10  -5 34.8326 8.85136   1
   6 -10   5 27.9281 7.26771   1
   6 -10   5 10.3617 8.52474   1
   6  10   5 22.1730 9.73213   1
  -6  10  -5 29.0987 7.04604   1
  -8 -10  -5 576.177 28.7665   1
   8 -10   5 565.939 24.5489   1
  -8 -10  -5 612.749 27.0142   1
   8  10   5 586.243 30.6674   1
  -8  10  -5 557.908 22.7206   1
  10 -10   5 22.2762 8.58726   1
  10 -10   5 36.8184 9.36531   1
 -10 -10  -5 28.6309 13.5177   1
 -10 -10  -5 16.4809 9.56648   1
  10  10   5 43.5506 16.0943   1
 -10  10  -5 25.4392 7.63425   1
 -12 -10  -5 15.3874 10.9595   1
  12 -10   5 7.44724 9.36427   1
 -12 -10  -5 17.0708 24.9577   1
 -12  10  -5 14.1694 7.49148   1
 -14 -10  -5 4.49354 12.0705   1
  14 -10   5 3.12570 9.06094   1
  14 -10   5 -7.4380 7.67450   1
 -14 -10  -5 -16.094 17.4596   1
 -14  10  -5 13.6862 8.53837   1
  16 -10   5 47.7837 8.79385   1
 -16 -10  -5 68.1013 17.3626   1
 -16  10  -5 48.5432 10.3225   1
 -19 -11   5 175.400 31.3404   1
 -19 -11   5 161.542 20.9895   1
 -17 -11   5 67.1213 15.3707   1
 -17 -11   5 37.9538 22.7506   1
 -15 -11   5 -4.4925 16.8091   1
 -15 -11   5 10.8683 12.2050   1
  15  11  -5 0.77825 11.8329   1
 -13 -11   5 116.996 15.5660   1
 -13 -11   5 90.6470 17.2251   1
  13  11  -5 93.9668 13.6913   1
 -11 -11   5 2.87262 12.1567   1
 -11 -11   5 -1.1029 8.91080   1
  11  11  -5 -8.2905 7.28856   1
  -9 -11   5 295.046 23.8379   1
   9 -11  -5 218.787 12.8648   1
   9 -11  -5 232.945 12.2216   1
  -9 -11   5 235.413 19.2480   1
  -9  11   5 236.928 14.7310   1
   9  11  -5 199.256 17.9858   1
  -7 -11   5 47.4589 10.2903   1
  -7 -11   5 54.0356 12.0402   1
   7 -11  -5 55.3425 8.18783   1
   7 -11  -5 46.9571 7.69813   1
  -7  11   5 56.2079 8.82928   1
   7  11  -5 60.3350 11.3662   1
   5 -11  -5 354.806 17.0989   1
  -5 -11   5 368.597 22.7523   1
  -5 -11   5 322.436 20.3724   1
  -5  11   5 331.185 18.1423   1
   5  11  -5 369.377 20.1513   1
  -3 -11   5 248.873 17.5753   1
   3 -11  -5 232.826 14.2568   1
   3 -11  -5 225.546 15.8030   1
  -3 -11   5 210.079 19.1696   1
  -3  11   5 247.681 17.5083   1
   3  11  -5 267.545 17.1537   1
  -1 -11   5 546.595 25.8092   1
   1 -11  -5 565.939 23.3949   1
  -1 -11   5 586.281 24.4451   1
   1 -11  -5 555.497 23.3749   1
   1  11  -5 526.749 23.5124   1
  -1  11   5 583.932 25.8187   1
  -1 -11  -5 988.567 33.3098   1
   1 -11   5 997.856 33.5184   1
   1 -11   5 986.291 34.4111   1
  -1 -11  -5 1035.11 33.4986   1
  -1  11  -5 1012.53 33.2657   1
   1  11   5 1026.23 36.6874   1
   3 -11   5 151.615 16.9145   1
  -3 -11  -5 139.075 14.1228   1
  -3 -11  -5 155.802 17.6625   1
   3 -11   5 148.218 13.9440   1
  -3  11  -5 153.176 13.7283   1
   3  11   5 182.517 20.1057   1
   5 -11   5 153.503 14.0536   1
   5 -11   5 160.009 17.5464   1
  -5 -11  -5 154.040 15.6051   1
  -5 -11  -5 134.736 15.6128   1
  -5  11  -5 112.783 13.0390   1
   5  11   5 124.229 15.6022   1
   7 -11   5 13.6245 10.1656   1
  -7 -11  -5 -2.8019 10.4470   1
   7 -11   5 -14.835 6.39348   1
  -7 -11  -5 -4.9219 6.98201   1
  -7  11  -5 -2.8300 5.91389   1
   7  11   5 4.90608 11.6693   1
   9 -11   5 109.334 13.7990   1
  -9 -11  -5 122.805 15.0789   1
  -9 -11  -5 113.811 18.4996   1
   9 -11   5 98.8038 12.0683   1
   9  11   5 110.260 18.5003   1
  -9  11  -5 92.4494 11.4196   1
  11 -11   5 6.31837 12.6391   1
 -11 -11  -5 19.9265 15.7767   1
  11 -11   5 29.8972 9.61574   1
 -11 -11  -5 33.5832 13.7518   1
 -11  11  -5 22.9610 8.14869   1
  13 -11   5 114.947 13.9823   1
 -13 -11  -5 159.159 20.9053   1
 -13  11  -5 116.164 15.5720   1
 -15 -11  -5 7.80420 13.5517   1
 -15  11  -5 0.54794 8.93126   1
 -16 -12   5 123.853 19.9458   1
 -16 -12   5 104.832 25.9828   1
 -14 -12   5 2.22640 21.5076   1
 -14 -12   5 13.9115 12.5466   1
  14  12  -5 38.9623 14.6747   1
 -12 -12   5 6.84422 12.1143   1
 -12 -12   5 15.1971 17.3007   1
  12  12  -5 -9.1014 10.0999   1
 -10 -12   5 18.4733 26.2644   1
  10 -12  -5 -7.2146 5.27275   1
  10 -12  -5 -0.6822 6.27011   1
 -10 -12   5 -11.408 8.54137   1
  10  12  -5 -11.146 9.23055   1
   8 -12  -5 270.422 15.7219   1
   8 -12  -5 252.107 14.7319   1
  -8 -12   5 263.327 21.4667   1
  -8 -12   5 321.947 27.1130   1
  -8  12   5 260.237 17.0197   1
   8  12  -5 257.725 20.4463   1
  -6 -12   5 158.448 17.2980   1
  -6 -12   5 137.109 16.4001   1
   6 -12  -5 126.303 14.3781   1
   6 -12  -5 154.724 14.0738   1
   6  12  -5 151.737 17.0984   1
  -6  12   5 136.071 15.8806   1
   4 -12  -5 482.225 22.0108   1
  -4 -12   5 492.800 25.3870   1
  -4 -12   5 516.541 27.6675   1
   4 -12  -5 483.993 20.7849   1
   4  12  -5 519.534 24.5078   1
  -4  12   5 453.816 23.4050   1
  -2 -12   5 367.671 24.5726   1
  -2 -12   5 381.646 21.8334   1
   2 -12  -5 364.352 19.2499   1
   2 -12  -5 342.561 20.9510   1
   2  12  -5 323.748 20.3196   1
  -2  12   5 370.700 22.3081   1
   0 -12   5 17.4252 8.45474   1
   0 -12  -5 17.1613 7.81600   1
   0 -12  -5 13.7740 8.82695   1
   0 -12   5 17.6376 10.3253   1
   0  12   5 5.33204 10.7366   1
   0  12  -5 22.2721 8.25669   1
  -2 -12  -5 459.529 22.8616   1
  -2 -12  -5 427.496 28.5039   1
   2 -12   5 409.167 21.7028   1
   2 -12   5 408.542 24.7505   1
   2  12   5 414.369 26.9271   1
  -2  12  -5 442.564 21.7612   1
   4 -12   5 17.7985 7.66695   1
  -4 -12  -5 -16.892 11.2725   1
  -4 -12  -5 8.26615 8.63196   1
  -4  12  -5 -0.0051 7.11319   1
   4  12   5 5.92795 14.8336   1
  -6 -12  -5 0.25996 11.6095   1
   6 -12   5 20.2590 11.4072   1
   6 -12   5 5.72602 7.57241   1
  -6 -12  -5 13.9158 8.51457   1
  -6  12  -5 6.43032 7.48467   1
   6  12   5 28.1932 14.6667   1
  -8 -12  -5 61.5476 13.5615   1
  -8 -12  -5 59.6567 15.5779   1
   8 -12   5 80.6023 11.6353   1
   8 -12   5 107.993 14.9050   1
   8  12   5 72.0241 19.4508   1
  -8  12  -5 89.2802 12.0015   1
  10 -12   5 39.8933 13.1450   1
  10 -12   5 41.0864 11.2917   1
 -10 -12  -5 51.6735 14.5627   1
 -10  12  -5 46.4008 9.75790   1
 -12 -12  -5 175.579 19.9282   1
  12 -12   5 163.334 16.9985   1
 -12  12  -5 203.598 17.8105   1
 -14 -12  -5 265.318 30.1604   1
  14 -12   5 247.029 23.2210   1
 -14  12  -5 262.186 19.6742   1
 -15 -13   5 24.9890 15.2362   1
 -13 -13   5 343.912 29.7622   1
  13  13  -5 334.885 28.5295   1
  11 -13  -5 -3.7252 5.72959   1
 -11 -13   5 -16.021 25.2631   1
 -11 -13   5 3.26328 17.5710   1
  11 -13  -5 -0.3661 6.77017   1
  11  13  -5 7.72724 13.3611   1
   9 -13  -5 117.311 11.0053   1
   9 -13  -5 106.257 11.4594   1
  -9 -13   5 88.4460 18.3343   1
  -9 -13   5 102.034 14.5412   1
   9  13  -5 76.8888 12.5126   1
   7 -13  -5 140.242 16.7302   1
  -7 -13   5 114.763 15.8567   1
  -7 -13   5 119.094 20.2786   1
   7 -13  -5 108.114 12.0844   1
   7  13  -5 157.041 17.4856   1
  -7  13   5 110.208 13.6434   1
   5 -13  -5 19.9053 7.96617   1
  -5 -13   5 6.21954 9.49530   1
  -5 -13   5 29.0711 15.1701   1
  -5  13   5 17.8610 10.5010   1
   5  13  -5 4.72233 7.87575   1
   3 -13  -5 174.479 16.0728   1
   3 -13  -5 234.014 19.7340   1
  -3 -13   5 212.681 19.7619   1
  -3 -13   5 218.617 25.0489   1
   3  13  -5 217.599 18.7570   1
  -3  13   5 183.947 20.5058   1
  -1 -13   5 300.219 25.8930   1
  -1 -13   5 256.381 20.7496   1
   1 -13  -5 265.900 18.7462   1
   1 -13  -5 291.960 23.0118   1
  -1  13   5 272.301 24.0770   1
   1  13  -5 278.623 20.1711   1
  -1 -13  -5 203.752 22.4398   1
   1 -13   5 186.693 18.6272   1
   1 -13   5 218.393 23.2494   1
  -1 -13  -5 198.236 18.1769   1
  -1  13  -5 160.461 16.9059   1
   1  13   5 201.595 23.8969   1
  -3 -13  -5 35.2166 13.8067   1
   3 -13   5 27.5423 10.1961   1
  -3 -13  -5 25.6815 10.7073   1
   3 -13   5 34.6872 14.0350   1
  -3  13  -5 33.4258 8.66434   1
   3  13   5 55.1970 15.5147   1
  -5 -13  -5 1.11437 10.0589   1
   5 -13   5 13.0950 9.39556   1
   5 -13   5 4.82569 12.4344   1
  -5  13  -5 2.95572 8.20819   1
   5  13   5 25.0216 16.5439   1
   7 -13   5 2.08557 17.0200   1
   7 -13   5 5.18574 8.96150   1
  -7 -13  -5 0.76100 11.7217   1
   7  13   5 6.16039 19.6981   1
  -9 -13  -5 8.48017 12.6114   1
  -9  13  -5 15.2181 9.34598   1
 -11 -13  -5 141.047 20.5238   1
 -11  13  -5 128.951 14.1988   1
 -13 -13  -5 16.7496 15.8191   1
 -13  13  -5 3.27420 9.82042   1
 -14 -14   5 -0.9682 15.8468   1
  14  14  -5 16.1940 16.6366   1
 -12 -14   5 26.2506 14.7700   1
  12  14  -5 34.8493 14.0957   1
  10 -14  -5 10.6881 8.44707   1
 -10 -14   5 46.2879 14.2007   1
  10  14  -5 38.9337 12.9742   1
   8 -14  -5 14.2282 9.49105   1
   8 -14  -5 19.0866 11.5207   1
  -8 -14   5 38.1666 13.7246   1
   8  14  -5 15.7868 12.5055   1
  -6 -14   5 88.9720 16.6343   1
   6 -14  -5 87.6644 12.3266   1
   6 -14  -5 96.0704 14.5050   1
  -6  14   5 102.667 15.4822   1
   4 -14  -5 62.4937 13.8837   1
   4 -14  -5 49.6614 10.0927   1
  -4 -14   5 41.3329 12.7798   1
  -4  14   5 35.8702 13.2567   1
  -2 -14   5 108.476 14.9344   1
   2 -14  -5 122.178 14.2188   1
  -2  14   5 144.181 22.9502   1
   0 -14  -5 65.1696 12.5698   1
   0 -14   5 47.5276 12.3238   1
   0  14   5 53.2244 14.5874   1
   0  14  -5 43.5735 12.4489   1
  -2 -14  -5 84.9119 13.9015   1
   2 -14   5 89.3917 13.4143   1
  -2  14  -5 72.0469 12.0152   1
   2  14   5 69.0038 16.8255   1
  -4 -14  -5 61.3381 12.8834   1
   4 -14   5 83.5463 13.6781   1
   4  14   5 108.179 21.7930   1
  -4  14  -5 115.764 14.6811   1
  -6 -14  -5 276.435 25.5267   1
   6 -14   5 218.073 20.9079   1
   6  14   5 241.638 25.9616   1
  -6  14  -5 222.298 19.9118   1
   8 -14   5 10.4905 10.0302   1
  -8  14  -5 41.5064 11.1728   1
 -10 -14  -5 -4.6115 14.7495   1
  10 -14   5 -1.4137 13.3099   1
 -10  14  -5 22.3310 10.9622   1
 -11 -15   5 97.7504 20.2232   1
  11 -15  -5 66.9131 12.8565   1
  11  15  -5 111.928 20.4568   1
  -9 -15   5 17.1034 14.4810   1
   9  15  -5 -14.408 11.9910   1
   7 -15  -5 -8.1144 10.5919   1
  -7 -15   5 -5.7640 13.9320   1
   7  15  -5 -20.694 11.2317   1
   5 -15  -5 -11.233 9.59949   1
  -5 -15   5 5.96640 13.1262   1
   5  15  -5 -1.3120 9.57238   1
  -5  15   5 -1.7706 15.1142   1
  -3 -15   5 19.7388 13.1796   1
   3 -15  -5 17.4766 10.1265   1
   3  15  -5 19.9991 11.5079   1
  -3  15   5 12.5938 15.7123   1
  -1 -15   5 16.9919 12.3981   1
   1 -15  -5 -6.5100 9.68861   1
   1  15  -5 8.91252 9.79078   1
  -1  15   5 3.06297 15.8635   1
  -1 -15  -5 49.4957 13.2938   1
   1 -15   5 32.8683 12.7204   1
   1  15   5 10.3098 18.1208   1
  -1  15  -5 29.1067 11.0349   1
   3 -15   5 33.4277 13.2593   1
  -3 -15  -5 40.7856 13.7091   1
   3  15   5 21.5788 30.9773   1
  -3  15  -5 45.6649 12.2734   1
   5 -15   5 8.21363 12.1291   1
  -5 -15  -5 13.4955 13.6806   1
  -5  15  -5 15.0977 10.0494   1
   5  15   5 -2.7813 20.1585   1
   7 -15   5 -18.786 10.9541   1
  -7 -15  -5 -33.243 18.7265   1
  -7  15  -5 9.84291 11.0167   1
  -9 -15  -5 124.364 21.1019   1
  -9  15  -5 124.664 15.7203   1
  -8 -16   5 78.2057 19.0487   1
   8  16  -5 70.5884 18.4345   1
   6 -16  -5 -7.2627 11.2885   1
  -6 -16   5 -5.1567 23.1362   1
   6  16  -5 12.3705 12.3601   1
   4 -16  -5 18.7119 12.5138   1
  -4 -16   5 24.2839 15.5436   1
   4  16  -5 22.5535 12.2030   1
  -4  16   5 53.4704 20.9725   1
   2 -16  -5 -16.421 12.0784   1
  -2 -16   5 21.9538 14.9987   1
  -2  16   5 6.32432 19.6596   1
   2  16  -5 8.99878 13.1417   1
   0 -16  -5 82.0360 15.5636   1
   0 -16   5 96.0716 17.1651   1
   0  16   5 67.9109 21.1173   1
   0  16  -5 107.999 17.4477   1
   2 -16   5 2.24177 13.0845   1
  -2 -16  -5 2.75925 13.9349   1
  -2  16  -5 3.98631 11.3195   1
   2  16   5 47.2542 22.7050   1
   4 -16   5 4.37354 13.4940   1
  -4 -16  -5 31.9209 16.4764   1
  -4  16  -5 -8.3565 11.0321   1
   6 -16   5 18.1038 13.8490   1
  -6 -16  -5 48.6526 18.6180   1
  -6  16  -5 33.9313 12.4318   1
 -24   0   6 19.1226 7.60851   1
 -22   0   6 15.0504 6.50999   1
 -22   0   6 12.0868 8.12195   1
 -20   0   6 133.411 16.5312   1
 -20   0   6 135.907 10.6775   1
 -18   0   6 64.9680 7.98065   1
 -18   0   6 70.1517 7.35378   1
 -16   0   6 138.119 9.70590   1
 -16   0   6 151.032 8.96768   1
 -14   0   6 1014.12 26.6504   1
 -14   0   6 1065.12 26.8388   1
 -12   0   6 2296.08 51.4258   1
 -12   0   6 2363.49 51.5659   1
 -10   0   6 70.7400 6.04708   1
  -8   0   6 267.528 10.1662   1
   8   0  -6 268.111 9.63937   1
  -6   0   6 866.388 22.4519   1
   6   0  -6 885.388 22.2166   1
   4   0  -6 304.975 11.0466   1
  -4   0   6 290.361 10.7310   1
   2   0  -6 1507.60 40.1266   1
  -2   0   6 1678.26 37.5043   1
   0   0  -6 2082.27 47.9957   1
   0   0   6 2136.78 47.9091   1
   2   0   6 992.492 25.8408   1
  -2   0  -6 921.089 25.7414   1
   4   0   6 2245.12 51.5049   1
  -4   0  -6 2229.61 52.1521   1
  -6   0  -6 20.7290 4.42375   1
   6   0   6 32.7681 5.76864   1
   8   0   6 755.052 24.5571   1
  -8   0  -6 786.803 24.6772   1
  10   0   6 1543.92 40.3636   1
 -10   0  -6 1523.05 41.1977   1
  12   0   6 48.0633 8.53996   1
 -12   0  -6 40.5106 7.57848   1
  14   0   6 52.1676 9.77727   1
 -14   0  -6 35.4035 7.83308   1
 -16   0  -6 -6.5446 7.04745   1
  16   0   6 -0.4661 11.0777   1
 -18   0  -6 16.2839 11.4721   1
 -20   0  -6 460.813 32.2551   1
 -20   0  -6 387.336 26.4181   1
 -23  -1   6 -4.2495 7.39349   1
 -23  -1   6 -5.6703 10.1400   1
 -23   1   6 5.31637 5.66800   1
 -23   1   6 -5.9723 5.94000   1
 -21  -1   6 161.169 14.3544   1
 -21  -1   6 169.512 13.1928   1
 -21   1   6 147.025 9.76968   1
 -19  -1   6 116.897 11.5912   1
 -19  -1   6 122.981 11.0589   1
 -19   1   6 102.667 8.28197   1
 -19   1   6 131.744 10.4963   1
 -17  -1   6 666.347 21.6904   1
 -17  -1   6 691.652 21.5661   1
 -17   1   6 678.204 18.7645   1
 -17   1   6 642.486 19.2945   1
 -15  -1   6 1.81254 3.71781   1
 -15  -1   6 3.05818 4.11141   1
 -15   1   6 1.39486 2.90474   1
 -15   1   6 1.41459 4.05708   1
 -13  -1   6 64.2267 6.72424   1
 -13  -1   6 81.7091 7.42843   1
  13   1  -6 61.2728 6.73461   1
 -13   1   6 63.9212 5.56322   1
 -13   1   6 66.1223 6.19050   1
 -11  -1   6 23.8102 4.41447   1
  11  -1  -6 22.4239 2.82914   1
 -11  -1   6 25.5134 4.41056   1
 -11   1   6 25.3333 3.56280   1
 -11   1   6 24.3156 3.71106   1
  11   1  -6 22.2154 3.93748   1
  -9  -1   6 77.2889 6.56806   1
   9   1  -6 74.5402 6.10149   1
  -9   1   6 75.0458 5.57945   1
   7  -1  -6 23.1516 3.26456   1
  -7  -1   6 15.4654 3.64285   1
   7   1  -6 20.8101 3.82684   1
  -7   1   6 19.4531 3.25607   1
  -5  -1   6 124.585 7.30312   1
   5  -1  -6 121.927 6.76320   1
  -5   1   6 124.838 6.63054   1
   5   1  -6 114.218 7.00663   1
   3  -1  -6 3846.25 80.8928   1
  -3  -1   6 3823.38 81.5219   1
  -3   1   6 3891.47 80.9917   1
  -1  -1   6 1033.53 26.9435   1
   1  -1  -6 997.252 28.7358   1
  -1   1   6 1083.98 26.7281   1
   1   1  -6 1075.09 27.1873   1
   1  -1   6 803.806 22.4731   1
  -1  -1  -6 793.107 22.5452   1
   1   1   6 832.015 22.4766   1
  -1   1  -6 809.689 22.6481   1
   3  -1   6 -0.9400 3.11527   1
  -3  -1  -6 1.54067 2.99828   1
  -3   1  -6 -0.7307 3.25319   1
   3   1   6 -0.3669 2.82681   1
   5  -1   6 67.1765 7.54075   1
  -5  -1  -6 80.4570 7.50519   1
   5   1   6 66.8231 7.57692   1
  -5   1  -6 58.7918 6.87024   1
  -7  -1  -6 193.145 11.2988   1
   7  -1   6 189.443 11.2468   1
   7   1   6 193.281 11.5942   1
  -7   1  -6 196.176 11.0365   1
  -9  -1  -6 4.39530 3.92327   1
   9  -1   6 0.37443 4.79100   1
   9   1   6 -4.3656 4.23553   1
  -9   1  -6 1.85382 3.85232   1
  11  -1   6 108.321 11.4720   1
 -11  -1  -6 102.580 10.6992   1
 -11   1  -6 99.4454 10.5236   1
  11   1   6 101.874 11.7424   1
 -13  -1  -6 496.710 21.6568   1
  13  -1   6 482.272 20.5977   1
 -13   1  -6 471.542 20.8663   1
  13   1   6 489.590 21.8468   1
  15  -1   6 15.5837 8.71733   1
 -15  -1  -6 23.0162 8.59702   1
  15   1   6 20.2902 9.54077   1
 -15   1  -6 12.4510 7.18331   1
  17  -1   6 19.3780 10.7826   1
 -17  -1  -6 28.8197 9.51470   1
 -17   1  -6 23.7719 10.0082   1
  17   1   6 25.3230 12.2346   1
 -19  -1  -6 171.517 21.0436   1
 -19  -1  -6 184.200 31.7348   1
 -19   1  -6 192.038 20.1871   1
 -21  -1  -6 11.0489 12.9283   1
 -21   1  -6 -14.383 11.9459   1
 -24  -2   6 4.25467 8.96891   1
 -22  -2   6 12.2615 7.71037   1
 -22  -2   6 8.87643 9.25764   1
 -20  -2   6 23.1412 7.71361   1
 -20  -2   6 13.4510 7.08735   1
 -18  -2   6 412.827 17.8272   1
 -18  -2   6 388.032 18.3146   1
 -18   2   6 431.271 12.1563   1
 -18   2   6 419.725 12.6701   1
 -16  -2   6 402.065 17.0322   1
 -16  -2   6 419.633 16.7452   1
 -16   2   6 392.029 12.3481   1
 -16   2   6 413.220 11.7416   1
 -14  -2   6 86.7936 9.20057   1
 -14  -2   6 97.7048 8.73830   1
  14   2  -6 73.5839 8.14652   1
 -14   2   6 82.0335 6.06070   1
 -14   2   6 85.4384 5.27945   1
 -12  -2   6 197.557 10.4053   1
 -12  -2   6 171.833 10.2030   1
 -12   2   6 179.918 7.09360   1
 -12   2   6 176.936 7.45349   1
  12   2  -6 165.711 9.69549   1
  10  -2  -6 361.802 9.10278   1
 -10  -2   6 357.698 13.9597   1
 -10  -2   6 393.012 14.3094   1
 -10   2   6 361.005 11.0635   1
  10   2  -6 359.945 13.3668   1
   8  -2  -6 9.34034 2.08613   1
  -8  -2   6 5.50178 3.12757   1
  -8   2   6 6.36277 2.36470   1
   8   2  -6 1.42987 2.66702   1
   6  -2  -6 607.342 16.3456   1
  -6  -2   6 628.004 18.7137   1
  -6   2   6 633.009 16.7376   1
   6   2  -6 607.121 18.4672   1
   4  -2  -6 1121.21 27.2315   1
  -4  -2   6 1113.91 28.7235   1
  -4   2   6 1135.41 27.2156   1
   4   2  -6 1123.47 28.5877   1
  -2  -2   6 374.413 13.5083   1
   2  -2  -6 376.696 12.7151   1
  -2   2   6 361.123 12.3050   1
   2   2  -6 356.196 13.1718   1
   0  -2  -6 16.6217 3.57927   1
   0  -2   6 10.7075 2.99888   1
   0   2  -6 16.3053 3.35376   1
   0   2   6 20.3798 3.88183   1
   2  -2   6 595.484 18.6679   1
  -2  -2  -6 577.549 18.4127   1
   2   2   6 564.193 18.1312   1
  -2   2  -6 580.119 18.4993   1
  -4  -2  -6 185.195 10.3995   1
   4  -2   6 186.487 10.3399   1
   4   2   6 194.498 10.7457   1
  -4   2  -6 192.766 10.2496   1
  -6  -2  -6 46.0435 6.44129   1
   6  -2   6 19.4763 4.82250   1
   6   2   6 43.0864 6.72931   1
  -6   2  -6 28.6163 4.81015   1
  -8  -2  -6 8.82845 3.96761   1
   8  -2   6 15.6900 5.57959   1
  -8   2  -6 31.2891 5.79417   1
   8   2   6 19.6705 5.68137   1
 -10  -2  -6 -1.1694 4.04646   1
  10  -2   6 1.42374 4.91133   1
  10   2   6 -0.7613 5.71571   1
 -10   2  -6 0.97536 4.44843   1
  12  -2   6 465.559 18.9755   1
 -12  -2  -6 403.816 19.6633   1
 -12   2  -6 432.221 19.3896   1
  12   2   6 436.060 20.8805   1
  14  -2   6 424.335 19.4437   1
 -14  -2  -6 349.372 20.0788   1
 -14   2  -6 389.164 19.4707   1
  14   2   6 397.451 21.8860   1
 -16  -2  -6 0.01703 8.01164   1
  16  -2   6 9.00559 8.97383   1
 -16   2  -6 0.13994 7.66734   1
  16   2   6 -1.0762 11.4365   1
 -18  -2  -6 1.05485 8.95890   1
  18  -2   6 -18.965 11.6183   1
 -18  -2  -6 -3.8222 13.9711   1
 -20  -2  -6 -3.3141 11.6816   1
 -20  -2  -6 -24.555 19.6085   1
 -20   2  -6 19.9538 11.4911   1
 -23  -3   6 35.0822 12.3633   1
 -23  -3   6 34.8209 10.1086   1
 -21  -3   6 79.0294 11.1167   1
 -21  -3   6 65.4662 11.6222   1
 -19  -3   6 50.7111 9.70648   1
 -19  -3   6 32.4534 7.99146   1
 -17  -3   6 23.6482 6.51535   1
 -15  -3   6 93.7428 9.97919   1
 -15  -3   6 83.7556 9.66834   1
  15   3  -6 90.5508 10.4723   1
 -13  -3   6 439.722 17.4680   1
 -13  -3   6 448.400 17.4669   1
  13   3  -6 419.614 16.4059   1
 -11  -3   6 38.8748 6.22577   1
 -11  -3   6 41.3868 6.31956   1
 -11   3   6 32.7772 3.87431   1
  11   3  -6 30.1304 6.42810   1
  -9  -3   6 691.934 21.2900   1
  -9  -3   6 688.741 21.4714   1
   9   3  -6 672.324 21.0631   1
  -9   3   6 694.889 17.0319   1
  -7  -3   6 885.236 24.7824   1
   7   3  -6 860.856 24.0758   1
  -7   3   6 868.000 21.1477   1
  -5  -3   6 734.751 21.8999   1
   5  -3  -6 762.499 19.5592   1
   5   3  -6 740.751 21.6499   1
  -5   3   6 749.406 19.4449   1
  -3  -3   6 551.479 17.8055   1
   3  -3  -6 523.539 16.0667   1
   3   3  -6 555.916 17.6184   1
  -3   3   6 541.508 15.9506   1
   1  -3  -6 353.660 14.8767   1
  -1  -3   6 359.629 13.8599   1
  -1   3   6 383.864 13.2755   1
   1   3  -6 362.516 13.7217   1
  -1  -3  -6 64.1856 6.35017   1
   1  -3   6 88.6449 7.61216   1
  -1   3  -6 80.2880 7.27698   1
   1   3   6 78.2576 7.02715   1
  -3  -3  -6 1466.84 37.8321   1
   3  -3   6 1549.84 37.8237   1
   3   3   6 1513.72 37.7433   1
  -3   3  -6 1493.95 37.8418   1
  -5  -3  -6 2358.26 56.4917   1
   5  -3   6 2407.01 55.4678   1
   5   3   6 2428.51 56.5447   1
  -5   3  -6 2383.23 55.9830   1
  -7  -3  -6 173.599 11.4407   1
   7   3   6 144.976 11.7324   1
  -7   3  -6 152.895 10.2357   1
   9  -3   6 29.4337 6.47217   1
  -9  -3  -6 28.4358 6.53481   1
  -9   3  -6 18.4708 5.15544   1
   9   3   6 31.9116 7.51571   1
 -11  -3  -6 107.738 11.8264   1
  11  -3   6 82.8607 9.03018   1
 -11   3  -6 83.7285 10.3291   1
  11   3   6 107.646 11.8543   1
  13  -3   6 24.7229 7.50429   1
 -13  -3  -6 15.2449 7.13314   1
  13   3   6 21.0316 9.12500   1
 -13   3  -6 18.4323 7.09159   1
 -15  -3  -6 144.975 16.1399   1
  15  -3   6 136.270 14.9496   1
 -15   3  -6 145.252 14.5467   1
  15   3   6 140.576 15.6803   1
 -17  -3  -6 19.8997 11.7156   1
  17  -3   6 48.9950 11.4462   1
 -17  -3  -6 39.3463 14.9089   1
 -17   3  -6 36.6018 9.70465   1
  19  -3   6 12.1913 12.8076   1
 -19  -3  -6 2.40744 10.5501   1
 -19  -3  -6 -2.3277 16.9059   1
 -19   3  -6 -3.7237 10.1589   1
 -24  -4   6 22.2761 11.9073   1
 -22  -4   6 37.9551 10.2724   1
 -22  -4   6 45.3834 13.6046   1
 -20  -4   6 8.33919 9.75552   1
 -20  -4   6 17.8873 8.58072   1
 -18  -4   6 2.34322 5.96560   1
 -18  -4   6 0.80968 7.73996   1
 -16  -4   6 155.511 14.7335   1
 -16  -4   6 178.439 13.0932   1
  16   4  -6 166.568 12.7908   1
 -14  -4   6 659.120 23.5910   1
 -14  -4   6 685.678 24.4141   1
  14   4  -6 676.081 22.4149   1
 -12  -4   6 349.356 15.6869   1
 -12  -4   6 313.578 15.5080   1
  12   4  -6 331.475 14.5973   1
 -10  -4   6 30.4253 6.01950   1
 -10  -4   6 35.2038 6.21405   1
 -10   4   6 31.4403 3.74186   1
  10   4  -6 26.5848 4.95380   1
   8  -4  -6 15.1589 2.17411   1
  -8  -4   6 9.33182 4.31214   1
  -8  -4   6 8.70865 3.86078   1
   8  -4  -6 15.5705 2.52958   1
   8   4  -6 15.0920 4.39970   1
  -8   4   6 14.6282 2.73345   1
  -6  -4   6 339.785 14.5936   1
  -6   4   6 389.161 11.9335   1
   6   4  -6 378.772 14.4250   1
  -4  -4   6 395.489 15.2105   1
   4  -4  -6 358.851 12.7838   1
  -4   4   6 373.903 12.5686   1
   4   4  -6 370.001 14.5082   1
   2  -4  -6 487.105 15.8475   1
  -2  -4   6 498.669 17.4678   1
   2   4  -6 486.171 16.8746   1
  -2   4   6 499.544 15.7415   1
   0  -4  -6 366.993 13.7458   1
   0  -4   6 363.926 14.6577   1
   0   4  -6 362.270 14.2528   1
   0   4   6 357.057 13.6181   1
  -2  -4  -6 1225.04 32.3069   1
   2  -4   6 1209.92 32.1361   1
   2   4   6 1215.17 31.9692   1
  -2   4  -6 1199.82 32.1647   1
   4  -4   6 81.0267 8.63181   1
  -4  -4  -6 84.4613 8.28817   1
  -4   4  -6 88.7672 8.19186   1
   4   4   6 68.4536 7.63677   1
   6  -4   6 273.202 15.7440   1
  -6  -4  -6 305.189 14.7691   1
   6   4   6 273.487 16.8495   1
  -6   4  -6 319.708 14.1975   1
  -8  -4  -6 8.35341 4.99421   1
   8  -4   6 3.64987 5.15141   1
  -8   4  -6 4.44428 3.91349   1
   8   4   6 9.89923 5.91689   1
 -10  -4  -6 446.898 20.5697   1
  10  -4   6 465.115 18.5111   1
  10   4   6 486.614 21.4646   1
 -10   4  -6 450.297 18.9126   1
  12  -4   6 528.315 20.4413   1
 -12  -4  -6 517.635 23.5979   1
  12   4   6 523.475 24.1159   1
 -12   4  -6 525.703 21.2346   1
 -14  -4  -6 222.401 17.6189   1
  14  -4   6 201.738 14.8812   1
 -14  -4  -6 199.200 20.3410   1
  14   4   6 182.370 27.9708   1
 -14   4  -6 190.007 15.5743   1
  16  -4   6 1.52882 8.84966   1
 -16  -4  -6 10.6782 12.0952   1
 -16  -4  -6 5.62393 9.02183   1
 -16   4  -6 10.3171 7.99212   1
  18  -4   6 44.1952 11.7916   1
 -18  -4  -6 61.7158 13.3687   1
 -18  -4  -6 45.2601 16.8328   1
 -20  -4  -6 28.0149 23.1768   1
 -20  -4  -6 -13.463 12.5134   1
 -20   4  -6 0.37907 10.5383   1
 -23  -5   6 -22.273 9.82925   1
 -21  -5   6 14.5534 9.47310   1
 -21  -5   6 39.9593 14.2736   1
 -19  -5   6 66.1030 10.8679   1
 -19  -5   6 55.5845 12.7557   1
 -17  -5   6 531.905 24.9849   1
 -17  -5   6 530.446 23.2401   1
 -15  -5   6 6.95836 7.32053   1
 -15  -5   6 13.6791 6.59926   1
  15   5  -6 27.5921 6.52188   1
 -13  -5   6 65.1962 9.79994   1
 -13  -5   6 53.7990 7.72782   1
  13   5  -6 62.9234 8.19645   1
 -11  -5   6 -1.7732 4.51498   1
 -11  -5   6 5.46283 5.58701   1
  11   5  -6 10.7602 4.83172   1
  -9  -5   6 22.0097 5.31882   1
  -9  -5   6 15.6691 6.51174   1
   9   5  -6 12.4940 4.58891   1
  -9   5   6 18.2854 3.16286   1
  -7  -5   6 302.745 14.6962   1
   7  -5  -6 306.180 9.58070   1
  -7  -5   6 300.203 14.3245   1
   7   5  -6 290.333 13.4496   1
  -7   5   6 306.748 10.5075   1
   5  -5  -6 11.8368 3.08918   1
  -5  -5   6 8.58939 3.95664   1
   5  -5  -6 16.3842 3.59431   1
  -5  -5   6 7.35317 4.01765   1
   5   5  -6 7.10395 3.59802   1
  -5   5   6 14.1977 3.27864   1
   3  -5  -6 91.8012 7.31325   1
  -3  -5   6 104.519 12.3532   1
  -3   5   6 108.588 7.58359   1
   3   5  -6 115.698 8.89360   1
   1  -5  -6 66.7032 7.02438   1
  -1  -5   6 57.6815 7.31330   1
  -1   5   6 57.8955 6.89726   1
  -1  -5  -6 285.649 12.7898   1
   1  -5   6 294.975 14.0037   1
   1   5   6 287.310 13.1961   1
  -1   5  -6 309.172 13.3881   1
   3  -5   6 8.76010 4.70876   1
  -3  -5  -6 4.76763 3.81263   1
   3   5   6 7.78186 4.44518   1
  -3   5  -6 1.05527 3.37690   1
  -5  -5  -6 318.921 15.1913   1
  -5   5  -6 319.938 14.4685   1
   5   5   6 340.396 16.3055   1
   7  -5   6 27.3018 6.36258   1
  -7  -5  -6 18.9874 5.86290   1
  -7   5  -6 26.1475 6.06029   1
   7   5   6 22.2580 6.56355   1
   9  -5   6 296.956 15.4649   1
  -9  -5  -6 313.921 16.9515   1
  -9   5  -6 323.701 15.8233   1
   9   5   6 304.634 18.0592   1
 -11  -5  -6 45.4963 9.13453   1
 -11  -5  -6 58.2378 9.96248   1
  11  -5   6 51.2792 8.06045   1
  11   5   6 45.5221 11.1185   1
 -11   5  -6 56.5283 8.33866   1
 -13  -5  -6 54.1723 12.4644   1
 -13  -5  -6 44.5016 10.8887   1
  13  -5   6 44.6227 8.31715   1
 -13   5  -6 42.3924 8.72814   1
  13   5   6 55.0922 12.7271   1
 -15  -5  -6 3.22002 8.45586   1
 -15  -5  -6 -9.8249 10.0492   1
  15  -5   6 21.3374 8.11714   1
 -15   5  -6 5.73935 7.44115   1
  15   5   6 12.2633 13.3928   1
 -17  -5  -6 93.5977 14.1348   1
 -17  -5  -6 95.6755 18.9798   1
 -17   5  -6 91.9990 12.1397   1
 -19  -5  -6 17.4178 17.2555   1
 -19  -5  -6 24.0453 13.0278   1
  19  -5   6 28.6951 12.2358   1
 -19   5  -6 -8.1008 9.87450   1
 -22  -6   6 4.07055 17.1781   1
 -22  -6   6 -2.8314 10.7042   1
 -20  -6   6 0.17543 9.11725   1
 -20  -6   6 6.73740 13.4626   1
 -18  -6   6 76.2530 12.1662   1
 -18  -6   6 85.6698 14.2178   1
 -16  -6   6 33.7677 10.4110   1
 -16  -6   6 40.6729 9.00779   1
  16   6  -6 40.7800 8.29898   1
 -14  -6   6 34.6467 7.41875   1
 -14  -6   6 29.1576 9.07516   1
  14   6  -6 17.5547 6.66233   1
 -12  -6   6 248.133 15.3269   1
 -12  -6   6 242.467 16.7446   1
  12   6  -6 238.226 14.3786   1
 -10  -6   6 258.576 16.4400   1
 -10  -6   6 299.819 15.6194   1
  10   6  -6 294.326 14.8631   1
 -10   6   6 291.189 9.61154   1
  -8  -6   6 185.352 13.2993   1
   8  -6  -6 191.150 7.45729   1
  -8  -6   6 194.662 12.5576   1
   8  -6  -6 190.440 7.61947   1
  -8   6   6 182.762 8.32897   1
   8   6  -6 198.345 12.0443   1
   6  -6  -6 14.9909 3.51494   1
  -6  -6   6 12.6948 6.16990   1
  -6  -6   6 13.5146 4.50945   1
   6  -6  -6 18.2230 3.51610   1
  -6   6   6 18.9772 3.83344   1
   6   6  -6 24.9127 5.38396   1
   4  -6  -6 110.574 7.65630   1
   4  -6  -6 121.708 8.11749   1
  -4  -6   6 107.200 10.5635   1
  -4  -6   6 102.341 9.41730   1
   4   6  -6 120.219 9.51011   1
  -4   6   6 125.890 8.21288   1
  -2  -6   6 1107.80 31.9461   1
   2  -6  -6 1085.83 29.6636   1
   2  -6  -6 1170.82 29.5520   1
  -2   6   6 1186.86 30.3454   1
   2   6  -6 1114.07 31.6131   1
   0  -6  -6 0.29073 3.21968   1
   0  -6   6 2.72353 4.52526   1
   0  -6  -6 3.76031 3.79767   1
   0   6  -6 1.93939 3.86003   1
   0   6   6 7.66668 4.43119   1
   2  -6   6 52.3844 7.39109   1
  -2  -6  -6 46.7448 6.43765   1
   2   6   6 49.2161 6.57270   1
  -2   6  -6 57.7454 7.37123   1
   4  -6   6 25.4282 6.14850   1
  -4  -6  -6 23.4284 5.31721   1
  -4   6  -6 41.4859 6.51232   1
   4   6   6 29.3362 7.53979   1
  -6  -6  -6 215.638 13.5627   1
   6  -6   6 173.303 12.7304   1
  -6  -6  -6 179.783 13.7162   1
   6   6   6 182.519 14.3223   1
  -6   6  -6 182.161 11.7398   1
  -8  -6  -6 167.473 14.9682   1
  -8  -6  -6 140.012 12.8092   1
   8  -6   6 166.942 12.8667   1
   8   6   6 142.727 14.9664   1
  -8   6  -6 162.110 11.9023   1
 -10  -6  -6 40.7062 8.26147   1
  10  -6   6 45.8006 8.15983   1
 -10  -6  -6 36.0817 8.91625   1
 -10   6  -6 45.3602 7.87247   1
  10   6   6 41.8088 9.18811   1
  12  -6   6 17.7661 7.57051   1
 -12  -6  -6 19.7218 9.36007   1
 -12  -6  -6 21.3655 7.78048   1
  12   6   6 2.92530 9.02335   1
 -12   6  -6 14.3667 6.78131   1
 -14  -6  -6 -4.8479 11.6549   1
  14  -6   6 -4.0926 7.43179   1
 -14  -6  -6 2.20495 8.20148   1
  14   6   6 21.4431 13.2667   1
 -14   6  -6 6.31303 7.02155   1
 -16  -6  -6 -8.9053 14.9793   1
 -16  -6  -6 4.03806 9.78872   1
  16  -6   6 7.81364 8.87162   1
 -16   6  -6 8.25100 7.79259   1
 -18  -6  -6 6.18733 16.3972   1
 -18  -6  -6 -3.5862 12.0554   1
  18  -6   6 10.3476 10.6032   1
 -18   6  -6 -1.3959 8.94196   1
 -21  -7   6 125.665 16.4698   1
 -21  -7   6 113.030 21.1110   1
 -19  -7   6 7.26472 22.4752   1
 -19  -7   6 -5.0657 9.47440   1
 -17  -7   6 288.654 20.5306   1
 -17  -7   6 328.843 24.7173   1
  17   7  -6 321.074 19.7465   1
 -15  -7   6 24.8281 8.28768   1
  15   7  -6 34.4944 8.65322   1
 -13  -7   6 -5.4301 5.76944   1
 -13  -7   6 -9.7402 7.70109   1
  13   7  -6 -1.6122 5.80411   1
 -11  -7   6 797.799 28.6913   1
 -11  -7   6 799.752 29.1841   1
 -11   7   6 802.861 19.8046   1
  11   7  -6 817.250 27.5438   1
  -9  -7   6 362.564 19.1584   1
   9  -7  -6 388.353 10.7226   1
   9  -7  -6 358.968 10.7826   1
  -9  -7   6 389.123 18.3011   1
   9   7  -6 385.311 17.7525   1
  -9   7   6 367.150 12.6131   1
   7  -7  -6 9.20446 3.60343   1
  -7  -7   6 15.3731 5.72200   1
  -7  -7   6 3.88208 6.12073   1
  -7   7   6 6.91917 3.44483   1
   7   7  -6 8.49417 4.66390   1
  -5  -7   6 249.265 15.2643   1
   5  -7  -6 226.843 11.1270   1
  -5  -7   6 215.802 13.6707   1
   5  -7  -6 242.348 10.8413   1
  -5   7   6 242.145 11.4047   1
   5   7  -6 250.091 13.4873   1
   3  -7  -6 29.8809 5.41169   1
  -3  -7   6 21.9218 5.95458   1
  -3  -7   6 17.2208 5.84048   1
   3   7  -6 27.3810 5.36267   1
  -3   7   6 15.4511 4.70627   1
   1  -7  -6 40.5561 5.55909   1
   1  -7  -6 40.5459 6.81255   1
  -1  -7   6 34.7786 6.27265   1
  -1   7   6 51.4351 7.33558   1
   1   7  -6 33.0863 6.63375   1
   1  -7   6 193.794 13.3762   1
  -1  -7  -6 236.830 12.6071   1
  -1  -7  -6 215.622 12.5434   1
  -1   7  -6 214.575 12.7742   1
   1   7   6 210.655 14.2760   1
   3  -7   6 4.25720 5.42687   1
  -3  -7  -6 12.1955 5.06673   1
  -3  -7  -6 14.0593 4.90902   1
   3   7   6 16.8807 6.15323   1
  -3   7  -6 7.63560 3.87228   1
  -5  -7  -6 27.6463 6.88042   1
  -5  -7  -6 31.0416 6.51543   1
   5  -7   6 37.2404 7.33337   1
   5   7   6 41.0049 8.98256   1
  -5   7  -6 34.6533 6.55811   1
  -7  -7  -6 12.4735 6.37601   1
   7  -7   6 15.3568 6.62998   1
  -7  -7  -6 11.2997 5.93420   1
  -7   7  -6 14.1086 5.44415   1
   7   7   6 28.6774 9.20123   1
  -9  -7  -6 72.7771 10.3689   1
  -9  -7  -6 88.7216 12.5646   1
   9  -7   6 73.4081 10.7344   1
  -9   7  -6 84.9779 9.69107   1
   9   7   6 42.0361 9.11508   1
  11  -7   6 324.378 17.5171   1
 -11  -7  -6 332.833 20.7512   1
 -11  -7  -6 338.619 22.8930   1
  11   7   6 327.809 23.1771   1
 -11   7  -6 307.603 17.1171   1
  13  -7   6 -2.5061 7.27409   1
 -13  -7  -6 1.81401 8.07725   1
 -13  -7  -6 10.7941 12.3567   1
  13   7   6 14.6253 12.3960   1
 -13   7  -6 11.4286 7.00879   1
  15  -7   6 12.0103 8.76243   1
 -15  -7  -6 11.0331 15.0904   1
 -15  -7  -6 6.34598 10.4720   1
 -15   7  -6 2.91353 7.55043   1
 -17  -7  -6 11.1229 12.4866   1
 -17  -7  -6 -16.365 18.0840   1
 -19  -7  -6 18.6947 14.3692   1
 -19   7  -6 15.2286 10.2396   1
 -20  -8   6 14.5521 18.4286   1
 -20  -8   6 -3.9250 10.2892   1
 -18  -8   6 474.157 32.5490   1
 -18  -8   6 476.961 26.8178   1
 -16  -8   6 43.3599 10.7535   1
 -16  -8   6 50.0739 13.6448   1
  16   8  -6 52.0294 10.0677   1
 -14  -8   6 80.8287 13.5365   1
 -14  -8   6 67.4424 11.5914   1
  14   8  -6 69.3529 10.2102   1
 -12  -8   6 298.059 18.9022   1
 -12  -8   6 296.853 21.5029   1
  12   8  -6 320.370 18.5198   1
 -10  -8   6 12.2988 9.22134   1
 -10  -8   6 7.98102 6.87240   1
  10   8  -6 1.44841 5.78130   1
 -10   8   6 8.65953 4.26734   1
  -8  -8   6 27.3048 8.13210   1
   8  -8  -6 41.2169 5.16520   1
   8  -8  -6 48.8042 5.89475   1
  -8  -8   6 43.7261 7.96384   1
  -8   8   6 52.2775 6.12676   1
   8   8  -6 41.5999 7.54697   1
   6  -8  -6 30.3302 5.47185   1
  -6  -8   6 35.6884 7.66749   1
  -6  -8   6 20.1747 6.70636   1
   6  -8  -6 34.0947 5.38455   1
  -6   8   6 42.1051 6.09570   1
   6   8  -6 31.3847 7.24542   1
   4  -8  -6 328.929 14.2109   1
  -4  -8   6 324.163 17.9076   1
   4  -8  -6 321.791 13.8685   1
  -4  -8   6 315.739 16.7217   1
  -4   8   6 332.414 15.0443   1
   4   8  -6 323.094 16.2096   1
  -2  -8   6 69.0807 9.47832   1
  -2  -8   6 75.3113 9.73363   1
   2  -8  -6 62.1962 7.51547   1
   2  -8  -6 54.7548 6.88796   1
   2   8  -6 48.3795 7.09021   1
  -2   8   6 75.6956 8.86580   1
   0  -8   6 958.400 33.1368   1
   0  -8  -6 1111.58 35.2540   1
   0  -8   6 1020.56 31.5834   1
   0  -8  -6 1018.47 30.3622   1
   0   8   6 1043.18 31.4020   1
   0   8  -6 982.605 30.7307   1
   2  -8   6 47.6314 8.44321   1
   2  -8   6 38.5836 6.56711   1
  -2  -8  -6 29.9631 6.70924   1
  -2  -8  -6 52.3231 8.29954   1
   2   8   6 38.7314 7.80783   1
  -2   8  -6 33.0991 6.33264   1
   4  -8   6 61.1984 8.99360   1
  -4  -8  -6 47.5706 8.66856   1
  -4  -8  -6 57.4340 8.34245   1
   4   8   6 65.8241 10.0825   1
  -4   8  -6 51.2307 7.68358   1
  -6  -8  -6 87.5229 10.8766   1
  -6  -8  -6 71.0593 9.65794   1
   6  -8   6 100.160 11.1753   1
  -6   8  -6 73.4224 8.55552   1
   6   8   6 88.5317 12.2356   1
  -8  -8  -6 31.8321 9.42906   1
   8  -8   6 33.5191 8.63341   1
  -8  -8  -6 53.0728 9.98441   1
   8   8   6 50.1148 11.1977   1
  -8   8  -6 51.0758 8.36531   1
  10  -8   6 1196.98 35.2796   1
 -10  -8  -6 1157.96 39.9993   1
 -10  -8  -6 1165.85 39.7709   1
 -10   8  -6 1238.38 35.9804   1
  10   8   6 1209.25 41.7226   1
 -12  -8  -6 95.8537 12.9492   1
  12  -8   6 123.532 12.7460   1
 -12  -8  -6 106.545 14.5994   1
 -12   8  -6 95.3161 11.2840   1
  12   8   6 145.588 18.9057   1
 -14  -8  -6 129.264 20.0504   1
  14  -8   6 94.5846 11.4930   1
 -14  -8  -6 93.7922 14.4437   1
 -14   8  -6 100.028 12.2073   1
 -16  -8  -6 9.24922 20.3153   1
 -16  -8  -6 20.3775 12.2655   1
  16  -8   6 -9.9289 8.65218   1
 -16   8  -6 -14.733 10.8259   1
 -18  -8  -6 7.78175 15.2158   1
 -18  -8  -6 -22.628 24.2323   1
 -18   8  -6 30.2568 10.3765   1
 -21  -9   6 230.901 27.5707   1
 -19  -9   6 48.3079 12.9088   1
 -19  -9   6 87.2556 21.3909   1
 -17  -9   6 74.3900 13.6714   1
 -17  -9   6 47.0037 16.7424   1
  17   9  -6 69.7785 12.0740   1
 -15  -9   6 718.605 35.2782   1
 -15  -9   6 759.595 32.2369   1
  15   9  -6 803.498 31.8509   1
 -13  -9   6 88.4610 14.9084   1
 -13  -9   6 42.2500 9.38568   1
  13   9  -6 73.1078 11.4048   1
 -11  -9   6 -11.377 9.19715   1
 -11  -9   6 4.48076 6.32327   1
  11   9  -6 -1.4001 6.37863   1
 -11   9   6 1.63627 4.55915   1
   9  -9  -6 54.4166 5.68399   1
  -9  -9   6 74.8629 10.8075   1
  -9  -9   6 63.6797 12.3358   1
   9  -9  -6 60.4562 6.16329   1
   9   9  -6 67.2452 10.0933   1
  -9   9   6 52.2468 6.79370   1
  -7  -9   6 185.529 16.8221   1
  -7  -9   6 204.693 15.3715   1
   7  -9  -6 172.125 10.5551   1
   7   9  -6 168.004 13.9624   1
  -7   9   6 181.047 11.8144   1
   5  -9  -6 14.6580 5.33702   1
   5  -9  -6 7.25438 5.09471   1
  -5  -9   6 11.4061 7.36696   1
  -5  -9   6 7.91578 5.22329   1
   5   9  -6 12.2064 5.69491   1
  -5   9   6 6.66496 4.97897   1
   3  -9  -6 222.653 13.1549   1
  -3  -9   6 229.342 14.9588   1
  -3  -9   6 251.189 16.9880   1
   3  -9  -6 203.282 12.3648   1
   3   9  -6 231.752 14.2924   1
  -3   9   6 205.853 13.7333   1
   1  -9  -6 677.575 23.7180   1
   1  -9  -6 648.792 23.3858   1
  -1  -9   6 690.477 25.5134   1
  -1  -9   6 699.295 26.3654   1
   1   9  -6 700.919 25.0298   1
  -1   9   6 722.873 25.1092   1
  -1  -9  -6 214.676 13.9363   1
   1  -9   6 219.507 14.3791   1
  -1  -9  -6 173.536 13.7918   1
   1  -9   6 206.311 15.6373   1
   1   9   6 190.480 15.4482   1
  -1   9  -6 178.879 13.2457   1
  -3  -9  -6 8.62685 5.88812   1
  -3  -9  -6 2.06373 5.76434   1
   3  -9   6 0.01088 6.64242   1
   3  -9   6 6.92190 6.33487   1
  -3   9  -6 0.96114 4.74314   1
   3   9   6 8.77893 7.58326   1
   5  -9   6 294.438 18.4042   1
   5  -9   6 292.738 16.4998   1
  -5  -9  -6 292.987 17.8634   1
  -5  -9  -6 306.239 19.0098   1
   5   9   6 297.114 20.3404   1
  -5   9  -6 289.598 16.1695   1
   7  -9   6 258.549 17.8650   1
  -7  -9  -6 285.253 20.4802   1
   7  -9   6 292.075 16.5832   1
  -7  -9  -6 298.772 19.1461   1
   7   9   6 291.596 22.0793   1
  -7   9  -6 280.793 16.6025   1
   9  -9   6 12.1852 9.75674   1
  -9  -9  -6 14.5144 8.56344   1
  -9  -9  -6 25.5247 11.2607   1
   9  -9   6 5.49849 8.10175   1
   9   9   6 9.94070 11.3099   1
  -9   9  -6 -7.5292 5.92224   1
 -11  -9  -6 322.677 22.4771   1
  11  -9   6 335.061 19.7948   1
  11  -9   6 288.226 18.5578   1
 -11  -9  -6 324.566 25.7623   1
 -11   9  -6 307.332 17.8596   1
  11   9   6 364.359 29.3377   1
  13  -9   6 -10.354 8.87236   1
 -13  -9  -6 17.5739 12.7282   1
 -13  -9  -6 -13.426 13.2111   1
 -13   9  -6 -2.0058 7.22734   1
 -15  -9  -6 22.6345 13.3731   1
  15  -9   6 22.7578 11.0944   1
 -15  -9  -6 2.79560 18.7493   1
  15  -9   6 7.91877 10.1378   1
 -17  -9  -6 -0.6760 14.6482   1
 -17  -9  -6 17.2663 26.6762   1
  17  -9   6 0.04542 12.1547   1
 -17   9  -6 5.67105 9.67248   1
 -20 -10   6 -52.108 25.1303   1
 -20 -10   6 -20.049 13.8107   1
 -18 -10   6 137.412 18.9310   1
 -18 -10   6 136.816 24.3461   1
 -16 -10   6 265.711 23.7000   1
 -16 -10   6 259.029 25.8502   1
  16  10  -6 261.353 23.8141   1
 -14 -10   6 17.0693 14.2257   1
 -14 -10   6 34.0458 11.2466   1
  14  10  -6 28.5930 9.84856   1
 -12 -10   6 119.072 16.5649   1
 -12 -10   6 95.4821 13.2935   1
  12  10  -6 118.074 13.8782   1
  10 -10  -6 15.9398 4.31434   1
 -10 -10   6 8.44672 7.99137   1
 -10 -10   6 5.22497 11.4151   1
  10 -10  -6 12.9566 4.82101   1
  10  10  -6 9.83039 7.37763   1
 -10  10   6 17.3331 6.01270   1
  -8 -10   6 105.546 12.2027   1
   8 -10  -6 132.589 10.5334   1
  -8 -10   6 123.401 15.2445   1
   8  10  -6 125.304 14.2281   1
  -8  10   6 150.510 12.0819   1
   6 -10  -6 110.363 11.0579   1
   6 -10  -6 122.087 11.0270   1
  -6 -10   6 88.6784 11.0411   1
  -6 -10   6 121.379 14.6392   1
  -6  10   6 122.310 11.9268   1
   6  10  -6 122.304 13.2828   1
  -4 -10   6 30.7380 8.17275   1
   4 -10  -6 26.9447 6.98742   1
  -4 -10   6 18.9052 8.29951   1
   4 -10  -6 30.9345 6.62971   1
   4  10  -6 32.4124 6.89718   1
  -4  10   6 36.4781 7.39877   1
   2 -10  -6 1.63703 5.36577   1
  -2 -10   6 16.4714 6.56724   1
  -2 -10   6 12.8894 9.21492   1
   2 -10  -6 -1.1541 6.34757   1
   2  10  -6 3.09130 6.16998   1
  -2  10   6 0.79273 6.16543   1
   0 -10  -6 165.579 14.3669   1
   0 -10  -6 176.858 13.4903   1
   0 -10   6 178.418 16.6212   1
   0 -10   6 187.734 14.8193   1
   0  10  -6 190.010 14.2158   1
   0  10   6 188.687 16.3502   1
   2 -10   6 1548.15 44.2035   1
  -2 -10  -6 1544.57 43.9167   1
  -2 -10  -6 1607.82 44.9049   1
   2 -10   6 1509.46 44.6010   1
   2  10   6 1546.57 45.8866   1
  -2  10  -6 1566.28 43.8685   1
  -4 -10  -6 57.6194 9.96217   1
   4 -10   6 89.0203 11.6534   1
  -4 -10  -6 88.9988 11.7045   1
   4 -10   6 106.166 12.1887   1
   4  10   6 76.3985 12.2626   1
  -4  10  -6 99.3598 11.6336   1
   6 -10   6 40.8885 10.7142   1
   6 -10   6 20.8957 7.91320   1
  -6 -10  -6 30.9284 9.14117   1
  -6 -10  -6 33.6263 9.96569   1
  -6  10  -6 29.4622 8.11557   1
   6  10   6 39.6479 12.5739   1
  -8 -10  -6 966.884 36.2363   1
  -8 -10  -6 940.264 36.7317   1
   8 -10   6 913.805 31.0293   1
   8 -10   6 950.816 32.9867   1
   8  10   6 957.573 38.5509   1
  -8  10  -6 942.250 31.7604   1
 -10 -10  -6 28.5614 15.2502   1
  10 -10   6 12.2250 9.08393   1
  10 -10   6 16.3496 10.4486   1
 -10 -10  -6 13.8874 10.3825   1
  10  10   6 -14.383 14.5064   1
 -10  10  -6 5.54766 7.18903   1
  12 -10   6 -9.1013 10.2747   1
  12 -10   6 -0.9224 8.81355   1
 -12 -10  -6 17.5506 17.5158   1
 -12  10  -6 10.8810 8.37553   1
  14 -10   6 18.5947 8.89900   1
  14 -10   6 39.5989 12.4890   1
 -14 -10  -6 24.7786 13.2270   1
 -14 -10  -6 29.9056 20.9130   1
 -14  10  -6 26.8584 11.4696   1
 -16 -10  -6 31.8613 15.9207   1
  16 -10   6 31.7609 12.3204   1
 -16  10  -6 19.5690 9.80256   1
 -19 -11   6 73.4247 27.0740   1
 -17 -11   6 84.0835 16.2390   1
 -17 -11   6 71.1778 21.3870   1
 -15 -11   6 170.340 24.7084   1
 -15 -11   6 101.671 16.6750   1
  15  11  -6 160.136 18.4839   1
 -13 -11   6 39.9703 11.7018   1
 -13 -11   6 20.6120 14.6595   1
  13  11  -6 25.1121 10.4236   1
 -11 -11   6 24.9744 14.5689   1
 -11 -11   6 11.5323 9.28617   1
  11  11  -6 11.3472 9.47076   1
  -9 -11   6 0.24630 10.9909   1
   9 -11  -6 -5.1597 4.79513   1
   9 -11  -6 1.53840 5.78365   1
  -9 -11   6 -0.3537 8.17250   1
  -9  11   6 3.92895 6.50478   1
   9  11  -6 3.74880 7.19612   1
  -7 -11   6 51.0697 12.6441   1
   7 -11  -6 33.5126 7.43240   1
  -7 -11   6 23.3865 9.42759   1
   7 -11  -6 36.5195 7.10130   1
   7  11  -6 38.4978 8.81827   1
  -7  11   6 47.3450 8.31336   1
  -5 -11   6 85.3896 13.7654   1
   5 -11  -6 92.8319 10.3989   1
   5 -11  -6 95.9998 11.8722   1
  -5 -11   6 98.2140 12.7602   1
   5  11  -6 63.0269 10.4187   1
  -5  11   6 92.2529 11.3976   1
  -3 -11   6 156.253 15.5076   1
   3 -11  -6 152.581 14.2856   1
   3 -11  -6 123.566 12.4865   1
  -3 -11   6 141.005 15.0970   1
  -3  11   6 145.940 15.5439   1
   3  11  -6 132.829 14.5545   1
   1 -11  -6 82.4756 10.6995   1
  -1 -11   6 71.8171 13.0404   1
  -1 -11   6 82.9184 11.5174   1
  -1  11   6 89.9011 12.8179   1
   1  11  -6 59.0409 9.60027   1
   1 -11   6 6.62376 8.67381   1
  -1 -11  -6 1.63853 6.89269   1
  -1 -11  -6 6.20942 8.11419   1
   1 -11   6 -2.6320 6.43217   1
   1  11   6 9.23491 9.25311   1
  -1  11  -6 2.33910 6.40481   1
  -3 -11  -6 186.548 18.7799   1
   3 -11   6 181.616 15.5158   1
  -3 -11  -6 181.778 16.1744   1
   3 -11   6 152.216 18.3055   1
  -3  11  -6 167.590 14.5749   1
   3  11   6 168.866 17.5016   1
  -5 -11  -6 228.928 21.3400   1
   5 -11   6 222.535 20.0103   1
  -5 -11  -6 205.453 18.0857   1
   5 -11   6 246.521 17.2766   1
   5  11   6 238.942 23.0272   1
  -5  11  -6 240.228 16.8870   1
  -7 -11  -6 10.7898 9.74671   1
  -7 -11  -6 21.1567 12.9051   1
   7 -11   6 11.3669 17.9208   1
   7 -11   6 9.95920 7.49123   1
   7  11   6 20.8431 12.5676   1
  -7  11  -6 21.6745 8.07819   1
   9 -11   6 45.0250 12.6712   1
   9 -11   6 43.1028 10.6548   1
  -9 -11  -6 35.0299 10.5709   1
  -9 -11  -6 55.4619 14.6011   1
   9  11   6 18.2654 15.9756   1
  -9  11  -6 53.9996 10.2398   1
  11 -11   6 4.20780 9.53667   1
  11 -11   6 16.2158 12.4611   1
 -11 -11  -6 8.89987 14.2915   1
 -11  11  -6 -2.9249 8.08864   1
  13 -11   6 -15.921 12.4043   1
 -13 -11  -6 -0.3703 11.7768   1
 -13  11  -6 6.23087 8.81020   1
  15 -11   6 126.998 15.7639   1
 -15 -11  -6 159.900 23.2383   1
 -15  11  -6 127.208 14.3980   1
 -16 -12   6 31.6498 24.0155   1
 -16 -12   6 50.0439 15.2376   1
  16  12  -6 17.0873 15.0685   1
 -14 -12   6 347.415 27.7642   1
 -14 -12   6 354.732 38.7039   1
  14  12  -6 381.346 28.5106   1
 -12 -12   6 19.4114 16.5064   1
  12  12  -6 33.3062 11.0611   1
  10 -12  -6 19.7954 6.96536   1
  10 -12  -6 23.4858 6.22719   1
 -10 -12   6 24.7902 11.1560   1
 -10 -12   6 33.2393 14.5979   1
 -10  12   6 29.4066 8.27265   1
  10  12  -6 27.3383 10.9016   1
   8 -12  -6 38.2867 8.71739   1
   8 -12  -6 41.0541 8.24405   1
  -8 -12   6 28.9740 10.0123   1
   8  12  -6 34.1821 10.4384   1
  -8  12   6 29.4391 9.06227   1
  -6 -12   6 300.091 29.5705   1
   6 -12  -6 266.390 17.0478   1
  -6 -12   6 313.518 22.3615   1
   6 -12  -6 319.893 18.1023   1
  -6  12   6 312.284 19.4337   1
   6  12  -6 344.109 21.4581   1
  -4 -12   6 777.742 32.1173   1
   4 -12  -6 778.852 27.8375   1
   4 -12  -6 769.744 28.5625   1
  -4 -12   6 831.299 37.6043   1
   4  12  -6 785.182 31.5254   1
  -4  12   6 804.449 30.6922   1
  -2 -12   6 148.599 16.2252   1
  -2 -12   6 111.425 15.6503   1
   2 -12  -6 132.549 14.3563   1
   2 -12  -6 148.858 14.7578   1
   2  12  -6 122.031 14.5292   1
  -2  12   6 114.891 13.9192   1
   0 -12  -6 47.0877 20.7256   1
   0 -12   6 22.6183 8.30484   1
   0 -12  -6 26.5794 8.00683   1
   0  12  -6 39.5670 9.66505   1
   0  12   6 39.6852 12.8583   1
   2 -12   6 45.3133 10.1749   1
  -2 -12  -6 47.2888 12.5980   1
   2 -12   6 49.1129 13.5190   1
  -2 -12  -6 46.6414 9.42680   1
  -2  12  -6 29.5566 8.44760   1
   2  12   6 65.5752 14.5880   1
  -4 -12  -6 265.794 20.4630   1
  -4 -12  -6 287.529 25.8123   1
   4 -12   6 274.376 19.0384   1
   4 -12   6 262.035 23.8257   1
  -4  12  -6 261.908 18.6629   1
   4  12   6 279.337 26.3982   1
  -6 -12  -6 10.2222 13.3827   1
   6 -12   6 7.03874 8.52102   1
   6 -12   6 14.5272 13.5476   1
  -6 -12  -6 5.09472 10.4105   1
   6  12   6 13.6813 15.0718   1
  -6  12  -6 8.06876 8.07363   1
   8 -12   6 63.0709 11.3543   1
  -8 -12  -6 81.1992 15.9025   1
   8 -12   6 90.2365 15.9161   1
   8  12   6 43.9621 18.0797   1
  -8  12  -6 56.5847 16.3252   1
 -10 -12  -6 -14.883 13.7565   1
  10 -12   6 20.6511 11.5894   1
 -10  12  -6 6.51575 8.88901   1
 -12 -12  -6 19.7946 15.2322   1
  12 -12   6 -13.708 13.7308   1
 -12  12  -6 32.3034 10.3523   1
 -14 -12  -6 28.1665 18.1018   1
 -14  12  -6 4.98294 10.5858   1
 -15 -13   6 -13.384 14.1674   1
 -13 -13   6 71.8186 16.1889   1
  13  13  -6 73.2601 17.0821   1
  11 -13  -6 0.07648 6.09771   1
 -11 -13   6 9.68519 11.7530   1
  11 -13  -6 2.48652 6.88738   1
  11  13  -6 -19.319 10.3889   1
  -9 -13   6 70.3762 14.8046   1
   9 -13  -6 66.9389 10.6294   1
   9 -13  -6 65.4910 11.3288   1
  -9 -13   6 52.8927 16.3148   1
  -9  13   6 55.4540 11.1973   1
   9  13  -6 73.6404 14.1461   1
   7 -13  -6 156.866 16.2324   1
  -7 -13   6 175.705 20.8889   1
  -7 -13   6 208.553 23.6658   1
  -7  13   6 149.707 17.8096   1
   7  13  -6 107.625 13.8377   1
  -5 -13   6 66.7703 17.5358   1
   5 -13  -6 75.0914 10.7017   1
   5 -13  -6 66.7819 12.2896   1
  -5 -13   6 54.6804 12.1147   1
  -5  13   6 97.5106 14.0095   1
   5  13  -6 56.4607 11.1145   1
  -3 -13   6 104.207 18.0340   1
  -3 -13   6 80.5833 12.6848   1
   3 -13  -6 92.3890 14.0177   1
   3 -13  -6 57.1124 10.2002   1
  -3  13   6 37.1487 12.2655   1
   3  13  -6 72.3672 13.1741   1
   1 -13  -6 112.151 14.1653   1
  -1 -13   6 121.247 15.5048   1
   1 -13  -6 93.5102 13.9100   1
  -1 -13   6 104.507 17.7479   1
   1  13  -6 74.2729 12.1871   1
  -1  13   6 96.9257 16.8013   1
  -1 -13  -6 2.48910 8.70657   1
  -1 -13  -6 0.49556 12.0167   1
   1 -13   6 -2.2843 8.82737   1
   1 -13   6 9.13264 13.2702   1
   1  13   6 2.80167 12.9987   1
  -1  13  -6 10.0948 8.74273   1
  -3 -13  -6 24.0506 10.8402   1
   3 -13   6 16.8546 14.1360   1
   3 -13   6 26.7781 9.75713   1
  -3  13  -6 46.2262 10.0704   1
   3  13   6 58.3022 16.2419   1
   5 -13   6 50.4855 12.2462   1
  -5 -13  -6 64.2363 13.2353   1
   5  13   6 80.3484 19.0005   1
   7 -13   6 29.7013 10.5093   1
  -7 -13  -6 62.2155 14.8139   1
   7  13   6 62.7448 20.0768   1
  -7  13  -6 36.9312 10.6901   1
   9 -13   6 5.65064 10.8414   1
  -9 -13  -6 3.59477 15.3398   1
  -9  13  -6 8.59418 9.98944   1
  11 -13   6 -3.1237 12.3445   1
 -11 -13  -6 -5.3906 14.5462   1
 -11  13  -6 30.5598 10.7046   1
 -14 -14   6 45.8231 17.6815   1
  14  14  -6 29.6885 18.5438   1
 -12 -14   6 -12.095 13.9484   1
  12  14  -6 -3.5686 13.7942   1
  10 -14  -6 3.40311 8.56533   1
 -10 -14   6 33.0935 14.2260   1
  10 -14  -6 32.2398 19.7319   1
  10  14  -6 27.0386 14.2706   1
   8 -14  -6 16.2183 9.81966   1
   8 -14  -6 11.5001 11.1274   1
  -8 -14   6 27.8483 13.9578   1
  -8  14   6 10.6125 11.9032   1
   8  14  -6 -6.3219 11.7733   1
   6 -14  -6 52.1998 11.0570   1
  -6 -14   6 56.4389 14.7035   1
   6 -14  -6 59.3880 13.8919   1
   6  14  -6 37.8327 11.1080   1
  -6  14   6 68.1392 15.1216   1
   4 -14  -6 27.4203 9.51903   1
  -4 -14   6 44.7346 13.8095   1
  -4  14   6 19.9649 13.9064   1
   4  14  -6 34.9839 10.8841   1
   2 -14  -6 99.1312 14.2292   1
  -2 -14   6 96.7927 15.6307   1
   2  14  -6 85.8849 14.8350   1
  -2  14   6 88.4288 16.0222   1
   0 -14  -6 -2.9262 9.05235   1
   0 -14   6 -9.8026 10.7811   1
   0  14   6 -5.2509 14.1621   1
   0  14  -6 -9.8219 9.79109   1
   2 -14   6 4.60803 10.6874   1
  -2 -14  -6 0.31434 10.2816   1
  -2  14  -6 7.41538 8.81857   1
   2  14   6 -6.7985 15.9915   1
  -4 -14  -6 15.2015 11.1687   1
   4 -14   6 23.7538 11.3341   1
  -4  14  -6 24.3606 10.5395   1
   4  14   6 23.2240 37.4404   1
   6 -14   6 25.5074 12.0891   1
  -6 -14  -6 15.6397 13.0793   1
   6  14   6 39.3850 22.7029   1
  -6  14  -6 23.3872 9.90017   1
   8 -14   6 -3.3110 11.4139   1
  -8 -14  -6 8.88157 13.8083   1
  -8  14  -6 -15.843 9.89512   1
 -10 -14  -6 -6.2156 16.3631   1
 -10  14  -6 34.6805 12.9358   1
 -11 -15   6 18.3764 17.0237   1
  11 -15  -6 8.39904 12.1327   1
  11  15  -6 -7.6108 16.6203   1
  -9 -15   6 42.5829 16.5924   1
   9  15  -6 28.8200 13.8091   1
  -7 -15   6 42.5235 19.7353   1
   7 -15  -6 -13.384 12.4798   1
  -7  15   6 25.2996 16.0279   1
   7  15  -6 31.2636 15.0126   1
   5 -15  -6 64.4228 12.5201   1
  -5 -15   6 70.7163 15.8862   1
  -5  15   6 85.6879 17.5327   1
   5  15  -6 58.4841 14.2616   1
  -3 -15   6 42.0958 14.8844   1
   3 -15  -6 32.7924 12.0834   1
   3  15  -6 56.1073 13.9383   1
  -3  15   6 42.1631 17.5873   1
  -1 -15   6 63.5412 13.8215   1
   1 -15  -6 33.8674 13.0718   1
   1  15  -6 35.2299 12.6875   1
  -1  15   6 69.4584 20.2622   1
   1 -15   6 24.8241 13.2425   1
  -1 -15  -6 16.5396 12.1667   1
   1  15   6 -32.692 15.4181   1
  -1  15  -6 14.7796 11.7497   1
  -3 -15  -6 113.562 16.9561   1
   3 -15   6 98.7943 16.3843   1
  -3  15  -6 77.1694 13.9012   1
   3  15   6 86.7531 22.0028   1
  -5 -15  -6 20.2687 16.0875   1
   5 -15   6 -0.3476 12.4576   1
  -5  15  -6 14.8031 11.8239   1
   7 -15   6 5.75437 12.9979   1
  -7 -15  -6 20.8604 16.2629   1
  -7  15  -6 10.5328 12.1650   1
  -8 -16   6 -2.1259 16.9270   1
   8  16  -6 -1.4805 13.7177   1
  -6 -16   6 157.314 22.3997   1
   6  16  -6 115.306 17.4998   1
  -4 -16   6 13.5656 15.6017   1
   4 -16  -6 1.82061 11.9488   1
   4  16  -6 19.1671 12.0997   1
  -4  16   6 25.8485 19.6700   1
   2 -16  -6 2.04948 12.7579   1
  -2 -16   6 2.50740 16.0479   1
   2  16  -6 46.5270 15.1264   1
  -2  16   6 16.0863 19.6888   1
   0 -16   6 15.6723 15.4325   1
   0 -16  -6 4.39645 13.8632   1
   0  16   6 47.6312 23.2111   1
   0  16  -6 13.8941 12.4414   1
  -2 -16  -6 99.4335 18.0858   1
   2 -16   6 103.385 18.7009   1
   2  16   6 96.0834 25.7005   1
  -2  16  -6 78.2466 14.3856   1
  -4 -16  -6 72.6254 19.7919   1
   4 -16   6 35.2916 15.8275   1
  -4  16  -6 39.3477 14.6712   1
 -24   0   7 17.8706 14.4221   1
 -24   0   7 0.28760 7.18075   1
 -22   0   7 -6.0428 7.42255   1
 -22   0   7 0.72267 5.82104   1
 -20   0   7 -4.0696 4.87337   1
 -20   0   7 -4.9374 7.06186   1
 -18   0   7 -5.8168 4.29422   1
 -18   0   7 4.77430 5.65956   1
 -16   0   7 -1.8528 4.17681   1
 -16   0   7 -1.7681 3.69012   1
 -14   0   7 6.97037 3.88844   1
  14   0  -7 2.67477 2.85382   1
 -14   0   7 4.26680 3.52330   1
 -12   0   7 1.78958 3.14690   1
 -12   0   7 0.23946 3.14156   1
 -10   0   7 2.21357 3.17793   1
  10   0  -7 -2.7427 2.35565   1
   8   0  -7 0.03338 2.79013   1
  -8   0   7 -0.1984 2.81342   1
   6   0  -7 1.19897 2.65517   1
  -6   0   7 -5.8779 2.45107   1
   4   0  -7 0.20732 2.84586   1
  -4   0   7 0.55392 2.81683   1
  -2   0   7 1.20876 3.13234   1
   2   0  -7 6.29861 3.05641   1
   0   0   7 7.32760 3.13806   1
   0   0  -7 7.50009 2.97017   1
   2   0   7 1.90208 3.58044   1
  -2   0  -7 1.70361 3.13250   1
  -4   0  -7 -2.0058 2.75790   1
   4   0   7 0.61979 4.02578   1
  -6   0  -7 -0.5162 3.35439   1
   6   0   7 -0.2470 3.85464   1
   8   0   7 -2.5111 4.75475   1
  -8   0  -7 -4.4436 3.86648   1
  10   0   7 -3.4843 5.54201   1
 -10   0  -7 2.07371 4.89694   1
  12   0   7 -7.1881 6.33719   1
 -12   0  -7 3.12772 5.83315   1
 -14   0  -7 -0.7979 7.26238   1
  14   0   7 -3.3671 8.78303   1
  16   0   7 -10.501 11.2477   1
 -16   0  -7 -13.709 7.76267   1
 -18   0  -7 9.79122 10.7893   1
 -20   0  -7 -8.2888 11.5632   1
 -23  -1   7 64.6527 13.6917   1
 -23  -1   7 61.3073 9.48015   1
 -23   1   7 59.2151 7.24314   1
 -23   1   7 62.5643 7.06599   1
 -21  -1   7 23.6876 7.14172   1
 -21  -1   7 15.6319 7.87955   1
 -21   1   7 17.5018 8.09509   1
 -21   1   7 16.8253 5.17795   1
 -19  -1   7 90.8509 10.6716   1
 -19  -1   7 89.3211 9.68130   1
 -19   1   7 86.5663 8.24661   1
 -19   1   7 80.2696 8.09818   1
 -17  -1   7 29.7451 6.82801   1
 -17  -1   7 27.9532 5.63940   1
 -17   1   7 22.7519 5.44814   1
 -17   1   7 28.7473 4.61571   1
 -15  -1   7 22.5974 5.15489   1
 -15  -1   7 21.5068 5.65239   1
 -15   1   7 21.8127 4.22890   1
 -15   1   7 27.2684 5.03170   1
 -13  -1   7 84.6087 7.72627   1
  13  -1  -7 100.123 5.32793   1
 -13  -1   7 96.5772 8.40657   1
 -13   1   7 92.3528 6.67092   1
 -13   1   7 98.6152 7.33883   1
  13   1  -7 84.1850 7.34293   1
 -11  -1   7 158.349 9.57530   1
  11  -1  -7 164.049 6.93979   1
 -11  -1   7 179.852 9.56109   1
 -11   1   7 151.315 8.20371   1
  11   1  -7 162.089 8.85372   1
  -9  -1   7 178.499 9.55482   1
  -9   1   7 164.650 8.35293   1
   9   1  -7 175.572 8.96893   1
  -7  -1   7 10.2963 3.70096   1
   7  -1  -7 9.99227 3.13389   1
  -7   1   7 15.0339 3.49406   1
   7   1  -7 11.3249 3.79520   1
   5  -1  -7 46.5092 5.16319   1
  -5  -1   7 49.9723 5.91800   1
   5   1  -7 42.4068 6.59507   1
  -5   1   7 48.1315 5.73135   1
  -3  -1   7 157.018 8.80618   1
   3  -1  -7 144.202 8.67756   1
   3   1  -7 127.232 8.25524   1
  -3   1   7 161.144 8.50262   1
  -1  -1   7 160.903 9.34794   1
   1  -1  -7 172.767 9.20325   1
  -1   1   7 171.615 9.11240   1
   1   1  -7 160.651 9.10702   1
  -1  -1  -7 1330.15 33.5511   1
   1  -1   7 1301.89 33.4352   1
   1   1   7 1308.17 33.1043   1
  -1   1  -7 1235.64 33.1598   1
   3  -1   7 -0.0968 3.02179   1
  -3  -1  -7 -0.0931 3.36226   1
   3   1   7 3.68765 3.83580   1
  -3   1  -7 -1.1128 3.51234   1
  -5  -1  -7 237.157 12.3605   1
   5  -1   7 236.811 12.8579   1
  -5   1  -7 255.121 12.6222   1
   5   1   7 247.295 12.9129   1
  -7  -1  -7 226.029 12.9024   1
   7  -1   7 228.797 13.3158   1
   7   1   7 213.876 13.1478   1
  -7   1  -7 233.926 12.7746   1
   9  -1   7 23.4191 6.58957   1
  -9  -1  -7 18.0605 4.88677   1
  -9   1  -7 28.6080 6.65494   1
   9   1   7 38.2914 7.19074   1
  11  -1   7 837.117 27.3915   1
 -11  -1  -7 770.599 28.0657   1
 -11   1  -7 800.948 28.0422   1
  11   1   7 821.977 27.9984   1
  13  -1   7 15.2697 7.83950   1
 -13  -1  -7 12.9936 7.49045   1
 -13   1  -7 7.07663 7.21424   1
  13   1   7 -0.1973 8.03402   1
 -15  -1  -7 1.14404 7.33352   1
 -15   1  -7 -0.4967 7.60104   1
  15   1   7 6.43256 10.7691   1
 -17  -1  -7 11.1816 9.71392   1
  17  -1   7 -10.670 11.9083   1
 -19  -1  -7 94.5326 15.3156   1
 -19   1  -7 70.7730 13.9926   1
 -24  -2   7 14.7414 9.41079   1
 -22  -2   7 17.9989 9.27499   1
 -22  -2   7 15.5723 8.25019   1
 -20  -2   7 4.88382 6.36452   1
 -20  -2   7 10.4277 7.62614   1
 -18  -2   7 -5.2649 4.82414   1
 -18  -2   7 -0.9285 6.40548   1
 -18   2   7 5.81016 3.79837   1
 -18   2   7 -1.7910 3.04075   1
 -16  -2   7 146.745 10.9772   1
 -16  -2   7 151.657 11.8465   1
 -16   2   7 158.014 8.37644   1
  16   2  -7 139.509 10.8586   1
 -16   2   7 160.121 7.40964   1
 -14  -2   7 367.385 15.8909   1
 -14  -2   7 358.749 15.2995   1
  14   2  -7 359.406 14.5143   1
 -14   2   7 361.611 11.9473   1
 -14   2   7 369.339 11.5729   1
 -12  -2   7 449.855 16.9280   1
 -12  -2   7 465.290 17.3385   1
 -12   2   7 465.923 15.8320   1
  12   2  -7 482.379 16.8123   1
  10  -2  -7 308.447 9.14086   1
 -10  -2   7 297.086 13.1533   1
 -10  -2   7 282.981 12.9046   1
  10   2  -7 300.110 12.6564   1
 -10   2   7 307.367 10.6426   1
  -8  -2   7 30.8940 5.21430   1
  -8   2   7 29.6654 3.98330   1
   8   2  -7 21.0148 4.32280   1
  -6  -2   7 25.3784 4.83265   1
   6  -2  -7 12.5899 3.63349   1
   6   2  -7 13.4506 3.69396   1
  -6   2   7 14.6015 3.30780   1
   4  -2  -7 329.140 12.2613   1
  -4  -2   7 327.746 13.3701   1
  -4   2   7 319.653 11.9823   1
  -2  -2   7 2791.08 60.5450   1
   2  -2  -7 2581.60 59.9535   1
  -2   2   7 2637.13 59.0255   1
   2   2  -7 2654.75 60.1623   1
   0  -2  -7 360.818 13.9790   1
   0  -2   7 378.434 14.7560   1
   0   2   7 369.913 14.0929   1
   0   2  -7 381.321 14.6897   1
  -2  -2  -7 3849.40 83.9410   1
   2  -2   7 3881.56 83.5568   1
   2   2   7 3839.51 83.2901   1
  -2   2  -7 3715.47 83.6764   1
   4  -2   7 2.56956 3.56847   1
  -4  -2  -7 -0.0648 2.90643   1
   4   2   7 -3.9536 4.54234   1
  -4   2  -7 2.30493 3.36609   1
  -6  -2  -7 -3.4554 3.13873   1
  -6   2  -7 2.08172 3.71170   1
  -8  -2  -7 15.4824 4.84633   1
   8  -2   7 8.30301 5.40306   1
  -8   2  -7 16.3539 5.13327   1
   8   2   7 16.0478 6.47990   1
 -10  -2  -7 231.704 14.5342   1
  10  -2   7 197.664 14.0252   1
 -10   2  -7 206.568 13.9369   1
  10   2   7 224.466 15.6346   1
 -12  -2  -7 451.131 21.6879   1
  12  -2   7 454.460 20.3929   1
  12   2   7 467.828 22.5675   1
 -12   2  -7 465.939 21.2930   1
  14  -2   7 76.9942 11.2413   1
 -14  -2  -7 64.4043 10.1857   1
  14   2   7 91.5870 23.6851   1
 -14   2  -7 73.4536 10.9172   1
  16  -2   7 32.9117 11.7875   1
 -16  -2  -7 30.9592 9.91220   1
  16   2   7 61.3281 14.6974   1
 -16   2  -7 32.9326 10.1317   1
 -18  -2  -7 61.8324 13.5604   1
 -18  -2  -7 39.8644 16.3295   1
 -18   2  -7 55.4334 12.2579   1
 -20  -2  -7 145.236 18.8325   1
 -20   2  -7 151.343 18.1371   1
 -23  -3   7 14.3967 12.4561   1
 -23  -3   7 28.2253 9.60683   1
 -21  -3   7 30.1291 8.69007   1
 -21  -3   7 35.5420 10.0865   1
 -19  -3   7 10.9727 7.71271   1
 -19  -3   7 1.68603 6.40574   1
 -17  -3   7 7.40064 5.61399   1
 -17  -3   7 1.45559 7.51955   1
 -15  -3   7 756.580 24.8044   1
 -15  -3   7 694.983 24.2228   1
  15   3  -7 716.813 23.3702   1
 -13  -3   7 137.577 11.2688   1
 -13  -3   7 148.854 10.7983   1
  13   3  -7 147.823 10.9318   1
 -13   3   7 147.613 6.32017   1
 -13   3   7 150.976 6.76966   1
 -11  -3   7 91.1093 8.66377   1
 -11  -3   7 79.6320 9.00579   1
 -11   3   7 88.2315 5.95124   1
  11   3  -7 78.9455 8.45426   1
  -9  -3   7 0.39294 3.47967   1
   9  -3  -7 0.42902 1.97971   1
  -9  -3   7 8.36623 4.13886   1
  -9   3   7 2.58827 2.61757   1
   9   3  -7 1.00461 3.21273   1
  -7  -3   7 2.55654 3.96035   1
   7   3  -7 5.41746 3.02755   1
  -7   3   7 3.60129 2.52536   1
   5  -3  -7 1310.99 31.3066   1
  -5  -3   7 1259.42 33.4016   1
   5   3  -7 1264.34 32.9806   1
  -5   3   7 1288.18 31.0331   1
  -3  -3   7 1155.30 31.0797   1
   3  -3  -7 1177.25 29.6394   1
   3   3  -7 1135.52 30.6764   1
  -3   3   7 1167.94 29.3192   1
  -1  -3   7 4063.95 86.8390   1
   1  -3  -7 3938.01 85.7485   1
   1   3  -7 4023.06 86.7765   1
  -1   3   7 3898.12 85.2408   1
   1  -3   7 119.999 9.65304   1
  -1   3  -7 131.707 9.24961   1
   1   3   7 128.451 9.08267   1
   3  -3   7 142.423 10.7109   1
  -3  -3  -7 153.510 9.96154   1
   3   3   7 152.891 10.6506   1
  -3   3  -7 153.187 10.2983   1
  -5  -3  -7 152.132 10.4548   1
   5  -3   7 153.047 11.1250   1
  -5   3  -7 143.336 10.1642   1
   5   3   7 165.236 11.6751   1
  -7  -3  -7 402.246 17.7370   1
   7  -3   7 405.976 17.5725   1
  -7   3  -7 406.260 17.2329   1
   7   3   7 427.103 18.5547   1
  -9  -3  -7 74.6686 9.85460   1
   9  -3   7 76.4443 9.40312   1
   9   3   7 84.1384 10.9548   1
  -9   3  -7 74.1347 9.22692   1
  11  -3   7 -1.0043 6.30413   1
 -11  -3  -7 0.47565 5.41463   1
  11   3   7 8.53616 7.92424   1
 -11   3  -7 5.96656 5.74311   1
 -13  -3  -7 3.25422 6.61841   1
  13  -3   7 27.4337 8.35815   1
  13   3   7 13.9736 9.83740   1
 -13   3  -7 6.22280 6.33428   1
  15  -3   7 32.6767 11.3701   1
 -15  -3  -7 64.7225 12.3130   1
 -15   3  -7 55.3118 9.97627   1
  15   3   7 48.7007 14.1426   1
  17  -3   7 45.8377 13.0403   1
 -17  -3  -7 28.5418 10.5009   1
 -17  -3  -7 58.9644 15.9284   1
 -19  -3  -7 13.5069 11.8437   1
 -19  -3  -7 33.8679 18.0634   1
 -19   3  -7 2.87019 10.6872   1
 -22  -4   7 1.36391 11.8625   1
 -22  -4   7 6.56080 8.77884   1
 -20  -4   7 24.4453 8.94492   1
 -20  -4   7 13.7770 10.6547   1
 -18  -4   7 151.374 14.0670   1
 -18  -4   7 184.459 16.7243   1
 -16  -4   7 495.851 21.8447   1
 -16  -4   7 464.053 20.5297   1
  16   4  -7 494.834 19.6586   1
 -14  -4   7 37.9205 8.12177   1
 -14  -4   7 42.7129 7.75657   1
  14   4  -7 34.7811 6.73322   1
 -12  -4   7 53.9063 7.81173   1
 -12  -4   7 63.8839 8.69392   1
  12   4  -7 70.8733 8.64632   1
 -12   4   7 65.3197 4.57834   1
 -10  -4   7 215.706 12.4188   1
 -10  -4   7 192.804 12.7284   1
 -10   4   7 207.794 8.20203   1
  10   4  -7 204.550 11.4836   1
  -8  -4   7 32.9154 6.54163   1
  -8  -4   7 18.7123 4.56214   1
   8  -4  -7 28.6411 3.73002   1
   8   4  -7 23.6571 4.73664   1
  -8   4   7 27.9338 3.97653   1
  -6  -4   7 34.1002 5.93614   1
   6  -4  -7 41.8542 4.87867   1
  -6   4   7 31.1540 4.29805   1
   6   4  -7 36.3224 5.46381   1
   4  -4  -7 291.382 12.0116   1
  -4  -4   7 294.618 14.0215   1
   4   4  -7 313.889 13.5950   1
  -4   4   7 314.233 11.9749   1
  -2  -4   7 3892.00 87.4888   1
   2  -4  -7 4033.03 85.4603   1
  -2   4   7 4058.94 85.2492   1
   2   4  -7 3871.51 86.6835   1
   0  -4  -7 67.5303 7.02182   1
   0  -4   7 63.5006 7.60604   1
   0   4   7 57.5710 7.12949   1
   0   4  -7 61.9949 7.49171   1
   2  -4   7 351.532 15.3521   1
  -2  -4  -7 325.652 14.3396   1
   2   4   7 331.873 14.6202   1
  -2   4  -7 329.397 14.6318   1
   4  -4   7 433.490 17.9003   1
  -4  -4  -7 434.526 17.5068   1
   4   4   7 434.023 17.8721   1
  -4   4  -7 432.993 17.2669   1
  -6  -4  -7 78.8425 9.29188   1
   6  -4   7 83.9970 10.3312   1
  -6   4  -7 83.2262 9.43372   1
   6   4   7 69.6952 8.39232   1
  -8  -4  -7 328.082 17.0148   1
   8  -4   7 363.527 17.0644   1
  -8   4  -7 342.155 16.5258   1
   8   4   7 331.629 18.4565   1
 -10  -4  -7 120.337 13.2602   1
  10  -4   7 106.898 12.4577   1
 -10   4  -7 118.686 11.8735   1
  10   4   7 124.118 13.8325   1
 -12  -4  -7 28.8570 8.30556   1
  12  -4   7 32.7974 8.43543   1
 -12   4  -7 21.8562 7.19035   1
  12   4   7 5.53385 8.22774   1
 -14  -4  -7 12.1845 7.62989   1
  14  -4   7 5.75909 8.30438   1
 -14   4  -7 -1.0587 7.02080   1
  14   4   7 16.1728 12.7601   1
  16  -4   7 152.690 15.1835   1
 -16  -4  -7 171.385 20.3048   1
 -16  -4  -7 154.549 26.7128   1
 -16   4  -7 149.835 17.3182   1
 -18  -4  -7 -28.190 15.5554   1
 -18  -4  -7 3.91382 12.0951   1
 -18   4  -7 0.27293 9.92682   1
 -23  -5   7 13.6195 11.0423   1
 -21  -5   7 14.5927 12.8269   1
 -21  -5   7 16.9313 9.37324   1
 -19  -5   7 146.537 16.3235   1
 -19  -5   7 182.780 20.6698   1
 -17  -5   7 266.800 17.2907   1
 -17  -5   7 278.143 20.4563   1
  17   5  -7 299.289 17.1150   1
 -15  -5   7 182.131 14.2695   1
 -15  -5   7 194.271 16.5769   1
  15   5  -7 201.388 13.9062   1
 -13  -5   7 10.7905 5.70012   1
 -13  -5   7 8.84949 7.46142   1
  13   5  -7 6.83898 4.84643   1
 -11  -5   7 7.66124 5.35448   1
 -11  -5   7 3.44189 4.13249   1
 -11   5   7 1.50730 2.56745   1
  11   5  -7 4.27552 4.49380   1
  -9  -5   7 351.223 16.4541   1
  -9  -5   7 343.055 16.9525   1
   9  -5  -7 354.997 10.3488   1
   9  -5  -7 357.590 10.0520   1
  -9   5   7 357.463 11.5817   1
   9   5  -7 359.947 15.7127   1
  -7  -5   7 189.467 12.1033   1
  -7  -5   7 178.159 12.6335   1
   7  -5  -7 195.700 8.26527   1
   7   5  -7 223.601 12.0279   1
  -7   5   7 202.790 9.01324   1
   5  -5  -7 580.253 17.8230   1
  -5  -5   7 602.276 21.4717   1
  -5   5   7 593.136 17.7992   1
   5   5  -7 559.205 20.0577   1
  -3  -5   7 5.64436 4.99843   1
   3  -5  -7 4.29895 3.58664   1
  -3   5   7 3.34741 3.64811   1
   3   5  -7 8.22346 4.10190   1
  -1  -5   7 126.498 11.9517   1
   1  -5  -7 113.043 8.40328   1
  -1   5   7 113.454 8.89166   1
   1   5  -7 115.135 9.06837   1
  -1  -5  -7 943.296 28.5282   1
   1  -5   7 999.593 29.7595   1
   1   5   7 1057.46 29.2970   1
  -1   5  -7 1026.26 29.4259   1
  -3  -5  -7 42.8093 7.27838   1
  -3   5  -7 29.0178 5.18373   1
   3   5   7 37.8963 7.17650   1
   5  -5   7 467.461 19.2221   1
  -5  -5  -7 456.411 19.3277   1
  -5   5  -7 437.315 18.2406   1
   5   5   7 481.432 20.6210   1
   7  -5   7 149.929 12.9794   1
  -7  -5  -7 164.603 13.3169   1
  -7   5  -7 166.755 12.3879   1
   7   5   7 189.838 14.8270   1
  -9  -5  -7 7.68417 6.13852   1
   9  -5   7 -1.2839 6.21735   1
  -9   5  -7 1.96527 5.61061   1
   9   5   7 7.40145 7.93208   1
 -11  -5  -7 60.3118 10.8094   1
  11  -5   7 68.3571 9.37493   1
  11   5   7 67.1839 11.7098   1
 -11   5  -7 65.1936 9.13638   1
 -13  -5  -7 22.1848 11.5463   1
  13  -5   7 12.2555 8.33051   1
 -13  -5  -7 6.01915 8.41544   1
 -13   5  -7 10.7740 7.15703   1
  13   5   7 6.12547 11.4990   1
 -15  -5  -7 139.158 18.5266   1
 -15   5  -7 115.377 13.1283   1
 -17  -5  -7 -16.612 11.0814   1
  17  -5   7 -6.6865 11.8122   1
 -17  -5  -7 7.74872 18.0155   1
 -17   5  -7 -7.5058 8.99705   1
 -19  -5  -7 14.0872 22.4296   1
 -19  -5  -7 -5.1386 13.5259   1
 -19   5  -7 12.8422 11.1087   1
 -22  -6   7 -6.6140 16.3587   1
 -22  -6   7 0.65247 11.2357   1
 -20  -6   7 98.0473 16.5715   1
 -20  -6   7 98.6011 13.8073   1
 -18  -6   7 131.465 15.8669   1
 -18  -6   7 143.529 16.3185   1
 -16  -6   7 266.334 21.1259   1
 -16  -6   7 279.130 18.1269   1
  16   6  -7 281.686 17.2986   1
 -14  -6   7 1.93364 5.86909   1
 -14  -6   7 -12.312 7.73882   1
  14   6  -7 -7.5317 5.62529   1
 -12  -6   7 876.910 29.8984   1
 -12  -6   7 840.882 29.0585   1
 -12   6   7 798.065 20.9242   1
  12   6  -7 860.865 28.0656   1
 -10  -6   7 -4.7609 6.12914   1
 -10  -6   7 3.09597 4.33605   1
  10   6  -7 7.58902 5.20060   1
 -10   6   7 2.15725 3.04136   1
   8  -6  -7 13.7242 3.48323   1
  -8  -6   7 15.1724 6.16190   1
   8  -6  -7 13.9035 3.42434   1
  -8  -6   7 9.27315 5.49854   1
   8   6  -7 8.12946 4.76820   1
  -8   6   7 17.6989 3.91969   1
   6  -6  -7 198.511 9.84761   1
  -6  -6   7 198.318 12.7957   1
  -6  -6   7 198.422 13.8485   1
   6  -6  -7 180.169 9.00217   1
   6   6  -7 168.943 11.4935   1
  -6   6   7 196.825 9.76408   1
   4  -6  -7 9.84803 4.04863   1
  -4  -6   7 6.40574 4.90282   1
   4  -6  -7 7.96587 3.77464   1
  -4   6   7 16.9709 4.43242   1
   4   6  -7 8.77109 4.81302   1
  -2  -6   7 204.982 13.5266   1
   2  -6  -7 235.343 11.7113   1
   2   6  -7 238.025 12.9402   1
  -2   6   7 223.511 12.0170   1
   0  -6   7 123.979 13.5066   1
   0  -6  -7 139.593 9.90965   1
   0   6   7 119.689 10.4024   1
   0   6  -7 128.213 10.0564   1
  -2  -6  -7 12.8857 4.91613   1
   2  -6   7 11.8335 5.78104   1
  -2   6  -7 7.86585 3.85842   1
   2   6   7 10.0528 6.04852   1
  -4  -6  -7 88.8054 9.82210   1
   4  -6   7 94.4506 11.3867   1
  -4   6  -7 89.3359 9.57695   1
  -6  -6  -7 216.511 14.2069   1
   6  -6   7 174.345 14.1187   1
  -6   6  -7 180.078 12.6097   1
   6   6   7 214.047 15.9140   1
   8  -6   7 11.2618 6.54674   1
  -8  -6  -7 17.6342 6.34448   1
   8   6   7 12.8488 7.18197   1
  -8   6  -7 22.2149 6.63632   1
 -10  -6  -7 53.5653 9.64574   1
  10  -6   7 77.8181 10.1455   1
 -10  -6  -7 110.003 14.1232   1
 -10   6  -7 70.9001 10.0104   1
  10   6   7 65.9367 11.0921   1
 -12  -6  -7 125.512 14.9006   1
 -12  -6  -7 157.358 17.3050   1
  12  -6   7 155.775 15.8443   1
 -12   6  -7 138.416 14.4169   1
  12   6   7 159.303 20.1898   1
  14  -6   7 18.0729 9.47271   1
 -14  -6  -7 2.11619 11.3828   1
 -14  -6  -7 15.9463 10.1507   1
 -14   6  -7 6.17458 7.59910   1
 -16  -6  -7 34.1287 12.9878   1
  16  -6   7 16.8988 11.1277   1
 -16  -6  -7 19.0882 16.8750   1
 -16   6  -7 2.21778 10.7206   1
 -18  -6  -7 229.251 26.1472   1
 -18  -6  -7 305.823 37.4721   1
 -18   6  -7 197.467 20.6647   1
 -21  -7   7 102.767 21.2398   1
 -21  -7   7 96.3806 15.5786   1
 -19  -7   7 -19.756 19.9136   1
 -19  -7   7 10.8284 9.90507   1
 -17  -7   7 42.4839 9.64273   1
 -17  -7   7 25.5318 13.1579   1
  17   7  -7 43.1842 9.87075   1
 -15  -7   7 114.286 18.0917   1
 -15  -7   7 90.6673 11.6903   1
  15   7  -7 116.244 14.3113   1
 -13  -7   7 297.192 18.6527   1
  13   7  -7 294.883 17.6221   1
 -11  -7   7 5.52428 5.46326   1
 -11  -7   7 1.28262 7.31768   1
  11   7  -7 4.35419 5.28014   1
 -11   7   7 7.64712 3.52377   1
   9  -7  -7 460.551 14.0799   1
   9  -7  -7 461.897 13.0726   1
  -9  -7   7 425.208 19.9091   1
  -9  -7   7 406.040 22.9921   1
   9   7  -7 422.616 18.9274   1
  -9   7   7 430.634 14.4573   1
   7  -7  -7 646.597 18.3237   1
  -7  -7   7 533.807 26.9421   1
   7  -7  -7 632.805 19.3409   1
  -7  -7   7 682.705 24.6287   1
   7   7  -7 650.350 23.6464   1
  -7   7   7 643.219 19.4560   1
   5  -7  -7 6.63420 4.16924   1
  -5  -7   7 7.42490 5.06733   1
   5   7  -7 6.95167 4.72881   1
  -5   7   7 8.16995 4.23773   1
  -3  -7   7 129.484 12.4306   1
   3  -7  -7 136.549 9.76677   1
  -3  -7   7 137.249 11.3318   1
   3  -7  -7 119.435 9.46844   1
  -3   7   7 133.319 10.3406   1
   3   7  -7 118.698 10.4702   1
  -1  -7   7 98.3508 12.0483   1
   1  -7  -7 103.524 9.17691   1
   1  -7  -7 107.237 9.84875   1
   1   7  -7 94.4500 10.3210   1
  -1   7   7 96.9380 10.2752   1
  -1  -7  -7 18.5084 5.48340   1
  -1  -7  -7 12.7833 6.77533   1
   1  -7   7 8.84344 5.88664   1
   1   7   7 10.0594 5.99823   1
  -1   7  -7 16.2800 5.43827   1
  -3  -7  -7 11.0476 6.31318   1
   3  -7   7 10.2385 6.43959   1
  -3  -7  -7 15.0607 5.41048   1
   3   7   7 9.94523 6.93385   1
  -3   7  -7 12.4440 5.16534   1
  -5  -7  -7 -5.8735 6.05296   1
  -5  -7  -7 1.00765 4.74474   1
   5  -7   7 5.35732 6.91710   1
   5   7   7 4.80993 6.22591   1
  -5   7  -7 -1.9800 4.08962   1
  -7  -7  -7 252.767 16.6942   1
  -7  -7  -7 234.800 17.8343   1
   7  -7   7 250.551 16.5099   1
   7   7   7 263.495 18.6793   1
  -7   7  -7 245.544 14.6841   1
  -9  -7  -7 55.6954 10.3645   1
  -9  -7  -7 57.2290 11.7987   1
   9  -7   7 63.0332 10.0380   1
   9   7   7 59.5079 11.4725   1
  -9   7  -7 52.2869 8.38162   1
 -11  -7  -7 20.2577 9.62795   1
 -11  -7  -7 16.3719 9.09660   1
  11  -7   7 7.22538 8.36833   1
 -11   7  -7 21.4475 7.66844   1
  13  -7   7 59.2750 10.7426   1
 -13  -7  -7 58.7443 14.7963   1
 -13  -7  -7 27.8556 11.0721   1
  13   7   7 52.4832 18.1355   1
 -13   7  -7 52.2708 9.99003   1
 -15  -7  -7 127.482 19.7801   1
 -15  -7  -7 114.582 16.7870   1
  15  -7   7 101.919 13.9614   1
 -15   7  -7 112.545 13.4862   1
 -17  -7  -7 86.4291 16.2849   1
  17  -7   7 104.399 15.4152   1
 -17  -7  -7 120.934 31.3696   1
 -17   7  -7 90.4022 13.2464   1
 -20  -8   7 29.3210 12.2947   1
 -20  -8   7 -17.062 17.8890   1
 -18  -8   7 199.206 22.4485   1
  18   8  -7 186.673 20.1193   1
 -16  -8   7 25.3641 9.71745   1
 -16  -8   7 13.1184 13.0235   1
  16   8  -7 28.7728 9.16257   1
 -14  -8   7 -10.152 9.24436   1
 -14  -8   7 -6.8147 6.95838   1
  14   8  -7 1.55571 6.71118   1
 -12  -8   7 28.5186 9.30354   1
 -12  -8   7 29.4001 11.0548   1
  12   8  -7 23.4176 7.53481   1
 -12   8   7 24.1353 4.88255   1
  10  -8  -7 436.356 12.3295   1
 -10  -8   7 422.749 24.5455   1
 -10  -8   7 426.667 21.3471   1
  10  -8  -7 414.399 11.9687   1
 -10   8   7 431.537 14.9676   1
  10   8  -7 404.576 20.3254   1
  -8  -8   7 30.2461 8.09224   1
   8  -8  -7 20.5844 4.65872   1
  -8  -8   7 27.3293 10.3901   1
  -8   8   7 29.1662 5.49413   1
   8   8  -7 21.4896 7.06469   1
  -6  -8   7 244.704 15.5340   1
   6  -8  -7 226.991 11.8224   1
   6  -8  -7 243.016 12.1036   1
  -6  -8   7 234.266 17.2271   1
   6   8  -7 251.131 15.1957   1
  -6   8   7 241.323 12.4141   1
   4  -8  -7 654.702 21.2550   1
  -4  -8   7 659.245 26.0919   1
  -4  -8   7 657.122 24.7943   1
   4   8  -7 652.509 24.0595   1
  -4   8   7 666.185 22.2902   1
  -2  -8   7 -3.8701 4.69037   1
  -2  -8   7 -4.7032 5.53152   1
   2  -8  -7 -3.6000 3.98553   1
   2  -8  -7 4.99839 4.89328   1
  -2   8   7 6.46750 5.32998   1
   2   8  -7 2.17359 4.18350   1
   0  -8   7 0.28672 5.53016   1
   0  -8  -7 2.33047 4.93162   1
   0  -8  -7 3.54037 5.00979   1
   0  -8   7 4.09700 5.54630   1
   0   8   7 5.61098 6.02928   1
   0   8  -7 14.7825 5.87996   1
  -2  -8  -7 3.33594 4.29620   1
  -2  -8  -7 7.00360 6.16015   1
   2  -8   7 -1.1211 6.20761   1
  -2   8  -7 6.86126 5.15775   1
   2   8   7 1.72688 6.89750   1
  -4  -8  -7 629.940 25.1936   1
  -4  -8  -7 748.644 32.7989   1
   4  -8   7 677.316 26.1256   1
  -4   8  -7 661.593 24.4210   1
   4   8   7 647.458 27.9701   1
   6  -8   7 24.4308 8.57652   1
  -6  -8  -7 18.6319 7.10924   1
  -6  -8  -7 18.0535 7.86803   1
   6   8   7 9.86352 7.45767   1
  -6   8  -7 21.4182 5.83875   1
  -8  -8  -7 154.437 18.6867   1
   8  -8   7 132.239 14.9924   1
  -8  -8  -7 144.310 15.6311   1
  -8   8  -7 156.437 13.7963   1
   8   8   7 172.640 19.2714   1
 -10  -8  -7 5.52126 10.7254   1
  10  -8   7 2.22616 8.55157   1
 -10  -8  -7 6.34335 8.16245   1
 -10   8  -7 8.68393 6.80270   1
  10   8   7 5.08421 12.5830   1
 -12  -8  -7 181.608 20.1435   1
  12  -8   7 195.359 18.7763   1
 -12  -8  -7 154.826 18.1922   1
 -12   8  -7 198.742 16.3586   1
  12   8   7 238.728 27.3564   1
 -14  -8  -7 54.3854 13.2510   1
  14  -8   7 53.1071 12.0425   1
 -14  -8  -7 45.9983 17.2658   1
 -14   8  -7 43.9368 10.5644   1
  16  -8   7 4.81814 14.5839   1
 -16  -8  -7 3.55603 19.8847   1
 -16  -8  -7 21.6326 15.5991   1
 -16   8  -7 13.7543 9.79227   1
 -19  -9   7 -4.6357 19.4845   1
 -19  -9   7 -5.4148 11.5644   1
 -17  -9   7 0.77902 9.36142   1
 -17  -9   7 26.8691 15.6484   1
  17   9  -7 1.37307 11.2917   1
 -15  -9   7 37.7217 10.6293   1
 -15  -9   7 12.1669 12.7027   1
  15   9  -7 19.1311 10.0327   1
 -13  -9   7 210.858 22.7378   1
 -13  -9   7 238.397 18.9361   1
  13   9  -7 225.301 18.7904   1
 -11  -9   7 77.6243 13.1743   1
 -11  -9   7 107.019 13.4149   1
  11   9  -7 92.4545 11.0002   1
 -11   9   7 100.233 9.40729   1
   9  -9  -7 3.09316 4.40091   1
  -9  -9   7 11.0197 7.25948   1
  -9  -9   7 2.41480 9.08666   1
   9  -9  -7 1.87753 3.84437   1
  -9   9   7 -0.4836 4.51635   1
   9   9  -7 -0.3742 8.04426   1
  -7  -9   7 10.9863 9.02995   1
   7  -9  -7 18.7844 5.69344   1
  -7  -9   7 24.6704 7.81593   1
   7  -9  -7 9.64644 5.03030   1
  -7   9   7 8.59786 5.40553   1
   7   9  -7 10.6953 6.07763   1
  -5  -9   7 319.795 18.5005   1
   5  -9  -7 306.577 14.7902   1
  -5  -9   7 288.108 19.5446   1
   5  -9  -7 288.705 14.8634   1
   5   9  -7 297.327 17.4936   1
  -5   9   7 333.226 15.8237   1
   3  -9  -7 42.2412 7.55505   1
  -3  -9   7 44.3840 9.53336   1
   3  -9  -7 50.8210 7.50555   1
  -3  -9   7 34.6809 7.61325   1
   3   9  -7 43.4162 8.75491   1
  -3   9   7 59.6056 8.62036   1
  -1  -9   7 901.435 30.0493   1
   1  -9  -7 826.553 27.7300   1
   1  -9  -7 842.732 27.3802   1
  -1  -9   7 806.846 29.9321   1
   1   9  -7 851.286 29.1111   1
  -1   9   7 878.753 29.1027   1
   1  -9   7 436.026 20.6564   1
   1  -9   7 445.253 21.8643   1
  -1  -9  -7 460.278 20.2707   1
  -1  -9  -7 446.012 20.4256   1
   1   9   7 443.915 21.7110   1
  -1   9  -7 463.006 20.4643   1
   3  -9   7 706.533 26.3719   1
   3  -9   7 667.230 26.7786   1
  -3  -9  -7 725.958 26.9527   1
  -3  -9  -7 726.900 26.8435   1
   3   9   7 615.790 31.9526   1
  -3   9  -7 686.923 25.8085   1
   5  -9   7 181.667 15.0340   1
   5  -9   7 196.231 17.9026   1
  -5  -9  -7 213.587 18.0612   1
  -5  -9  -7 209.932 15.7780   1
  -5   9  -7 194.807 15.1299   1
   5   9   7 213.668 18.9141   1
  -7  -9  -7 -4.0187 6.30860   1
  -7  -9  -7 18.6276 10.7155   1
   7  -9   7 0.01083 8.64329   1
   7   9   7 0.49266 9.08620   1
  -7   9  -7 -0.2341 6.65337   1
  -9  -9  -7 17.8455 8.49522   1
   9  -9   7 25.8054 10.1037   1
  -9  -9  -7 13.4878 10.8879   1
   9   9   7 23.1237 14.4948   1
  -9   9  -7 9.13038 6.78903   1
 -11  -9  -7 204.610 24.7263   1
  11  -9   7 152.900 26.0194   1
  11   9   7 178.931 22.2909   1
 -11   9  -7 166.882 15.8203   1
 -13  -9  -7 23.9431 12.3385   1
  13  -9   7 35.8832 12.1227   1
  13  -9   7 39.8765 10.9504   1
 -13  -9  -7 60.6220 17.0814   1
 -13   9  -7 57.1429 12.2048   1
 -15  -9  -7 14.4707 19.6882   1
  15  -9   7 -0.4776 9.68099   1
 -15  -9  -7 43.4365 15.2393   1
  15  -9   7 27.3251 12.9509   1
 -15   9  -7 27.5077 9.84923   1
 -20 -10   7 -8.0596 13.5367   1
 -18 -10   7 -4.0909 11.8127   1
 -18 -10   7 11.9390 18.7818   1
  18  10  -7 10.6671 12.4615   1
 -16 -10   7 -10.877 15.9637   1
 -16 -10   7 2.72000 10.6208   1
  16  10  -7 -1.3115 10.9455   1
 -14 -10   7 72.8704 16.9585   1
 -14 -10   7 40.8798 11.1339   1
  14  10  -7 15.4036 10.0443   1
 -12 -10   7 300.375 21.6822   1
 -12 -10   7 305.063 25.8974   1
  12  10  -7 304.012 21.2156   1
 -12  10   7 296.523 13.9627   1
  10 -10  -7 6.15887 5.32810   1
 -10 -10   7 14.3079 8.24926   1
  10 -10  -7 -4.7950 4.16804   1
 -10 -10   7 -10.130 10.8591   1
 -10  10   7 0.91408 5.42579   1
  10  10  -7 8.63214 7.90016   1
  -8 -10   7 4.05791 10.2709   1
   8 -10  -7 2.98973 5.28142   1
  -8 -10   7 6.02956 6.81625   1
   8  10  -7 -1.9054 6.68872   1
  -8  10   7 5.75353 5.77691   1
  -6 -10   7 69.4901 12.3978   1
  -6 -10   7 70.7326 10.8669   1
   6 -10  -7 64.3261 8.64573   1
   6 -10  -7 69.9003 9.05046   1
   6  10  -7 96.9446 12.3857   1
  -6  10   7 60.0179 8.69598   1
  -4 -10   7 102.268 14.2801   1
  -4 -10   7 92.1387 11.7439   1
   4 -10  -7 107.324 12.1219   1
   4 -10  -7 87.5688 10.3644   1
   4  10  -7 93.1116 12.1590   1
  -4  10   7 87.0570 10.9002   1
   2 -10  -7 168.997 13.8471   1
  -2 -10   7 158.160 16.9832   1
  -2 -10   7 172.482 15.3486   1
   2 -10  -7 178.306 13.1981   1
   2  10  -7 144.421 14.1685   1
  -2  10   7 153.561 15.5337   1
   0 -10   7 328.447 20.9603   1
   0 -10   7 324.060 19.2042   1
   0 -10  -7 361.402 18.1917   1
   0 -10  -7 341.066 18.6667   1
   0  10  -7 337.519 18.8902   1
   0  10   7 343.038 20.6576   1
   2 -10   7 1043.87 34.1785   1
   2 -10   7 1016.24 34.7377   1
  -2 -10  -7 1025.95 33.9205   1
  -2 -10  -7 1039.91 34.1086   1
  -2  10  -7 940.341 32.8277   1
   2  10   7 1010.10 35.7006   1
   4 -10   7 73.5292 9.88282   1
  -4 -10  -7 80.2610 11.8543   1
   4 -10   7 60.8458 11.7513   1
  -4 -10  -7 64.5296 12.2774   1
  -4  10  -7 49.8090 8.60561   1
   4  10   7 59.3764 12.5206   1
   6 -10   7 308.659 18.8478   1
   6 -10   7 246.136 20.5536   1
  -6 -10  -7 300.802 20.2049   1
  -6 -10  -7 300.276 22.4201   1
   6  10   7 291.765 24.5401   1
  -6  10  -7 303.842 18.7958   1
   8 -10   7 211.810 16.9653   1
   8 -10   7 262.635 31.8678   1
  -8 -10  -7 236.459 20.0745   1
  -8 -10  -7 228.236 27.0265   1
   8  10   7 228.767 26.3709   1
  -8  10  -7 215.362 17.2976   1
  10 -10   7 15.6132 9.91387   1
  10 -10   7 5.78818 11.7724   1
 -10 -10  -7 6.85334 13.4941   1
 -10 -10  -7 13.2650 10.7522   1
  10  10   7 14.1806 16.9548   1
 -10  10  -7 15.4569 8.57258   1
  12 -10   7 24.1464 13.2762   1
 -12 -10  -7 29.1837 12.9277   1
 -12 -10  -7 -5.2741 15.5397   1
  12 -10   7 26.3360 10.8118   1
 -14 -10  -7 37.3775 15.3669   1
 -14  10  -7 16.5714 10.2919   1
 -17 -11   7 -6.6034 21.0525   1
 -17 -11   7 19.1740 12.5759   1
  17  11  -7 36.0067 14.4992   1
 -15 -11   7 137.334 18.1470   1
 -15 -11   7 74.6416 26.0011   1
  15  11  -7 104.408 16.1616   1
 -13 -11   7 107.631 18.3012   1
  13  11  -7 137.646 15.7399   1
  11 -11  -7 6.27259 9.38394   1
 -11 -11   7 17.9298 9.33459   1
 -11 -11   7 16.4753 13.2338   1
 -11  11   7 17.3730 6.76985   1
  11  11  -7 7.18369 9.17587   1
   9 -11  -7 362.954 15.5729   1
   9 -11  -7 373.791 16.0417   1
  -9 -11   7 370.237 24.1337   1
  -9 -11   7 360.050 27.1500   1
  -9  11   7 355.188 17.5040   1
   9  11  -7 344.994 22.0935   1
  -7 -11   7 46.2829 11.8164   1
   7 -11  -7 84.4990 9.89083   1
   7 -11  -7 79.4174 9.43888   1
  -7 -11   7 99.4645 13.8904   1
   7  11  -7 63.7008 10.2743   1
  -7  11   7 70.7207 10.0840   1
  -5 -11   7 191.637 17.0940   1
   5 -11  -7 174.407 13.7724   1
   5 -11  -7 172.130 14.6016   1
  -5 -11   7 171.990 20.8591   1
   5  11  -7 163.629 16.4083   1
  -5  11   7 159.981 15.9839   1
   3 -11  -7 -11.213 7.25120   1
   3 -11  -7 -3.0534 5.86200   1
  -3 -11   7 0.45260 6.68214   1
  -3 -11   7 3.22351 10.2040   1
   3  11  -7 9.96194 6.58900   1
  -3  11   7 1.64822 7.77231   1
  -1 -11   7 121.065 13.7966   1
  -1 -11   7 134.597 16.1670   1
   1 -11  -7 109.079 12.6114   1
   1 -11  -7 119.877 12.7580   1
  -1  11   7 106.859 13.4563   1
   1  11  -7 101.231 11.9853   1
  -1 -11  -7 30.4615 9.99100   1
   1 -11   7 39.1464 11.3570   1
   1 -11   7 49.1849 10.5148   1
  -1 -11  -7 27.0354 7.63431   1
  -1  11  -7 45.3045 9.05483   1
   1  11   7 32.2025 10.2762   1
  -3 -11  -7 207.467 17.4306   1
   3 -11   7 177.556 20.3458   1
   3 -11   7 200.936 16.8694   1
  -3 -11  -7 177.639 20.3092   1
   3  11   7 172.760 21.0498   1
  -3  11  -7 209.471 16.5151   1
   5 -11   7 123.694 13.4047   1
   5 -11   7 115.000 19.5092   1
  -5 -11  -7 120.318 15.2351   1
  -5 -11  -7 96.8533 15.8495   1
   5  11   7 137.660 18.6220   1
  -5  11  -7 122.936 15.0637   1
  -7 -11  -7 94.3164 16.6894   1
   7 -11   7 104.809 12.9125   1
   7 -11   7 112.747 16.0439   1
  -7 -11  -7 85.8303 12.9349   1
   7  11   7 82.6134 17.4342   1
  -7  11  -7 94.4659 11.7787   1
  -9 -11  -7 4.12270 15.9192   1
  -9 -11  -7 3.52767 9.37176   1
   9 -11   7 -13.387 11.9086   1
   9 -11   7 -9.7855 8.82904   1
  -9  11  -7 15.0793 9.28394   1
   9  11   7 27.0840 17.5546   1
  11 -11   7 39.4601 12.1996   1
 -11 -11  -7 51.6991 13.2334   1
 -11  11  -7 71.8089 11.9253   1
 -13 -11  -7 -10.984 14.0001   1
  13 -11   7 2.18573 11.1725   1
 -13  11  -7 -9.5348 9.43791   1
 -16 -12   7 16.3982 14.4971   1
  16  12  -7 22.6948 15.7167   1
 -14 -12   7 7.58270 11.9398   1
 -14 -12   7 -1.8394 19.7924   1
  14  12  -7 34.7734 14.9571   1
 -12 -12   7 -11.840 16.2690   1
 -12 -12   7 -2.1169 10.9295   1
  12  12  -7 -16.049 11.3544   1
  10 -12  -7 8.17289 6.61696   1
 -10 -12   7 3.73309 13.1744   1
  10 -12  -7 6.60029 5.94187   1
 -10 -12   7 -2.9804 9.65905   1
  10  12  -7 0.51762 8.71009   1
 -10  12   7 4.37418 7.37891   1
  -8 -12   7 -2.6058 8.92305   1
  -8 -12   7 -22.597 14.3144   1
   8 -12  -7 21.6988 7.51423   1
   8 -12  -7 5.46694 7.53040   1
  -8  12   7 8.06172 8.55509   1
   8  12  -7 26.0776 10.2324   1
  -6 -12   7 434.684 25.5439   1
  -6 -12   7 476.932 35.1173   1
   6 -12  -7 433.406 20.9632   1
   6  12  -7 386.224 24.0295   1
  -6  12   7 420.040 22.3296   1
   4 -12  -7 63.8401 11.3686   1
   4 -12  -7 74.2759 10.4168   1
  -4 -12   7 51.0807 15.4656   1
  -4 -12   7 61.7600 10.2872   1
  -4  12   7 60.5538 11.6168   1
   4  12  -7 60.6417 12.0653   1
  -2 -12   7 77.3167 16.4225   1
   2 -12  -7 79.9261 11.6370   1
  -2 -12   7 78.9086 13.6645   1
  -2  12   7 71.8931 13.9843   1
   2  12  -7 61.2654 10.5473   1
   0 -12  -7 40.1167 9.93803   1
   0 -12   7 44.3410 13.3701   1
   0 -12  -7 22.1022 10.6305   1
   0 -12   7 16.0217 8.71204   1
   0  12  -7 19.2357 8.36563   1
   0  12   7 28.8005 12.8396   1
   2 -12   7 3.29980 12.0032   1
  -2 -12  -7 15.1742 11.8119   1
  -2 -12  -7 -11.622 6.92548   1
   2 -12   7 4.24022 8.03525   1
   2  12   7 -4.8047 10.8947   1
  -2  12  -7 -1.6405 7.57375   1
   4 -12   7 3.17371 12.4394   1
  -4 -12  -7 -3.8854 11.8817   1
   4 -12   7 -14.454 7.70448   1
  -4 -12  -7 -1.4668 8.56167   1
  -4  12  -7 -4.9432 7.49051   1
   4  12   7 -8.4670 11.9087   1
   6 -12   7 187.007 19.5145   1
   6 -12   7 157.049 18.1808   1
  -6 -12  -7 189.755 21.0183   1
  -6  12  -7 157.856 17.8513   1
   6  12   7 199.863 28.1337   1
   8 -12   7 15.5140 9.61751   1
  -8 -12  -7 20.0425 11.2880   1
  -8  12  -7 -0.9229 8.50971   1
   8  12   7 30.1608 20.0554   1
 -10 -12  -7 229.262 25.8615   1
 -10  12  -7 268.269 20.6214   1
  12 -12   7 6.45296 12.7064   1
 -12 -12  -7 62.9584 17.4984   1
 -12  12  -7 47.1357 11.4816   1
 -15 -13   7 -11.675 14.2451   1
  15  13  -7 -12.834 23.3215   1
 -13 -13   7 97.1689 16.0446   1
  13  13  -7 89.5753 23.7620   1
  11 -13  -7 16.8490 7.78226   1
 -11 -13   7 5.16192 11.9607   1
  11 -13  -7 20.2881 7.18269   1
  11  13  -7 46.0996 14.5395   1
   9 -13  -7 7.17210 8.66566   1
  -9 -13   7 2.12576 10.3419   1
  -9  13   7 1.28846 9.13897   1
   9  13  -7 12.5216 10.7029   1
   7 -13  -7 -17.639 9.41261   1
  -7 -13   7 -10.349 10.8794   1
  -7 -13   7 18.7911 17.2073   1
   7 -13  -7 -10.291 12.0557   1
   7  13  -7 11.6760 11.4229   1
  -7  13   7 -6.2835 9.53041   1
  -5 -13   7 236.457 28.3129   1
   5 -13  -7 190.680 20.2215   1
  -5 -13   7 217.156 22.5846   1
   5 -13  -7 196.857 16.4918   1
  -5  13   7 189.886 21.2078   1
   5  13  -7 184.302 19.4279   1
  -3 -13   7 37.5705 11.2103   1
   3 -13  -7 55.8087 12.9006   1
  -3 -13   7 38.4395 15.9843   1
   3 -13  -7 49.6633 10.2221   1
  -3  13   7 39.8313 13.3173   1
   3  13  -7 38.3418 10.5623   1
  -1 -13   7 135.035 21.4339   1
   1 -13  -7 145.587 16.9416   1
   1 -13  -7 117.626 16.4539   1
  -1 -13   7 126.408 16.2608   1
  -1  13   7 129.703 16.8186   1
   1  13  -7 155.433 18.1964   1
  -1 -13  -7 8.84718 9.80419   1
   1 -13   7 20.9988 10.5037   1
  -1  13  -7 18.4848 9.43467   1
   1  13   7 17.1827 13.9200   1
   3 -13   7 134.748 15.0644   1
  -3 -13  -7 164.376 18.2455   1
  -3  13  -7 100.119 19.0259   1
   3  13   7 168.981 21.8669   1
   5 -13   7 -5.4476 9.62369   1
  -5 -13  -7 -0.8498 10.2671   1
   5  13   7 18.3010 24.0084   1
  -5  13  -7 8.35722 8.95117   1
   7 -13   7 350.778 23.7603   1
  -7 -13  -7 366.511 28.1636   1
  -7  13  -7 325.442 22.9118   1
   9 -13   7 9.37441 11.2362   1
  -9 -13  -7 -5.3389 12.0910   1
  -9  13  -7 7.47023 10.3508   1
 -11 -13  -7 157.409 20.8435   1
 -11  13  -7 177.787 20.9149   1
  14  14  -7 9.65492 16.5921   1
 -12 -14   7 32.4237 15.8076   1
  12  14  -7 17.7217 14.5865   1
  10 -14  -7 32.7175 11.2901   1
  10 -14  -7 1.85349 8.58435   1
 -10 -14   7 35.3834 14.8424   1
 -10  14   7 28.8649 11.6990   1
  10  14  -7 21.7721 13.9784   1
   8 -14  -7 376.986 24.5745   1
  -8 -14   7 375.144 30.6305   1
  -8  14   7 402.852 25.0477   1
   8  14  -7 427.262 28.9551   1
  -6 -14   7 118.398 18.2270   1
   6 -14  -7 112.986 13.8163   1
   6  14  -7 102.910 14.6217   1
  -6  14   7 95.2443 16.5756   1
   4 -14  -7 206.309 19.1576   1
  -4 -14   7 190.444 20.6274   1
  -4  14   7 189.343 20.0331   1
   4  14  -7 200.141 22.0179   1
   2 -14  -7 137.462 16.2877   1
  -2 -14   7 119.597 16.5145   1
  -2  14   7 98.5266 17.7689   1
   2  14  -7 128.366 16.3181   1
   0 -14   7 87.7087 15.0304   1
   0 -14  -7 84.1830 13.8069   1
   0  14  -7 58.4837 12.7424   1
   0  14   7 89.6982 19.2311   1
   2 -14   7 64.2307 14.6205   1
  -2 -14  -7 30.2875 12.4356   1
  -2  14  -7 37.3229 10.7528   1
   2  14   7 58.8435 19.4425   1
  -4 -14  -7 662.646 34.6189   1
   4 -14   7 671.048 32.3761   1
   4  14   7 670.959 43.0096   1
  -4  14  -7 717.196 32.0066   1
   6 -14   7 70.2096 14.0470   1
  -6 -14  -7 99.6077 17.6320   1
  -6  14  -7 74.0227 14.0011   1
   8 -14   7 1.40852 12.2015   1
  -8 -14  -7 35.8930 16.6846   1
  -8  14  -7 27.3231 12.2011   1
  11 -15  -7 0.82963 12.6181   1
 -11 -15   7 -7.7193 16.7722   1
  11  15  -7 16.4087 15.8577   1
  -9 -15   7 108.628 20.1955   1
  -9  15   7 121.987 19.2075   1
   9  15  -7 71.8279 15.4079   1
  -7 -15   7 261.615 29.2728   1
  -7  15   7 291.165 33.9243   1
   7  15  -7 316.632 28.2917   1
   5 -15  -7 28.4172 11.3476   1
  -5 -15   7 21.1260 13.5695   1
  -5  15   7 32.3982 19.8049   1
   5  15  -7 19.1759 12.6944   1
  -3 -15   7 298.924 27.9153   1
   3 -15  -7 282.815 23.5637   1
   3  15  -7 319.196 26.0305   1
  -3  15   7 290.618 32.4310   1
   1 -15  -7 200.744 20.0088   1
  -1 -15   7 242.301 26.1579   1
   1  15  -7 192.955 23.3931   1
  -1  15   7 184.184 22.9728   1
  -1 -15  -7 65.2652 14.6572   1
   1 -15   7 46.4418 15.1220   1
   1  15   7 66.1570 20.3532   1
  -1  15  -7 49.3283 13.8377   1
   3 -15   7 0.97909 13.5005   1
  -3 -15  -7 6.51781 12.6449   1
  -3  15  -7 1.00834 10.5902   1
   3  15   7 9.29889 22.8268   1
  -5 -15  -7 3.85916 13.7470   1
   5 -15   7 7.00952 13.8185   1
  -5  15  -7 -3.5093 11.5616   1
  -7 -15  -7 171.125 22.7195   1
  -7  15  -7 171.203 18.8774   1
  -6 -16   7 331.909 35.1517   1
   6  16  -7 393.451 31.7603   1
  -4 -16   7 -1.7525 16.7801   1
   4 -16  -7 18.0416 12.5059   1
   4  16  -7 46.0843 15.0686   1
  -4  16   7 -18.136 22.7781   1
  -2 -16   7 27.6723 16.2447   1
   2 -16  -7 52.0307 15.3172   1
   2  16  -7 39.7133 14.9048   1
  -2  16   7 47.8138 22.8813   1
   0 -16   7 33.5451 16.2778   1
   0 -16  -7 -12.930 13.3373   1
   0  16  -7 26.4780 13.3930   1
   0  16   7 9.28063 23.4356   1
  -2 -16  -7 39.1477 17.1699   1
   2 -16   7 24.7129 16.0469   1
  -2  16  -7 21.0574 14.0225   1
   2  16   7 18.2204 24.9254   1
 -24   0   8 10.0665 7.47870   1
 -24   0   8 33.4986 10.0413   1
 -22   0   8 164.125 15.3713   1
 -22   0   8 163.697 12.4654   1
 -20   0   8 16.0445 7.31583   1
 -20   0   8 15.3988 5.80485   1
 -18   0   8 61.2270 7.10530   1
 -18   0   8 58.2118 7.86559   1
 -16   0   8 86.7371 9.20181   1
 -16   0   8 91.3518 8.45587   1
  14   0  -8 177.461 8.70972   1
 -14   0   8 156.161 9.58825   1
 -14   0   8 171.234 10.3372   1
 -12   0   8 23.4989 4.86804   1
  12   0  -8 27.8334 6.64151   1
  10   0  -8 852.775 22.9627   1
 -10   0   8 877.139 24.1709   1
  -8   0   8 152.835 8.99914   1
   8   0  -8 149.679 8.75951   1
   6   0  -8 604.077 18.7959   1
  -6   0   8 616.281 19.1386   1
   4   0  -8 378.301 14.1872   1
  -4   0   8 360.979 14.1135   1
  -2   0   8 1316.01 33.3089   1
   2   0  -8 1245.61 33.0540   1
   0   0  -8 35.8439 5.83907   1
   0   0   8 53.1094 6.90640   1
   2   0   8 6.71973 5.09244   1
  -2   0  -8 3.88155 3.77281   1
   4   0   8 79.3026 8.34861   1
  -4   0  -8 66.3270 8.04354   1
  -6   0  -8 -1.9353 3.89625   1
   6   0   8 1.49877 5.47759   1
   8   0   8 142.458 12.5018   1
  -8   0  -8 138.385 11.5814   1
  10   0   8 1369.13 39.2443   1
 -10   0  -8 1368.67 40.2555   1
 -12   0  -8 418.822 21.3675   1
  12   0   8 412.995 21.3720   1
  14   0   8 -7.5329 9.20958   1
 -14   0  -8 2.40269 7.45519   1
 -18   0  -8 98.3581 15.1359   1
 -23  -1   8 16.2406 8.10960   1
 -23  -1   8 35.1029 19.9873   1
 -23   1   8 21.0522 5.81217   1
 -23   1   8 20.9740 6.47038   1
 -21  -1   8 20.1333 6.94086   1
 -21  -1   8 15.4013 8.36988   1
 -21   1   8 8.82309 5.03730   1
 -19  -1   8 -3.5524 5.21430   1
 -19  -1   8 -1.8912 6.25509   1
 -19   1   8 2.28336 4.43591   1
 -19   1   8 1.95944 5.51834   1
 -17  -1   8 68.5886 7.89568   1
 -17  -1   8 84.6996 10.4486   1
 -17   1   8 73.5562 7.48161   1
 -17   1   8 64.7342 7.39524   1
 -15  -1   8 39.7708 6.17997   1
 -15  -1   8 36.6831 6.41787   1
 -15   1   8 40.3074 6.01529   1
 -15   1   8 47.7580 5.42227   1
 -13  -1   8 -2.0477 3.89327   1
  13  -1  -8 3.74936 2.86498   1
 -13  -1   8 12.7532 4.32113   1
  13   1  -8 0.09984 3.79510   1
 -13   1   8 3.46456 3.67299   1
 -13   1   8 2.67446 3.20700   1
 -11  -1   8 318.781 13.6030   1
 -11   1   8 327.266 12.4602   1
  11   1  -8 322.877 12.8831   1
  -9  -1   8 394.127 15.0785   1
   9  -1  -8 386.908 13.0282   1
  -9   1   8 403.173 13.9500   1
   9   1  -8 373.316 14.2914   1
  -7  -1   8 205.772 10.7625   1
   7  -1  -8 202.778 9.82555   1
   7   1  -8 187.011 10.5965   1
  -7   1   8 201.743 9.86172   1
   5  -1  -8 12.4439 3.94415   1
  -5  -1   8 10.1336 4.35440   1
  -5   1   8 16.4639 3.99970   1
   5   1  -8 11.5926 4.02568   1
   3  -1  -8 480.755 16.6008   1
  -3  -1   8 463.509 16.9598   1
  -3   1   8 492.342 16.6919   1
   3   1  -8 489.612 17.0653   1
  -1  -1   8 1025.25 28.6129   1
   1  -1  -8 1014.90 28.2571   1
   1   1  -8 968.500 28.1692   1
  -1   1   8 1081.13 28.4765   1
  -1  -1  -8 320.369 14.1070   1
   1  -1   8 330.397 14.6456   1
  -1   1  -8 315.961 14.0861   1
   3  -1   8 84.0586 9.35666   1
  -3  -1  -8 78.9819 8.42275   1
  -3   1  -8 88.6828 8.63952   1
   3   1   8 88.9080 9.47256   1
  -5  -1  -8 99.2201 9.55961   1
  -5   1  -8 80.3883 9.03002   1
  -7  -1  -8 846.805 27.8528   1
   7  -1   8 844.568 28.4075   1
   7   1   8 820.635 29.3723   1
  -7   1  -8 839.993 27.4743   1
  -9  -1  -8 36.0917 7.27625   1
   9  -1   8 22.6502 6.74480   1
   9   1   8 47.1723 9.17069   1
  -9   1  -8 44.0379 7.57708   1
  11  -1   8 306.424 17.9171   1
 -11  -1  -8 332.828 18.5938   1
  11   1   8 289.998 18.4464   1
 -11   1  -8 299.975 17.9179   1
 -13  -1  -8 7.19123 7.90654   1
  13  -1   8 15.6584 8.77609   1
 -13   1  -8 0.11234 6.68615   1
  13   1   8 -12.719 8.48177   1
 -15  -1  -8 33.8511 10.0656   1
  15  -1   8 42.9331 12.4404   1
 -15   1  -8 56.7704 11.2057   1
  15   1   8 60.4714 14.3773   1
 -17  -1  -8 48.5224 11.9919   1
 -17   1  -8 12.9902 10.9883   1
 -19  -1  -8 -0.4449 12.7456   1
 -19   1  -8 2.44122 12.3377   1
 -24  -2   8 139.062 13.9250   1
 -22  -2   8 37.5039 9.56195   1
 -22  -2   8 39.5522 10.3753   1
 -20  -2   8 67.1373 9.23077   1
 -20  -2   8 81.0819 11.2887   1
 -20   2   8 71.5035 6.37688   1
 -18  -2   8 4.05919 6.59891   1
 -18  -2   8 9.61310 5.84059   1
 -18   2   8 8.76710 3.60235   1
 -16  -2   8 1.81912 5.59583   1
 -16  -2   8 5.45538 5.11881   1
 -16   2   8 3.76177 4.10292   1
 -16   2   8 2.50476 3.27179   1
  16   2  -8 -2.4549 4.94818   1
 -14  -2   8 7.91270 4.64177   1
 -14  -2   8 4.03099 5.27588   1
 -14   2   8 1.86502 3.91317   1
 -14   2   8 0.17911 2.90055   1
  14   2  -8 1.94604 4.52832   1
 -12  -2   8 195.615 11.5535   1
  12  -2  -8 203.603 7.33692   1
 -12  -2   8 212.653 12.1884   1
 -12   2   8 192.433 9.39039   1
  12   2  -8 207.905 11.5241   1
 -10  -2   8 190.554 11.3057   1
 -10   2   8 180.567 8.95432   1
  10   2  -8 168.224 10.2622   1
   8  -2  -8 253.344 10.3388   1
  -8  -2   8 248.877 12.3745   1
   8   2  -8 255.634 11.9110   1
  -8   2   8 269.120 10.9408   1
  -6  -2   8 358.103 14.8360   1
   6  -2  -8 348.945 13.2074   1
   6   2  -8 358.981 14.2455   1
  -6   2   8 351.210 13.1090   1
  -4  -2   8 298.230 13.4803   1
   4  -2  -8 282.811 12.3136   1
   4   2  -8 253.557 12.3535   1
  -4   2   8 284.542 11.9295   1
   2  -2  -8 1828.45 45.2530   1
   2   2  -8 1909.60 46.3806   1
  -2   2   8 1977.51 45.5674   1
   0  -2   8 506.198 18.7256   1
   0  -2  -8 547.382 18.5827   1
   0   2  -8 507.185 18.5987   1
   0   2   8 538.519 18.3669   1
  -2  -2  -8 273.781 13.1565   1
   2  -2   8 267.699 13.9327   1
  -2   2  -8 278.608 13.5230   1
   4  -2   8 369.640 16.4254   1
  -4  -2  -8 377.085 16.2956   1
   4   2   8 362.548 16.4208   1
  -4   2  -8 356.512 16.0290   1
  -6  -2  -8 182.162 12.3523   1
   6  -2   8 206.742 13.6124   1
   6   2   8 183.743 13.3462   1
  -6   2  -8 184.153 12.0558   1
   8  -2   8 86.4987 9.97486   1
  -8  -2  -8 48.1365 6.95597   1
   8   2   8 59.6348 8.51013   1
  -8   2  -8 71.6162 8.85001   1
 -10  -2  -8 143.376 13.1453   1
  10  -2   8 130.125 13.7674   1
  10   2   8 159.827 15.0921   1
 -10   2  -8 143.174 13.0305   1
  12  -2   8 95.5165 11.4532   1
 -12  -2  -8 79.6360 11.6866   1
  12   2   8 98.3954 13.0255   1
 -12   2  -8 86.7097 10.8994   1
  14  -2   8 29.0983 13.8670   1
 -14  -2  -8 11.5165 8.24904   1
 -14   2  -8 13.4411 7.83806   1
  14   2   8 19.0478 11.7628   1
  16  -2   8 6.56123 11.8636   1
 -16  -2  -8 5.06553 9.55568   1
 -18  -2  -8 82.6677 15.6484   1
 -18   2  -8 88.3163 14.3258   1
 -23  -3   8 18.3325 9.65563   1
 -23  -3   8 2.11923 12.9280   1
 -21  -3   8 77.4213 11.3023   1
 -21  -3   8 71.1823 12.3355   1
 -19  -3   8 70.9948 11.1947   1
 -19  -3   8 78.4632 10.1586   1
 -17  -3   8 3.67193 5.71365   1
 -17  -3   8 -2.4454 6.72573   1
  17   3  -8 -6.4263 5.95405   1
 -15  -3   8 271.280 15.6929   1
 -15  -3   8 306.920 15.1343   1
  15   3  -8 237.929 14.0475   1
 -15   3   8 259.201 9.17616   1
 -15   3   8 269.927 9.71143   1
 -13  -3   8 40.8397 7.46429   1
 -13  -3   8 51.4763 7.68704   1
 -13   3   8 43.1680 4.87710   1
 -11  -3   8 -2.2578 4.52746   1
 -11  -3   8 -2.8454 3.95476   1
  11  -3  -8 -1.2619 2.05318   1
  11   3  -8 8.83893 4.50742   1
 -11   3   8 -3.3125 2.84314   1
  -9  -3   8 1179.55 32.6837   1
  -9   3   8 1189.89 28.9554   1
   9   3  -8 1170.54 31.6016   1
  -7  -3   8 438.013 17.0575   1
   7  -3  -8 422.748 14.3374   1
   7   3  -8 435.887 16.4394   1
  -7   3   8 418.005 14.2917   1
   5  -3  -8 183.160 9.92424   1
  -5  -3   8 196.985 11.7111   1
   5   3  -8 174.414 10.3796   1
  -5   3   8 176.453 9.35456   1
  -3  -3   8 1089.12 31.1096   1
   3  -3  -8 1111.72 29.8445   1
  -3   3   8 1147.40 29.7173   1
  -1  -3   8 5.97292 4.20668   1
   1  -3  -8 9.22979 3.17165   1
  -1   3   8 11.4262 3.83721   1
   1   3  -8 9.35312 3.73204   1
   1  -3   8 999.074 29.2445   1
   1   3   8 986.151 28.5717   1
  -1   3  -8 997.306 29.1669   1
  -3  -3  -8 137.811 10.2704   1
   3  -3   8 123.659 10.8076   1
   3   3   8 120.344 10.7386   1
  -3   3  -8 141.846 10.3156   1
   5  -3   8 127.124 11.8938   1
  -5  -3  -8 144.354 10.8367   1
  -5   3  -8 142.677 10.8090   1
   5   3   8 128.057 12.1698   1
   7  -3   8 410.328 18.3983   1
  -7  -3  -8 393.153 18.7313   1
  -7   3  -8 381.519 17.7390   1
   7   3   8 418.090 19.2149   1
   9  -3   8 26.4807 7.33316   1
  -9  -3  -8 37.7847 9.46879   1
  -9   3  -8 24.6887 7.29034   1
   9   3   8 32.4855 9.22630   1
  11  -3   8 6.01408 7.12301   1
 -11  -3  -8 2.90218 6.00245   1
 -11   3  -8 5.89150 6.50007   1
  11   3   8 7.07327 8.68015   1
 -13  -3  -8 144.842 15.8908   1
  13  -3   8 156.924 16.8847   1
 -13   3  -8 141.675 15.0404   1
  13   3   8 121.431 14.8394   1
  15  -3   8 206.418 20.7097   1
 -15   3  -8 160.820 18.0515   1
 -17  -3  -8 513.836 33.7849   1
 -17  -3  -8 517.734 29.6865   1
 -17   3  -8 468.204 26.8008   1
 -19  -3  -8 129.971 18.8711   1
 -19  -3  -8 179.048 28.3356   1
 -19   3  -8 185.400 22.8292   1
 -22  -4   8 26.7379 13.3848   1
 -22  -4   8 28.7074 9.87117   1
 -20  -4   8 6.17674 7.84907   1
 -20  -4   8 -0.0684 9.85283   1
 -18  -4   8 -6.7410 6.16096   1
 -18  -4   8 0.08220 8.50068   1
 -16  -4   8 59.0747 10.6173   1
 -16  -4   8 54.9344 8.59411   1
  16   4  -8 66.8789 8.77848   1
 -14  -4   8 10.4625 5.28281   1
 -14  -4   8 13.0424 6.98331   1
  14   4  -8 9.46271 5.40929   1
 -14   4   8 9.17614 2.70465   1
 -12  -4   8 17.4259 5.53902   1
 -12  -4   8 16.0573 6.09099   1
 -12   4   8 20.5960 3.71900   1
  12   4  -8 19.3111 5.71184   1
 -10  -4   8 29.0471 5.64932   1
  10  -4  -8 35.4942 3.67478   1
 -10  -4   8 26.9480 6.33635   1
  10   4  -8 30.3934 6.13947   1
 -10   4   8 24.3834 4.04553   1
  -8  -4   8 4.27560 4.81399   1
  -8   4   8 3.56142 3.07696   1
   8   4  -8 12.5089 4.62620   1
  -6  -4   8 370.917 16.8407   1
   6  -4  -8 380.481 14.0923   1
   6   4  -8 404.396 16.3838   1
  -6   4   8 393.500 13.8941   1
  -4  -4   8 1733.28 44.0034   1
   4  -4  -8 1678.29 41.2723   1
  -4   4   8 1731.42 41.2495   1
   4   4  -8 1716.37 43.3012   1
   2  -4  -8 624.337 20.2790   1
  -2  -4   8 634.857 22.0949   1
   2   4  -8 624.314 21.3417   1
  -2   4   8 633.880 20.2660   1
   0  -4  -8 70.3563 7.55307   1
   0  -4   8 48.1273 7.12157   1
   0   4   8 42.6557 5.79682   1
   0   4  -8 63.4199 7.79480   1
   2  -4   8 184.674 13.0050   1
  -2  -4  -8 217.584 12.4276   1
  -2   4  -8 200.984 12.2195   1
   4  -4   8 94.0688 10.2362   1
  -4  -4  -8 80.3396 9.30742   1
   4   4   8 91.5601 10.4662   1
  -4   4  -8 75.7935 9.18161   1
   6  -4   8 192.919 13.7519   1
  -6  -4  -8 175.382 12.7769   1
   6   4   8 200.142 14.5906   1
  -6   4  -8 178.448 12.8091   1
  -8  -4  -8 3.00431 4.99629   1
   8  -4   8 -0.0392 6.29671   1
   8   4   8 15.4298 7.58704   1
  -8   4  -8 1.42330 5.11748   1
  10  -4   8 677.195 25.3514   1
 -10  -4  -8 624.502 26.3445   1
 -10   4  -8 626.151 24.9205   1
  10   4   8 694.209 27.8740   1
 -12  -4  -8 39.4004 10.0012   1
  12  -4   8 33.8640 9.64664   1
  12   4   8 21.0142 12.2112   1
 -12   4  -8 29.3535 8.36085   1
 -14  -4  -8 392.076 24.8879   1
  14  -4   8 399.255 23.4153   1
 -14   4  -8 387.486 21.9700   1
  14   4   8 383.627 28.1154   1
  16  -4   8 -8.1647 12.2367   1
 -16  -4  -8 3.90630 14.4558   1
 -16  -4  -8 1.29182 10.6054   1
 -16   4  -8 13.8467 10.1653   1
 -18  -4  -8 5.94046 18.9246   1
 -18  -4  -8 21.9099 12.9720   1
 -18   4  -8 1.41951 10.9111   1
 -23  -5   8 21.2470 11.2482   1
 -21  -5   8 -11.572 13.3258   1
 -21  -5   8 7.85246 9.12207   1
 -19  -5   8 305.888 19.9584   1
 -19  -5   8 284.802 23.2108   1
 -17  -5   8 521.719 23.2218   1
 -17  -5   8 475.273 24.6664   1
  17   5  -8 478.452 21.0850   1
 -15  -5   8 15.3112 8.98644   1
 -15  -5   8 13.0694 7.16003   1
  15   5  -8 3.53548 6.13027   1
 -13  -5   8 53.7257 9.66952   1
 -13  -5   8 48.5359 7.82954   1
 -13   5   8 53.3492 5.37803   1
  13   5  -8 49.1300 7.27575   1
 -11  -5   8 66.4604 9.86524   1
 -11  -5   8 39.6001 8.06499   1
  11   5  -8 23.5162 5.70117   1
 -11   5   8 39.5982 4.64697   1
   9  -5  -8 502.785 14.6891   1
   9  -5  -8 499.905 13.9573   1
  -9  -5   8 497.722 20.4222   1
  -9  -5   8 512.699 21.3662   1
   9   5  -8 478.620 18.9643   1
  -9   5   8 500.819 15.3442   1
   7  -5  -8 278.948 11.6577   1
  -7  -5   8 284.974 15.7061   1
  -7   5   8 274.814 11.4443   1
   7   5  -8 283.177 14.1829   1
  -5  -5   8 -1.4941 5.54738   1
   5  -5  -8 -3.7874 3.32475   1
   5   5  -8 1.13276 4.36773   1
  -5   5   8 -0.4919 3.22546   1
  -3  -5   8 248.273 14.5525   1
   3  -5  -8 238.487 11.9427   1
  -3   5   8 258.044 12.2791   1
   3   5  -8 260.888 13.4299   1
  -1  -5   8 18.4311 6.07233   1
   1  -5  -8 15.2567 4.19463   1
  -1   5   8 24.2352 5.51211   1
   1   5  -8 19.5054 4.47357   1
  -1  -5  -8 522.370 19.4339   1
   1   5   8 520.646 19.6725   1
  -1   5  -8 501.063 19.6968   1
   3  -5   8 32.4435 7.32623   1
  -3  -5  -8 62.5164 8.81134   1
  -3   5  -8 35.7687 5.98837   1
   3   5   8 41.7131 7.19711   1
  -5  -5  -8 557.274 21.9257   1
   5  -5   8 505.003 21.1569   1
  -5   5  -8 573.401 21.6157   1
   5   5   8 506.374 21.8846   1
  -7  -5  -8 0.76293 6.84501   1
   7  -5   8 -5.5403 5.96942   1
  -7   5  -8 -4.1535 4.69479   1
   7   5   8 -5.9649 7.18617   1
   9  -5   8 571.756 23.2321   1
  -9  -5  -8 562.048 24.8069   1
  -9   5  -8 511.444 22.4285   1
   9   5   8 555.215 25.6983   1
  11  -5   8 96.0103 11.7135   1
 -11  -5  -8 113.482 14.2298   1
  11   5   8 141.661 16.6671   1
 -11   5  -8 100.523 11.6447   1
 -13  -5  -8 17.3515 9.62059   1
  13  -5   8 6.85922 10.6202   1
 -13   5  -8 11.5400 8.18712   1
  13   5   8 8.51292 13.1261   1
 -15  -5  -8 4.73550 10.1858   1
  15  -5   8 6.72054 11.7426   1
 -15  -5  -8 29.2091 14.8399   1
 -15   5  -8 26.4635 10.0346   1
 -17  -5  -8 103.349 22.1060   1
 -17  -5  -8 95.3534 17.0333   1
 -17   5  -8 82.7197 13.8353   1
 -22  -6   8 37.4914 18.7368   1
 -22  -6   8 2.09547 11.4772   1
 -20  -6   8 230.697 20.9364   1
 -20  -6   8 293.012 27.4518   1
 -18  -6   8 13.5389 8.37359   1
 -18  -6   8 1.34104 10.9958   1
  18   6  -8 10.4914 8.78213   1
 -16  -6   8 -4.9955 6.73268   1
 -16  -6   8 5.20982 9.56302   1
  16   6  -8 16.4713 7.22033   1
 -14  -6   8 1172.99 37.9157   1
 -14  -6   8 1169.03 37.2399   1
  14   6  -8 1159.86 35.4495   1
 -12  -6   8 31.0304 8.92274   1
 -12  -6   8 32.5863 7.35545   1
  12   6  -8 31.1794 6.88944   1
 -12   6   8 31.1218 4.34049   1
  10  -6  -8 69.0909 5.24134   1
 -10  -6   8 77.0943 10.3119   1
 -10  -6   8 73.4019 10.0100   1
  10  -6  -8 73.4527 5.44655   1
  10   6  -8 78.3670 9.74123   1
 -10   6   8 68.1482 6.71449   1
   8  -6  -8 188.894 8.99294   1
  -8  -6   8 169.060 13.0294   1
  -8  -6   8 176.186 14.5423   1
   8   6  -8 200.530 12.7290   1
  -8   6   8 177.651 9.58486   1
   6  -6  -8 300.655 12.2532   1
   6  -6  -8 310.761 13.0371   1
  -6  -6   8 289.093 15.6448   1
   6   6  -8 295.047 15.2149   1
  -6   6   8 303.317 12.9300   1
  -4  -6   8 289.738 16.5356   1
  -4   6   8 289.588 13.3550   1
   4   6  -8 281.298 14.8906   1
   2  -6  -8 233.682 12.2219   1
  -2   6   8 241.343 13.0674   1
   2   6  -8 242.435 13.5676   1
   0  -6   8 651.839 24.2417   1
   0  -6  -8 660.019 22.7029   1
   0   6  -8 648.465 23.2205   1
   0   6   8 631.989 27.0190   1
  -2  -6  -8 44.9068 7.78582   1
   2  -6   8 37.9621 8.48504   1
   2   6   8 32.7141 6.80645   1
  -2   6  -8 28.7834 6.26923   1
  -4  -6  -8 -0.1545 5.19150   1
   4  -6   8 -3.3070 6.33045   1
   4   6   8 -0.7029 6.36548   1
  -4   6  -8 -7.0214 4.55390   1
  -6  -6  -8 263.810 17.1767   1
   6  -6   8 276.333 16.7457   1
  -6   6  -8 280.712 15.8388   1
   6   6   8 280.866 18.6578   1
   8  -6   8 217.797 16.6375   1
  -8  -6  -8 203.280 16.6591   1
  -8   6  -8 258.868 15.8551   1
   8   6   8 212.972 18.3089   1
  10  -6   8 9.59065 8.29136   1
 -10  -6  -8 3.74334 8.37348   1
 -10   6  -8 6.51956 6.54261   1
  10   6   8 -1.6688 9.09854   1
 -12  -6  -8 289.034 21.7290   1
 -12  -6  -8 286.254 24.5419   1
  12  -6   8 276.145 20.3936   1
 -12   6  -8 314.915 19.2106   1
  12   6   8 289.175 26.3840   1
 -14  -6  -8 82.3209 18.5629   1
 -14  -6  -8 91.3639 15.1502   1
  14  -6   8 77.1339 13.5464   1
 -14   6  -8 70.6612 12.3001   1
 -16  -6  -8 -14.555 11.2339   1
 -16  -6  -8 0.73262 18.8032   1
 -16   6  -8 2.60371 9.49652   1
 -18  -6  -8 -37.530 30.4420   1
 -18  -6  -8 -28.553 14.5262   1
 -18   6  -8 -0.8731 11.9542   1
 -21  -7   8 2.39835 17.9734   1
 -21  -7   8 8.41051 10.8702   1
 -19  -7   8 15.2866 9.95737   1
 -19  -7   8 3.11758 13.7387   1
  19   7  -8 -2.3188 9.27469   1
 -17  -7   8 24.8786 13.4534   1
 -17  -7   8 19.7713 8.83230   1
  17   7  -8 23.6702 9.06293   1
 -15  -7   8 13.9673 10.1915   1
 -15  -7   8 8.54289 7.85199   1
  15   7  -8 -2.3638 7.31742   1
 -13  -7   8 25.0323 11.2221   1
 -13  -7   8 45.9871 9.98612   1
 -13   7   8 29.3300 4.90409   1
  13   7  -8 21.4672 7.95191   1
 -11  -7   8 655.447 28.9938   1
 -11  -7   8 663.521 26.5996   1
  11   7  -8 693.799 25.8635   1
 -11   7   8 699.425 19.2695   1
   9  -7  -8 116.693 7.88291   1
  -9  -7   8 130.023 13.7598   1
  -9  -7   8 139.592 12.9623   1
   9  -7  -8 120.429 7.80776   1
  -9   7   8 105.506 8.38383   1
   9   7  -8 132.383 12.1745   1
  -7  -7   8 157.861 13.3109   1
  -7  -7   8 157.897 15.2969   1
   7  -7  -8 156.110 9.47832   1
   7  -7  -8 142.098 9.61320   1
   7   7  -8 149.815 12.1558   1
  -7   7   8 151.374 9.83081   1
   5  -7  -8 211.034 11.2734   1
  -5  -7   8 241.590 16.4633   1
  -5  -7   8 191.469 13.7472   1
   5  -7  -8 205.437 11.9061   1
   5   7  -8 211.557 13.6999   1
  -5   7   8 214.409 12.1279   1
   3  -7  -8 2343.74 54.3956   1
  -3  -7   8 2314.81 58.7620   1
   3  -7  -8 2262.83 55.0837   1
   3   7  -8 2324.49 58.0810   1
  -3   7   8 2339.39 55.5719   1
  -1  -7   8 348.674 18.8526   1
   1  -7  -8 366.511 16.4485   1
   1  -7  -8 353.376 18.4777   1
   1   7  -8 383.517 17.9055   1
  -1   7   8 374.808 17.4798   1
  -1  -7  -8 92.1833 10.6528   1
   1  -7   8 114.326 12.2332   1
  -1   7  -8 98.4146 10.6978   1
   1   7   8 75.5168 9.31821   1
   3  -7   8 28.8685 7.90928   1
  -3  -7  -8 20.9952 6.17991   1
  -3   7  -8 16.0667 5.47611   1
   3   7   8 27.4317 7.79415   1
  -5  -7  -8 36.9378 8.26236   1
  -5  -7  -8 46.8416 10.0365   1
   5  -7   8 33.0561 9.21891   1
  -5   7  -8 38.7736 7.13438   1
   5   7   8 24.9537 8.33808   1
  -7  -7  -8 17.1571 9.31565   1
   7  -7   8 6.00197 7.51501   1
  -7  -7  -8 8.37738 7.22886   1
   7   7   8 5.30443 8.48375   1
  -7   7  -8 5.56857 6.10394   1
  -9  -7  -8 19.3245 8.88542   1
   9  -7   8 11.7337 8.77219   1
  -9  -7  -8 1.77054 10.3535   1
  -9   7  -8 6.07030 6.96855   1
   9   7   8 10.3154 9.15785   1
 -11  -7  -8 27.6194 12.9497   1
 -11  -7  -8 2.95457 9.36785   1
  11  -7   8 -3.8972 9.68006   1
 -11   7  -8 2.65064 7.07213   1
  11   7   8 -8.3087 12.7954   1
  13  -7   8 49.3474 12.2877   1
 -13  -7  -8 54.6843 15.5155   1
 -13   7  -8 50.9096 10.9707   1
 -15  -7  -8 33.3008 13.0998   1
 -15  -7  -8 13.0296 20.0902   1
 -15   7  -8 -2.0193 9.36270   1
 -17  -7  -8 25.4267 21.0690   1
 -17  -7  -8 3.05489 14.1058   1
 -17   7  -8 11.4451 11.1066   1
 -20  -8   8 -3.4397 16.7133   1
 -20  -8   8 4.62737 11.9206   1
 -18  -8   8 16.0443 9.97718   1
 -18  -8   8 0.08549 14.7906   1
  18   8  -8 -2.0389 10.2324   1
 -16  -8   8 8.49335 8.12863   1
 -16  -8   8 12.5009 11.9199   1
  16   8  -8 14.9171 9.58130   1
 -14  -8   8 63.2176 11.9003   1
 -14  -8   8 77.1610 14.9904   1
  14   8  -8 61.7048 9.89556   1
 -12  -8   8 3.20105 7.40096   1
 -12  -8   8 3.28840 10.0414   1
 -12   8   8 -1.3503 4.21490   1
  12   8  -8 -0.2674 6.17387   1
 -10  -8   8 1.55272 9.30328   1
  10  -8  -8 9.71930 3.81641   1
  10  -8  -8 6.62087 4.78431   1
 -10  -8   8 9.69504 6.23234   1
 -10   8   8 8.66595 4.56414   1
  10   8  -8 6.74213 5.90510   1
  -8  -8   8 290.242 19.7997   1
  -8  -8   8 299.070 18.0593   1
   8  -8  -8 266.511 12.2772   1
   8   8  -8 272.108 16.9795   1
  -8   8   8 289.619 13.5838   1
   6  -8  -8 16.9078 5.13228   1
  -6  -8   8 6.34657 5.46573   1
  -6  -8   8 13.4603 8.85849   1
   6  -8  -8 13.5208 5.38054   1
  -6   8   8 9.81304 5.36384   1
   6   8  -8 16.3640 6.78889   1
  -4  -8   8 -1.2476 7.06377   1
   4  -8  -8 8.48964 4.80513   1
  -4  -8   8 2.77444 5.36618   1
   4  -8  -8 0.44498 4.70719   1
  -4   8   8 7.65341 5.26131   1
   4   8  -8 0.89690 4.85837   1
   2  -8  -8 0.99920 5.15517   1
  -2  -8   8 -4.0825 4.81257   1
  -2  -8   8 3.74811 6.23232   1
   2  -8  -8 3.95467 4.32332   1
   2   8  -8 5.26404 4.38893   1
  -2   8   8 -6.2381 4.80053   1
   0  -8   8 18.2810 7.15964   1
   0  -8  -8 13.3828 5.96554   1
   0  -8  -8 14.3815 6.53596   1
   0   8   8 21.7620 7.87026   1
   0   8  -8 25.8132 7.18238   1
  -2  -8  -8 44.0195 8.75323   1
  -2  -8  -8 31.0193 6.54650   1
   2  -8   8 22.9660 7.95382   1
   2   8   8 32.5778 8.56889   1
  -2   8  -8 42.0442 7.76645   1
   4  -8   8 35.8514 8.97664   1
  -4  -8  -8 44.4080 9.78018   1
  -4  -8  -8 27.1092 7.96861   1
   4   8   8 37.1475 9.49461   1
  -4   8  -8 29.3314 7.35234   1
  -6  -8  -8 8.93656 7.11498   1
   6  -8   8 5.69531 8.06940   1
  -6  -8  -8 14.4429 8.68854   1
   6   8   8 -9.1558 13.7651   1
  -6   8  -8 -10.163 5.28117   1
  -8  -8  -8 -0.5501 9.29789   1
  -8  -8  -8 -2.5763 7.29630   1
   8  -8   8 5.72317 8.86496   1
  -8   8  -8 -16.087 5.60349   1
   8   8   8 -1.1693 12.1072   1
 -10  -8  -8 39.6582 10.3881   1
  10  -8   8 56.5872 13.8483   1
 -10  -8  -8 24.4595 10.7684   1
 -10   8  -8 37.6529 9.15133   1
  10   8   8 61.0708 14.5365   1
  12  -8   8 293.097 26.1636   1
 -12  -8  -8 260.352 28.5200   1
 -12  -8  -8 231.320 25.2622   1
 -12   8  -8 274.428 19.5136   1
 -14  -8  -8 8.01693 19.9945   1
  14  -8   8 37.3650 14.9076   1
 -14  -8  -8 28.4153 14.0691   1
 -14   8  -8 18.5643 9.91171   1
 -16  -8  -8 28.7110 14.6480   1
 -16  -8  -8 18.7800 27.1515   1
 -16   8  -8 -5.9114 10.2556   1
 -19  -9   8 123.422 17.8204   1
 -19  -9   8 137.945 25.9003   1
  19   9  -8 85.0366 15.6037   1
 -17  -9   8 121.497 15.9558   1
 -17  -9   8 138.192 20.7811   1
  17   9  -8 137.200 17.0250   1
 -15  -9   8 3.46737 9.44592   1
 -15  -9   8 13.5418 14.0545   1
  15   9  -8 17.1589 9.25961   1
 -13  -9   8 20.0793 9.09243   1
 -13  -9   8 10.6620 11.6613   1
  13   9  -8 41.5160 9.91112   1
 -13   9   8 28.6509 7.26471   1
 -11  -9   8 177.739 17.1505   1
 -11  -9   8 193.334 21.0056   1
 -11   9   8 163.699 11.3870   1
  11   9  -8 193.814 16.8535   1
   9  -9  -8 0.83147 4.35565   1
   9  -9  -8 10.5083 5.05209   1
  -9  -9   8 0.24864 6.87912   1
  -9  -9   8 8.78087 10.0233   1
  -9   9   8 3.21496 5.09187   1
   9   9  -8 6.03067 6.48097   1
   7  -9  -8 32.6920 8.74814   1
  -7  -9   8 28.0103 7.65509   1
  -7  -9   8 28.8500 9.88546   1
   7  -9  -8 42.2001 7.15930   1
  -7   9   8 53.5973 7.81626   1
   7   9  -8 51.9642 9.62429   1
   5  -9  -8 6.62525 5.56986   1
  -5  -9   8 -3.7495 6.03046   1
  -5  -9   8 -2.4724 8.86154   1
   5   9  -8 0.77182 5.68356   1
  -5   9   8 -2.4583 5.21505   1
  -3  -9   8 10.1253 9.29616   1
  -3  -9   8 26.8473 7.51062   1
   3  -9  -8 11.9095 6.48835   1
   3  -9  -8 22.0439 6.14417   1
  -3   9   8 16.0553 7.16833   1
   3   9  -8 14.1042 6.95157   1
   1  -9  -8 102.072 12.4028   1
  -1  -9   8 86.6836 10.5472   1
  -1  -9   8 92.6332 11.2119   1
   1  -9  -8 116.800 11.7963   1
  -1   9   8 106.365 12.9539   1
   1   9  -8 75.4683 9.42975   1
   1  -9   8 572.078 25.9702   1
  -1  -9  -8 574.706 24.9732   1
   1  -9   8 569.312 24.4291   1
  -1  -9  -8 548.219 23.1000   1
  -1   9  -8 570.047 23.9152   1
   1   9   8 532.723 29.6899   1
   3  -9   8 345.693 21.5458   1
  -3  -9  -8 343.518 20.0954   1
  -3  -9  -8 296.189 18.5428   1
   3   9   8 342.677 22.0545   1
  -3   9  -8 317.193 18.7962   1
   5  -9   8 4.30728 9.44897   1
  -5  -9  -8 1.38715 9.23456   1
  -5  -9  -8 -10.243 6.79456   1
   5   9   8 1.74606 10.4364   1
  -5   9  -8 2.70302 6.41001   1
   7  -9   8 83.8197 13.2635   1
  -7  -9  -8 102.944 14.3375   1
  -7  -9  -8 62.1719 12.3563   1
  -7   9  -8 83.2292 11.1273   1
   7   9   8 97.6841 15.8156   1
  -9  -9  -8 267.773 26.0490   1
   9  -9   8 263.905 21.9170   1
  -9  -9  -8 297.005 22.7080   1
  -9   9  -8 267.745 18.2437   1
   9   9   8 279.361 27.2865   1
 -11  -9  -8 -1.2936 10.0434   1
  11  -9   8 30.5088 13.2885   1
 -11  -9  -8 5.05732 16.4174   1
 -11   9  -8 16.2085 9.11765   1
 -13  -9  -8 80.9589 20.1274   1
 -13  -9  -8 58.4138 14.9420   1
 -13   9  -8 39.2094 11.0544   1
  15  -9   8 18.5022 14.1427   1
 -15  -9  -8 -24.149 13.5868   1
 -15   9  -8 7.72056 10.6239   1
 -18 -10   8 -21.171 11.2008   1
 -18 -10   8 8.78219 17.9815   1
  18  10  -8 12.5602 13.5125   1
 -16 -10   8 -15.248 16.9438   1
 -16 -10   8 4.67804 10.7745   1
  16  10  -8 5.25272 12.2643   1
 -14 -10   8 16.7916 13.6116   1
  14  10  -8 27.8575 11.3354   1
 -12 -10   8 33.5541 14.4542   1
 -12 -10   8 1.38422 8.91679   1
  12  10  -8 -11.426 8.80321   1
 -12  10   8 6.75150 6.24095   1
  10 -10  -8 10.1434 5.18566   1
 -10 -10   8 -4.8086 11.6334   1
 -10 -10   8 3.60204 7.70283   1
  10 -10  -8 12.5721 5.11329   1
 -10  10   8 15.1204 6.37615   1
  10  10  -8 8.55870 8.84684   1
  -8 -10   8 44.7609 12.7937   1
   8 -10  -8 49.8416 7.52053   1
   8 -10  -8 46.0592 7.25285   1
  -8 -10   8 35.0058 9.17211   1
   8  10  -8 40.2959 9.24530   1
  -8  10   8 54.4177 8.24816   1
   6 -10  -8 4.54075 5.84182   1
  -6 -10   8 1.11663 9.48815   1
  -6 -10   8 2.20688 6.73600   1
   6 -10  -8 -0.5924 5.79284   1
  -6  10   8 -6.9632 6.07716   1
   6  10  -8 -11.146 7.09552   1
  -4 -10   8 31.7030 9.23859   1
  -4 -10   8 41.7689 11.9720   1
   4 -10  -8 31.8242 6.97777   1
   4 -10  -8 29.6533 7.50906   1
  -4  10   8 36.3349 8.76747   1
   4  10  -8 31.2462 7.83227   1
  -2 -10   8 31.5940 8.49322   1
   2 -10  -8 44.1001 8.53413   1
   2 -10  -8 40.0645 8.53935   1
  -2 -10   8 34.5671 9.97860   1
  -2  10   8 38.7676 9.41521   1
   2  10  -8 30.0144 8.17895   1
   0 -10  -8 22.2341 7.94861   1
   0 -10   8 14.0119 7.94421   1
   0 -10   8 14.7753 9.31535   1
   0 -10  -8 25.1219 7.60411   1
   0  10  -8 13.2336 7.60914   1
  -2 -10  -8 109.643 12.6334   1
   2 -10   8 115.857 13.9411   1
   2 -10   8 125.862 14.9286   1
  -2 -10  -8 142.046 16.8563   1
  -2  10  -8 111.269 12.7907   1
   2  10   8 150.551 16.3790   1
  -4 -10  -8 165.306 19.2416   1
  -4 -10  -8 167.295 16.9399   1
   4 -10   8 163.896 16.2000   1
   4 -10   8 180.653 17.3115   1
  -4  10  -8 182.957 16.2782   1
   4  10   8 164.231 20.0829   1
  -6 -10  -8 -4.4403 22.2930   1
  -6 -10  -8 5.85369 7.73665   1
   6 -10   8 -3.0091 7.75783   1
   6  10   8 -16.019 11.0846   1
  -6  10  -8 2.93108 8.40394   1
   8 -10   8 32.9865 9.55561   1
  -8 -10  -8 18.6421 14.6201   1
  -8 -10  -8 23.3851 10.3950   1
   8 -10   8 27.6780 13.1503   1
   8  10   8 14.8143 14.0404   1
  -8  10  -8 26.3231 9.10117   1
 -10 -10  -8 83.7971 16.3218   1
 -10 -10  -8 109.349 17.2187   1
  10 -10   8 120.585 14.3917   1
  10 -10   8 84.3607 15.1795   1
 -10  10  -8 100.747 18.1602   1
  12 -10   8 6.61971 12.1417   1
 -12 -10  -8 25.5004 13.7926   1
 -12  10  -8 8.73212 9.68034   1
 -14 -10  -8 28.4185 15.1782   1
  14 -10   8 6.09593 12.2113   1
 -14  10  -8 -4.2249 11.1966   1
 -17 -11   8 85.3334 15.9622   1
 -17 -11   8 56.1488 21.6828   1
  17  11  -8 78.1370 17.6727   1
 -15 -11   8 13.8042 11.2033   1
 -15 -11   8 2.77626 19.1171   1
  15  11  -8 20.3361 12.7541   1
 -13 -11   8 24.4745 15.2825   1
 -13 -11   8 42.5444 11.4603   1
  13  11  -8 51.9507 13.6655   1
  11 -11  -8 17.2443 5.58144   1
  11 -11  -8 19.8857 5.78105   1
 -11 -11   8 -1.2823 12.5703   1
 -11 -11   8 16.5946 11.2584   1
 -11  11   8 16.6024 7.25812   1
  11  11  -8 15.7341 9.48637   1
   9 -11  -8 145.841 16.0687   1
  -9 -11   8 156.803 18.2589   1
  -9 -11   8 138.610 17.3499   1
   9 -11  -8 122.616 13.9535   1
  -9  11   8 144.286 13.5247   1
   9  11  -8 110.312 13.7856   1
  -7 -11   8 58.6151 14.8930   1
  -7 -11   8 56.4118 11.8527   1
   7 -11  -8 41.2721 8.43727   1
   7 -11  -8 50.6900 9.00545   1
   7  11  -8 44.1614 10.5527   1
  -7  11   8 27.4764 8.63232   1
   5 -11  -8 2.11600 7.06518   1
   5 -11  -8 -6.1623 6.54007   1
  -5 -11   8 12.2675 12.4660   1
  -5 -11   8 8.03748 7.89066   1
   5  11  -8 -4.1989 7.45016   1
  -5  11   8 -7.5910 7.11817   1
  -3 -11   8 83.7244 11.6953   1
   3 -11  -8 88.4809 11.8031   1
  -3 -11   8 102.467 15.8251   1
   3 -11  -8 87.1453 10.7778   1
   3  11  -8 94.1448 13.1855   1
  -3  11   8 83.2896 12.4754   1
   1 -11  -8 35.3826 8.32488   1
  -1 -11   8 44.0508 11.5879   1
   1 -11  -8 60.9767 11.4719   1
  -1 -11   8 41.2840 10.3427   1
   1  11  -8 47.4104 10.6643   1
   1 -11   8 16.3109 17.5028   1
   1 -11   8 32.8388 9.89115   1
  -1 -11  -8 23.3405 15.5478   1
  -1 -11  -8 37.1922 9.41676   1
   1  11   8 42.2383 13.1646   1
  -1  11  -8 35.6430 8.61675   1
   3 -11   8 458.960 23.9891   1
  -3 -11  -8 425.459 26.1203   1
   3 -11   8 470.602 27.3282   1
  -3 -11  -8 478.547 25.0764   1
  -3  11  -8 455.037 23.2973   1
   3  11   8 408.120 27.9331   1
   5 -11   8 4.15082 12.9379   1
   5 -11   8 -4.6468 8.22705   1
  -5 -11  -8 -10.742 11.0061   1
  -5 -11  -8 11.8497 8.57137   1
  -5  11  -8 -2.1454 7.20004   1
   5  11   8 -5.6817 12.2150   1
  -7 -11  -8 377.911 25.8988   1
   7 -11   8 355.600 27.9641   1
  -7 -11  -8 304.725 28.2732   1
   7 -11   8 331.548 21.8997   1
  -7  11  -8 345.732 22.3127   1
   7  11   8 373.753 32.0588   1
   9 -11   8 19.3614 9.79328   1
  -9 -11  -8 6.42457 11.3291   1
  -9  11  -8 5.22635 9.69622   1
  11 -11   8 -12.831 11.0655   1
 -11 -11  -8 0.97378 12.9782   1
 -11  11  -8 -8.2633 9.64037   1
 -13 -11  -8 182.137 22.0129   1
 -13  11  -8 168.412 17.1298   1
 -16 -12   8 200.015 22.8797   1
  16  12  -8 189.610 22.2451   1
 -14 -12   8 -0.0592 18.0643   1
 -14 -12   8 2.06332 12.7576   1
  14  12  -8 -11.680 12.1822   1
 -12 -12   8 32.7381 13.0570   1
 -12 -12   8 28.9359 20.3110   1
 -12  12   8 9.65243 9.54308   1
  12  12  -8 33.8626 11.6179   1
 -10 -12   8 22.6199 14.7460   1
  10 -12  -8 7.41500 7.18081   1
  10 -12  -8 -2.5298 11.6581   1
 -10 -12   8 18.6880 11.4922   1
 -10  12   8 4.33397 8.46523   1
  10  12  -8 5.02744 11.6086   1
   8 -12  -8 116.475 11.8187   1
  -8 -12   8 130.807 21.2071   1
   8 -12  -8 115.914 12.0392   1
  -8 -12   8 135.223 17.6267   1
   8  12  -8 142.440 17.0429   1
  -8  12   8 107.880 12.6156   1
  -6 -12   8 5.34775 9.27228   1
   6 -12  -8 6.28304 8.30191   1
   6 -12  -8 -5.2167 8.87693   1
  -6 -12   8 -17.265 14.0622   1
   6  12  -8 16.1538 9.75643   1
  -6  12   8 10.1377 9.84117   1
  -4 -12   8 83.8712 17.2584   1
   4 -12  -8 71.2281 13.6246   1
   4 -12  -8 90.6920 11.6804   1
  -4 -12   8 105.619 14.9297   1
  -4  12   8 76.2310 12.6316   1
   4  12  -8 93.6344 13.7085   1
   2 -12  -8 16.9156 7.96208   1
  -2 -12   8 17.4180 13.1362   1
  -2 -12   8 9.10803 8.62495   1
   2 -12  -8 0.31517 9.98536   1
   2  12  -8 7.62191 8.83068   1
   0 -12   8 101.191 17.4265   1
   0 -12  -8 77.2566 12.3044   1
   0 -12  -8 92.8414 14.8058   1
   0 -12   8 80.4662 13.6140   1
   0  12   8 55.5365 12.6835   1
   0  12  -8 71.1981 12.3334   1
  -2 -12  -8 100.658 16.1825   1
   2 -12   8 107.249 16.8637   1
   2 -12   8 103.571 14.9563   1
  -2 -12  -8 92.8819 13.7751   1
   2  12   8 84.6398 14.6684   1
  -2  12  -8 96.0209 13.7282   1
  -4 -12  -8 4.42740 9.15989   1
   4 -12   8 -29.646 17.4416   1
   4 -12   8 -3.8029 8.69631   1
  -4  12  -8 -4.2008 8.19826   1
   4  12   8 10.1481 14.6517   1
   6 -12   8 211.258 20.9932   1
  -6 -12  -8 230.813 23.1924   1
  -6  12  -8 230.984 19.8409   1
   6  12   8 228.514 26.3390   1
   8 -12   8 42.7989 11.8434   1
  -8 -12  -8 33.4666 13.8635   1
  -8  12  -8 30.2623 11.2246   1
 -10 -12  -8 76.0840 16.8942   1
 -10  12  -8 93.2094 14.3582   1
 -12 -12  -8 160.043 22.0728   1
 -12  12  -8 179.231 21.9996   1
 -15 -13   8 22.6452 16.1453   1
  15  13  -8 24.9323 17.6720   1
 -13 -13   8 5.21582 13.4626   1
  11 -13  -8 2.74410 8.07763   1
 -11 -13   8 27.5584 12.9966   1
  11 -13  -8 9.23682 7.26051   1
 -11  13   8 -8.6024 9.17842   1
  11  13  -8 -6.2147 13.2910   1
   9 -13  -8 117.325 15.4339   1
  -9 -13   8 158.357 20.2649   1
  -9  13   8 134.560 14.6835   1
   9  13  -8 125.914 16.6910   1
   7 -13  -8 457.453 23.6083   1
  -7 -13   8 429.588 29.3426   1
   7 -13  -8 434.036 24.3504   1
   7  13  -8 461.776 28.2996   1
  -7  13   8 480.632 25.5274   1
  -5 -13   8 65.0854 13.6465   1
   5 -13  -8 68.9062 10.7832   1
   5 -13  -8 62.8244 13.2904   1
  -5  13   8 66.3694 13.6054   1
   5  13  -8 70.1066 14.2758   1
   3 -13  -8 136.777 14.7596   1
  -3 -13   8 98.8430 14.0590   1
   3 -13  -8 134.603 15.9870   1
   3  13  -8 93.5700 14.9778   1
  -3  13   8 97.1779 26.6819   1
   1 -13  -8 7.00155 9.02469   1
  -1 -13   8 2.47885 10.5342   1
  -1  13   8 -9.5810 13.7920   1
   1 -13   8 -5.8961 10.1553   1
  -1 -13  -8 5.40717 9.21839   1
   1  13   8 -0.4103 15.0164   1
  -1  13  -8 -20.501 9.05198   1
   3 -13   8 23.5599 11.1472   1
  -3 -13  -8 27.2560 11.3192   1
  -3  13  -8 8.12120 9.20275   1
   3  13   8 3.17845 15.7631   1
   5 -13   8 24.0174 11.1658   1
  -5 -13  -8 16.9169 11.1596   1
   5  13   8 -6.6822 19.9498   1
  -5  13  -8 18.1979 10.0092   1
   7 -13   8 7.53042 11.0575   1
  -7 -13  -8 -3.6069 12.0110   1
  -7  13  -8 13.8594 10.4888   1
  -9 -13  -8 150.804 20.2617   1
  -9  13  -8 138.286 16.6176   1
 -12 -14   8 40.0939 16.7957   1
  12  14  -8 44.5522 16.7635   1
 -10 -14   8 37.5789 15.8637   1
  10 -14  -8 48.9784 12.6158   1
  10  14  -8 1.88425 13.8136   1
 -10  14   8 37.1798 12.9103   1
  -8 -14   8 8.34536 16.3355   1
   8 -14  -8 1.45082 10.4501   1
  -8  14   8 5.68084 12.6938   1
   8  14  -8 21.1661 13.3835   1
   6 -14  -8 5.38252 9.28211   1
  -6 -14   8 10.1563 13.1377   1
   6  14  -8 12.3192 11.0412   1
  -6  14   8 7.21634 13.4122   1
  -4 -14   8 148.803 20.1305   1
   4 -14  -8 130.304 15.3711   1
   4  14  -8 114.658 14.9380   1
  -4  14   8 129.369 22.7956   1
  -2 -14   8 1.50182 11.5918   1
   2 -14  -8 22.3953 10.3359   1
  -2  14   8 11.1354 15.1845   1
   2  14  -8 4.20404 10.9657   1
   0 -14   8 2.49489 10.5198   1
   0 -14  -8 0.66524 10.3523   1
   0  14  -8 14.9206 11.2338   1
   0  14   8 -9.7743 16.5318   1
   2 -14   8 7.67688 12.1370   1
  -2 -14  -8 3.74007 12.0917   1
  -2  14  -8 5.94559 10.7723   1
   2  14   8 23.4172 17.1968   1
   4 -14   8 20.0111 13.0492   1
  -4 -14  -8 1.24537 12.1548   1
  -4  14  -8 -7.7988 11.2540   1
   4  14   8 35.8642 22.8902   1
   6 -14   8 82.4826 15.8793   1
  -6 -14  -8 81.4991 18.7026   1
  -6  14  -8 89.2384 15.4126   1
  -8 -14  -8 8.79566 16.3944   1
   8 -14   8 -0.4233 13.4233   1
  -8  14  -8 -16.324 12.1314   1
  -9 -15   8 42.1866 17.8603   1
   9  15  -8 35.3250 17.0426   1
   7 -15  -8 6.28809 20.7915   1
  -7 -15   8 -18.403 13.7381   1
  -7  15   8 -13.202 16.4296   1
   7  15  -8 3.05592 11.9563   1
  -5 -15   8 12.9652 14.6076   1
   5 -15  -8 -10.066 10.6614   1
  -5  15   8 -1.6182 17.2788   1
   5  15  -8 3.26852 13.6626   1
   3 -15  -8 25.0265 12.5554   1
  -3 -15   8 14.6248 14.8444   1
   3  15  -8 15.2732 12.6062   1
  -3  15   8 -2.7491 18.3201   1
  -1 -15   8 316.688 30.1762   1
   1 -15  -8 323.647 26.1169   1
  -1  15   8 290.564 29.8351   1
   1  15  -8 258.411 26.2375   1
  -1 -15  -8 145.962 19.5701   1
   1 -15   8 135.126 19.2576   1
   1  15   8 140.177 26.0785   1
  -1  15  -8 96.0676 15.1422   1
  -3 -15  -8 26.6343 16.1683   1
   3 -15   8 13.4933 14.5695   1
   3  15   8 23.9678 23.9511   1
  -3  15  -8 6.03863 11.8069   1
  -5 -15  -8 -3.4499 22.8621   1
   5 -15   8 25.5659 15.0967   1
  -5  15  -8 8.29700 11.8677   1
   4 -16  -8 -14.353 13.6713   1
   4  16  -8 65.1312 15.4846   1
  -2 -16   8 150.813 22.4571   1
   2 -16  -8 107.689 19.0356   1
   2  16  -8 107.499 18.2346   1
  -2  16   8 101.550 26.4512   1
   0 -16  -8 274.202 29.4172   1
   0 -16   8 213.332 24.3600   1
   0  16  -8 221.383 23.3363   1
 -24   0   9 -3.2965 7.19182   1
 -24   0   9 11.5502 9.61934   1
 -22   0   9 -10.981 6.13039   1
 -22   0   9 -0.2682 8.45844   1
 -20   0   9 -1.8508 5.45668   1
 -20   0   9 2.23734 6.80328   1
 -18   0   9 -0.2843 5.75970   1
 -18   0   9 -1.7475 4.44663   1
 -16   0   9 2.56937 4.31949   1
 -16   0   9 5.57658 5.26511   1
  16   0  -9 1.47681 3.84915   1
 -14   0   9 -2.5037 3.78417   1
 -14   0   9 2.02366 4.94869   1
 -12   0   9 -1.4399 4.23500   1
  12   0  -9 -2.8357 3.33381   1
  10   0  -9 -1.6733 3.68149   1
 -10   0   9 -1.8095 3.74119   1
  -8   0   9 2.21722 3.54773   1
   8   0  -9 5.88785 3.68402   1
   6   0  -9 -1.2448 3.28274   1
  -6   0   9 -2.8509 3.57710   1
  -4   0   9 1.02087 4.03416   1
   4   0  -9 0.66460 3.53083   1
  -2   0   9 -1.8942 3.70923   1
   2   0  -9 -0.7062 3.55483   1
   0   0  -9 3.02427 2.77286   1
   0   0   9 0.45286 3.29658   1
   2   0   9 3.19175 4.65596   1
  -2   0  -9 1.38997 4.01328   1
  -4   0  -9 0.99486 4.27158   1
   4   0   9 6.47783 5.96838   1
  -6   0  -9 -0.7194 4.42116   1
   6   0   9 1.75529 5.95024   1
  -8   0  -9 3.96313 6.15762   1
   8   0   9 0.86735 5.59168   1
 -10   0  -9 -7.7998 6.17961   1
  10   0   9 2.52086 7.31081   1
  12   0   9 0.38320 8.43497   1
 -12   0  -9 1.10439 6.79414   1
  14   0   9 -6.1290 10.7025   1
 -14   0  -9 -11.109 9.10641   1
 -16   0  -9 0.38655 10.5251   1
 -18   0  -9 7.58744 13.1253   1
 -23  -1   9 30.3409 12.1681   1
 -23  -1   9 27.7271 8.61811   1
 -23   1   9 35.8927 6.70073   1
 -23   1   9 46.8125 7.09049   1
 -21  -1   9 -1.0224 7.81553   1
 -21  -1   9 -1.4803 6.35106   1
 -21   1   9 -1.3977 5.15903   1
 -19  -1   9 84.3269 10.2502   1
 -19  -1   9 91.6657 11.0290   1
 -19   1   9 92.0727 8.81853   1
 -19   1   9 85.7856 8.93138   1
 -17  -1   9 3.65790 5.84085   1
 -17  -1   9 0.39405 4.77436   1
 -17   1   9 1.83319 4.43681   1
 -17   1   9 0.73512 5.23900   1
  17   1  -9 -0.8712 4.59580   1
 -15  -1   9 433.896 17.4395   1
  15  -1  -9 443.403 13.1180   1
 -15  -1   9 461.691 18.1033   1
  15   1  -9 440.539 17.2498   1
 -15   1   9 450.767 15.6979   1
 -15   1   9 431.192 16.0851   1
  13  -1  -9 20.1100 3.92648   1
 -13  -1   9 22.4800 5.29823   1
 -13  -1   9 17.5722 5.73224   1
  13   1  -9 19.3618 5.04188   1
 -13   1   9 25.0831 5.33454   1
  11  -1  -9 326.967 12.4102   1
 -11  -1   9 305.528 14.3164   1
 -11   1   9 319.337 13.3215   1
  11   1  -9 312.590 13.4137   1
  -9  -1   9 258.649 12.9648   1
   9  -1  -9 258.727 11.5373   1
   9   1  -9 250.121 12.2313   1
  -9   1   9 265.773 12.0741   1
  -7  -1   9 7.06389 3.97491   1
   7  -1  -9 4.55219 4.11670   1
   7   1  -9 8.45316 4.02336   1
  -7   1   9 9.92002 3.77122   1
  -5  -1   9 5.55680 3.75484   1
   5  -1  -9 4.47654 3.57474   1
  -5   1   9 5.17154 3.72133   1
   5   1  -9 0.27011 3.19217   1
  -3  -1   9 467.259 17.8617   1
   3  -1  -9 478.182 17.3750   1
  -3   1   9 472.119 17.2922   1
   3   1  -9 469.430 17.6327   1
  -1  -1   9 992.671 28.5793   1
   1  -1  -9 953.793 28.1071   1
   1   1  -9 962.384 28.3588   1
  -1   1   9 947.153 27.9182   1
  -1  -1  -9 57.2926 7.74413   1
   1  -1   9 40.9906 6.33173   1
   1   1   9 66.2058 8.25435   1
  -1   1  -9 53.7997 6.87224   1
   3  -1   9 45.9337 7.96096   1
  -3  -1  -9 24.6471 4.90110   1
   3   1   9 24.3279 6.14035   1
  -3   1  -9 24.7350 5.29245   1
  -5  -1  -9 13.3752 5.06449   1
   5  -1   9 29.5661 6.62604   1
   5   1   9 19.5175 6.10048   1
  -5   1  -9 24.0387 5.64140   1
  -7  -1  -9 7.86580 5.79961   1
   7  -1   9 13.3024 7.17001   1
   7   1   9 14.2981 6.84282   1
  -7   1  -9 9.44118 5.94627   1
  -9  -1  -9 27.8750 7.28008   1
   9  -1   9 35.6372 9.00942   1
  -9   1  -9 36.6127 8.53225   1
   9   1   9 50.3637 9.71449   1
  11  -1   9 483.814 23.1779   1
 -11  -1  -9 464.627 23.1585   1
 -11   1  -9 431.857 21.9737   1
  11   1   9 429.383 22.8332   1
 -13  -1  -9 90.1548 13.3358   1
  13  -1   9 116.719 14.6291   1
  13   1   9 115.987 15.6952   1
 -13   1  -9 102.941 13.0915   1
 -15  -1  -9 9.20952 9.70252   1
 -17  -1  -9 3.95345 12.0494   1
 -17   1  -9 18.9227 11.6512   1
 -19  -1  -9 7.69787 14.5245   1
 -19   1  -9 16.6090 13.4527   1
 -24  -2   9 8.32963 9.21434   1
 -22  -2   9 47.9427 9.80940   1
 -22  -2   9 42.1176 11.2812   1
 -20  -2   9 -8.5219 5.80131   1
 -20  -2   9 3.62634 8.19530   1
 -20   2   9 4.04575 4.24218   1
 -20   2   9 4.18208 3.72223   1
 -18  -2   9 122.190 13.5060   1
 -18  -2   9 117.141 12.0443   1
  18   2  -9 132.007 13.6271   1
 -18   2   9 132.445 8.21315   1
 -18   2   9 133.641 9.57861   1
 -16  -2   9 11.0697 6.29715   1
 -16  -2   9 17.2372 6.03722   1
  16   2  -9 7.40476 5.96557   1
 -16   2   9 15.8038 5.07394   1
 -16   2   9 15.1442 4.04660   1
 -14  -2   9 91.3108 9.77694   1
  14  -2  -9 94.8651 5.38036   1
 -14  -2   9 94.3546 10.1539   1
 -14   2   9 95.4897 8.46534   1
  14   2  -9 80.5558 9.97452   1
  12  -2  -9 102.330 6.32098   1
 -12  -2   9 107.160 9.84098   1
 -12  -2   9 111.038 10.5356   1
 -12   2   9 98.6804 8.06273   1
  12   2  -9 115.866 10.1183   1
 -10  -2   9 162.567 11.3946   1
 -10   2   9 172.083 9.60783   1
  10   2  -9 170.978 10.4831   1
  -8  -2   9 106.822 9.96074   1
   8  -2  -9 123.089 8.54930   1
  -8   2   9 103.097 8.20111   1
   8   2  -9 98.7520 8.96204   1
   6  -2  -9 521.618 17.8769   1
  -6  -2   9 511.928 19.2078   1
   6   2  -9 543.454 18.8133   1
  -6   2   9 541.435 17.9090   1
   4  -2  -9 1.55977 3.23359   1
  -4  -2   9 1.32113 4.38316   1
   4   2  -9 10.2539 4.36834   1
  -4   2   9 14.5331 4.39851   1
   2  -2  -9 2267.52 54.7705   1
  -2  -2   9 2373.32 56.0079   1
   2   2  -9 2275.82 55.6180   1
  -2   2   9 2388.37 54.9289   1
   0  -2  -9 18.9375 4.20711   1
   0  -2   9 24.6569 5.78998   1
   0   2  -9 34.5704 6.54675   1
   0   2   9 34.6065 6.54482   1
   2  -2   9 375.194 16.9048   1
  -2  -2  -9 336.074 15.9536   1
   2   2   9 354.652 16.2914   1
  -2   2  -9 324.446 15.6174   1
  -4  -2  -9 259.983 14.4018   1
   4  -2   9 250.851 14.9784   1
   4   2   9 241.202 15.8558   1
  -4   2  -9 265.277 14.4464   1
  -6  -2  -9 148.024 12.3004   1
   6  -2   9 132.350 13.0209   1
   6   2   9 131.913 13.0586   1
  -6   2  -9 157.168 12.1800   1
   8  -2   9 10.3611 7.14582   1
  -8  -2  -9 7.72974 5.82823   1
   8   2   9 18.6087 7.91132   1
  -8   2  -9 11.5605 5.80444   1
  10  -2   9 34.0177 9.19338   1
 -10  -2  -9 29.9727 8.93879   1
 -10   2  -9 27.5672 7.24437   1
  10   2   9 30.5098 10.3705   1
  12  -2   9 232.782 19.5802   1
 -12  -2  -9 254.985 19.3187   1
 -12   2  -9 271.525 18.7658   1
  14  -2   9 446.912 26.0387   1
 -14  -2  -9 475.972 26.3806   1
 -14   2  -9 495.529 25.5294   1
  14   2   9 410.525 30.0138   1
 -16  -2  -9 -13.229 9.74408   1
 -16   2  -9 -18.095 9.59771   1
 -18  -2  -9 53.6222 15.5711   1
 -18   2  -9 40.2703 14.2460   1
 -23  -3   9 56.9321 11.0929   1
 -23  -3   9 85.7561 15.2913   1
 -21  -3   9 9.26564 7.85431   1
 -21  -3   9 18.4713 11.1888   1
 -19  -3   9 155.316 16.7931   1
 -19  -3   9 120.902 13.5193   1
 -17  -3   9 399.875 19.0769   1
 -17  -3   9 402.867 20.6929   1
 -17   3   9 387.016 11.7795   1
 -17   3   9 392.726 12.2287   1
  17   3  -9 390.740 18.5189   1
 -15  -3   9 57.8530 8.40846   1
 -15  -3   9 62.4527 9.57322   1
 -15   3   9 72.5057 7.40681   1
 -15   3   9 60.5328 6.11096   1
  15   3  -9 58.5834 9.72647   1
 -13  -3   9 11.5742 6.29236   1
 -13  -3   9 14.5823 5.55135   1
  13   3  -9 5.46280 4.82773   1
 -13   3   9 10.2026 4.40311   1
  11  -3  -9 0.85433 2.59594   1
 -11  -3   9 -5.2410 4.46935   1
 -11  -3   9 8.85674 5.07128   1
  11   3  -9 -0.6993 3.89503   1
 -11   3   9 -4.3162 3.19848   1
   9  -3  -9 16.9263 4.52195   1
  -9  -3   9 16.4002 5.50521   1
   9   3  -9 16.0721 4.76079   1
  -9   3   9 20.2383 4.29757   1
   7  -3  -9 36.0265 5.70931   1
  -7  -3   9 38.1411 7.00363   1
   7   3  -9 28.5919 5.91822   1
  -7   3   9 35.2782 5.23389   1
  -5  -3   9 3084.14 70.2492   1
   5  -3  -9 2979.98 67.7965   1
   5   3  -9 3008.46 69.5443   1
  -5   3   9 3036.10 67.4179   1
  -3  -3   9 0.14734 4.94107   1
   3  -3  -9 3.27313 3.74555   1
  -3   3   9 3.39036 3.73455   1
   3   3  -9 5.80326 4.32299   1
   1  -3  -9 125.292 9.56623   1
  -1  -3   9 103.817 10.9245   1
   1   3  -9 118.043 9.90322   1
  -1   3   9 118.657 9.76609   1
  -1  -3  -9 17.8458 4.72419   1
   1  -3   9 27.2285 7.03327   1
  -1   3  -9 22.5573 5.09870   1
   1   3   9 32.6063 6.90349   1
  -3  -3  -9 114.485 10.5340   1
   3  -3   9 78.6015 9.95257   1
  -3   3  -9 129.297 10.7585   1
   3   3   9 95.1629 11.1357   1
   5  -3   9 -1.2944 5.87138   1
  -5  -3  -9 0.91129 3.88319   1
   5   3   9 1.73005 5.49425   1
  -5   3  -9 -4.2140 4.30852   1
   7  -3   9 37.8529 8.43244   1
  -7  -3  -9 45.0926 8.81498   1
   7   3   9 49.8947 9.52654   1
  -7   3  -9 40.4718 8.15638   1
  -9  -3  -9 -3.5830 5.91167   1
   9  -3   9 0.59384 7.10251   1
  -9   3  -9 7.48763 5.95307   1
   9   3   9 1.00721 8.42431   1
  11  -3   9 0.48449 8.35688   1
 -11  -3  -9 24.7238 9.11751   1
 -11   3  -9 17.8210 8.46812   1
  11   3   9 12.0222 10.5126   1
 -13  -3  -9 20.5242 10.0353   1
  13  -3   9 20.8604 10.7658   1
 -13   3  -9 20.4218 9.93716   1
  13   3   9 24.5669 13.9555   1
 -15  -3  -9 104.062 15.7452   1
 -15   3  -9 87.3399 16.6644   1
 -17  -3  -9 5.11623 12.9320   1
 -17   3  -9 7.94338 10.8600   1
 -22  -4   9 -1.2370 8.80922   1
 -22  -4   9 14.8070 13.3125   1
 -20  -4   9 5.04698 10.2891   1
[truncated: 11,621,898 more chars]
