# Supplementary material for: Synthesis of N-substituted 3-(2-aryl-2-oxoeth­yl)-3-hy­droxy­indolin-2-ones and their conversion to N-substituted (E)-3-(2-aryl-2-oxo­ethyl­idene)indolin-2-ones: synthetic sequence, spectroscopic characterization and structures of four 3-hy­droxy com­pounds and five oxo­ethyl­idene products
Source: Acta Crystallogr C Struct Chem. 2020 Apr 20;76(Pt 5):433–45. doi: 10.1107/S2053229620004143 (PMC7199199; doi:10.1107/S2053229620004143)
Supplement: Supplementary file 3 [file c-76-00433-Icsup2.hkl]

data_Ic                                                                         
_shelx_title ' 392cg'                                                           
_shelx_refln_list_code          4                                               
_shelx_F_calc_maximum      266.48                                               
_exptl_crystal_F_000      1632.00                                               
_reflns_d_resolution_high  0.7589                                               
                                                                                
loop_                                                                           
 _space_group_symop_operation_xyz                                               
 'x, y, z'                                                                      
 '-x, y, -z+1/2'                                                                
 'x+1/2, y+1/2, z'                                                              
 '-x+1/2, y+1/2, -z+1/2'                                                        
 '-x, -y, -z'                                                                   
 'x, -y, z-1/2'                                                                 
 '-x+1/2, -y+1/2, -z'                                                           
 'x+1/2, -y+1/2, z-1/2'                                                         
                                                                                
_cell_length_a    18.7572                                                       
_cell_length_b    13.2095                                                       
_cell_length_c    16.7500                                                       
_cell_angle_alpha  90.000                                                       
_cell_angle_beta  105.374                                                       
_cell_angle_gamma  90.000                                                       
                                                                                
_shelx_F_squared_multiplier     1.000                                           
                                                                                
loop_                                                                           
 _refln_index_h                                                                 
 _refln_index_k                                                                 
 _refln_index_l                                                                 
 _refln_F_squared_calc                                                          
 _refln_F_squared_meas                                                          
 _refln_F_squared_sigma                                                         
 _refln_observed_status                                                         
   2   0   0        477.72        424.33        15.37 o                         
   4   0   0      33124.82      30428.90       428.18 o                         
   6   0   0       2315.67       2400.87        46.83 o                         
   8   0   0         76.27         98.40        27.82 o                         
  10   0   0       5045.87       5889.62        85.36 o                         
  12   0   0       2142.89       2202.14        46.70 o                         
  14   0   0       1590.17       1765.57        95.94 o                         
  16   0   0         62.51         78.89        35.34 o                         
  18   0   0         62.96         53.47        23.44 o                         
  20   0   0        400.90        466.25        36.48 o                         
  22   0   0        552.38        590.18        74.24 o                         
   5   1   0       4321.27       4160.75        44.38 o                         
   7   1   0          4.76          7.59         5.06 o                         
   9   1   0       5111.56       5327.11        60.20 o                         
  11   1   0       1897.90       1846.29        31.75 o                         
  13   1   0        540.37        604.05        20.69 o                         
  15   1   0          7.88         33.54        12.88 o                         
  17   1   0        182.92        228.20        17.53 o                         
  19   1   0          9.05         -4.92        22.00 o                         
  21   1   0        112.32        122.97        26.19 o                         
  23   1   0        331.02        339.83        40.14 o                         
   0   2   0        198.18        187.60         7.47 o                         
   2   2   0       1922.43       1694.59        23.82 o                         
   4   2   0      18539.23      17453.67       258.60 o                         
   6   2   0      10801.80      10853.79       118.92 o                         
   8   2   0      12502.70      13408.25       130.52 o                         
  10   2   0        222.49        268.47        13.21 o                         
  12   2   0          3.62          7.91         9.32 o                         
  14   2   0        359.94        327.01        16.47 o                         
  16   2   0        145.32        175.28        15.61 o                         
  18   2   0        363.72        365.21        27.58 o                         
  20   2   0       1350.90       1289.21        50.49 o                         
  22   2   0         16.24         -3.00        27.61 o                         
   1   3   0       1001.59        839.08        13.29 o                         
   3   3   0         59.62         67.13         5.72 o                         
   5   3   0        319.71        228.75        12.58 o                         
   7   3   0        207.73        211.00        10.19 o                         
   9   3   0       1468.86       1796.48        47.26 o                         
  11   3   0        958.32        933.99        31.37 o                         
  13   3   0        780.41        835.16        30.73 o                         
  15   3   0        425.23        387.94        26.29 o                         
  17   3   0        603.22        708.21        30.71 o                         
  19   3   0       1726.57       1666.69        47.25 o                         
  21   3   0         15.65          7.80        26.01 o                         
  23   3   0        613.56        687.77        73.90 o                         
   0   4   0        278.65        319.49        14.28 o                         
   2   4   0       1770.94       1870.66        25.32 o                         
   4   4   0       6054.86       6132.94        62.14 o                         
   6   4   0        321.69        279.57        16.55 o                         
   8   4   0         96.68        145.80        11.53 o                         
  10   4   0        610.44        622.89        58.96 o                         
  12   4   0        162.79        268.40        22.20 o                         
  14   4   0       1847.14       1640.57        42.54 o                         
  16   4   0       2139.13       2261.17        53.80 o                         
  18   4   0        924.10        841.29        35.48 o                         
  20   4   0         31.33         42.05        22.02 o                         
  22   4   0       1137.16       1198.25        46.13 o                         
   1   5   0         55.05         53.97         5.85 o                         
   3   5   0       2246.10       2266.77        27.45 o                         
   5   5   0        390.38        300.10        16.47 o                         
   7   5   0        546.69        552.67        14.93 o                         
   9   5   0       1448.24       1402.88        23.13 o                         
  11   5   0         18.78         15.65        12.25 o                         
  13   5   0       1256.56       1123.77        36.29 o                         
  15   5   0        295.02        293.68        23.19 o                         
  17   5   0        552.30        490.61        27.50 o                         
  19   5   0       1543.27       1559.32       183.64 o                         
  21   5   0        964.51       1035.47        84.38 o                         
   0   6   0       2938.61       2852.42        48.32 o                         
   2   6   0       1972.12       2114.63        30.51 o                         
   4   6   0       1650.03       1761.77        27.73 o                         
   6   6   0        202.10        274.64        14.59 o                         
   8   6   0        180.72        170.22        16.63 o                         
  10   6   0          0.10          9.28        18.10 o                         
  12   6   0         10.30         31.98        18.86 o                         
  14   6   0         13.31         31.06        16.36 o                         
  16   6   0         19.90         30.30        18.44 o                         
  18   6   0        668.58        732.69        59.49 o                         
  20   6   0        832.97        749.27        97.27 o                         
  22   6   0        183.66        477.23        97.30 o                         
   1   7   0        262.55        234.09        12.07 o                         
   3   7   0      12366.05      13060.98       109.00 o                         
   5   7   0        950.53        850.30        22.12 o                         
   7   7   0       1295.51       1315.75        32.08 o                         
   9   7   0        678.78        555.80        22.71 o                         
  11   7   0        258.37        277.09        22.79 o                         
  13   7   0       4454.84       4353.34        77.24 o                         
  15   7   0       2623.47       2604.94        63.72 o                         
  17   7   0         55.93         74.18        40.66 o                         
  19   7   0          2.91          0.99        54.23 o                         
  21   7   0        191.66        158.36       118.67 o                         
   0   8   0       2423.24       2597.68        51.78 o                         
   2   8   0       2063.44       2112.44        33.15 o                         
   4   8   0        414.08        438.21        19.77 o                         
   6   8   0         13.49         13.08        11.64 o                         
   8   8   0       1182.61       1250.79        32.28 o                         
  10   8   0       8490.16       8129.98        87.69 o                         
  12   8   0        243.40        280.66        24.72 o                         
  14   8   0       1767.35       1676.00        77.93 o                         
  16   8   0          2.86         27.71        21.74 o                         
  18   8   0         13.99        122.54        57.77 o                         
  20   8   0        503.69        512.18        82.48 o                         
   1   9   0        952.70       1047.68        26.37 o                         
   3   9   0        164.89        133.07        13.56 o                         
   5   9   0       2832.73       2701.73        43.32 o                         
   7   9   0        120.49        133.05        14.64 o                         
   9   9   0        325.66        331.88        20.40 o                         
  11   9   0       3503.49       3321.88        48.70 o                         
  13   9   0       2152.42       2125.76        93.21 o                         
  15   9   0         14.08         28.34        22.31 o                         
  17   9   0         86.04         86.95        75.05 o                         
  19   9   0        240.38        193.79       108.99 o                         
   0  10   0         14.92          1.86        15.83 o                         
   2  10   0       2404.36       2274.76        41.06 o                         
   4  10   0        242.94        190.39        17.22 o                         
   6  10   0       2119.24       1983.40        42.01 o                         
   8  10   0        981.42        958.83        32.47 o                         
  10  10   0        175.57        181.30        21.73 o                         
  12  10   0          4.39          8.99        22.71 o                         
  14  10   0        777.52        693.29        47.97 o                         
  16  10   0        233.73        243.02        67.38 o                         
  18  10   0         76.86         99.57        85.61 o                         
   1  11   0        134.46        160.27        16.73 o                         
   3  11   0        559.16        571.20        26.58 o                         
   5  11   0       4939.51       4855.00        73.86 o                         
   7  11   0        545.64        535.94        26.81 o                         
   9  11   0       1215.23       1153.28        45.85 o                         
  11  11   0        481.24        480.79        27.31 o                         
  13  11   0        126.48        116.45        33.23 o                         
  15  11   0        312.16        276.50        38.38 o                         
  17  11   0        433.32        283.83        83.38 o                         
   0  12   0       6213.79       5985.62       124.80 o                         
   2  12   0       1516.34       1521.75        42.61 o                         
   4  12   0        687.38        628.49        30.22 o                         
   6  12   0       2790.73       2582.48        56.83 o                         
   8  12   0        123.31        140.01        27.33 o                         
  10  12   0          1.07         19.60        32.50 o                         
  12  12   0       1442.97       1442.18        59.79 o                         
  14  12   0        175.38        237.75        38.92 o                         
  16  12   0         69.65        112.68        55.52 o                         
   1  13   0       3350.81       3205.08        66.96 o                         
   3  13   0        139.82        195.86        23.80 o                         
   5  13   0         76.50         59.79        26.91 o                         
   7  13   0        128.52         63.03        26.13 o                         
   9  13   0        667.90        568.49        38.81 o                         
  11  13   0          3.36         16.91        34.58 o                         
  13  13   0        187.65        175.87        44.56 o                         
  15  13   0        160.79        141.19        53.86 o                         
   0  14   0         15.57         30.84        32.11 o                         
   2  14   0          0.43         25.37        22.27 o                         
   4  14   0       2023.69       1863.78        58.50 o                         
   6  14   0         76.92         30.47        29.40 o                         
   8  14   0         14.65        -30.27        30.27 o                         
  10  14   0        700.99        942.07        91.09 o                         
  12  14   0        990.57       1060.41        66.28 o                         
  14  14   0        816.58        756.65        67.45 o                         
   1  15   0         18.05          0.53        30.56 o                         
   3  15   0        260.72        251.92        55.25 o                         
   5  15   0        108.96        179.63        44.68 o                         
   7  15   0        110.68        110.25        48.18 o                         
   9  15   0        556.69        638.44        99.51 o                         
  11  15   0          0.04          5.38        46.93 o                         
   0  16   0        284.50        269.79        57.85 o                         
   2  16   0         59.55          8.37        52.43 o                         
   4  16   0          0.01        -18.97        39.36 o                         
   6  16   0          0.34         -6.93        40.82 o                         
   8  16   0        227.43        133.64        60.59 o                         
   1  17   0        192.77        229.99        45.33 o                         
   3  17   0        700.57        681.30        96.02 o                         
   5  17   0        394.44        317.62        85.24 o                         
 -23   1   1         15.02         23.41        30.53 o                         
 -21   1   1       1069.48       1128.81        52.55 o                         
 -19   1   1       1999.63       1730.10        44.52 o                         
 -17   1   1        522.86        484.64        23.99 o                         
 -15   1   1       4584.84       4517.83        66.96 o                         
 -13   1   1         47.12         39.66         8.91 o                         
 -11   1   1       7777.27       8536.21        81.43 o                         
  -9   1   1      10026.55      11309.43       100.86 o                         
  -7   1   1      31583.57      31005.79       359.18 o                         
  -5   1   1         58.35         52.75         4.94 o                         
  -3   1   1      22586.21      19908.37       201.64 o                         
  -1   1   1       2139.24       1113.74        58.94 o                         
   1   1   1      11786.59      10378.20       123.85 o                         
   3   1   1       8110.35       7611.94        82.67 o                         
   5   1   1        405.71        374.73        14.28 o                         
   7   1   1       7313.40       7375.76        86.21 o                         
   9   1   1       1823.26       1877.72        34.11 o                         
  11   1   1        530.59        521.99        20.19 o                         
  13   1   1         38.57         32.48        11.96 o                         
  15   1   1        355.45        342.94        21.39 o                         
  17   1   1        907.93        746.85        30.46 o                         
  19   1   1        227.79        205.93        21.51 o                         
  21   1   1        276.19        332.55        33.95 o                         
  23   1   1        956.99       1179.33        91.94 o                         
 -22   2   1         98.52         65.10        27.92 o                         
 -20   2   1        171.10        193.29        23.24 o                         
 -18   2   1        555.24        653.51        29.91 o                         
 -16   2   1        234.00        237.24        18.18 o                         
 -14   2   1          7.13          0.27        11.12 o                         
 -12   2   1       7515.76       7711.12        85.15 o                         
 -10   2   1       2926.52       3154.71        47.88 o                         
  -8   2   1      41891.51      41427.88       419.13 o                         
  -6   2   1       5252.62       5252.55        56.74 o                         
  -4   2   1      59048.81      52910.93       609.12 o                         
  -2   2   1        902.56        827.60        11.04 o                         
   0   2   1       5759.71       5378.75        47.23 o                         
   2   2   1       2265.74       2161.25        27.10 o                         
   4   2   1       2428.52       2338.51        30.25 o                         
   6   2   1       1727.47       1926.54        28.19 o                         
   8   2   1      10896.16      11455.52       115.57 o                         
  10   2   1       4298.90       4651.44        58.14 o                         
  12   2   1        238.18        199.48        21.90 o                         
  14   2   1        334.64        318.25        19.22 o                         
  16   2   1       2347.96       2155.33        41.86 o                         
  18   2   1         37.79         27.29        17.30 o                         
  20   2   1         37.97          1.30        26.52 o                         
  22   2   1          5.04        -13.46        31.85 o                         
 -23   3   1       1758.91       1857.07        86.75 o                         
 -21   3   1        246.14        270.17        32.63 o                         
 -19   3   1       2682.02       2450.85        54.13 o                         
 -17   3   1        573.54        478.22        25.28 o                         
 -15   3   1        443.31        468.45        21.70 o                         
 -13   3   1        342.62        252.30        14.62 o                         
 -11   3   1       1990.59       1991.87        38.29 o                         
  -9   3   1       1240.22       1142.83        25.57 o                         
  -7   3   1          3.03         10.26         7.93 o                         
  -5   3   1      12140.24      11927.20       117.45 o                         
  -3   3   1      35786.12      32575.16       526.64 o                         
  -1   3   1       9338.99       9391.26        72.81 o                         
   1   3   1       2804.00       2590.49        27.77 o                         
   3   3   1       4713.55       4345.11        75.82 o                         
   5   3   1         48.54         39.64         6.34 o                         
   7   3   1         58.61         64.42         8.32 o                         
   9   3   1        296.15        410.67        17.34 o                         
  11   3   1        250.46        211.57        14.01 o                         
  13   3   1        170.62        156.85        19.15 o                         
  15   3   1       5946.10       5826.61        76.01 o                         
  17   3   1       1012.30       1016.92        38.44 o                         
  19   3   1          1.42         -0.65        21.67 o                         
  21   3   1         21.87         48.00        34.06 o                         
  23   3   1          5.73         98.29        47.63 o                         
 -22   4   1        116.90        114.91        60.78 o                         
 -20   4   1        139.24        190.96        46.94 o                         
 -18   4   1         87.95         76.65        15.01 o                         
 -16   4   1        563.69        533.45        28.41 o                         
 -14   4   1       1405.96       1417.32        37.16 o                         
 -12   4   1        130.16        117.77        19.00 o                         
 -10   4   1       1707.08       1618.96        43.90 o                         
  -8   4   1         11.15          7.66         7.07 o                         
  -6   4   1       1140.80       1266.77        17.57 o                         
  -4   4   1       2684.82       2795.20        30.96 o                         
  -2   4   1       1308.30       1293.93        17.81 o                         
   0   4   1       1812.48       1789.47        21.93 o                         
   2   4   1       9409.40       9655.24        83.37 o                         
   4   4   1        128.47        110.06         8.14 o                         
   6   4   1        162.68        166.53        10.99 o                         
   8   4   1       3125.25       3269.72        45.47 o                         
  10   4   1       1756.79       1631.58        31.18 o                         
  12   4   1         26.17         35.43        10.56 o                         
  14   4   1        227.79        189.98        21.66 o                         
  16   4   1        146.18        130.92        22.21 o                         
  18   4   1          0.00         23.20        22.70 o                         
  20   4   1        383.33        507.33        41.36 o                         
  22   4   1          3.33         28.27        70.71 o                         
 -23   5   1          4.97         19.27        76.69 o                         
 -21   5   1          1.36         26.61        48.54 o                         
 -19   5   1        919.37        885.27        58.95 o                         
 -17   5   1          0.88        -29.18        29.18 o                         
 -15   5   1        408.19        502.83        40.19 o                         
 -13   5   1        493.01        409.46        33.63 o                         
 -11   5   1          4.61         16.98        14.06 o                         
  -9   5   1         92.88        121.75        11.11 o                         
  -7   5   1         90.32        117.92         9.30 o                         
  -5   5   1       9143.14       9992.32        98.32 o                         
  -3   5   1       9740.09      10234.07        83.59 o                         
  -1   5   1       6808.24       6491.54        57.77 o                         
   1   5   1        552.16        551.26        14.94 o                         
   3   5   1         60.17        106.04         8.44 o                         
   5   5   1        665.20        614.06        17.77 o                         
   7   5   1        144.75         70.53        10.02 o                         
   9   5   1       2059.64       2407.58        34.75 o                         
  11   5   1       2021.34       2047.95        31.53 o                         
  13   5   1        217.18        244.91        22.98 o                         
  15   5   1       1326.01       1336.48        56.59 o                         
  17   5   1       2225.14       2114.69        59.10 o                         
  19   5   1        806.05        743.40        55.74 o                         
  21   5   1         32.17        -34.44        34.44 o                         
 -22   6   1        603.76        747.41        90.81 o                         
 -20   6   1         38.79        -15.93       104.78 o                         
 -18   6   1         13.83        102.66        40.80 o                         
 -16   6   1        426.35        528.19        47.82 o                         
 -14   6   1       1124.19       1046.28        71.30 o                         
 -12   6   1       3037.15       2902.80        70.14 o                         
 -10   6   1       1303.64       1366.87        35.37 o                         
  -8   6   1        317.89        453.50        14.17 o                         
  -6   6   1       6017.38       6417.24        70.52 o                         
  -4   6   1          2.20          6.46         6.17 o                         
  -2   6   1         81.04         57.05         7.32 o                         
   0   6   1       2596.06       2682.52        33.16 o                         
   2   6   1      22173.50      23035.80       187.78 o                         
   4   6   1         40.32         35.36         8.34 o                         
   6   6   1        575.87        702.18        20.75 o                         
   8   6   1       3661.58       3714.75        48.08 o                         
  10   6   1       2473.76       2388.58        36.31 o                         
  12   6   1       1034.68       1079.36        38.93 o                         
  14   6   1      10955.63      10894.26       145.76 o                         
  16   6   1        253.69        301.58        28.53 o                         
  18   6   1       1268.41       1195.32        57.73 o                         
  20   6   1        617.29        723.85        84.09 o                         
  22   6   1         19.73         28.40        84.32 o                         
 -21   7   1        342.77        415.44       151.57 o                         
 -19   7   1        243.60        336.20        63.35 o                         
 -17   7   1         28.23         43.86        39.69 o                         
 -15   7   1        843.08        786.79        55.23 o                         
 -13   7   1       2935.44       2902.54        96.60 o                         
 -11   7   1        172.26        125.95        29.80 o                         
  -9   7   1        104.25         81.48        11.84 o                         
  -7   7   1       1289.21       1043.38        23.80 o                         
  -5   7   1        498.97        605.83        17.91 o                         
  -3   7   1        468.45        435.86        16.14 o                         
  -1   7   1       3242.27       3302.04        39.85 o                         
   1   7   1        810.32        836.46        20.49 o                         
   3   7   1         50.67         57.40         9.73 o                         
   5   7   1       3882.26       4244.58        51.13 o                         
   7   7   1        487.86        516.68        35.88 o                         
   9   7   1         65.79         57.00        12.27 o                         
  11   7   1        314.55        311.75        23.51 o                         
  13   7   1       2223.95       2239.41        61.47 o                         
  15   7   1       2169.35       2096.67        58.49 o                         
  17   7   1         13.70         20.29        26.74 o                         
  19   7   1         27.30         10.14        60.14 o                         
  21   7   1         64.77         31.00        71.61 o                         
 -20   8   1         10.63         66.24        62.48 o                         
 -18   8   1        256.54        243.08       138.64 o                         
 -16   8   1          9.70        -32.49        50.94 o                         
 -14   8   1        415.31        376.57        30.84 o                         
 -12   8   1       3458.20       3473.23        67.89 o                         
 -10   8   1       1786.00       1799.50        29.37 o                         
  -8   8   1          5.86          6.11         9.89 o                         
  -6   8   1       1278.40       1266.03        36.72 o                         
  -4   8   1        327.86        287.29        14.60 o                         
  -2   8   1        945.26        946.65        23.27 o                         
   0   8   1       5612.66       6010.17        62.10 o                         
   2   8   1       2032.24       2120.34        35.75 o                         
   4   8   1        379.12        377.94        18.94 o                         
   6   8   1         15.75         25.25        11.94 o                         
   8   8   1        204.01        200.88        19.31 o                         
  10   8   1       6069.70       6095.23        74.31 o                         
  12   8   1       1984.84       1979.01        55.60 o                         
  14   8   1          0.00         19.50        21.70 o                         
  16   8   1        389.63        425.73        39.35 o                         
  18   8   1        129.19        147.97        27.85 o                         
  20   8   1         73.21        276.03        78.39 o                         
 -19   9   1         34.52        136.91        67.78 o                         
 -17   9   1        281.58        416.15        67.96 o                         
 -15   9   1          7.61         19.13        40.65 o                         
 -13   9   1        950.14        905.04        48.10 o                         
 -11   9   1        553.46        485.82        52.69 o                         
  -9   9   1        384.01        401.45        23.05 o                         
  -7   9   1         13.56         17.09        11.27 o                         
  -5   9   1       1774.66       1708.43        34.34 o                         
  -3   9   1        542.63        483.09        25.93 o                         
  -1   9   1       2591.09       2545.38        38.87 o                         
   1   9   1       3206.11       3167.57        46.60 o                         
   3   9   1       3704.41       3751.40        51.85 o                         
   5   9   1         61.29         56.99        13.00 o                         
   7   9   1       1166.53       1079.73        35.74 o                         
   9   9   1       5308.63       5117.42        78.42 o                         
  11   9   1        989.71        871.62        29.40 o                         
  13   9   1        130.13        160.37        25.99 o                         
  15   9   1         35.47         15.14        26.23 o                         
  17   9   1         95.87        153.09        29.29 o                         
  19   9   1        208.00        350.09        82.09 o                         
 -18  10   1          0.64        -66.34        66.34 o                         
 -16  10   1         90.21         78.24       107.25 o                         
 -14  10   1       1222.89       1239.85        73.15 o                         
 -12  10   1        123.35        116.98        24.46 o                         
 -10  10   1         89.94         79.13        15.10 o                         
  -8  10   1       2363.95       2235.95        47.36 o                         
  -6  10   1       1303.15       1226.16        33.34 o                         
  -4  10   1        281.97        281.18        22.10 o                         
  -2  10   1       1602.24       1650.89        34.24 o                         
   0  10   1         13.69          8.07        11.37 o                         
   2  10   1       5719.09       5472.91        68.27 o                         
   4  10   1        410.83        427.42        25.19 o                         
   6  10   1         87.88         90.74        16.82 o                         
   8  10   1         50.05         27.70        18.64 o                         
  10  10   1          0.05         19.79        16.13 o                         
  12  10   1         59.36         51.63        20.91 o                         
  14  10   1        762.28        711.67        50.23 o                         
  16  10   1         24.67         73.75        30.61 o                         
  18  10   1        272.16        349.97        82.74 o                         
 -17  11   1        193.93        126.77        76.10 o                         
 -15  11   1         79.54        -39.51        87.68 o                         
 -13  11   1       1309.53       1339.70        60.18 o                         
 -11  11   1        646.31        557.59        31.25 o                         
  -9  11   1       2280.35       2167.03        44.36 o                         
  -7  11   1       2079.70       2078.58        67.94 o                         
  -5  11   1         10.49          0.03        14.95 o                         
  -3  11   1          9.05         -5.35        13.06 o                         
  -1  11   1       5656.59       5754.00        69.03 o                         
   1  11   1         61.91         54.72        14.52 o                         
   3  11   1        794.90        748.89        30.83 o                         
   5  11   1       6450.07       6419.91        80.42 o                         
   7  11   1       1702.96       1566.69        44.38 o                         
   9  11   1         91.98         84.56        23.64 o                         
  11  11   1         44.98         13.23        18.81 o                         
  13  11   1         36.08         53.19        33.53 o                         
  15  11   1          7.39         -8.22        31.48 o                         
  17  11   1       1731.85       1872.44       173.02 o                         
 -16  12   1        332.06        191.37       100.62 o                         
 -14  12   1         11.69         20.54        53.15 o                         
 -12  12   1        472.28        478.08        43.75 o                         
 -10  12   1         72.60        120.62        27.72 o                         
  -8  12   1         26.79         34.86        19.68 o                         
  -6  12   1          0.75        -17.38        17.38 o                         
  -4  12   1       1847.33       1677.06        50.73 o                         
  -2  12   1         39.35         36.51        16.59 o                         
   0  12   1        844.88        839.02        33.43 o                         
   2  12   1        882.40        817.39        34.31 o                         
   4  12   1       2555.45       2586.76        52.18 o                         
   6  12   1       1338.00       1146.52        48.32 o                         
   8  12   1         21.27        -13.38        21.61 o                         
  10  12   1         33.29        -15.72        24.79 o                         
  12  12   1        412.01        424.04        30.80 o                         
  14  12   1        156.30        133.67        46.95 o                         
  16  12   1         28.13         53.66        54.94 o                         
 -15  13   1          6.26        -48.27       100.56 o                         
 -13  13   1         92.84         85.97        40.47 o                         
 -11  13   1        133.63         81.41        25.91 o                         
  -9  13   1        253.49        224.16        32.99 o                         
  -7  13   1         84.83         39.72        22.89 o                         
  -5  13   1       1395.95       1324.52        54.39 o                         
  -3  13   1       1380.92       1176.60        46.22 o                         
  -1  13   1          0.04          1.51        21.34 o                         
   1  13   1        110.38         72.01        22.94 o                         
   3  13   1        102.41         84.45        22.57 o                         
   5  13   1         76.57        133.59        25.74 o                         
   7  13   1        161.37        176.38        34.12 o                         
   9  13   1         69.25         78.98        26.90 o                         
  11  13   1         10.19         -5.45        27.90 o                         
  13  13   1        327.41        372.07        53.33 o                         
  15  13   1       1312.58       1720.92       195.89 o                         
 -14  14   1         58.24        306.56       114.78 o                         
 -12  14   1        222.60        117.47        47.49 o                         
 -10  14   1        403.96        336.78        45.24 o                         
  -8  14   1         32.71         33.55        28.78 o                         
  -6  14   1          6.76          1.38        25.58 o                         
  -4  14   1         74.88         63.33        26.19 o                         
  -2  14   1         53.65         36.10        23.65 o                         
   0  14   1        546.23        514.22        32.28 o                         
   2  14   1        549.40        532.68        32.95 o                         
   4  14   1        705.92        612.96        44.20 o                         
   6  14   1        356.42        346.47        38.58 o                         
   8  14   1          0.36        -15.99        38.72 o                         
  10  14   1        567.53        489.33        50.66 o                         
  12  14   1         19.96         -0.77        32.67 o                         
 -11  15   1        402.41        482.74        51.97 o                         
  -9  15   1         52.75         84.81        42.15 o                         
  -7  15   1         13.64         51.20        40.89 o                         
  -5  15   1        129.36        221.79        36.93 o                         
  -3  15   1          0.17         33.81        30.66 o                         
  -1  15   1        149.82        116.64        33.97 o                         
   1  15   1        188.91        232.50        34.46 o                         
   3  15   1          5.60        -15.87        34.26 o                         
   5  15   1         41.57         55.84        54.94 o                         
   7  15   1        700.47        673.04        66.78 o                         
   9  15   1         73.84         76.39        42.01 o                         
  11  15   1        215.42        207.56        60.80 o                         
  -8  16   1        103.90        105.38        78.75 o                         
  -6  16   1        280.19        346.23        54.29 o                         
  -4  16   1        201.41        134.83        38.28 o                         
  -2  16   1         73.60         49.30        37.12 o                         
   0  16   1        234.11        299.13        47.80 o                         
   2  16   1         67.44          6.83        41.61 o                         
   4  16   1        599.19        593.85        55.76 o                         
   6  16   1        404.45        389.63       161.22 o                         
   8  16   1        177.17        190.24       110.47 o                         
  -5  17   1        433.72        207.11        92.50 o                         
  -3  17   1        110.34         54.77        62.23 o                         
  -1  17   1         14.42        -62.77        62.77 o                         
   1  17   1        159.08        306.54        66.43 o                         
   3  17   1         34.37         63.80        50.10 o                         
 -24   0   2         91.33         10.07        61.63 o                         
 -22   0   2        910.10       1108.05        71.36 o                         
 -20   0   2        170.22        264.69        36.07 o                         
 -18   0   2       1385.75       1431.92        59.40 o                         
 -16   0   2         62.01         30.12        19.05 o                         
 -14   0   2        152.05        209.77        21.82 o                         
 -12   0   2      12036.36      12971.54       165.62 o                         
 -10   0   2       1484.50       1734.55        34.65 o                         
  -8   0   2       2639.35       2863.40        54.90 o                         
  -6   0   2       8188.43       7913.20       170.38 o                         
  -4   0   2       4553.19       5137.81       112.64 o                         
  -2   0   2       8668.87       8374.36       158.03 o                         
   0   0   2      16744.69      14556.03       298.16 o                         
   2   0   2      19179.19      17372.55       252.99 o                         
   4   0   2       1475.94       1558.08        37.65 o                         
   6   0   2       1498.23       1491.13        39.43 o                         
   8   0   2       6364.29       6651.33       117.79 o                         
  10   0   2        173.78        284.10        26.68 o                         
  12   0   2       5862.69       6066.09       170.59 o                         
  14   0   2       2883.87       2934.33        79.48 o                         
  16   0   2        959.25        867.75        45.56 o                         
  18   0   2          0.77         -9.49        25.72 o                         
  20   0   2         66.59        166.99        59.54 o                         
  22   0   2          9.61         22.85        45.98 o                         
 -23   1   2       2012.47       1974.76        65.97 o                         
 -21   1   2         56.54         81.03        23.14 o                         
 -19   1   2        147.60        101.97        19.42 o                         
 -17   1   2        150.77        119.22        17.17 o                         
 -15   1   2         53.21         54.60        11.92 o                         
 -13   1   2       2156.10       2211.66        35.70 o                         
 -11   1   2       1208.65       1401.84        25.32 o                         
  -9   1   2        138.65        157.39         8.95 o                         
  -7   1   2       5158.43       5469.00        66.74 o                         
  -5   1   2      10227.18      10408.10       126.13 o                         
  -3   1   2      33366.47      30170.62       468.37 o                         
  -1   1   2      13576.33      12494.90       129.11 o                         
   1   1   2       9581.92       9065.97       112.60 o                         
   3   1   2       1357.68       1332.35        23.28 o                         
   5   1   2       3444.44       3262.51        45.13 o                         
   7   1   2         59.33         97.41         9.96 o                         
   9   1   2       1865.00       2098.26        38.91 o                         
  11   1   2       1901.87       1715.32        37.89 o                         
  13   1   2        144.99        150.22        17.17 o                         
  15   1   2        337.95        337.38        22.08 o                         
  17   1   2        152.92        158.70        19.81 o                         
  19   1   2       1134.25       1085.82        41.88 o                         
  21   1   2        910.02       1112.09        47.13 o                         
  23   1   2          5.69          9.59        48.80 o                         
 -24   2   2        209.20        170.12        31.18 o                         
 -22   2   2        221.92        310.57        31.23 o                         
 -20   2   2       1064.95        923.91        39.57 o                         
 -18   2   2        416.01        386.34        23.30 o                         
 -16   2   2        542.00        607.22        25.01 o                         
 -14   2   2         46.38         77.53        13.17 o                         
 -12   2   2       3283.07       3284.86        43.73 o                         
 -10   2   2       2671.25       2837.74        43.56 o                         
  -8   2   2      11380.76      11839.40       133.81 o                         
  -6   2   2       6615.77       7024.34        84.07 o                         
  -4   2   2      14197.21      13628.04       248.61 o                         
  -2   2   2      31582.09      28656.52       333.25 o                         
   0   2   2        368.90        341.02        11.99 o                         
   2   2   2       2010.18       2152.21        36.99 o                         
   4   2   2       1715.58       1668.42        28.81 o                         
   6   2   2        484.25        470.23        20.91 o                         
   8   2   2       5034.81       5200.69        69.78 o                         
  10   2   2        207.54        289.17        18.12 o                         
  12   2   2         23.09         19.91        11.75 o                         
  14   2   2       4429.76       4421.69        64.86 o                         
  16   2   2        565.46        581.47        29.99 o                         
  18   2   2        603.18        536.12        27.30 o                         
  20   2   2         71.78         93.02        25.71 o                         
  22   2   2        637.72        763.36        57.20 o                         
 -23   3   2        209.10        133.56        53.31 o                         
 -21   3   2        140.68        204.03        21.11 o                         
 -19   3   2          0.00         15.97        15.43 o                         
 -17   3   2       2667.96       2487.09        52.09 o                         
 -15   3   2       2192.42       2218.12        37.74 o                         
 -13   3   2       8574.13       8375.95        90.58 o                         
 -11   3   2       3147.63       3293.16        66.16 o                         
  -9   3   2      20041.12      20719.70       273.53 o                         
  -7   3   2       7919.77       8394.84       108.28 o                         
  -5   3   2      40136.01      38223.34       346.83 o                         
  -3   3   2         33.02         18.68         4.44 o                         
  -1   3   2       1037.67        918.24        16.18 o                         
   1   3   2        282.56        395.14        14.06 o                         
   3   3   2       1427.95       1408.41        24.24 o                         
   5   3   2       7857.59       8379.85        89.00 o                         
   7   3   2       1242.71       1162.68        25.17 o                         
   9   3   2       2622.41       2594.42        41.17 o                         
  11   3   2        119.90        119.14        13.30 o                         
  13   3   2       6933.51       7114.25        88.02 o                         
  15   3   2         87.96        101.01        17.51 o                         
  17   3   2       3090.12       3009.55        57.67 o                         
  19   3   2        599.71        530.54        33.86 o                         
  21   3   2        214.58        268.72        35.71 o                         
 -22   4   2        163.24        186.05        55.09 o                         
 -20   4   2        293.14        270.30        50.19 o                         
 -18   4   2        210.33        194.96        35.46 o                         
 -16   4   2       1185.78       1045.40        53.75 o                         
 -14   4   2       1485.98       1437.58        52.96 o                         
 -12   4   2       4062.86       4140.13        82.48 o                         
 -10   4   2       1023.04       1018.80        33.05 o                         
  -8   4   2       4264.12       4475.42        68.01 o                         
  -6   4   2       3279.51       3400.35        39.31 o                         
  -4   4   2      35439.49      35103.62       270.53 o                         
  -2   4   2      11476.60      11683.47        97.55 o                         
   0   4   2       1742.54       1656.77        24.83 o                         
   2   4   2       5546.49       5353.34        69.00 o                         
   4   4   2      14204.48      14762.67       160.56 o                         
   6   4   2       1901.76       1651.59        30.79 o                         
   8   4   2       3328.57       3601.31        50.99 o                         
  10   4   2        320.97        303.94        19.84 o                         
  12   4   2        180.13        176.24        15.74 o                         
  14   4   2        944.23        940.16        33.61 o                         
  16   4   2       2818.57       2657.95        52.16 o                         
  18   4   2        426.04        544.03        38.68 o                         
  20   4   2          0.41          2.68        28.00 o                         
  22   4   2        687.45        660.72        50.46 o                         
 -23   5   2        414.17        507.77        96.88 o                         
 -21   5   2         56.08        164.17        50.65 o                         
 -19   5   2        122.21        114.70        38.84 o                         
 -17   5   2       5262.86       5286.24       114.70 o                         
 -15   5   2        245.62        189.30        29.84 o                         
 -13   5   2       7986.13       8085.89       135.22 o                         
 -11   5   2       2126.99       2334.35        62.45 o                         
  -9   5   2       3576.69       3643.34        50.58 o                         
  -7   5   2      19628.98      20367.00       163.70 o                         
  -5   5   2       1215.46       1366.86        21.75 o                         
  -3   5   2       2120.70       2203.28        26.94 o                         
  -1   5   2       4057.83       4265.47        59.14 o                         
   1   5   2       2637.20       2715.80        36.68 o                         
   3   5   2        360.54        431.28        16.27 o                         
   5   5   2       1067.46       1046.68        31.96 o                         
   7   5   2       5882.31       6547.15        79.53 o                         
   9   5   2       1738.55       1635.85        38.01 o                         
  11   5   2       1879.42       1709.24        37.09 o                         
  13   5   2       5378.35       5434.74        74.15 o                         
  15   5   2        631.86        623.86        38.39 o                         
  17   5   2        451.39        421.52        34.83 o                         
  19   5   2        323.68        325.95        39.06 o                         
  21   5   2         58.80        127.17        34.00 o                         
 -22   6   2         12.45        155.57       144.76 o                         
 -20   6   2        123.09        -16.05        58.40 o                         
 -18   6   2          0.00         -5.90        37.40 o                         
 -16   6   2       1997.65       1904.06        76.33 o                         
 -14   6   2        566.18        602.09        43.43 o                         
 -12   6   2       2585.50       2647.71        73.67 o                         
 -10   6   2        141.62        120.96        11.87 o                         
  -8   6   2         92.26        106.50         8.61 o                         
  -6   6   2        121.45        163.58        10.51 o                         
  -4   6   2       2960.69       3245.40        36.55 o                         
  -2   6   2      14288.27      14934.88       130.72 o                         
   0   6   2       2404.80       2472.61        33.93 o                         
   2   6   2       1586.76       1515.08        28.65 o                         
   4   6   2       1490.23       1434.47        29.77 o                         
   6   6   2       1321.11       1346.87        28.56 o                         
   8   6   2         53.46         50.54        11.83 o                         
  10   6   2       5472.45       5426.11        65.19 o                         
  12   6   2        397.13        395.90        35.08 o                         
  14   6   2       2640.96       2573.95        70.02 o                         
  16   6   2        457.05        451.59        47.38 o                         
  18   6   2         26.86         37.55        28.19 o                         
  20   6   2        223.63        361.38        36.77 o                         
 -21   7   2         25.23        -18.56       131.26 o                         
 -19   7   2         37.33         14.06        49.00 o                         
 -17   7   2        218.84        143.03        42.49 o                         
 -15   7   2         11.60          5.74        32.48 o                         
 -13   7   2        288.96        304.67        40.32 o                         
 -11   7   2       4636.54       4622.89        67.57 o                         
  -9   7   2       1269.43       1338.39        33.78 o                         
  -7   7   2        871.93        851.00        21.45 o                         
  -5   7   2        784.14        869.45        20.11 o                         
  -3   7   2       6776.71       7047.97        66.91 o                         
  -1   7   2        985.16       1092.02        26.64 o                         
   1   7   2        156.15        177.93        12.27 o                         
   3   7   2        106.15        111.08        11.79 o                         
   5   7   2          5.49         22.54        10.15 o                         
   7   7   2       7058.94       7338.97        82.53 o                         
   9   7   2       1303.65       1249.48        38.56 o                         
  11   7   2        155.07        168.16        18.05 o                         
  13   7   2        234.63        215.29        16.68 o                         
  15   7   2        260.98        305.54        29.86 o                         
  17   7   2        387.15        375.83        37.72 o                         
  19   7   2         51.21         80.05        33.21 o                         
  21   7   2        248.07        401.26       104.33 o                         
 -20   8   2        115.24        112.35        63.44 o                         
 -18   8   2        112.34         70.78        83.35 o                         
 -16   8   2       1434.29       1484.34        83.39 o                         
 -14   8   2        224.26        221.66        37.34 o                         
 -12   8   2        955.44        948.19        35.38 o                         
 -10   8   2       3767.81       3703.01        62.17 o                         
  -8   8   2       1023.85       1033.42        24.68 o                         
  -6   8   2         35.46         33.75         9.92 o                         
  -4   8   2         63.84         55.57        10.01 o                         
  -2   8   2          2.73          9.07         8.90 o                         
   0   8   2       6424.83       6782.47        72.81 o                         
   2   8   2        599.48        594.87        24.20 o                         
   4   8   2       2117.71       2220.74        44.99 o                         
   6   8   2       3136.43       3187.59        50.06 o                         
   8   8   2       2101.38       1973.82        39.83 o                         
  10   8   2       4361.65       4065.89        58.39 o                         
  12   8   2        567.23        576.54        27.98 o                         
  14   8   2        352.84        447.11        37.73 o                         
  16   8   2        182.35        211.20        34.93 o                         
  18   8   2          2.14        -26.81        50.48 o                         
  20   8   2         37.00          3.54        32.94 o                         
 -19   9   2        437.52        509.08        79.43 o                         
 -17   9   2         75.22          9.72        53.84 o                         
 -15   9   2          0.52        -20.49        43.57 o                         
 -13   9   2         97.75         72.54        38.16 o                         
 -11   9   2        896.34        805.91        34.05 o                         
  -9   9   2        624.85        519.52        30.90 o                         
  -7   9   2       1100.20       1086.54        36.55 o                         
  -5   9   2          3.62          3.14        10.14 o                         
  -3   9   2         21.54         20.91        10.59 o                         
  -1   9   2       1121.01       1130.44        28.80 o                         
   1   9   2       1385.46       1330.06        31.36 o                         
   3   9   2       5681.62       6012.69        75.97 o                         
   5   9   2        208.89        132.45        16.32 o                         
   7   9   2        937.26        863.52        31.96 o                         
   9   9   2       3968.79       3821.75        67.17 o                         
  11   9   2       4454.34       4284.34        62.75 o                         
  13   9   2        249.31        279.75        21.60 o                         
  15   9   2        144.10         75.08        32.79 o                         
  17   9   2         30.01         35.73        61.91 o                         
  19   9   2         37.22        192.35        85.89 o                         
 -18  10   2         20.99        -42.11       147.35 o                         
 -16  10   2         99.10         71.75        57.68 o                         
 -14  10   2          1.88         34.44        65.08 o                         
 -12  10   2       1324.55       1322.76        68.19 o                         
 -10  10   2        659.97        670.74        44.03 o                         
  -8  10   2          3.18          0.48        14.78 o                         
  -6  10   2         65.67         66.94        14.50 o                         
  -4  10   2         26.39          9.03        13.03 o                         
  -2  10   2       1121.28       1055.97        30.55 o                         
   0  10   2       2524.63       2589.88        44.69 o                         
   2  10   2       5760.08       5434.10        69.45 o                         
   4  10   2         49.18          4.27        15.44 o                         
   6  10   2       1190.39       1217.70        38.16 o                         
   8  10   2       1293.22       1312.38        40.33 o                         
  10  10   2         95.34         79.17        26.03 o                         
  12  10   2       1234.46       1159.44        37.51 o                         
  14  10   2          0.45          7.72        33.57 o                         
  16  10   2        122.29        230.45        38.71 o                         
  18  10   2        330.54        383.79        43.02 o                         
 -17  11   2         94.91         86.19        83.81 o                         
 -15  11   2         99.13         86.64       190.97 o                         
 -13  11   2        159.81        232.24        60.97 o                         
 -11  11   2          0.17          9.30        22.97 o                         
  -9  11   2          8.02         12.09        23.07 o                         
  -7  11   2       1203.97       1111.14        35.37 o                         
  -5  11   2        137.99        159.21        16.86 o                         
  -3  11   2       2722.81       2639.71        47.51 o                         
  -1  11   2       1341.03       1174.29        41.52 o                         
   1  11   2        869.07        810.30        31.93 o                         
   3  11   2       5035.15       5036.04        74.67 o                         
   5  11   2        608.68        574.72        29.81 o                         
   7  11   2        801.93        841.41        36.15 o                         
   9  11   2        900.96        861.76        40.04 o                         
  11  11   2         37.73         71.06        21.32 o                         
  13  11   2          0.15          9.31        45.33 o                         
  15  11   2        509.92        522.27        48.42 o                         
  17  11   2          4.35         58.48        77.77 o                         
 -16  12   2        571.80        684.19       115.11 o                         
 -14  12   2        259.67        247.27       331.51 o                         
 -12  12   2         24.82        143.08        57.85 o                         
 -10  12   2       2996.39       2961.68        55.48 o                         
  -8  12   2          7.62         -1.77        18.52 o                         
  -6  12   2        692.04        589.46        50.24 o                         
  -4  12   2       1493.48       1637.95        42.87 o                         
  -2  12   2         19.75         47.36        17.26 o                         
   0  12   2         60.48          3.36        16.68 o                         
   2  12   2          7.69          7.50        19.62 o                         
   4  12   2         69.86         57.29        20.82 o                         
   6  12   2         39.27         21.28        20.76 o                         
   8  12   2        398.81        407.32        38.82 o                         
  10  12   2        391.25        341.25        37.91 o                         
  12  12   2        472.79        434.82        49.51 o                         
  14  12   2        228.78        202.57        53.91 o                         
  16  12   2          2.36         68.15        45.00 o                         
 -15  13   2        732.34        888.38       137.97 o                         
 -13  13   2        404.42        427.14       104.47 o                         
 -11  13   2        334.45        300.18        52.23 o                         
  -9  13   2         19.57         14.35        26.23 o                         
  -7  13   2        846.07        789.98        38.84 o                         
  -5  13   2          0.83          1.43        21.32 o                         
  -3  13   2          5.74        -19.16        19.16 o                         
  -1  13   2        131.56        133.65        25.01 o                         
   1  13   2        478.90        501.08        42.36 o                         
   3  13   2        226.23        221.51        28.45 o                         
   5  13   2        695.33        745.80        49.76 o                         
   7  13   2        784.07        794.49        48.82 o                         
   9  13   2         10.38         60.61        27.86 o                         
  11  13   2         16.08        -30.45        30.45 o                         
  13  13   2         13.41         -5.62        42.16 o                         
  15  13   2        180.24        287.91        67.70 o                         
 -14  14   2        484.80        326.24       118.45 o                         
 -12  14   2       1166.29       1583.51       188.45 o                         
 -10  14   2          0.21          7.46        40.41 o                         
  -8  14   2          1.98         20.62        29.54 o                         
  -6  14   2        528.57        596.21        39.10 o                         
  -4  14   2       1317.74       1211.07        54.75 o                         
  -2  14   2          0.29         11.37        21.83 o                         
   0  14   2        240.97        199.00        29.37 o                         
   2  14   2          8.99         44.17        27.72 o                         
   4  14   2          5.83         24.92        29.32 o                         
   6  14   2        172.18        194.73        39.09 o                         
   8  14   2        524.88        529.49        46.09 o                         
  10  14   2        282.72        248.17        52.46 o                         
  12  14   2        180.42        304.40        48.45 o                         
 -11  15   2        361.84        506.33        74.76 o                         
  -9  15   2          2.97         95.21        71.72 o                         
  -7  15   2          6.56        -48.23        48.23 o                         
  -5  15   2        560.73        568.40        53.03 o                         
  -3  15   2        734.50        719.18        56.97 o                         
  -1  15   2          7.07        -43.63        46.38 o                         
   1  15   2        591.62        660.96        51.96 o                         
   3  15   2        210.56        235.99        41.10 o                         
   5  15   2         82.41         53.61        49.32 o                         
   7  15   2       1026.49       1037.72        90.48 o                         
   9  15   2        298.05        116.47        71.57 o                         
  11  15   2        547.84        722.45        72.05 o                         
  -8  16   2         25.63         20.52        54.76 o                         
  -6  16   2         17.07        -47.87        47.87 o                         
  -4  16   2         44.45        122.30        48.15 o                         
  -2  16   2         31.98        163.07        49.91 o                         
   0  16   2         17.58         25.53        39.61 o                         
   2  16   2        775.45        686.03        56.61 o                         
   4  16   2        879.36        963.19        90.58 o                         
   6  16   2        236.81        355.40       109.10 o                         
   8  16   2        355.29        224.13       100.82 o                         
  -5  17   2        250.66        179.07       175.07 o                         
  -3  17   2        226.23        261.60        88.28 o                         
  -1  17   2        360.47        387.59        56.75 o                         
   1  17   2         26.71        -11.37        49.36 o                         
   3  17   2          1.48        -54.13        66.99 o                         
 -23   1   3        118.70        210.27        35.00 o                         
 -21   1   3        155.40        214.31        24.90 o                         
 -19   1   3          1.65         18.25        17.35 o                         
 -17   1   3         10.14         16.49        13.94 o                         
 -15   1   3        851.17        844.92        27.13 o                         
 -13   1   3       1398.87       1360.56        29.58 o                         
 -11   1   3        729.29        724.76        25.14 o                         
  -9   1   3       2365.48       2411.18        31.74 o                         
  -7   1   3         27.30         29.84         5.36 o                         
  -5   1   3        526.30        531.23        15.44 o                         
  -3   1   3      11113.40      10722.59       132.13 o                         
  -1   1   3        422.64        390.42        14.99 o                         
   1   1   3      48369.77      42785.66       428.92 o                         
   3   1   3       3960.89       4012.28        54.58 o                         
   5   1   3        466.10        398.64        16.45 o                         
   7   1   3       1202.51       1351.10        30.43 o                         
   9   1   3       3520.27       3685.40        58.06 o                         
  11   1   3       2590.62       2728.44        51.58 o                         
  13   1   3        269.28        301.11        22.54 o                         
  15   1   3       1217.31       1191.86        41.88 o                         
  17   1   3        201.55        239.72        24.99 o                         
  19   1   3         46.20         84.09        23.97 o                         
  21   1   3        859.22        890.35        48.77 o                         
 -24   2   3         47.39         74.91        63.68 o                         
 -22   2   3          0.46         38.43        21.27 o                         
 -20   2   3          1.04         20.09        18.70 o                         
 -18   2   3         12.04         25.00        14.86 o                         
 -16   2   3         32.22         52.15        12.92 o                         
 -14   2   3       1275.79       1171.24        27.52 o                         
 -12   2   3       2055.05       2100.66        34.01 o                         
 -10   2   3         45.12         40.80         6.15 o                         
  -8   2   3        166.30        191.06        21.72 o                         
  -6   2   3       2102.21       2274.32        33.27 o                         
  -4   2   3       3026.06       2846.04        40.81 o                         
  -2   2   3      71013.36      60850.57       922.94 o                         
   0   2   3      11018.93      10595.53       134.20 o                         
   2   2   3        134.34        121.94        11.13 o                         
   4   2   3       3457.89       3435.47        49.74 o                         
   6   2   3      11299.89      11426.87       131.45 o                         
   8   2   3       2616.29       3092.21        51.35 o                         
  10   2   3       3438.58       3330.32        63.87 o                         
  12   2   3      13025.62      12430.28       151.42 o                         
  14   2   3        323.49        339.28        22.90 o                         
  16   2   3        959.12        943.99        39.50 o                         
  18   2   3          1.28        -22.65        22.65 o                         
  20   2   3        344.91        359.44        32.73 o                         
  22   2   3        424.23        452.09        49.70 o                         
 -23   3   3        468.71        511.65        60.81 o                         
 -21   3   3       1014.77       1228.32        96.81 o                         
 -19   3   3         91.89         26.65        32.27 o                         
 -17   3   3        323.39        405.86        41.62 o                         
 -15   3   3       4685.00       4526.67       108.00 o                         
 -13   3   3         52.92         39.97        17.92 o                         
 -11   3   3         79.24         60.54        12.44 o                         
  -9   3   3       2481.35       2796.12        48.79 o                         
  -7   3   3       4027.10       4150.56        69.85 o                         
  -5   3   3       2730.34       2648.84        29.47 o                         
  -3   3   3       3361.90       3343.91        43.39 o                         
  -1   3   3       1566.31       1527.08        60.91 o                         
   1   3   3         40.33         57.09         7.22 o                         
   3   3   3       3131.47       3161.89        54.57 o                         
   5   3   3        420.77        466.34        19.75 o                         
   7   3   3       6981.49       6930.53        89.91 o                         
   9   3   3        530.24        580.62        25.22 o                         
  11   3   3        252.44        238.52        17.77 o                         
  13   3   3       2919.71       2833.17        51.72 o                         
  15   3   3        509.20        522.06        30.05 o                         
  17   3   3       1745.21       1565.62        52.04 o                         
  19   3   3         32.96         12.95        39.25 o                         
  21   3   3         17.35          8.70        40.87 o                         
 -22   4   3          8.53         29.82        46.78 o                         
 -20   4   3        962.86       1012.05        81.40 o                         
 -18   4   3        400.75        387.49        44.94 o                         
 -16   4   3      10516.83      10313.53       218.33 o                         
 -14   4   3         55.31         66.88        23.58 o                         
 -12   4   3       3193.19       3001.88        58.34 o                         
 -10   4   3       5075.17       5241.26        78.87 o                         
  -8   4   3       2249.33       2472.88        47.51 o                         
  -6   4   3      20068.66      20367.45       173.69 o                         
  -4   4   3          1.22         -5.32         5.32 o                         
  -2   4   3         69.61         73.94         7.86 o                         
   0   4   3       1836.86       1661.66        28.27 o                         
   2   4   3       3704.19       3949.36        51.06 o                         
   4   4   3      13414.95      13846.52       140.59 o                         
   6   4   3         11.20         14.77         8.51 o                         
   8   4   3        129.84        117.11        13.22 o                         
  10   4   3       3349.82       3265.57        52.41 o                         
  12   4   3        502.63        505.52        26.90 o                         
  14   4   3        281.85        341.93        24.36 o                         
  16   4   3        144.94         90.24        20.97 o                         
  18   4   3        413.27        444.28        30.44 o                         
  20   4   3        425.56        541.49        55.34 o                         
  22   4   3        279.05        246.58        55.99 o                         
 -23   5   3        909.14       1398.23       145.51 o                         
 -21   5   3        248.36        109.51        50.79 o                         
 -19   5   3        921.59        852.57        70.39 o                         
 -17   5   3       2147.97       1955.21        87.89 o                         
 -15   5   3       6675.27       6437.78       136.53 o                         
 -13   5   3       8284.08       8144.21       136.23 o                         
 -11   5   3        590.34        547.69        29.96 o                         
  -9   5   3       1064.70        968.45        33.73 o                         
  -7   5   3       4962.12       5525.56        68.88 o                         
  -5   5   3        628.37        729.71        19.59 o                         
  -3   5   3       6709.79       7234.81        73.51 o                         
  -1   5   3       5262.48       5267.52        58.20 o                         
   1   5   3         39.68         30.95         8.49 o                         
   3   5   3       2195.00       1988.16        57.85 o                         
   5   5   3       3207.03       3406.97        73.19 o                         
   7   5   3       2851.33       2591.40        44.79 o                         
   9   5   3        360.17        369.78        22.11 o                         
  11   5   3       1101.63       1029.84        35.22 o                         
  13   5   3        354.75        320.20        23.00 o                         
  15   5   3       2793.55       2628.20        57.36 o                         
  17   5   3         61.55         21.61        22.93 o                         
  19   5   3          1.57         -6.56        34.46 o                         
  21   5   3         94.34        115.72        36.88 o                         
 -22   6   3        127.11        201.11        80.07 o                         
 -20   6   3       1307.12       1392.36       104.00 o                         
 -18   6   3        533.52        609.32        63.52 o                         
 -16   6   3        314.00        227.29        38.33 o                         
 -14   6   3        970.05        977.80        64.53 o                         
 -12   6   3      16089.96      16534.58       205.76 o                         
 -10   6   3       4947.82       5334.21        87.13 o                         
  -8   6   3       2159.74       1997.18        39.89 o                         
  -6   6   3       1179.44       1215.79        25.93 o                         
  -4   6   3       5025.39       5023.97        57.73 o                         
  -2   6   3      31562.73      32802.89       281.10 o                         
   0   6   3        883.16        921.88        23.89 o                         
   2   6   3       3021.90       3073.22        47.87 o                         
   4   6   3       5079.69       5059.16        61.47 o                         
   6   6   3        956.07       1142.31        31.18 o                         
   8   6   3        248.76        319.67        19.92 o                         
  10   6   3       2159.45       2136.61        53.23 o                         
  12   6   3       2483.11       2448.79        55.68 o                         
  14   6   3       2022.85       2033.68        48.83 o                         
  16   6   3        393.28        480.15        51.44 o                         
  18   6   3         10.71         -6.70        33.57 o                         
  20   6   3          1.04          1.42        94.97 o                         
 -21   7   3          0.12          4.56        59.28 o                         
 -19   7   3        665.06        489.43        67.36 o                         
 -17   7   3        533.18        491.21        62.79 o                         
 -15   7   3       3265.92       3084.33       112.21 o                         
 -13   7   3          5.64         28.40        39.39 o                         
 -11   7   3       2233.91       2192.94        58.66 o                         
  -9   7   3          8.36          2.51        15.85 o                         
  -7   7   3        213.16        216.80        11.52 o                         
  -5   7   3       9064.04       9822.92        91.22 o                         
  -3   7   3        337.75        292.33        15.91 o                         
  -1   7   3       2018.75       1988.90        35.22 o                         
   1   7   3        821.61       1040.61        26.86 o                         
   3   7   3       5069.24       5210.94        71.15 o                         
   5   7   3         88.71         39.50        11.72 o                         
   7   7   3       1371.68       1367.60        40.26 o                         
   9   7   3         22.98         34.13        13.40 o                         
  11   7   3        249.70        262.42        19.68 o                         
  13   7   3       1189.36       1161.26        34.44 o                         
  15   7   3        572.81        559.73        34.21 o                         
  17   7   3        193.05        211.06        36.20 o                         
  19   7   3        153.99        177.72        40.42 o                         
 -20   8   3       1336.42       1433.66       113.09 o                         
 -18   8   3         26.13         21.57        49.93 o                         
 -16   8   3       4062.00       3751.93       112.06 o                         
 -14   8   3       1937.98       1870.24        97.26 o                         
 -12   8   3       2925.28       2755.40        71.77 o                         
 -10   8   3       3868.42       3842.59        79.34 o                         
  -8   8   3       1556.17       1518.16        30.90 o                         
  -6   8   3          1.91         10.63         9.07 o                         
  -4   8   3       2268.73       2170.94        37.19 o                         
  -2   8   3        802.77        828.76        28.27 o                         
   0   8   3        338.41        284.90        21.37 o                         
   2   8   3        145.01        141.80        14.72 o                         
   4   8   3        770.29        780.61        35.51 o                         
   6   8   3       3488.73       3445.75        53.93 o                         
   8   8   3          3.65        -11.07        13.92 o                         
  10   8   3       4606.29       4664.64        75.00 o                         
  12   8   3        164.26        188.62        19.13 o                         
  14   8   3         29.10         33.08        27.30 o                         
  16   8   3        338.06        334.26        49.20 o                         
  18   8   3        179.52        181.13        40.56 o                         
 -19   9   3        721.41        883.32        97.43 o                         
 -17   9   3       1068.96        934.71        84.58 o                         
 -15   9   3         27.57         36.28        39.70 o                         
 -13   9   3          5.64         56.49        30.00 o                         
 -11   9   3        485.55        445.52        60.27 o                         
  -9   9   3       2206.20       2145.52        53.87 o                         
  -7   9   3          9.20          2.52        11.37 o                         
  -5   9   3         24.48         30.81        11.34 o                         
  -3   9   3        945.79        987.64        27.73 o                         
  -1   9   3        721.24        669.39        27.53 o                         
   1   9   3          3.34         11.74        12.14 o                         
   3   9   3        364.80        396.66        23.04 o                         
   5   9   3       2436.73       2362.26        51.63 o                         
   7   9   3       2560.01       2574.63        49.40 o                         
   9   9   3       2190.99       2051.71        47.99 o                         
  11   9   3       4316.67       4233.89        65.20 o                         
  13   9   3       1033.24        943.10        35.58 o                         
  15   9   3        792.26        749.24        55.52 o                         
  17   9   3        761.10        781.06        60.36 o                         
  19   9   3        402.89        319.77       110.70 o                         
 -20  10   3         87.71        239.97       129.91 o                         
 -18  10   3        160.41        187.86       151.05 o                         
 -16  10   3         20.76         25.56        90.44 o                         
 -14  10   3         44.20         19.76        43.18 o                         
 -12  10   3        146.42        109.77        35.39 o                         
 -10  10   3        205.55        250.92        19.75 o                         
  -8  10   3        904.79        846.50        38.72 o                         
  -6  10   3          4.66         19.48        17.43 o                         
  -4  10   3         67.97         71.09        14.82 o                         
  -2  10   3       2079.66       2070.61        44.08 o                         
   0  10   3        425.58        383.33        24.11 o                         
   2  10   3       1503.99       1447.58        39.65 o                         
   4  10   3       2897.24       2776.30        52.78 o                         
   6  10   3         14.23         17.27        34.42 o                         
   8  10   3         25.61         17.01        17.72 o                         
  10  10   3        917.46        847.38        46.75 o                         
  12  10   3        335.05        347.44        26.01 o                         
  14  10   3        643.22        654.21        36.48 o                         
  16  10   3        185.79        265.14        83.77 o                         
  18  10   3         86.67         12.10        41.51 o                         
 -19  11   3        117.51       -103.32       103.32 o                         
 -17  11   3         43.95         83.89        73.66 o                         
 -15  11   3        691.47        615.18        76.74 o                         
 -13  11   3        713.01        710.51        60.46 o                         
 -11  11   3         16.75         52.50        35.88 o                         
  -9  11   3         57.98         24.91        18.87 o                         
  -7  11   3        989.44        909.85        35.95 o                         
  -5  11   3       3037.65       3307.15        58.77 o                         
  -3  11   3         58.89         53.83        17.88 o                         
  -1  11   3        391.03        428.37        26.31 o                         
   1  11   3       4207.39       4115.52        67.25 o                         
   3  11   3       2270.24       2243.56        62.68 o                         
   5  11   3       2352.34       2279.10        52.73 o                         
   7  11   3       4252.99       4278.92        71.72 o                         
   9  11   3          1.88        -20.84        20.84 o                         
  11  11   3          1.40         -7.56        25.55 o                         
  13  11   3          0.44         -3.15        23.25 o                         
  15  11   3        177.29        175.11        43.33 o                         
  17  11   3          0.41         -6.67        78.33 o                         
 -16  12   3          0.35        -72.62        72.62 o                         
 -14  12   3          0.83         40.35        65.74 o                         
 -12  12   3          1.93         62.48        43.35 o                         
 -10  12   3        278.19        228.50        26.05 o                         
  -8  12   3        492.76        530.61        33.72 o                         
  -6  12   3       4108.39       3763.25        66.73 o                         
  -4  12   3        525.20        572.68        40.19 o                         
  -2  12   3        230.12        290.31        25.33 o                         
   0  12   3        698.42        592.41        42.78 o                         
   2  12   3       2723.21       2603.31        58.07 o                         
   4  12   3          0.04         17.42        20.64 o                         
   6  12   3       1321.80       1244.51        50.64 o                         
   8  12   3        134.05        109.06        25.48 o                         
  10  12   3         28.30         40.85        26.79 o                         
  12  12   3        112.30        110.58        29.21 o                         
  14  12   3          1.14         37.20        47.09 o                         
  16  12   3        292.56        348.84        57.22 o                         
 -15  13   3        483.85        648.21       123.28 o                         
 -13  13   3        174.24        176.54        90.69 o                         
 -11  13   3         17.14         -5.82        26.27 o                         
  -9  13   3        245.40        242.78        36.41 o                         
  -7  13   3        163.79        124.47        28.90 o                         
  -5  13   3        204.41        170.53        27.02 o                         
  -3  13   3       1450.08       1439.01        66.75 o                         
  -1  13   3        607.33        508.36        33.20 o                         
   1  13   3        334.75        365.42        30.69 o                         
   3  13   3       2940.63       2905.94        66.66 o                         
   5  13   3         12.07          4.75        25.87 o                         
   7  13   3          6.92          6.62        28.64 o                         
   9  13   3       1053.98       1145.84        56.31 o                         
  11  13   3          1.11         30.47        46.74 o                         
  13  13   3        232.93        182.01        49.68 o                         
 -14  14   3         38.36        118.14       104.78 o                         
 -12  14   3        279.23        465.13       114.53 o                         
 -10  14   3        251.01        268.78        40.72 o                         
  -8  14   3         37.97          7.04        38.56 o                         
  -6  14   3        268.03        296.94        39.57 o                         
  -4  14   3        177.56        199.36        32.72 o                         
  -2  14   3       3245.63       3196.08        78.28 o                         
   0  14   3       6878.69       6827.02       108.68 o                         
   2  14   3        262.85        235.00        34.90 o                         
   4  14   3        286.73        312.19        47.37 o                         
   6  14   3        303.66        296.47        40.68 o                         
   8  14   3         17.01         49.86        46.21 o                         
  10  14   3        281.41        181.43        88.66 o                         
  12  14   3        270.69        319.29        61.35 o                         
 -11  15   3         18.56         -3.45        55.51 o                         
  -9  15   3          3.47        -25.42        63.97 o                         
  -7  15   3        923.93        966.18        87.82 o                         
  -5  15   3         40.20          2.95        39.33 o                         
  -3  15   3       1574.48       1584.29       156.87 o                         
  -1  15   3        435.60        492.33        45.28 o                         
   1  15   3          1.01         13.68        34.22 o                         
   3  15   3        815.93        838.52        54.46 o                         
   5  15   3          0.73         11.49        37.53 o                         
   7  15   3         56.79         15.72        40.45 o                         
   9  15   3        125.37         93.74        46.65 o                         
  -8  16   3          3.17        -55.24        55.24 o                         
  -6  16   3       1183.87       1318.40       114.34 o                         
  -4  16   3          4.32        -40.09        57.65 o                         
  -2  16   3         24.13         34.40        43.59 o                         
   0  16   3        519.96        693.93        60.37 o                         
   2  16   3        161.17        284.47        49.40 o                         
   4  16   3        797.37        834.46        62.08 o                         
   6  16   3        265.87        385.84        83.64 o                         
  -3  17   3        120.34         86.25        53.92 o                         
  -1  17   3        540.29        559.30        92.69 o                         
   1  17   3         96.31        137.48        55.21 o                         
 -24   0   4        356.70        402.81        49.61 o                         
 -22   0   4         78.36         89.95        35.13 o                         
 -20   0   4         45.52        107.17        28.52 o                         
 -18   0   4         89.61         66.83        23.05 o                         
 -16   0   4        609.72        575.54        36.36 o                         
 -14   0   4       1734.80       1659.44        63.14 o                         
 -12   0   4        518.63        384.79        25.22 o                         
 -10   0   4      21955.82      23845.26       349.58 o                         
  -8   0   4       2558.05       2670.77        54.59 o                         
  -6   0   4       5629.01       5668.64        94.64 o                         
  -4   0   4       2473.04       2750.11        74.16 o                         
  -2   0   4      16441.77      14854.30       339.83 o                         
   2   0   4         24.94         24.67        10.16 o                         
   4   0   4      30055.29      27429.23       877.01 o                         
   6   0   4       9713.71       9719.49       165.19 o                         
   8   0   4       1259.10       1076.14        43.29 o                         
  10   0   4       1524.05       1733.60        82.21 o                         
  12   0   4       3642.12       3586.08        92.32 o                         
  14   0   4       2082.36       2172.18        79.12 o                         
  16   0   4          4.72         41.98        41.67 o                         
  18   0   4       2048.16       1965.96        84.57 o                         
  20   0   4        140.67        235.50        87.18 o                         
  22   0   4       3407.93       3981.48       201.46 o                         
 -23   1   4         31.27         48.36        24.35 o                         
 -21   1   4        365.26        370.41        27.31 o                         
 -19   1   4         23.12         21.52        17.43 o                         
 -17   1   4          2.31          9.32        13.94 o                         
 -15   1   4        251.99        284.98        18.12 o                         
 -13   1   4         97.20         92.75        12.92 o                         
 -11   1   4          6.06          0.97         6.85 o                         
  -9   1   4       5591.45       5948.05        72.86 o                         
  -7   1   4       2101.33       2145.48        28.72 o                         
  -5   1   4      15536.04      15300.73       186.83 o                         
  -3   1   4       6269.19       6217.82        73.12 o                         
  -1   1   4      13693.16      12889.36       187.69 o                         
   1   1   4      24447.47      22649.09       586.93 o                         
   3   1   4       2019.94       1843.64        33.80 o                         
   5   1   4        858.95        723.17        22.98 o                         
   7   1   4       2840.22       2974.51        51.56 o                         
   9   1   4       2360.55       2290.63        57.67 o                         
  11   1   4       5654.01       5556.22        83.52 o                         
  13   1   4       1412.40       1487.87        44.36 o                         
  15   1   4          0.06         -5.12        18.88 o                         
  17   1   4         48.03         10.08        22.64 o                         
  19   1   4         16.86         64.50        26.85 o                         
  21   1   4        452.19        481.76        42.28 o                         
 -24   2   4        112.46         63.87        61.14 o                         
 -22   2   4        294.07        250.13        28.30 o                         
 -20   2   4        475.61        484.64        27.78 o                         
 -18   2   4        234.92        198.64        21.04 o                         
 -16   2   4        526.45        520.16        22.57 o                         
 -14   2   4        554.50        564.61        20.14 o                         
 -12   2   4       1235.42       1459.64        25.26 o                         
 -10   2   4          0.51         13.37         6.00 o                         
  -8   2   4         87.01        105.09         9.27 o                         
  -6   2   4       1603.86       1681.24        24.57 o                         
  -4   2   4       9562.42       9725.17       126.13 o                         
   0   2   4      16103.60      15171.94       164.38 o                         
   2   2   4       2849.23       2718.88        52.25 o                         
   4   2   4       1824.69       1690.72        51.89 o                         
   6   2   4         28.10         33.53        10.30 o                         
   8   2   4       2461.50       2523.74        49.68 o                         
  10   2   4         23.23         62.13        15.16 o                         
  12   2   4         45.68         57.87        16.55 o                         
  14   2   4       1019.54        925.41        41.10 o                         
  16   2   4          8.07         14.57        20.68 o                         
  18   2   4        258.38        299.56        31.41 o                         
  20   2   4         90.69         70.84        53.55 o                         
  22   2   4        236.50        332.02        49.43 o                         
 -23   3   4       1336.68       1535.75        96.47 o                         
 -21   3   4         67.51         55.10        40.41 o                         
 -19   3   4        138.50        128.14        35.50 o                         
 -17   3   4        179.28        230.14        34.21 o                         
 -15   3   4         32.55         13.44        45.90 o                         
 -13   3   4       2120.47       2380.22        70.29 o                         
 -11   3   4         82.67        115.17        16.99 o                         
  -9   3   4       6087.06       6560.38       101.09 o                         
  -7   3   4        288.62        295.29        20.66 o                         
  -5   3   4      25059.83      24610.38       297.10 o                         
  -3   3   4       1223.46       1316.70        26.18 o                         
  -1   3   4       4260.34       4619.60        73.34 o                         
   1   3   4       3191.64       3060.51        47.43 o                         
   3   3   4       1104.52       1222.56        36.33 o                         
   5   3   4       5188.13       5288.89       108.39 o                         
   7   3   4      12487.71      13272.42       155.86 o                         
   9   3   4          0.04        -12.02        12.02 o                         
  11   3   4          0.07         11.68        14.49 o                         
  13   3   4       1123.47       1056.72        37.23 o                         
  15   3   4       2103.54       2176.75        53.00 o                         
  17   3   4         70.32         41.80        39.45 o                         
  19   3   4       1202.43       1359.30        59.46 o                         
  21   3   4        114.62         99.08        35.52 o                         
 -22   4   4        550.35        581.60        97.18 o                         
 -20   4   4          0.06         29.42        88.44 o                         
 -18   4   4         33.91         48.85        34.45 o                         
 -16   4   4         13.28         13.75        35.21 o                         
 -14   4   4        725.27        691.17        49.78 o                         
 -12   4   4       6913.30       7167.62       115.99 o                         
 -10   4   4       7009.71       7531.68       117.72 o                         
  -8   4   4       5066.98       5384.60        71.11 o                         
  -6   4   4       1807.94       2126.01        27.68 o                         
  -4   4   4       1439.10       1738.44        26.96 o                         
  -2   4   4       5045.80       5018.67        67.32 o                         
   0   4   4        446.21        497.64        20.68 o                         
   2   4   4       6129.82       6159.27        81.92 o                         
   4   4   4       1676.04       1622.52        36.51 o                         
   6   4   4       1225.52       1128.64        32.53 o                         
   8   4   4          6.61         18.55        13.01 o                         
  10   4   4        958.60       1036.92        38.03 o                         
  12   4   4        561.56        537.74        32.90 o                         
  14   4   4       4015.76       3629.45        64.90 o                         
  16   4   4        579.36        585.20        33.81 o                         
  18   4   4        116.29        129.66        29.66 o                         
  20   4   4        201.69        252.35        36.52 o                         
 -23   5   4        293.33        413.55        88.34 o                         
 -21   5   4        234.32        221.08        55.59 o                         
 -19   5   4        537.35        580.22        76.37 o                         
 -17   5   4        170.81        146.63        42.19 o                         
 -15   5   4       1514.81       1551.89        73.08 o                         
 -13   5   4      10384.23      10582.25       238.72 o                         
 -11   5   4        378.68        311.18        25.12 o                         
  -9   5   4       5444.50       5812.13        78.83 o                         
  -7   5   4        919.26       1002.12        18.57 o                         
  -5   5   4        576.71        499.38        18.81 o                         
  -3   5   4       3309.06       3413.86        43.16 o                         
  -1   5   4          7.82         12.83         8.16 o                         
   1   5   4       4352.61       4545.14        59.82 o                         
   3   5   4       4191.94       4851.93        64.26 o                         
   5   5   4        799.06        837.57        27.06 o                         
   7   5   4         17.58         25.73        15.38 o                         
   9   5   4        113.08        110.58        18.79 o                         
  11   5   4       1415.29       1388.82        39.78 o                         
  13   5   4        776.80        713.56        34.23 o                         
  15   5   4        543.88        609.16        35.14 o                         
  17   5   4         85.15        142.81        31.99 o                         
  19   5   4        456.61        439.01        50.95 o                         
  21   5   4         74.66        149.73        57.22 o                         
 -22   6   4        655.84        637.92        88.91 o                         
 -20   6   4        284.17         92.98        61.67 o                         
 -18   6   4        129.38         58.70        41.11 o                         
 -16   6   4       2549.54       2406.50       150.28 o                         
 -14   6   4       5063.34       4949.15       102.92 o                         
 -12   6   4       8187.89       8465.12       183.55 o                         
 -10   6   4       1182.51       1076.01        45.62 o                         
  -8   6   4          3.69         -1.89         8.12 o                         
  -6   6   4        140.78        123.58        11.90 o                         
  -4   6   4       1901.56       2112.67        33.91 o                         
  -2   6   4       3609.95       3737.07        48.78 o                         
   0   6   4         74.81         97.58        10.58 o                         
   2   6   4        276.47        236.37        21.21 o                         
   4   6   4       2155.53       2228.69        42.67 o                         
   6   6   4        849.53        970.09        31.25 o                         
   8   6   4        131.46        115.25        16.31 o                         
  10   6   4         40.01         31.07        16.70 o                         
  12   6   4       1286.44       1304.33        49.91 o                         
  14   6   4        450.10        443.35        50.53 o                         
  16   6   4        272.15        259.34        69.11 o                         
  18   6   4        141.87        145.44        39.21 o                         
  20   6   4         89.33        187.08        47.94 o                         
 -21   7   4         53.66        -43.47        58.46 o                         
 -19   7   4        946.80        850.99        95.59 o                         
 -17   7   4       1711.26       1675.03       214.08 o                         
 -15   7   4        106.96        153.35        53.74 o                         
 -13   7   4        896.93        969.73        53.26 o                         
 -11   7   4       4469.71       4724.57        98.70 o                         
  -9   7   4       1929.65       1871.16        44.36 o                         
  -7   7   4        583.77        597.92        21.03 o                         
  -5   7   4        420.32        357.76        25.63 o                         
  -3   7   4        867.30        796.60        24.07 o                         
  -1   7   4          5.28          6.96         9.05 o                         
   1   7   4        389.99        374.05        22.36 o                         
   3   7   4       4915.65       4975.75        64.21 o                         
   5   7   4         52.13         44.80        14.79 o                         
   7   7   4          0.78         -4.29        13.88 o                         
   9   7   4        399.90        505.76        29.68 o                         
  11   7   4         23.29         32.95        17.66 o                         
  13   7   4        881.99        800.40        37.74 o                         
  15   7   4       2196.21       2127.50        66.62 o                         
  17   7   4          0.34        -19.84        34.00 o                         
  19   7   4        645.40        748.97        59.43 o                         
 -20   8   4        305.52        271.78        71.73 o                         
 -18   8   4         89.02        121.73        57.62 o                         
 -16   8   4        237.24        216.69        52.08 o                         
 -14   8   4       1231.38       1385.13        68.68 o                         
 -12   8   4        132.92        111.26        28.13 o                         
 -10   8   4       3633.19       3491.27        86.49 o                         
  -8   8   4        517.04        458.01        27.20 o                         
  -6   8   4        602.75        561.61        22.70 o                         
  -4   8   4        467.65        413.72        33.78 o                         
  -2   8   4       1103.57       1186.66        33.95 o                         
   0   8   4       1300.87       1303.41        32.33 o                         
   2   8   4        116.09        117.30        14.12 o                         
   4   8   4        276.12        288.67        19.43 o                         
   6   8   4       1182.91       1136.06        38.27 o                         
   8   8   4       1336.66       1342.20        38.03 o                         
  10   8   4       1314.51       1124.83        40.14 o                         
  12   8   4        214.26        165.46        20.31 o                         
  14   8   4       1713.04       1678.42        65.18 o                         
  16   8   4         35.75         20.98        40.91 o                         
  18   8   4         18.52        -42.53        51.35 o                         
 -21   9   4        214.24        191.49        87.55 o                         
 -19   9   4        639.67        802.13        87.91 o                         
 -17   9   4         27.57        -49.49        68.66 o                         
 -15   9   4        181.92        170.74        52.02 o                         
 -13   9   4       1303.57       1380.68        71.35 o                         
 -11   9   4        203.98        212.75        38.73 o                         
  -9   9   4        936.59        873.57        27.43 o                         
  -7   9   4        153.35        144.88        18.49 o                         
  -5   9   4        488.74        523.48        40.85 o                         
  -3   9   4        247.98        316.19        22.89 o                         
  -1   9   4        275.69        264.28        18.91 o                         
   1   9   4        153.35         93.55        17.30 o                         
   3   9   4        505.29        420.06        23.66 o                         
   5   9   4       1877.68       1779.12        46.87 o                         
   7   9   4       1805.19       1706.10        43.46 o                         
   9   9   4        183.48        195.96        22.93 o                         
  11   9   4       6286.96       5903.30        94.29 o                         
  13   9   4        116.12         51.41        24.03 o                         
  15   9   4         41.57         65.04        22.42 o                         
  17   9   4        628.66        718.51        58.82 o                         
 -20  10   4       1009.32       1325.41       137.41 o                         
 -18  10   4         12.70         74.16        69.94 o                         
 -16  10   4        462.15        473.63        73.98 o                         
 -14  10   4        432.54        496.87        51.86 o                         
 -12  10   4          1.53         13.77        31.82 o                         
 -10  10   4        192.23        191.21        35.23 o                         
  -8  10   4         68.34         26.29        18.47 o                         
  -6  10   4       1170.47       1188.60        35.74 o                         
  -4  10   4        238.85        181.78        20.65 o                         
  -2  10   4        728.07        679.03        30.54 o                         
   0  10   4          4.93         -2.00        14.87 o                         
   2  10   4       6501.79       6440.29        85.07 o                         
   4  10   4       1213.32       1164.79        39.08 o                         
   6  10   4        178.13        177.68        21.29 o                         
   8  10   4       3224.07       2882.81        78.22 o                         
  10  10   4        148.82        163.67        24.35 o                         
  12  10   4         57.61         50.22        29.40 o                         
  14  10   4        226.19        167.48        29.04 o                         
  16  10   4        143.72        226.15        47.70 o                         
 -19  11   4        120.79        128.22        82.47 o                         
 -17  11   4        722.92        808.76       126.08 o                         
 -15  11   4        173.71        137.23        67.15 o                         
 -13  11   4         14.57         49.90        42.23 o                         
 -11  11   4        699.17        684.91        87.05 o                         
  -9  11   4        683.52        607.93        32.71 o                         
  -7  11   4          0.24         17.54        17.84 o                         
  -5  11   4       1179.25       1078.93        39.56 o                         
  -3  11   4       3516.33       3456.26        60.57 o                         
  -1  11   4          1.62         10.54        17.91 o                         
   1  11   4        550.46        513.89        36.34 o                         
   3  11   4        138.49        121.04        20.45 o                         
   5  11   4       2965.17       2956.71        60.21 o                         
   7  11   4       1736.91       1602.42        49.61 o                         
   9  11   4        508.47        468.58        33.87 o                         
  11  11   4         90.38         95.19        40.79 o                         
  13  11   4        291.34        370.14        32.50 o                         
  15  11   4         29.20         36.89        73.46 o                         
 -16  12   4         91.62         62.59        76.90 o                         
 -14  12   4         62.48        154.18        99.84 o                         
 -12  12   4        259.74        353.36        51.92 o                         
 -10  12   4        793.52        714.57        41.06 o                         
  -8  12   4       2049.02       2037.36        57.45 o                         
  -6  12   4       6749.14       6727.39        92.20 o                         
  -4  12   4        519.18        476.54        29.83 o                         
  -2  12   4        379.96        372.25        28.24 o                         
   0  12   4        858.77        783.69        37.88 o                         
   2  12   4       1384.79       1345.09        48.53 o                         
   4  12   4        100.03        123.82        25.10 o                         
   6  12   4          0.01          3.80        23.61 o                         
   8  12   4       1243.85       1289.46        76.38 o                         
  10  12   4        350.17        350.74        34.65 o                         
  12  12   4        296.71        316.17        53.97 o                         
  14  12   4        549.61        735.01       115.53 o                         
 -15  13   4          0.47         90.12        95.75 o                         
 -13  13   4         69.21        131.90        62.84 o                         
 -11  13   4        280.89        301.10        31.23 o                         
  -9  13   4       2239.87       2293.46        72.36 o                         
  -7  13   4        727.05        798.85        38.81 o                         
  -5  13   4          2.95          8.11        24.66 o                         
  -3  13   4         21.38         55.89        26.09 o                         
  -1  13   4        606.33        621.95        38.02 o                         
   1  13   4        131.99        105.61        31.24 o                         
   3  13   4        441.19        426.10        36.85 o                         
   5  13   4        286.69        313.56        32.10 o                         
   7  13   4        222.41        262.52        35.00 o                         
   9  13   4         63.82         72.46        44.00 o                         
  11  13   4        177.63        159.15        44.16 o                         
  13  13   4         14.97        -41.88        41.88 o                         
 -14  14   4       1391.26       1843.05       208.40 o                         
 -12  14   4        466.36        643.91       146.84 o                         
 -10  14   4          0.01          7.19        33.89 o                         
  -8  14   4         31.26         63.61        38.15 o                         
  -6  14   4         16.28         43.31        33.83 o                         
  -4  14   4       1136.39       1275.81        61.49 o                         
  -2  14   4       1515.35       1541.09        64.22 o                         
   0  14   4        400.28        483.00        72.76 o                         
   2  14   4        219.08        137.32        49.05 o                         
   4  14   4         23.42         39.66        34.16 o                         
   6  14   4          7.91        -20.48        39.85 o                         
   8  14   4         47.90         66.59        79.37 o                         
  10  14   4         93.16         95.04        59.54 o                         
  12  14   4        263.86        313.21        75.70 o                         
 -11  15   4        186.04        286.76        58.02 o                         
  -9  15   4        837.18        733.20        84.41 o                         
  -7  15   4         77.27         59.72        46.11 o                         
  -5  15   4          0.06         63.29        37.11 o                         
  -3  15   4         80.27         57.51        38.10 o                         
  -1  15   4       1182.32       1479.79        73.29 o                         
   1  15   4        133.94        138.55        37.58 o                         
   3  15   4          7.90         11.41        38.15 o                         
   5  15   4         47.84        -28.91        37.21 o                         
   7  15   4        934.22       1057.09        90.94 o                         
   9  15   4        102.50        121.82        53.01 o                         
  -8  16   4        112.20         34.75        59.41 o                         
  -6  16   4        119.14         38.62        67.72 o                         
  -4  16   4         68.27          9.68        43.47 o                         
  -2  16   4         39.98         81.95        42.60 o                         
   0  16   4        897.35        993.67       148.66 o                         
   2  16   4          1.19         28.59        65.73 o                         
   4  16   4          1.71         48.16        45.82 o                         
   6  16   4          5.27        -21.81        65.91 o                         
  -3  17   4          0.24         -9.16       103.43 o                         
  -1  17   4         20.18         56.92        49.37 o                         
   1  17   4        364.10        415.11       103.31 o                         
 -23   1   5         37.32          9.59        23.22 o                         
 -21   1   5          0.21         -1.81        19.72 o                         
 -19   1   5       2472.75       2246.35        47.80 o                         
 -17   1   5         74.83         43.64        14.54 o                         
 -15   1   5        116.44        122.17        14.20 o                         
 -13   1   5        925.66        905.40        26.45 o                         
 -11   1   5        740.85        693.12        19.08 o                         
  -9   1   5       2812.89       3080.23        39.36 o                         
  -7   1   5         36.68         51.57         9.48 o                         
  -5   1   5       1024.84       1021.70        22.54 o                         
  -3   1   5      70965.12      64495.71       643.86 o                         
  -1   1   5      13115.03      13260.44       169.83 o                         
   1   1   5        833.00        859.06        23.21 o                         
   3   1   5      11426.06      11323.59       247.42 o                         
   5   1   5        208.08        125.90        12.65 o                         
   7   1   5       3592.65       3636.97        60.52 o                         
   9   1   5       1195.91       1127.76        41.36 o                         
  11   1   5       5999.10       5769.14        89.81 o                         
  13   1   5       1047.20        950.83        43.87 o                         
  15   1   5         13.93         16.39        28.30 o                         
  17   1   5         95.70        127.12        29.53 o                         
  19   1   5         78.44        171.73        43.91 o                         
  21   1   5        137.70        187.49        56.89 o                         
 -24   2   5        333.65        299.42        69.60 o                         
 -22   2   5         49.38        119.92        41.36 o                         
 -20   2   5        128.93        128.39        36.07 o                         
 -18   2   5        227.46        178.21        16.46 o                         
 -16   2   5        289.38        328.52        19.79 o                         
 -14   2   5        119.07        132.58        12.19 o                         
 -12   2   5       1460.54       1459.14        26.38 o                         
 -10   2   5       1117.21       1107.38        26.54 o                         
  -8   2   5       3301.37       3453.91        43.89 o                         
  -6   2   5       7295.12       7137.52        99.47 o                         
  -4   2   5        385.96        423.67        16.43 o                         
  -2   2   5      40894.22      37965.78       387.94 o                         
   0   2   5       4830.77       4940.00        77.41 o                         
   2   2   5       1882.42       1963.65        37.65 o                         
   4   2   5        141.31        182.59        14.80 o                         
   6   2   5       3885.51       4161.93        65.41 o                         
   8   2   5       1101.08       1084.43        36.91 o                         
  10   2   5       3468.51       3540.98        64.57 o                         
  12   2   5       2855.81       2904.68        61.68 o                         
  14   2   5       5331.39       5351.79        90.68 o                         
  16   2   5       1436.54       1429.46        60.65 o                         
  18   2   5         59.32         26.39        45.34 o                         
  20   2   5        186.00        180.47        41.10 o                         
 -23   3   5        867.52        929.73       111.23 o                         
 -21   3   5        154.69         96.07        40.15 o                         
 -19   3   5        325.86        261.52        40.87 o                         
 -17   3   5        347.74        383.31        45.26 o                         
 -15   3   5        700.47        786.70        67.76 o                         
 -13   3   5       1470.54       1547.60        46.95 o                         
 -11   3   5         14.72         -5.40        20.17 o                         
  -9   3   5       8796.70       8856.78       109.17 o                         
  -7   3   5       2108.03       2095.82        46.43 o                         
  -5   3   5      16251.79      17174.21       215.71 o                         
  -3   3   5       9023.01       9424.69       110.56 o                         
  -1   3   5       2699.24       2705.21        44.58 o                         
   1   3   5       2595.90       2677.80        45.91 o                         
   3   3   5       9256.70       9356.20       115.36 o                         
   5   3   5        601.18        776.96        28.03 o                         
   7   3   5        754.51        883.98        31.71 o                         
   9   3   5       2688.22       2724.36        61.07 o                         
  11   3   5       1076.69       1027.51        39.14 o                         
  13   3   5        261.91        266.33        40.64 o                         
  15   3   5        593.85        616.08        33.73 o                         
  17   3   5        422.28        433.81        34.34 o                         
  19   3   5        181.41        168.18        42.31 o                         
  21   3   5        314.14        382.03        53.63 o                         
 -22   4   5        168.93        160.15       141.41 o                         
 -20   4   5        254.67        213.01        45.79 o                         
 -18   4   5        588.86        653.72        53.68 o                         
 -16   4   5         66.58         73.45        45.34 o                         
 -14   4   5        353.81        360.26        29.83 o                         
 -12   4   5        122.05         94.68        18.99 o                         
 -10   4   5       1734.40       1764.84        49.09 o                         
  -8   4   5        261.85        247.91        17.54 o                         
  -6   4   5        251.99        189.59        11.91 o                         
  -4   4   5         49.44         63.13         9.65 o                         
  -2   4   5       1838.23       2055.63        38.84 o                         
   0   4   5        169.73        184.42        22.43 o                         
   2   4   5       4293.09       4579.79        69.24 o                         
   4   4   5          3.24         -1.69         9.95 o                         
   6   4   5        800.40        934.11        32.59 o                         
   8   4   5         99.94         51.38        17.44 o                         
  10   4   5        108.99        155.87        20.73 o                         
  12   4   5       1430.20       1397.96        45.35 o                         
  14   4   5        557.74        557.90        45.27 o                         
  16   4   5         10.08         12.04        25.43 o                         
  18   4   5        301.14        302.69        37.68 o                         
  20   4   5        218.36        185.72        42.21 o                         
 -23   5   5        142.90        230.81        75.58 o                         
 -21   5   5        981.63        963.57        83.33 o                         
 -19   5   5        113.65        141.16        45.70 o                         
 -17   5   5        361.49        310.98        46.33 o                         
 -15   5   5       4057.04       3986.72        88.64 o                         
 -13   5   5       1040.39        911.31        44.91 o                         
 -11   5   5         21.82         18.39        16.36 o                         
  -9   5   5        551.07        459.25        21.30 o                         
  -7   5   5       2461.35       2593.04        34.26 o                         
  -5   5   5       9110.23      10129.72        98.44 o                         
  -3   5   5       4161.11       4407.92        57.25 o                         
  -1   5   5       4285.36       4381.40        79.68 o                         
   1   5   5        391.09        324.12        36.51 o                         
   3   5   5       1414.98       1985.46        43.61 o                         
   5   5   5        408.43        396.12        33.44 o                         
   7   5   5       1939.86       2106.69        57.19 o                         
   9   5   5        545.61        539.98        29.31 o                         
  11   5   5       2398.78       2512.98        59.59 o                         
  13   5   5        344.28        338.00        26.31 o                         
  15   5   5         21.70         -8.58        25.34 o                         
  17   5   5        736.06        727.85        45.29 o                         
  19   5   5         78.81         98.50        44.02 o                         
 -22   6   5        164.30        219.72        83.28 o                         
 -20   6   5        784.02        777.78        74.67 o                         
 -18   6   5        319.15        330.77        54.64 o                         
 -16   6   5        785.88        843.29       112.26 o                         
 -14   6   5       6747.93       6688.13       124.03 o                         
 -12   6   5       2192.09       2225.39        65.12 o                         
 -10   6   5       1255.38       1236.42        33.60 o                         
  -8   6   5        208.73        300.77        13.53 o                         
  -6   6   5       4011.51       4216.27        58.04 o                         
  -4   6   5         77.38         99.65        10.56 o                         
  -2   6   5          1.08          2.81         8.57 o                         
   0   6   5        501.94        634.43        24.57 o                         
   2   6   5         59.55         53.16        11.50 o                         
   4   6   5       3173.19       3323.43        64.70 o                         
   6   6   5       2586.14       2538.19        55.48 o                         
   8   6   5        316.15        297.37        35.06 o                         
  10   6   5          0.04          0.90        21.52 o                         
  12   6   5        608.63        564.15        32.17 o                         
  14   6   5        190.21        253.12        35.08 o                         
  16   6   5        101.36         43.53        35.78 o                         
  18   6   5         48.87        118.10        33.00 o                         
  20   6   5        376.93        428.56        58.77 o                         
 -21   7   5        798.41        755.38        85.42 o                         
 -19   7   5         89.39        106.57        57.48 o                         
 -17   7   5       2382.69       2245.15       109.72 o                         
 -15   7   5          0.13         64.90        32.51 o                         
 -13   7   5        269.35        303.63        32.51 o                         
 -11   7   5       1194.13       1311.77        55.52 o                         
  -9   7   5         17.58          9.63         7.84 o                         
  -7   7   5          1.98          3.20         8.94 o                         
  -5   7   5        439.08        446.44        20.96 o                         
  -3   7   5       4703.63       4783.52        60.93 o                         
  -1   7   5          0.19         -4.86         9.46 o                         
   1   7   5        877.01        891.44        28.97 o                         
   3   7   5       3179.82       3360.46        57.52 o                         
   5   7   5         16.01          6.87        14.38 o                         
   7   7   5       2793.78       2684.45        54.96 o                         
   9   7   5        253.05        208.59        22.67 o                         
  11   7   5         14.30        -17.30        18.79 o                         
  13   7   5        292.32        256.53        27.90 o                         
  15   7   5         53.69         82.65        33.13 o                         
  17   7   5        927.16        966.77        46.40 o                         
  19   7   5         26.09        -12.01        45.40 o                         
 -20   8   5       1698.70       1621.44       256.46 o                         
 -18   8   5        880.63        947.74       119.41 o                         
 -16   8   5        525.27        433.90        60.53 o                         
 -14   8   5        863.56        843.62        57.76 o                         
 -12   8   5        822.05        739.92        50.83 o                         
 -10   8   5         15.93         18.65        17.61 o                         
  -8   8   5         46.03         55.68        12.80 o                         
  -6   8   5       1907.89       2023.63        39.43 o                         
  -4   8   5         37.23         13.92        11.85 o                         
  -2   8   5         13.96          4.21        10.26 o                         
   0   8   5       5357.14       5602.61        71.85 o                         
   2   8   5         79.74         72.03        14.14 o                         
   4   8   5        382.91        366.27        24.74 o                         
   6   8   5        530.68        529.93        25.63 o                         
   8   8   5         36.54         65.11        17.26 o                         
  10   8   5        783.51        638.72        54.54 o                         
  12   8   5        356.36        303.00        26.78 o                         
  14   8   5        132.72        142.89        25.42 o                         
  16   8   5          3.46         38.44        26.59 o                         
  18   8   5         18.77         18.94        50.97 o                         
 -21   9   5         60.73        102.75        94.04 o                         
 -19   9   5        136.78         49.35        61.31 o                         
 -17   9   5       2277.61       2195.80       220.54 o                         
 -15   9   5        144.03        162.85        39.80 o                         
 -13   9   5        454.20        409.18        59.78 o                         
 -11   9   5       2255.88       2228.58        78.25 o                         
  -9   9   5        627.56        628.23        30.12 o                         
  -7   9   5        646.80        642.36        27.39 o                         
  -5   9   5        145.39        117.76        16.49 o                         
  -3   9   5       3574.46       3372.67        54.17 o                         
  -1   9   5        605.08        608.62        28.29 o                         
   1   9   5       1097.23       1008.43        33.74 o                         
   3   9   5          0.05         -6.99        15.37 o                         
   5   9   5       1295.65       1248.99        39.27 o                         
   7   9   5        288.78        345.84        25.37 o                         
   9   9   5       4094.34       3877.68        68.11 o                         
  11   9   5        653.65        756.82        41.86 o                         
  13   9   5        456.90        413.13        31.44 o                         
  15   9   5        140.45        111.73        28.78 o                         
  17   9   5         36.75         72.91        54.80 o                         
 -20  10   5        319.08        547.14        99.84 o                         
 -18  10   5         98.70        -63.43        63.95 o                         
 -16  10   5        497.07        474.55        72.47 o                         
 -14  10   5        323.84        284.97        44.19 o                         
 -12  10   5        284.37        287.11        42.12 o                         
 -10  10   5          0.07         -3.93        13.77 o                         
  -8  10   5        164.76        196.05        21.48 o                         
  -6  10   5       1380.39       1218.65        38.73 o                         
  -4  10   5        837.99        840.38        33.02 o                         
  -2  10   5       7204.95       7212.87        90.50 o                         
   0  10   5       4732.86       4722.95        70.56 o                         
   2  10   5       8917.42       8834.38       107.94 o                         
   4  10   5         10.18          4.43        17.07 o                         
   6  10   5        188.54        172.81        22.31 o                         
   8  10   5       3936.26       3787.86        77.03 o                         
  10  10   5        212.40        183.53        26.24 o                         
  12  10   5         73.84         84.21        33.12 o                         
  14  10   5          2.23          5.65        28.82 o                         
  16  10   5        298.15        338.04        40.93 o                         
 -19  11   5        854.60       1088.39       114.29 o                         
 -17  11   5        421.79        379.28        95.57 o                         
 -15  11   5         61.60         19.98        49.69 o                         
 -13  11   5        815.39        667.15        57.85 o                         
 -11  11   5         37.03        -20.25        33.54 o                         
  -9  11   5       1558.04       1525.09        57.08 o                         
  -7  11   5        370.81        348.75        25.00 o                         
  -5  11   5       2158.11       2288.51        58.95 o                         
  -3  11   5       1550.02       1572.84        46.72 o                         
  -1  11   5       3750.04       3676.38        65.08 o                         
   1  11   5       6587.91       6604.10        91.11 o                         
   3  11   5        920.16       1004.03        41.75 o                         
   5  11   5        939.17        918.84        46.80 o                         
   7  11   5          0.36        -17.61        20.75 o                         
   9  11   5        649.75        695.64        37.82 o                         
  11  11   5        125.49        150.63        32.19 o                         
  13  11   5        699.30        829.69        84.42 o                         
  15  11   5         12.70         22.48        48.87 o                         
 -16  12   5        613.82        770.17       103.68 o                         
 -14  12   5         41.14        130.41        65.99 o                         
 -12  12   5        113.78         14.85        46.39 o                         
 -10  12   5          0.57        -27.62        27.62 o                         
  -8  12   5       1766.01       1745.11        48.81 o                         
  -6  12   5       1086.10        946.39        42.01 o                         
  -4  12   5       3633.93       3212.59        63.27 o                         
  -2  12   5       2334.32       2348.37        57.12 o                         
   0  12   5        109.82        104.75        23.78 o                         
   2  12   5       2984.93       2810.65        64.29 o                         
   4  12   5         22.22         26.30        29.41 o                         
   6  12   5         17.83         73.08        24.98 o                         
   8  12   5        528.08        542.89        43.53 o                         
  10  12   5        290.65        294.23        38.58 o                         
  12  12   5       1311.96       1194.59        72.55 o                         
  14  12   5       1573.32       1690.51        88.07 o                         
 -15  13   5         29.41        163.76        99.85 o                         
 -13  13   5       1689.80       2223.35       134.97 o                         
 -11  13   5          0.47         -7.63        26.17 o                         
  -9  13   5        639.57        673.65        38.66 o                         
  -7  13   5        716.73        811.66        45.33 o                         
  -5  13   5         64.71         93.07        27.60 o                         
  -3  13   5       1410.78       1352.24        54.61 o                         
  -1  13   5       1879.35       1809.44        58.08 o                         
   1  13   5       1188.05       1262.80        53.52 o                         
   3  13   5        223.92        225.88        30.51 o                         
   5  13   5         44.46         52.66        30.50 o                         
   7  13   5         11.40         23.07        40.83 o                         
   9  13   5         26.72         80.94        49.21 o                         
  11  13   5        894.93        872.30        76.52 o                         
  13  13   5         16.35         55.28        54.68 o                         
 -14  14   5         22.70         48.52        75.20 o                         
 -12  14   5        146.46        200.86        66.83 o                         
 -10  14   5        289.27        188.14        70.78 o                         
  -8  14   5        199.76        136.75        37.62 o                         
  -6  14   5        706.10        613.76        47.39 o                         
  -4  14   5        256.93        320.03        40.02 o                         
  -2  14   5        781.96        797.60        61.57 o                         
   0  14   5        330.15        351.05        42.24 o                         
   2  14   5        533.22        524.95        45.02 o                         
   4  14   5        570.66        608.48        74.78 o                         
   6  14   5       1413.26       1555.67        74.07 o                         
   8  14   5        313.31        175.75       101.63 o                         
  10  14   5         51.21         45.29        54.48 o                         
 -11  15   5        452.03        578.09        84.26 o                         
  -9  15   5        128.77         -0.88       103.25 o                         
  -7  15   5         55.67        -44.19        44.19 o                         
  -5  15   5          5.89        -18.11        36.67 o                         
  -3  15   5         29.97        116.14        39.80 o                         
  -1  15   5         14.94         33.83        36.89 o                         
   1  15   5        165.03        214.71        43.12 o                         
   3  15   5        168.63        251.42        47.94 o                         
   5  15   5         45.80         65.13        41.87 o                         
   7  15   5         33.24        -72.27        78.54 o                         
   9  15   5        771.36        816.27        82.62 o                         
  -8  16   5        511.96        488.01        86.81 o                         
  -6  16   5         52.12          4.15        51.39 o                         
  -4  16   5        163.27        178.39        46.91 o                         
  -2  16   5          4.11         26.33        46.72 o                         
   0  16   5        503.28        602.69        57.37 o                         
   2  16   5         70.54         65.46        55.09 o                         
   4  16   5         27.57         43.72        65.76 o                         
   6  16   5        317.02        211.18        54.29 o                         
 -24   0   6         94.84        125.32        49.86 o                         
 -22   0   6        193.72         89.99        33.29 o                         
 -20   0   6        892.30        885.90        58.78 o                         
 -18   0   6        467.64        444.78        35.44 o                         
 -16   0   6       1027.18        952.67        43.16 o                         
 -14   0   6       6575.71       6815.94       167.11 o                         
 -12   0   6      14630.58      15270.55       238.63 o                         
 -10   0   6        457.16        463.59        39.63 o                         
  -8   0   6       1678.71       1755.23        45.84 o                         
  -6   0   6       6006.09       5741.35       103.49 o                         
  -4   0   6       2186.21       1950.52        50.44 o                         
  -2   0   6      11600.08      10506.52       559.20 o                         
   0   0   6      13203.92      13827.14       222.21 o                         
   2   0   6       6043.72       6278.04       233.97 o                         
   4   0   6      15065.96      14663.11       240.16 o                         
   6   0   6        124.19        173.85        39.45 o                         
   8   0   6       5186.35       5053.81       114.07 o                         
  10   0   6      10120.89      10051.37       188.95 o                         
  12   0   6        238.44        289.39        37.15 o                         
  14   0   6        346.03        285.41        54.93 o                         
  16   0   6          6.65        -27.40        38.97 o                         
  18   0   6        153.78        106.71        75.18 o                         
  20   0   6       2294.35       2752.08       240.76 o                         
 -23   1   6          0.61        -13.61        22.16 o                         
 -21   1   6       1052.23       1029.04        45.14 o                         
 -19   1   6        801.22        769.76        33.26 o                         
 -17   1   6       4412.17       4386.11        66.19 o                         
 -15   1   6         15.84         12.24        11.76 o                         
 -13   1   6        377.07        440.89        18.86 o                         
 -11   1   6        141.33        156.04         9.84 o                         
  -9   1   6        541.38        494.98        22.86 o                         
  -7   1   6        134.00        132.77        11.38 o                         
  -5   1   6        804.68        796.80        22.65 o                         
  -3   1   6      24535.83      25256.93       306.98 o                         
  -1   1   6       6967.26       6882.10       121.35 o                         
   1   1   6       5082.72       5307.77        73.84 o                         
   3   1   6         14.38         -0.71         9.95 o                         
   5   1   6        442.93        450.83        24.10 o                         
   7   1   6       1165.03       1265.25        36.99 o                         
   9   1   6         21.61          4.43        13.62 o                         
  11   1   6        716.28        674.96        36.29 o                         
  13   1   6       3211.06       3177.53        69.54 o                         
  15   1   6         81.54        114.84        27.44 o                         
  17   1   6        132.79        160.18        34.39 o                         
  19   1   6       1103.91       1199.46        86.76 o                         
  21   1   6         31.74        -14.22        83.33 o                         
 -24   2   6          4.97         27.88        58.78 o                         
 -22   2   6         17.21         70.27        38.83 o                         
 -20   2   6         55.13        118.56        34.20 o                         
 -18   2   6       2882.89       2740.83        47.42 o                         
 -16   2   6       2545.47       2661.19        45.41 o                         
 -14   2   6        561.33        557.15        20.41 o                         
 -12   2   6       1174.13       1170.49        27.26 o                         
 -10   2   6       2284.09       2394.20        34.61 o                         
  -8   2   6         43.76         41.72         8.30 o                         
  -6   2   6       4014.95       4056.66        57.26 o                         
  -4   2   6       7179.62       7364.77        91.46 o                         
  -2   2   6       2455.30       2406.28        42.27 o                         
   0   2   6         99.35        105.93        11.16 o                         
   2   2   6       3839.58       3796.50        60.37 o                         
   4   2   6       1306.36       1243.54        34.17 o                         
   6   2   6        218.30        227.87        38.82 o                         
   8   2   6        100.78        130.04        25.34 o                         
  10   2   6          4.71          0.67        15.29 o                         
  12   2   6       2984.46       2857.74        64.52 o                         
  14   2   6       2701.84       2570.57        78.75 o                         
  16   2   6         55.92         13.42        28.56 o                         
  18   2   6          0.61        -41.45        41.45 o                         
  20   2   6          0.40          5.88        75.25 o                         
 -23   3   6        231.98        228.91        51.29 o                         
 -21   3   6        428.07        479.59        52.65 o                         
 -19   3   6        278.96        274.22        59.82 o                         
 -17   3   6        176.37        154.98        42.70 o                         
 -15   3   6        588.18        585.82        37.93 o                         
 -13   3   6       2896.05       2854.40        64.67 o                         
 -11   3   6        239.74        232.15        17.41 o                         
  -9   3   6       4464.64       4508.59        65.28 o                         
  -7   3   6       5605.32       5707.49        87.66 o                         
  -5   3   6       4678.09       4901.86        67.32 o                         
  -3   3   6       2976.58       3554.42        55.03 o                         
  -1   3   6       2439.22       2399.02        45.54 o                         
   1   3   6        473.61        509.24        26.10 o                         
   3   3   6       9946.40       9874.04       123.89 o                         
   5   3   6      14402.81      15692.64       183.88 o                         
   7   3   6        936.25       1034.62        51.91 o                         
   9   3   6        133.72        175.73        20.46 o                         
  11   3   6        564.19        619.27        46.15 o                         
  13   3   6        195.99        130.05        24.89 o                         
  15   3   6        828.85        929.44        50.11 o                         
  17   3   6        307.59        244.75        37.81 o                         
  19   3   6          2.35         13.40        38.98 o                         
 -24   4   6         86.32        145.98        78.03 o                         
 -22   4   6        366.04        268.47        53.72 o                         
 -20   4   6         88.07         87.94        42.22 o                         
 -18   4   6         10.75         10.98        30.96 o                         
 -16   4   6       1101.74       1102.06        50.94 o                         
 -14   4   6       4576.51       4414.50        88.65 o                         
 -12   4   6       2125.37       2175.42        57.67 o                         
 -10   4   6        155.28        202.58        16.10 o                         
  -8   4   6        115.64         93.25         7.98 o                         
  -6   4   6       2258.92       2446.20        84.76 o                         
  -4   4   6       2243.49       2447.87        44.67 o                         
  -2   4   6       3085.80       3230.24        53.86 o                         
   0   4   6       2346.59       2375.82        46.04 o                         
   2   4   6       7851.74       7946.20       105.32 o                         
   4   4   6        493.68        530.60        26.75 o                         
   6   4   6       1822.79       1944.53        73.98 o                         
   8   4   6         32.12         41.53        15.82 o                         
  10   4   6       3073.77       3027.02        64.74 o                         
  12   4   6       3405.48       3435.59        72.70 o                         
  14   4   6       1321.30       1321.81        52.55 o                         
  16   4   6         19.39         45.09        30.05 o                         
  18   4   6        119.58        338.23        51.30 o                         
  20   4   6         26.70          5.08        64.68 o                         
 -23   5   6          1.39        -64.41        64.41 o                         
 -21   5   6        144.36        161.79        83.25 o                         
 -19   5   6        412.40        407.07        54.21 o                         
 -17   5   6       3697.26       3480.65       111.52 o                         
 -15   5   6        115.35        116.80        38.27 o                         
 -13   5   6        340.04        394.97        31.96 o                         
 -11   5   6          1.32         30.34        20.65 o                         
  -9   5   6        100.80        116.14        14.43 o                         
  -7   5   6       1880.62       1983.34        35.04 o                         
  -5   5   6        109.59         76.65         9.48 o                         
  -3   5   6        691.66        687.47        27.87 o                         
  -1   5   6        356.35        400.39        26.76 o                         
   1   5   6       2033.52       1928.69        43.66 o                         
   3   5   6         55.75         34.05        13.05 o                         
   5   5   6       2177.91       2135.44        57.76 o                         
   7   5   6        131.95        157.51        20.30 o                         
   9   5   6       1998.31       2032.68        54.01 o                         
  11   5   6        344.71        342.55        26.77 o                         
  13   5   6        304.42        308.64        29.72 o                         
  15   5   6         70.29         44.31        27.02 o                         
  17   5   6        494.98        611.23        54.30 o                         
  19   5   6         92.06         90.34        47.95 o                         
 -22   6   6         54.71         -1.19        59.54 o                         
 -20   6   6         89.86         18.51        49.47 o                         
 -18   6   6        517.93        527.57        60.58 o                         
 -16   6   6        271.93        256.81        34.51 o                         
 -14   6   6        210.74        182.99        28.51 o                         
 -12   6   6       1584.87       1591.32        58.24 o                         
 -10   6   6       1962.90       1892.14        46.64 o                         
  -8   6   6       1152.10       1244.45        25.04 o                         
  -6   6   6         22.83        116.12        11.24 o                         
  -4   6   6        711.86        760.31        23.41 o                         
  -2   6   6       7027.98       7439.52       121.37 o                         
   0   6   6         32.64         20.05        11.36 o                         
   2   6   6        393.01        336.77        22.61 o                         
   4   6   6        189.80        201.79        23.53 o                         
   6   6   6       1221.33       1227.47        39.18 o                         
   8   6   6        910.51       1029.04        39.08 o                         
  10   6   6        283.83        278.60        24.73 o                         
  12   6   6         81.34        100.99        23.26 o                         
  14   6   6         46.04         21.27        25.45 o                         
  16   6   6         96.00         28.10        31.22 o                         
  18   6   6          0.19         16.84        36.63 o                         
 -21   7   6        675.38        794.24        85.10 o                         
 -19   7   6          0.11         -9.24        57.21 o                         
 -17   7   6       2058.60       2046.41        80.83 o                         
 -15   7   6        198.31        198.18        39.22 o                         
 -13   7   6          0.14        -23.68        23.68 o                         
 -11   7   6       5282.43       5271.44        82.85 o                         
  -9   7   6       2290.49       2454.40        36.37 o                         
  -7   7   6         46.06         56.77        12.74 o                         
  -5   7   6       1519.31       1559.20        33.01 o                         
  -3   7   6        130.94        154.68        17.22 o                         
  -1   7   6        259.05        265.32        18.87 o                         
   1   7   6       1544.20       1414.56        38.30 o                         
   3   7   6         52.42         70.16        14.39 o                         
   5   7   6        233.98        223.72        20.84 o                         
   7   7   6        162.58        101.82        18.82 o                         
   9   7   6        496.01        486.60        39.14 o                         
  11   7   6       2097.66       2126.12        58.01 o                         
  13   7   6         68.10         41.30        25.20 o                         
  15   7   6         12.90         49.65        31.22 o                         
  17   7   6         43.10         -0.69        90.07 o                         
  19   7   6         33.49        109.25        54.65 o                         
 -20   8   6          6.62         17.66        60.54 o                         
 -18   8   6       3349.98       3118.30       135.64 o                         
 -16   8   6        317.96        319.58        42.40 o                         
 -14   8   6        476.45        471.21        43.70 o                         
 -12   8   6       2124.49       2007.85        73.84 o                         
 -10   8   6         48.23         47.32        19.10 o                         
  -8   8   6        266.40        293.80        18.02 o                         
  -6   8   6        198.38        221.28        16.75 o                         
  -4   8   6       2044.55       2128.46        41.39 o                         
  -2   8   6        458.68        415.39        26.75 o                         
   0   8   6       6915.66       6698.26       106.94 o                         
   2   8   6        275.33        262.15        19.33 o                         
   4   8   6        401.68        370.51        25.35 o                         
   6   8   6        626.10        546.75        31.65 o                         
   8   8   6        364.88        297.29        28.54 o                         
  10   8   6       8188.13       7839.34       112.26 o                         
  12   8   6        705.06        729.60        54.22 o                         
  14   8   6        506.87        663.72        44.63 o                         
  16   8   6         43.33         -7.58        51.35 o                         
  18   8   6        151.77         80.36        88.61 o                         
 -21   9   6       1664.15       1513.18       180.68 o                         
 -19   9   6        497.28        417.86       127.62 o                         
 -17   9   6        333.98        443.35        52.17 o                         
 -15   9   6       4941.80       5012.56       139.30 o                         
 -13   9   6        492.86        439.55        80.70 o                         
 -11   9   6          3.30         -3.96        19.80 o                         
  -9   9   6        461.80        391.48        20.33 o                         
  -7   9   6       1119.98       1184.46        38.46 o                         
  -5   9   6         80.40         64.59        14.66 o                         
  -3   9   6       1466.99       1457.11        39.62 o                         
  -1   9   6       4516.59       4517.84        66.32 o                         
   1   9   6       1251.23       1298.10        47.67 o                         
   3   9   6         14.53         28.19        15.97 o                         
   5   9   6       1957.97       1933.59        47.84 o                         
   7   9   6       2094.12       1863.96        49.45 o                         
   9   9   6         14.88         52.30        23.56 o                         
  11   9   6       2014.65       2092.10        56.96 o                         
  13   9   6         37.89        -17.46        37.22 o                         
  15   9   6        108.81         96.66        40.42 o                         
  17   9   6          6.87         26.79        42.73 o                         
 -20  10   6         83.36       -105.05       105.05 o                         
 -18  10   6        875.41        899.04        97.94 o                         
 -16  10   6       1512.51       1718.50        92.31 o                         
 -14  10   6        237.56        179.34        43.06 o                         
 -12  10   6        928.45        725.17        54.43 o                         
 -10  10   6         80.89         84.35        16.08 o                         
  -8  10   6       1166.34        852.74        38.65 o                         
  -6  10   6        774.26        751.91        31.99 o                         
  -4  10   6        220.15        199.01        19.58 o                         
  -2  10   6         37.20         32.87        17.11 o                         
   0  10   6       1185.54       1188.28        39.73 o                         
   2  10   6      10274.77      10185.99       119.18 o                         
   4  10   6        632.43        575.17        36.14 o                         
   6  10   6        232.23        209.38        25.09 o                         
   8  10   6       6004.90       6184.56        91.55 o                         
  10  10   6         86.64         67.17        28.99 o                         
  12  10   6         24.23         22.18        36.37 o                         
  14  10   6        158.68        178.23        35.21 o                         
  16  10   6        113.11        175.17        45.29 o                         
 -19  11   6         31.88        481.18       177.43 o                         
 -17  11   6        508.78        523.29        84.76 o                         
 -15  11   6        774.58        940.36       131.78 o                         
 -13  11   6        155.85        193.11        45.05 o                         
 -11  11   6        150.08         96.57        39.55 o                         
  -9  11   6          3.21          2.17        17.54 o                         
  -7  11   6        360.60        253.98        22.78 o                         
  -5  11   6        661.51        581.93        31.01 o                         
  -3  11   6        985.82        928.27        38.67 o                         
  -1  11   6        454.96        506.85        33.15 o                         
   1  11   6         10.83         22.20        19.78 o                         
   3  11   6       1286.17       1140.30        44.42 o                         
   5  11   6       1512.77       1517.93        51.03 o                         
   7  11   6         93.61        103.57        26.95 o                         
   9  11   6        347.04        289.82        31.93 o                         
  11  11   6          1.75         34.67        33.79 o                         
  13  11   6          3.53        -14.27        40.19 o                         
  15  11   6        740.89        877.80        63.35 o                         
 -16  12   6        195.44        220.35        64.12 o                         
 -14  12   6       2128.11       2376.75       115.94 o                         
 -12  12   6        199.18        181.81        60.22 o                         
 -10  12   6        161.69        166.84        22.86 o                         
  -8  12   6        272.53        233.33        26.93 o                         
  -6  12   6       2014.59       2025.45        54.51 o                         
  -4  12   6       4836.44       5168.21        82.82 o                         
  -2  12   6        901.95        857.55        39.89 o                         
   0  12   6        167.31        216.32        29.55 o                         
   2  12   6        248.78        302.85        28.91 o                         
   4  12   6       1719.21       1773.58        58.12 o                         
   6  12   6         54.76         60.04        28.26 o                         
   8  12   6        426.28        459.78        51.10 o                         
  10  12   6         44.25         34.59        56.80 o                         
  12  12   6        181.18         97.27        78.72 o                         
  14  12   6         57.36         88.72        75.97 o                         
 -15  13   6          1.11        -87.71        92.84 o                         
 -13  13   6        258.47        475.17        77.00 o                         
 -11  13   6         11.18         -8.84        32.41 o                         
  -9  13   6        407.21        425.10        33.65 o                         
  -7  13   6        977.61       1016.49        84.33 o                         
  -5  13   6        431.60        466.15        34.28 o                         
  -3  13   6        529.06        491.68        54.00 o                         
  -1  13   6        600.04        660.02        39.33 o                         
   1  13   6          0.01         24.11        27.30 o                         
   3  13   6        236.46        233.19        47.46 o                         
   5  13   6        329.34        413.58        53.25 o                         
   7  13   6        314.40        299.08        55.17 o                         
   9  13   6         35.11         41.12        43.42 o                         
  11  13   6         13.22         60.13        74.53 o                         
 -14  14   6        110.44        248.69        83.86 o                         
 -12  14   6          0.05        -51.17        64.28 o                         
 -10  14   6        177.17        133.12        45.73 o                         
  -8  14   6         91.68         76.33        33.68 o                         
  -6  14   6        340.28        357.09        37.55 o                         
  -4  14   6        183.77        208.65        37.90 o                         
  -2  14   6        564.11        610.08        49.58 o                         
   0  14   6         22.77        -34.43        34.43 o                         
   2  14   6         14.97         15.68        35.04 o                         
   4  14   6        102.02        139.85        41.03 o                         
   6  14   6        130.39        159.46        41.59 o                         
   8  14   6         11.21        -31.32        43.09 o                         
  10  14   6         70.64        108.95       134.00 o                         
 -11  15   6         26.16         42.76        55.66 o                         
  -9  15   6        382.87        229.84        69.56 o                         
  -7  15   6        150.71        119.64        71.85 o                         
  -5  15   6        468.61        453.37        48.17 o                         
  -3  15   6        226.56        288.47        46.64 o                         
  -1  15   6        256.25        331.74        60.45 o                         
   1  15   6         67.50         50.51        69.45 o                         
   3  15   6        554.37        623.21        54.53 o                         
   5  15   6         89.05         71.71        49.60 o                         
   7  15   6         59.20         76.97        51.08 o                         
  -8  16   6          8.57        -11.60        69.84 o                         
  -6  16   6        934.70        880.73       137.65 o                         
  -4  16   6          5.63         91.33        45.74 o                         
  -2  16   6        198.97        108.38        55.77 o                         
   0  16   6        108.35        113.29        49.23 o                         
   2  16   6        511.70        608.86        59.18 o                         
   4  16   6        240.25        318.95        72.07 o                         
 -23   1   7        399.39        402.48        27.80 o                         
 -21   1   7        161.92        120.87        22.06 o                         
 -19   1   7        504.03        564.73        29.48 o                         
 -17   1   7        214.21        179.99        17.93 o                         
 -15   1   7        180.82        153.82        16.17 o                         
 -13   1   7        624.00        616.86        18.48 o                         
 -11   1   7       1082.95       1068.51        24.73 o                         
  -9   1   7       1131.81       1130.37        33.74 o                         
  -7   1   7         45.29         78.26        11.47 o                         
  -5   1   7        302.40        308.67        18.96 o                         
  -3   1   7        740.29        971.13        44.20 o                         
  -1   1   7        984.61       1092.57        30.12 o                         
   1   1   7       8229.41       8484.62       109.15 o                         
   3   1   7          0.04          3.27        11.13 o                         
   5   1   7       1539.81       1600.94        41.56 o                         
   7   1   7       1715.72       1481.07        42.70 o                         
   9   1   7        213.79        178.67        24.04 o                         
  11   1   7       5425.88       5300.43        91.32 o                         
  13   1   7         45.50         58.00        24.98 o                         
  15   1   7          0.08         12.50        31.06 o                         
  17   1   7          1.23          8.94        71.60 o                         
  19   1   7        530.72        545.89        77.85 o                         
 -24   2   7         94.59         96.61        61.67 o                         
 -22   2   7         53.38        109.54        40.40 o                         
 -20   2   7         34.05         48.53        32.02 o                         
 -18   2   7         11.70         -2.03        13.25 o                         
 -16   2   7       1040.50       1007.99        27.60 o                         
 -14   2   7       2387.75       2383.93        39.55 o                         
 -12   2   7       2998.83       3055.21        54.72 o                         
 -10   2   7       1991.53       1975.79        33.26 o                         
  -8   2   7        103.65        181.19        18.38 o                         
  -6   2   7         97.95        108.70        16.94 o                         
  -4   2   7       2131.94       2132.15        47.28 o                         
  -2   2   7      18278.23      17481.26       238.97 o                         
   0   2   7       2357.69       2440.69        47.08 o                         
   2   2   7      23830.29      25050.73       273.98 o                         
   4   2   7          0.43          2.94        11.35 o                         
   6   2   7          0.73         -6.02        18.14 o                         
   8   2   7        114.78         92.38        17.60 o                         
  10   2   7       1482.11       1409.98        49.13 o                         
  12   2   7       2980.91       3012.48        70.26 o                         
  14   2   7        561.29        479.74        39.36 o                         
  16   2   7        226.95        257.31        40.72 o                         
  18   2   7        261.96        358.05        52.06 o                         
  20   2   7        833.06        972.96        85.61 o                         
 -23   3   7         48.77        145.51        49.85 o                         
 -21   3   7        249.41        214.01        43.14 o                         
 -19   3   7         11.10         38.66        32.29 o                         
 -17   3   7         41.54         31.85        29.48 o                         
 -15   3   7       4805.59       4738.07       104.70 o                         
 -13   3   7       1016.61        968.63        24.48 o                         
 -11   3   7        552.12        561.01        25.15 o                         
  -9   3   7         16.86         13.86         8.20 o                         
  -7   3   7         26.71         25.85        11.41 o                         
  -5   3   7       7867.58       8402.78       105.28 o                         
  -3   3   7       7224.69       7600.30        98.80 o                         
  -1   3   7      25102.29      26088.03       282.26 o                         
   1   3   7        781.02        833.01        35.26 o                         
   3   3   7        863.70        988.32        34.05 o                         
   5   3   7        882.54       1003.01        35.41 o                         
   7   3   7       2590.36       2688.01        58.18 o                         
   9   3   7        448.67        505.09        32.10 o                         
  11   3   7          0.27         20.82        20.17 o                         
  13   3   7         69.21         78.49        30.20 o                         
  15   3   7        378.56        346.80        38.23 o                         
  17   3   7        285.71        284.66        50.70 o                         
  19   3   7         58.09         92.22        48.75 o                         
 -22   4   7         31.52         28.51        46.24 o                         
 -20   4   7        157.02        128.29        44.90 o                         
 -18   4   7       1134.77       1092.39       108.41 o                         
 -16   4   7       2995.64       3179.93        78.02 o                         
 -14   4   7        253.01        251.68        28.24 o                         
 -12   4   7        401.06        421.24        21.76 o                         
 -10   4   7       1370.50       1351.05        34.98 o                         
  -8   4   7        196.46        175.54        13.33 o                         
  -6   4   7        243.89        236.71        16.49 o                         
  -4   4   7       2143.44       1991.94        41.95 o                         
  -2   4   7      24923.96      25998.71       310.69 o                         
   0   4   7        450.15        412.16        23.92 o                         
   2   4   7       1757.94       2191.53        48.24 o                         
   4   4   7       2597.47       2842.55        57.77 o                         
   6   4   7        517.98        515.07        30.43 o                         
   8   4   7       2258.83       2242.96        56.43 o                         
  10   4   7        811.59        769.86        41.91 o                         
  12   4   7        167.79        151.18        32.41 o                         
  14   4   7          0.35         47.28        27.19 o                         
  16   4   7       1102.14       1025.28        61.11 o                         
  18   4   7          0.32        -38.66        59.12 o                         
 -23   5   7        238.68         89.25        72.36 o                         
 -21   5   7         75.04        104.49        49.60 o                         
 -19   5   7       1081.73       1064.24       118.76 o                         
 -17   5   7       1831.73       1851.96        68.52 o                         
 -15   5   7       1395.72       1264.58        55.95 o                         
 -13   5   7         50.47         57.05        21.69 o                         
 -11   5   7          0.72         23.94        12.07 o                         
  -9   5   7       2286.04       2328.28        33.66 o                         
  -7   5   7       1259.37       1305.84        40.84 o                         
  -5   5   7       3496.41       3826.83        62.60 o                         
  -3   5   7         13.93         34.52        13.05 o                         
  -1   5   7        626.52        759.82        30.57 o                         
   1   5   7       6208.35       6603.15       133.21 o                         
   3   5   7        242.87        234.32        24.61 o                         
   5   5   7       2755.04       3013.89        63.23 o                         
   7   5   7       1333.56       1097.96        43.55 o                         
   9   5   7         18.92         24.30        20.72 o                         
  11   5   7        478.89        429.58        33.10 o                         
  13   5   7         83.15         72.94        26.09 o                         
  15   5   7        899.98        814.89        77.92 o                         
  17   5   7          0.01        -37.37        37.37 o                         
  19   5   7         52.01         44.13        52.54 o                         
 -22   6   7         22.06        -15.11        60.69 o                         
 -20   6   7        655.89        644.69        69.52 o                         
 -18   6   7        926.36        901.70        74.55 o                         
 -16   6   7       1837.38       1814.89        70.56 o                         
 -14   6   7          0.99        -25.22        25.22 o                         
 -12   6   7       5694.84       5482.67       101.55 o                         
 -10   6   7         19.45         15.08        13.82 o                         
  -8   6   7         60.64         89.36        11.30 o                         
  -6   6   7       1228.11       1246.15        30.61 o                         
  -4   6   7         82.76         67.93        12.69 o                         
  -2   6   7       1314.48       1487.53        42.45 o                         
   0   6   7        935.87        845.90        35.13 o                         
   2   6   7         91.16         68.48        16.09 o                         
   4   6   7        618.98        593.54        38.50 o                         
   6   6   7       1148.51       1284.93        72.02 o                         
   8   6   7        104.19        106.34        21.81 o                         
  10   6   7        486.35        494.30        47.74 o                         
  12   6   7       1028.32        958.21        47.43 o                         
  14   6   7         34.93         69.28        30.59 o                         
  16   6   7         64.10        112.53        40.47 o                         
  18   6   7       1349.40       1515.14       170.38 o                         
 -21   7   7        567.64        646.87        82.32 o                         
 -19   7   7          0.01          4.38       100.22 o                         
 -17   7   7        228.77        257.76        40.04 o                         
 -15   7   7        772.88        688.58        53.74 o                         
 -13   7   7       2091.99       1939.64        83.95 o                         
 -11   7   7          1.38         34.56        15.96 o                         
  -9   7   7       2777.61       2899.81        60.05 o                         
  -7   7   7       3965.76       4184.74        87.50 o                         
  -5   7   7         23.86         47.81        14.77 o                         
  -3   7   7        793.68        846.81        28.10 o                         
  -1   7   7        753.67        660.08        29.93 o                         
   1   7   7        143.38         88.98        17.18 o                         
   3   7   7         76.20         78.10        17.41 o                         
   5   7   7         20.56          2.16        15.52 o                         
   7   7   7       1716.41       1633.80        48.98 o                         
   9   7   7        348.12        375.49        29.83 o                         
  11   7   7         83.37        106.90        28.16 o                         
  13   7   7        296.39        337.86        35.31 o                         
  15   7   7        766.64        738.04        50.66 o                         
  17   7   7        558.77        632.63        54.06 o                         
 -20   8   7        122.68         68.34       151.98 o                         
 -18   8   7       1021.34       1261.25        98.19 o                         
 -16   8   7        180.53        153.94        38.89 o                         
 -14   8   7          2.00        -28.06        28.06 o                         
 -12   8   7        164.10        166.50        23.27 o                         
 -10   8   7       2833.49       2781.69        42.04 o                         
  -8   8   7        175.30        166.84        18.63 o                         
  -6   8   7       1592.45       1571.37        36.46 o                         
  -4   8   7       4398.70       4312.42        68.89 o                         
  -2   8   7          9.75          0.90        12.61 o                         
   0   8   7         37.69         32.27        14.56 o                         
   2   8   7         11.31         24.26        16.13 o                         
   4   8   7       4296.70       4382.60       102.05 o                         
   6   8   7        160.03        122.20        21.06 o                         
   8   8   7       1163.55        991.95        47.11 o                         
  10   8   7         25.39         37.89        25.65 o                         
  12   8   7       1289.49       1257.56        68.48 o                         
  14   8   7        322.34        324.58        41.53 o                         
  16   8   7         90.76         75.87        44.42 o                         
 -19   9   7         18.45        -33.58        65.17 o                         
 -17   9   7          8.13         48.57        49.63 o                         
 -15   9   7        103.22        159.78        47.58 o                         
 -13   9   7       1618.70       1487.27        75.39 o                         
 -11   9   7        914.71        630.06        37.29 o                         
  -9   9   7         27.76         17.11        14.14 o                         
  -7   9   7        141.72         89.21        16.37 o                         
  -5   9   7       1961.58       2010.62        44.28 o                         
  -3   9   7        299.65        306.98        21.84 o                         
  -1   9   7       5717.69       5581.29        77.13 o                         
   1   9   7       3011.94       2946.05        55.84 o                         
   3   9   7       4842.73       4546.26        92.54 o                         
   5   9   7       1299.99       1316.64        44.39 o                         
   7   9   7         31.30         11.71        22.90 o                         
   9   9   7        112.96        110.31        27.08 o                         
  11   9   7       1022.69       1150.64        68.62 o                         
  13   9   7        338.10        289.46        40.78 o                         
  15   9   7        139.33        138.79        41.35 o                         
 -20  10   7          2.27        -52.82        88.71 o                         
 -18  10   7          6.80         34.41        51.11 o                         
 -16  10   7          6.09        -14.39        45.08 o                         
 -14  10   7        201.03        271.59        89.64 o                         
 -12  10   7       2252.99       1965.94        62.57 o                         
 -10  10   7         18.44         14.24        21.06 o                         
  -8  10   7          0.12         22.16        18.98 o                         
  -6  10   7        464.81        465.53        26.69 o                         
  -4  10   7        625.64        618.82        31.44 o                         
  -2  10   7       1000.07       1076.67        39.31 o                         
   0  10   7       2354.50       2230.40        51.77 o                         
   2  10   7       6965.68       6638.84        91.53 o                         
   4  10   7        359.16        427.50        28.99 o                         
   6  10   7       2084.25       1928.27        55.17 o                         
   8  10   7       1455.24       1479.10        57.28 o                         
  10  10   7         88.79         79.94        29.72 o                         
  12  10   7        250.66        130.69        42.62 o                         
  14  10   7         61.28        163.29        68.18 o                         
 -17  11   7         81.94        123.53        66.32 o                         
 -15  11   7        752.32        756.62       113.90 o                         
 -13  11   7        758.53        829.97        98.35 o                         
 -11  11   7        134.69         86.23        26.27 o                         
  -9  11   7       2582.93       2375.55        51.18 o                         
  -7  11   7        539.23        500.64        40.38 o                         
  -5  11   7       1190.96       1131.39        42.92 o                         
  -3  11   7          5.03          0.32        18.94 o                         
  -1  11   7        726.67        751.90        35.54 o                         
   1  11   7        276.39        249.60        25.58 o                         
   3  11   7       1233.60       1278.27        49.44 o                         
   5  11   7        753.83        788.43        42.50 o                         
   7  11   7        603.80        634.61        37.87 o                         
   9  11   7         42.73         19.36        32.76 o                         
  11  11   7        291.00        381.31        59.99 o                         
  13  11   7          9.73        -39.27        42.01 o                         
 -16  12   7         94.29        127.26        69.83 o                         
 -14  12   7         61.72         93.41        66.86 o                         
 -12  12   7         13.82        -46.45        46.45 o                         
 -10  12   7          1.57         26.01        20.81 o                         
  -8  12   7         52.73         51.78        36.91 o                         
  -6  12   7       3124.19       2793.88        73.68 o                         
  -4  12   7        374.82        419.29        30.94 o                         
  -2  12   7        438.68        481.21        37.49 o                         
   0  12   7        126.15        184.30        27.30 o                         
   2  12   7          1.31         -2.47        23.72 o                         
   4  12   7          5.45        -24.96        24.96 o                         
   6  12   7       1100.01       1151.40        59.05 o                         
   8  12   7         89.16         87.10        37.89 o                         
  10  12   7       1527.34       1668.07       127.81 o                         
  12  12   7        226.00        256.82        99.56 o                         
 -15  13   7          7.29        -79.39        79.67 o                         
 -13  13   7        436.37        622.06        87.14 o                         
 -11  13   7        132.25        135.58        42.73 o                         
  -9  13   7          0.01         37.02        31.47 o                         
  -7  13   7         24.94        -27.41        32.56 o                         
  -5  13   7       1248.20       1309.52        54.99 o                         
  -3  13   7        303.82        291.17        31.96 o                         
  -1  13   7        771.06        886.91        46.70 o                         
   1  13   7        141.46        106.51        34.61 o                         
   3  13   7        794.69        948.49        93.16 o                         
   5  13   7         31.97         19.35        35.28 o                         
   7  13   7       1954.28       2266.32        93.27 o                         
   9  13   7          0.74         27.22        42.22 o                         
  11  13   7        938.91       1102.16        96.75 o                         
 -14  14   7        102.06         63.27       108.73 o                         
 -12  14   7         86.07        162.38        70.25 o                         
 -10  14   7        178.82        145.31        33.53 o                         
  -8  14   7       2734.44       2595.51        88.30 o                         
  -6  14   7        782.13        706.97        50.92 o                         
  -4  14   7       1286.36       1290.96        66.78 o                         
  -2  14   7        723.23        809.63        54.69 o                         
   0  14   7        515.09        521.72        48.14 o                         
   2  14   7        302.08        307.15        52.46 o                         
   4  14   7       4308.63       4477.90       113.99 o                         
   6  14   7        513.29        527.64        56.64 o                         
   8  14   7         66.26        131.92        64.38 o                         
 -11  15   7         72.02         20.78        55.76 o                         
  -9  15   7        646.67        662.95        89.01 o                         
  -7  15   7       1835.20       1915.34       114.34 o                         
  -5  15   7        200.61        162.27        44.23 o                         
  -3  15   7       1867.23       1955.16        88.28 o                         
  -1  15   7       1158.51       1341.60        74.77 o                         
   1  15   7        347.79        372.50        50.77 o                         
   3  15   7          3.71         24.53        43.62 o                         
   5  15   7          8.32         13.71        48.83 o                         
   7  15   7        811.54       1121.75        95.15 o                         
  -6  16   7       2087.95       2413.96       201.65 o                         
  -4  16   7        118.63         95.51        79.47 o                         
  -2  16   7        343.23        274.18        54.49 o                         
   0  16   7         32.77         89.47        60.23 o                         
   2  16   7        132.88        170.98        55.44 o                         
 -24   0   8        154.60        135.54        76.78 o                         
 -22   0   8       1027.39       1073.88        63.45 o                         
 -20   0   8        199.48        102.79        29.80 o                         
 -18   0   8        438.80        392.61        34.55 o                         
 -16   0   8        523.02        585.21        40.80 o                         
 -14   0   8       1164.17       1109.34        35.92 o                         
 -12   0   8        160.91        165.04        25.73 o                         
 -10   0   8       5626.11       5665.42       109.10 o                         
  -8   0   8        995.37        991.07        41.13 o                         
  -6   0   8       3827.73       3998.41        87.88 o                         
  -4   0   8       2080.03       2423.42        65.57 o                         
  -2   0   8       7880.79       8398.20       230.68 o                         
   0   0   8        311.26        293.10        56.57 o                         
   2   0   8         15.32         33.35        19.87 o                         
   4   0   8        385.29        479.40        42.52 o                         
   6   0   8          0.30         -3.33        20.81 o                         
   8   0   8       1082.51        919.41        55.68 o                         
  10   0   8       8921.70       8970.96       184.15 o                         
  12   0   8       2802.72       2725.74        99.03 o                         
  14   0   8         45.04        -13.38        37.97 o                         
  18   0   8        410.97        644.58        99.19 o                         
 -23   1   8        113.85        139.12        24.56 o                         
 -21   1   8         90.94         92.08        24.02 o                         
 -19   1   8          7.98         -0.98        17.15 o                         
 -17   1   8        434.10        471.16        26.46 o                         
 -15   1   8        242.31        275.82        19.57 o                         
 -13   1   8         19.37         21.54         9.44 o                         
 -11   1   8       2196.09       2118.43        49.02 o                         
  -9   1   8       2393.69       2553.25        45.97 o                         
  -7   1   8       1339.06       1309.02        33.54 o                         
  -5   1   8         28.35         85.39        13.34 o                         
  -3   1   8       3073.91       3157.86        55.13 o                         
  -1   1   8       6428.72       6708.63       116.33 o                         
   1   1   8       2098.88       2111.14        54.00 o                         
   3   1   8        556.58        558.03        29.29 o                         
   5   1   8        496.39        591.50        61.71 o                         
   7   1   8       5537.31       5495.14        92.57 o                         
   9   1   8        251.93        251.20        30.71 o                         
  11   1   8       2027.27       2017.66        59.67 o                         
  13   1   8          6.76         15.63        33.54 o                         
  15   1   8        293.60        321.72        38.39 o                         
  17   1   8        294.85        213.84       116.43 o                         
  19   1   8         66.16          6.70        58.09 o                         
 -24   2   8        849.37        911.33        91.26 o                         
 -22   2   8        207.44        252.12        46.08 o                         
 -20   2   8        421.53        474.05        31.18 o                         
 -18   2   8         54.45         51.25        18.22 o                         
 -16   2   8          9.42         15.01        12.76 o                         
 -14   2   8         17.03         18.37        11.67 o                         
 -12   2   8       1123.99       1323.98        28.83 o                         
 -10   2   8       1262.01       1177.40        37.97 o                         
  -8   2   8       1635.37       1686.60        37.05 o                         
  -6   2   8       2167.42       2319.61        45.20 o                         
  -4   2   8       2053.95       1835.23        49.13 o                         
  -2   2   8      12657.14      12495.67       234.64 o                         
   0   2   8       3085.88       3444.61        68.59 o                         
   2   2   8       1763.79       1792.68        51.18 o                         
   4   2   8       2257.32       2402.00        53.38 o                         
   6   2   8       1212.81       1238.68        41.91 o                         
   8   2   8        467.89        432.42        47.62 o                         
  10   2   8        952.67        944.47        44.86 o                         
  12   2   8        625.28        590.91        38.31 o                         
  14   2   8         72.91        110.24        31.46 o                         
  16   2   8          4.32         37.57        48.77 o                         
  18   2   8        689.60        562.50        69.25 o                         
 -23   3   8        176.87         74.71        53.13 o                         
 -21   3   8        440.71        489.56        54.61 o                         
 -19   3   8        476.41        493.30        49.30 o                         
 -17   3   8         16.23        -10.67        23.03 o                         
 -15   3   8       1909.86       1754.89        54.53 o                         
 -13   3   8        305.89        293.50        23.63 o                         
 -11   3   8          7.03         -4.43        10.81 o                         
  -9   3   8       7324.10       7737.33       117.13 o                         
  -7   3   8       2757.69       2801.70        50.41 o                         
  -5   3   8       1039.58       1192.92        33.55 o                         
  -3   3   8       6992.53       7322.86       114.28 o                         
  -1   3   8         47.94         59.46        12.05 o                         
   1   3   8       5802.82       6514.65       109.69 o                         
   3   3   8       1000.99        864.66        34.49 o                         
   5   3   8        797.48        896.82        37.28 o                         
   7   3   8       2545.22       2625.45        60.61 o                         
   9   3   8        225.09        196.71        26.68 o                         
  11   3   8         12.67         34.69        22.56 o                         
  13   3   8        930.96        925.74        51.13 o                         
  15   3   8       1221.65       1201.45       149.41 o                         
  17   3   8       3024.84       3260.87       112.34 o                         
  19   3   8        900.73       1064.68       111.24 o                         
 -22   4   8         94.91        182.65        52.06 o                         
 -20   4   8         51.58         22.33        40.23 o                         
 -18   4   8         17.72        -25.39        32.69 o                         
 -16   4   8        408.71        398.47        34.84 o                         
 -14   4   8         67.28         66.09        13.75 o                         
 -12   4   8        108.48        124.97        16.26 o                         
 -10   4   8        242.36        200.10        14.04 o                         
  -8   4   8          0.00         41.56        17.01 o                         
  -6   4   8       2132.70       2541.90        49.59 o                         
  -4   4   8      10611.43      11235.87       138.95 o                         
  -2   4   8       3769.30       4123.96        68.66 o                         
   0   4   8        415.49        368.51        40.67 o                         
   2   4   8       1273.27       1326.63        53.07 o                         
   4   4   8        429.47        558.92        31.95 o                         
   6   4   8       1327.54       1220.09        43.98 o                         
   8   4   8         74.94         27.76        18.85 o                         
  10   4   8       4244.71       4295.67       114.22 o                         
  12   4   8        163.31        208.71        32.07 o                         
  14   4   8       2633.84       2563.10        79.62 o                         
  16   4   8          4.88         20.73        37.82 o                         
  18   4   8         39.77         63.09        50.06 o                         
 -23   5   8        180.54        139.24        73.71 o                         
 -21   5   8          0.12         -0.27        63.65 o                         
 -19   5   8       1899.05       1948.26        99.17 o                         
 -17   5   8       3431.37       3226.83        93.27 o                         
 -15   5   8         64.38         64.98        27.10 o                         
 -13   5   8        352.78        337.73        23.10 o                         
 -11   5   8        259.74        270.93        43.92 o                         
  -9   5   8       3391.58       3271.21        44.81 o                         
  -7   5   8       1648.65       1832.19        42.29 o                         
  -5   5   8          2.24         -8.36        12.58 o                         
  -3   5   8       1753.07       1647.34        42.38 o                         
  -1   5   8         84.19        126.89        16.04 o                         
   1   5   8       3530.96       3374.65        74.16 o                         
   3   5   8        242.14        284.01        37.14 o                         
   5   5   8       3314.79       3518.72       112.84 o                         
   7   5   8          4.66        -19.40        19.40 o                         
   9   5   8       3701.09       3603.05        78.44 o                         
  11   5   8        757.53        724.22        55.44 o                         
  13   5   8         55.42         74.51        32.61 o                         
  15   5   8         96.35        105.54        41.82 o                         
  17   5   8        618.35        599.49        63.30 o                         
 -22   6   8        158.10        101.85       115.98 o                         
 -20   6   8       1872.63       1685.35       204.19 o                         
 -18   6   8         87.02         59.29        34.78 o                         
 -16   6   8         11.09         34.88        33.33 o                         
 -14   6   8       7745.87       7647.81       139.33 o                         
 -12   6   8        212.45        205.71        20.21 o                         
 -10   6   8        468.45        472.17        18.75 o                         
  -8   6   8       1181.88       1204.23        32.95 o                         
  -6   6   8       1920.15       1972.33        39.93 o                         
  -4   6   8       1754.33       1880.60        55.84 o                         
  -2   6   8       1526.91       1565.52        48.87 o                         
   0   6   8       4178.28       4255.92        79.09 o                         
   2   6   8        205.16        235.99        23.55 o                         
   4   6   8          0.65        -17.84        17.84 o                         
   6   6   8       1921.44       1806.37        55.76 o                         
   8   6   8       1484.55       1486.15        74.13 o                         
  10   6   8         52.94         31.50        25.85 o                         
  12   6   8       1907.72       1920.76        64.48 o                         
  14   6   8        597.60        522.17        47.15 o                         
  16   6   8          6.69        -26.01        44.34 o                         
  18   6   8          6.64        -73.46        73.46 o                         
 -21   7   8         55.00         40.27        60.96 o                         
 -19   7   8         52.97         35.26        39.88 o                         
 -17   7   8        206.80        147.38        37.51 o                         
 -15   7   8         12.85         38.64        31.06 o                         
 -13   7   8        160.88        202.26        30.16 o                         
 -11   7   8       4675.90       4479.33        79.52 o                         
  -9   7   8        803.36        792.40        29.00 o                         
  -7   7   8       1108.64        994.28        29.61 o                         
  -5   7   8       1429.35       1387.13        34.52 o                         
  -3   7   8      15140.96      15186.75       165.00 o                         
  -1   7   8       2535.10       2401.24        52.09 o                         
   1   7   8        655.82        619.53        42.60 o                         
   3   7   8        164.96        150.10        21.61 o                         
   5   7   8        293.92        242.54        24.70 o                         
   7   7   8         55.61         52.96        21.95 o                         
   9   7   8        113.94         64.65        25.22 o                         
  11   7   8         21.96         22.90        29.30 o                         
  13   7   8        404.46        335.96        47.44 o                         
  15   7   8          0.01         83.70        54.95 o                         
  17   7   8         91.28         77.17        52.83 o                         
 -20   8   8         31.41          8.32        63.60 o                         
 -18   8   8         15.33         34.91        42.15 o                         
 -16   8   8         42.38         76.85        36.04 o                         
 -14   8   8        446.99        431.99        44.46 o                         
 -12   8   8          7.26          4.10        19.70 o                         
 -10   8   8         55.82         50.53        13.78 o                         
  -8   8   8       1789.31       1844.73        45.07 o                         
  -6   8   8         95.26         83.09        15.66 o                         
  -4   8   8         36.39         22.00        13.92 o                         
  -2   8   8          0.21          4.06        12.97 o                         
   0   8   8        121.38        122.24        20.08 o                         
   2   8   8        245.60        233.08        22.98 o                         
   4   8   8        204.81        227.04        25.09 o                         
   6   8   8         15.75         10.57        30.66 o                         
   8   8   8          0.62        -22.92        22.92 o                         
  10   8   8        213.76        283.49        38.76 o                         
  12   8   8       1753.39       1755.00        78.99 o                         
  14   8   8        153.59        154.17        43.95 o                         
  16   8   8          4.60         67.13        66.67 o                         
 -19   9   8        640.90        736.46        98.78 o                         
 -17   9   8        721.19        862.11        66.56 o                         
 -15   9   8         53.05         73.20        39.21 o                         
 -13   9   8        163.64        179.24        37.29 o                         
 -11   9   8       1196.84       1164.96        50.41 o                         
  -9   9   8         36.43         30.39        15.22 o                         
  -7   9   8        269.43        277.65        28.60 o                         
  -5   9   8          4.04         -0.37        17.50 o                         
  -3   9   8        125.00        114.85        18.94 o                         
  -1   9   8        611.09        630.42        34.41 o                         
   1   9   8       3845.62       3687.16        67.17 o                         
   3   9   8       2181.20       2148.88        59.37 o                         
   5   9   8          6.23         -3.34        23.45 o                         
   7   9   8        547.84        564.78        38.37 o                         
   9   9   8       1791.06       1801.03        66.06 o                         
  11   9   8        107.08         80.69        40.63 o                         
  13   9   8        261.60        368.93        67.76 o                         
  15   9   8         71.55          7.08        76.14 o                         
 -18  10   8         24.96        -14.14        69.00 o                         
 -16  10   8          1.37         -1.05        47.86 o                         
 -14  10   8        123.11        149.61        57.08 o                         
 -12  10   8         26.26         32.55        47.62 o                         
 -10  10   8         90.38         58.54        17.70 o                         
  -8  10   8        351.50        305.98        23.01 o                         
  -6  10   8         40.15        -11.58        17.57 o                         
  -4  10   8        247.33        216.79        22.31 o                         
  -2  10   8        225.48        243.42        23.53 o                         
   0  10   8        100.62        118.88        23.50 o                         
   2  10   8        783.00        815.54        39.90 o                         
   4  10   8       1180.23       1124.89        46.83 o                         
   6  10   8         14.87        -11.86        27.30 o                         
   8  10   8        199.26        163.77        29.97 o                         
  10  10   8        710.39        671.71        47.14 o                         
  12  10   8         44.64         83.67        43.49 o                         
  14  10   8          1.80         55.12        54.00 o                         
 -17  11   8        485.20        506.34        68.13 o                         
 -15  11   8          2.67         88.54        50.48 o                         
 -13  11   8        347.59        271.17        49.90 o                         
 -11  11   8        128.74        102.65        20.10 o                         
  -9  11   8        995.46        890.77        40.60 o                         
  -7  11   8        189.03        301.82        26.66 o                         
  -5  11   8          3.44         -2.28        20.35 o                         
  -3  11   8        534.41        583.80        33.07 o                         
  -1  11   8        313.84        300.36        30.03 o                         
   1  11   8        246.76        218.04        29.87 o                         
   3  11   8       3032.97       2962.94        68.11 o                         
   5  11   8          1.09         -6.28        25.02 o                         
   7  11   8       2508.66       2281.05        68.75 o                         
   9  11   8         88.79         68.84        38.58 o                         
  11  11   8          7.39        -41.56        41.56 o                         
  13  11   8        916.02       1139.26        88.59 o                         
 -16  12   8       1315.32       1276.63       104.52 o                         
 -14  12   8          5.29        -24.30        51.90 o                         
 -12  12   8        168.19        162.61        40.12 o                         
 -10  12   8         12.81         55.21        26.69 o                         
  -8  12   8        821.19        798.20        38.33 o                         
  -6  12   8         12.09         23.44        26.01 o                         
  -4  12   8        571.50        576.05        36.55 o                         
  -2  12   8         48.85         66.65        27.24 o                         
   0  12   8        431.39        520.98        36.27 o                         
   2  12   8        623.00        638.02        39.86 o                         
   4  12   8          0.01        -20.47        32.18 o                         
   6  12   8       1299.23       1476.58        72.77 o                         
   8  12   8        295.90        235.86        46.03 o                         
  10  12   8        531.39        569.21        71.70 o                         
  12  12   8       1137.60       1115.46       102.11 o                         
 -15  13   8         52.17        155.56        78.11 o                         
 -13  13   8          3.40         34.18        88.23 o                         
 -11  13   8         60.55         29.18        34.94 o                         
  -9  13   8        749.92        871.02        53.76 o                         
  -7  13   8       2968.75       2975.56        76.05 o                         
  -5  13   8        382.33        438.48        37.87 o                         
  -3  13   8        823.56        767.13        64.78 o                         
  -1  13   8          1.31          7.45        40.22 o                         
   1  13   8          4.16        -33.57        33.57 o                         
   3  13   8        189.05        104.91        37.38 o                         
   5  13   8         92.51        102.52        38.79 o                         
   7  13   8          0.62         41.46        42.13 o                         
   9  13   8        767.40        940.95        84.20 o                         
 -12  14   8        230.10        277.37        77.76 o                         
 -10  14   8        417.91        216.24        52.84 o                         
  -8  14   8        114.42         56.55        41.70 o                         
  -6  14   8          2.67         56.46        37.12 o                         
  -4  14   8        834.97        848.17        57.24 o                         
  -2  14   8          6.62         65.77        38.18 o                         
   0  14   8          0.40         19.95        37.87 o                         
   2  14   8         19.13         59.20        40.94 o                         
   4  14   8         25.88         56.43        59.05 o                         
   6  14   8        525.08        556.71        62.39 o                         
   8  14   8         31.97        -25.28        51.70 o                         
  -9  15   8        325.41        253.45        80.80 o                         
  -7  15   8          7.06        -39.14        48.43 o                         
  -5  15   8         70.31          1.99        43.99 o                         
  -3  15   8         77.84         94.24        46.16 o                         
  -1  15   8       1627.16       1958.84        91.41 o                         
   1  15   8        748.22        832.01        67.42 o                         
   3  15   8         63.22        104.21        49.61 o                         
   5  15   8         40.92         75.63        56.61 o                         
  -4  16   8        386.92        194.07       260.44 o                         
  -2  16   8        527.33        779.24        68.40 o                         
   0  16   8       1172.97       1534.57       113.77 o                         
 -23   1   9        306.20        251.25        27.93 o                         
 -21   1   9          6.58         -8.68        23.36 o                         
 -19   1   9        617.77        580.57        31.55 o                         
 -17   1   9          0.00          6.93        14.38 o                         
 -15   1   9       3064.28       2906.47        42.81 o                         
 -13   1   9        126.62        138.45        14.46 o                         
 -11   1   9       2086.08       2077.97        43.63 o                         
  -9   1   9       1750.19       1693.97        39.88 o                         
  -7   1   9         41.89         49.49        12.99 o                         
  -5   1   9         30.80         24.44        11.59 o                         
  -3   1   9       3083.15       3092.29        57.46 o                         
  -1   1   9       6319.40       6317.61        92.53 o                         
   1   1   9        320.89        356.25        27.15 o                         
   3   1   9        351.88        192.10        29.18 o                         
   5   1   9        148.84        144.75        19.59 o                         
   7   1   9         64.37         72.09        20.85 o                         
   9   1   9        274.55        247.52        27.81 o                         
  11   1   9       3008.92       2967.67        82.48 o                         
  13   1   9        681.59        696.75        46.12 o                         
  15   1   9         99.25         60.35        63.58 o                         
  17   1   9         19.09         75.78        54.89 o                         
  19   1   9         43.30         80.76        64.68 o                         
 -24   2   9          6.37         54.59        60.39 o                         
 -22   2   9        377.39        298.95        48.51 o                         
 -20   2   9          5.66          8.62        16.79 o                         
 -18   2   9        867.93        847.17        31.43 o                         
 -16   2   9         98.34         89.71        15.42 o                         
 -14   2   9        610.62        608.55        23.36 o                         
 -12   2   9        641.59        691.95        24.86 o                         
 -10   2   9       1093.35       1108.60        39.42 o                         
  -8   2   9        740.94        714.00        30.57 o                         
  -6   2   9       3458.31       3474.55        60.37 o                         
  -4   2   9         43.28         43.64        20.72 o                         
  -2   2   9      15322.38      15251.88       206.54 o                         
   0   2   9        199.52        180.59        24.20 o                         
   2   2   9       2291.38       2277.50        65.58 o                         
   4   2   9       1661.85       1673.15        48.78 o                         
   6   2   9       1033.27        942.67        41.35 o                         
   8   2   9         70.13         76.47        21.30 o                         
  10   2   9        198.07        198.56        28.55 o                         
  12   2   9       1808.88       1668.70        72.69 o                         
  14   2   9       2908.64       3031.87       107.89 o                         
  16   2   9          0.63        -44.81        44.81 o                         
  18   2   9        334.74        308.73        68.88 o                         
 -23   3   9        408.60        456.62        94.45 o                         
 -21   3   9         56.33         85.60        42.13 o                         
 -19   3   9        883.41        894.78       112.76 o                         
 -17   3   9       2574.15       2573.08        44.29 o                         
 -15   3   9        426.21        414.47        23.08 o                         
 -13   3   9         56.04         67.07        16.80 o                         
 -11   3   9          7.08         -2.98        12.79 o                         
  -9   3   9         69.11        116.57        15.44 o                         
  -7   3   9        268.23        227.24        19.23 o                         
  -5   3   9      20204.02      19836.48       225.18 o                         
  -3   3   9          7.89         21.34        13.45 o                         
  -1   3   9        699.14        771.22        32.77 o                         
   1   3   9        189.49        160.65        18.58 o                         
   3   3   9        469.96        703.00        66.23 o                         
   5   3   9          6.00         -5.05        15.35 o                         
   7   3   9        216.58        283.89        28.47 o                         
   9   3   9          0.26          9.39        21.75 o                         
  11   3   9        131.46         89.11        29.50 o                         
  13   3   9        126.20        140.08        35.64 o                         
  15   3   9        808.24        635.02        75.00 o                         
  17   3   9         79.31         43.60        54.50 o                         
 -22   4   9         18.67         33.76        52.57 o                         
 -20   4   9         51.75         67.09        51.26 o                         
 -18   4   9       1545.03       1470.11        82.89 o                         
 -16   4   9        253.92        225.76        31.67 o                         
 -14   4   9        319.65        369.89        27.21 o                         
 -12   4   9          1.52         11.37        15.29 o                         
 -10   4   9         20.73         19.55        11.37 o                         
  -8   4   9       1933.09       1993.44        44.81 o                         
  -6   4   9        386.65        253.78        20.36 o                         
  -4   4   9      12235.59      12286.63       153.15 o                         
  -2   4   9       5386.52       5709.19       127.69 o                         
   0   4   9         45.89         40.55        14.23 o                         
   2   4   9       1007.57        956.44        46.01 o                         
   4   4   9       1276.30       1281.82        51.59 o                         
   6   4   9       1279.68       1292.31        48.09 o                         
   8   4   9        790.92        805.02        44.53 o                         
  10   4   9        111.44        123.14        27.62 o                         
  12   4   9         58.04         85.80        40.91 o                         
  14   4   9        361.22        332.71        46.72 o                         
  16   4   9         35.37          2.28        50.43 o                         
  18   4   9        878.41        908.83        77.67 o                         
 -23   5   9        396.91        338.55        81.53 o                         
 -21   5   9        173.10        174.46        81.17 o                         
 -19   5   9          2.24         13.90        38.38 o                         
 -17   5   9         62.76         63.76        41.09 o                         
 -15   5   9      12559.80      12705.59       196.42 o                         
 -13   5   9        885.68        880.93        35.36 o                         
 -11   5   9         68.05         59.48        10.64 o                         
  -9   5   9        212.15        234.87        35.59 o                         
  -7   5   9        184.42        203.56        20.04 o                         
  -5   5   9      11565.91      12445.59       174.62 o                         
  -3   5   9        948.35       1015.48        39.33 o                         
  -1   5   9       2220.20       2239.43        55.07 o                         
   1   5   9         74.35         34.65        18.05 o                         
   3   5   9        148.54        104.00        21.29 o                         
   5   5   9        552.53        602.49        36.16 o                         
   7   5   9         29.14         10.42        19.20 o                         
   9   5   9        284.11        226.14        30.21 o                         
  11   5   9          0.10         44.79        30.00 o                         
  13   5   9         10.13         20.03        39.58 o                         
  15   5   9        310.24        380.38        55.86 o                         
  17   5   9        143.88        186.43       105.60 o                         
 -22   6   9       1008.35       1141.70       104.50 o                         
 -20   6   9        934.57        928.04        81.98 o                         
 -18   6   9       1191.89       1125.10       103.65 o                         
 -16   6   9       3948.50       4155.22       103.81 o                         
 -14   6   9         49.55         41.18        17.80 o                         
 -12   6   9        723.08        701.65        35.44 o                         
 -10   6   9         63.50         76.90        12.75 o                         
  -8   6   9        288.59        280.58        29.18 o                         
  -6   6   9        229.67        468.54        30.81 o                         
  -4   6   9       1175.78       1147.34        40.90 o                         
  -2   6   9        467.42        456.94        37.96 o                         
   0   6   9        110.50        122.56        20.83 o                         
   2   6   9         43.19         31.27        19.24 o                         
   4   6   9          0.21         11.49        19.99 o                         
   6   6   9         26.92         29.39        23.12 o                         
   8   6   9       2241.94       2020.90        65.50 o                         
  10   6   9         51.60         84.93        34.26 o                         
  12   6   9        486.91        577.26        54.10 o                         
  14   6   9         15.33         92.02        50.20 o                         
  16   6   9        295.08        355.00       108.17 o                         
 -21   7   9         20.27        152.13        68.23 o                         
 -19   7   9        465.15        463.92        51.61 o                         
 -17   7   9        361.56        331.02        49.20 o                         
 -15   7   9        431.76        456.56        45.00 o                         
 -13   7   9        667.61        680.35        36.43 o                         
 -11   7   9        924.51        907.24        28.67 o                         
  -9   7   9        223.54        170.87        16.53 o                         
  -7   7   9       3284.74       3399.33        53.74 o                         
  -5   7   9        776.77        686.64        42.69 o                         
  -3   7   9       1935.38       1912.42        52.98 o                         
  -1   7   9        463.07        406.61        56.55 o                         
   1   7   9        398.85        408.17        34.38 o                         
   3   7   9         33.76         14.41        21.10 o                         
   5   7   9        402.18        346.54        32.34 o                         
   7   7   9         21.04         28.90        25.66 o                         
   9   7   9       1000.58       1036.42        50.74 o                         
  11   7   9       2140.01       2078.49        72.65 o                         
  13   7   9         35.91         49.76        44.91 o                         
  15   7   9         38.25        107.31        49.71 o                         
 -20   8   9          0.09        -51.16        51.16 o                         
 -18   8   9         92.34         -3.36        43.88 o                         
 -16   8   9         42.03         91.90        48.96 o                         
 -14   8   9       3379.21       3266.80        71.59 o                         
 -12   8   9        174.00        176.26        26.52 o                         
 -10   8   9       4592.27       4442.25        62.24 o                         
  -8   8   9         23.55         23.11        18.85 o                         
  -6   8   9       2674.19       2595.67        49.99 o                         
  -4   8   9         77.59         78.33        17.17 o                         
  -2   8   9       3891.59       3802.21        70.88 o                         
   0   8   9       1801.85       1862.24        51.55 o                         
   2   8   9        133.58         96.41        22.26 o                         
   4   8   9        657.63        596.26        40.32 o                         
   6   8   9          4.65        -13.58        23.80 o                         
   8   8   9        331.04        332.87        35.59 o                         
  10   8   9        357.15        244.43        77.63 o                         
  12   8   9        315.83        345.66        61.05 o                         
  14   8   9       1019.84       1181.68        83.37 o                         
  16   8   9        286.94        418.13        73.38 o                         
 -19   9   9        280.59        225.71        55.69 o                         
 -17   9   9        781.33        909.82       108.93 o                         
 -15   9   9        577.97        451.48        68.83 o                         
 -13   9   9        485.08        454.25        34.87 o                         
 -11   9   9       2710.12       2503.72        44.73 o                         
  -9   9   9        463.08        538.88        29.91 o                         
  -7   9   9        852.26        829.85        34.64 o                         
  -5   9   9        520.83        517.62        27.63 o                         
  -3   9   9        221.61        256.07        23.97 o                         
  -1   9   9       6451.04       6263.53        87.79 o                         
   1   9   9       4680.50       4611.79        84.87 o                         
   3   9   9       2245.28       2227.40        62.79 o                         
   5   9   9        177.16        150.97        39.83 o                         
   7   9   9        372.66        382.57        38.41 o                         
   9   9   9        552.88        495.53        42.49 o                         
  11   9   9        429.33        530.81        57.88 o                         
  13   9   9          0.22        -30.74        83.47 o                         
  15   9   9        619.61        715.41        80.21 o                         
 -18  10   9         15.10         35.03        62.15 o                         
 -16  10   9        782.69       1021.19        89.92 o                         
 -14  10   9         61.83         86.24        34.19 o                         
 -12  10   9        385.10        242.68        37.16 o                         
 -10  10   9         73.10         63.76        18.54 o                         
  -8  10   9        289.78        271.53        24.83 o                         
  -6  10   9         26.56         18.67        22.70 o                         
  -4  10   9        181.94        131.41        24.08 o                         
  -2  10   9        186.58        201.18        23.54 o                         
   0  10   9       2206.74       2106.18        55.85 o                         
   2  10   9        846.78        817.31        39.11 o                         
   4  10   9       3269.75       3146.59        72.29 o                         
   6  10   9        191.23        150.79        33.31 o                         
   8  10   9       5099.44       5000.55       107.21 o                         
  10  10   9        923.74        755.36        61.04 o                         
  12  10   9       1150.87       1373.45       111.54 o                         
  14  10   9        103.11         93.09        64.72 o                         
 -17  11   9        157.93        294.82        72.88 o                         
 -15  11   9        424.22        690.69        81.86 o                         
 -13  11   9          4.03        -23.88        53.38 o                         
 -11  11   9          4.37        -27.33        30.58 o                         
  -9  11   9        829.92        778.19        71.21 o                         
  -7  11   9        175.25        164.78        25.71 o                         
  -5  11   9       1582.24       1511.56        50.90 o                         
  -3  11   9          0.22        -13.51        22.23 o                         
  -1  11   9       1719.42       1760.81        58.29 o                         
   1  11   9        687.94        718.39        38.46 o                         
   3  11   9         35.39         52.15        39.71 o                         
   5  11   9       5266.17       5315.18       115.16 o                         
   7  11   9         74.83         95.26        39.24 o                         
   9  11   9         11.63         40.76       127.34 o                         
  11  11   9         42.79         10.14        76.45 o                         
 -16  12   9         11.77        -64.84        79.59 o                         
 -14  12   9        201.56        191.57       164.97 o                         
 -12  12   9         41.99         17.11        51.23 o                         
 -10  12   9          1.37         40.73        25.27 o                         
  -8  12   9         18.04         40.18        26.79 o                         
  -6  12   9         39.64         35.19        25.79 o                         
  -4  12   9        204.87        200.28        30.31 o                         
  -2  12   9        869.61        764.50        55.52 o                         
   0  12   9         30.32         61.33        28.25 o                         
   2  12   9        685.43        726.85        51.20 o                         
   4  12   9         21.78          1.83        34.29 o                         
   6  12   9        193.24        258.49        44.04 o                         
   8  12   9        286.44        276.97        58.63 o                         
  10  12   9        181.98        188.61        56.56 o                         
 -15  13   9        143.64         66.81       115.75 o                         
 -13  13   9         36.58        -22.64        83.89 o                         
 -11  13   9         89.45         93.18        34.39 o                         
  -9  13   9       1853.84       1853.74       297.63 o                         
  -7  13   9         79.16         67.21        38.38 o                         
  -5  13   9        114.15        136.59        51.86 o                         
  -3  13   9         61.76        136.68        38.68 o                         
  -1  13   9         14.02          1.06        35.17 o                         
   1  13   9         12.52         -3.79        39.44 o                         
   3  13   9          9.98         35.62        49.88 o                         
   5  13   9        149.10        160.88        43.73 o                         
   7  13   9          4.69         56.36        68.89 o                         
   9  13   9         86.74         65.72        52.16 o                         
 -12  14   9        546.21        629.15        85.98 o                         
 -10  14   9          0.02         19.13        35.37 o                         
  -8  14   9        398.44        475.87        60.33 o                         
  -6  14   9          5.70          6.50        42.08 o                         
  -4  14   9          6.20         48.13        41.82 o                         
  -2  14   9        200.65        186.67        42.47 o                         
   0  14   9        334.68        423.79        71.00 o                         
   2  14   9        330.25        467.13        53.58 o                         
   4  14   9         10.25        -25.20        46.67 o                         
   6  14   9        289.67        200.80        56.47 o                         
  -9  15   9        631.25        755.11       122.28 o                         
  -7  15   9        248.80        204.23       115.78 o                         
  -5  15   9        736.05        670.57       187.16 o                         
  -3  15   9         14.19        -52.81        52.81 o                         
  -1  15   9          0.40         -0.62        50.44 o                         
   1  15   9         23.82         57.84        50.08 o                         
   3  15   9         48.01         40.68        58.69 o                         
 -24   0  10          2.99         24.33        42.71 o                         
 -22   0  10        868.39        842.37        97.40 o                         
 -20   0  10       1279.79       1205.83        63.23 o                         
 -18   0  10         16.20         31.93        34.10 o                         
 -16   0  10         15.68         22.16        17.85 o                         
 -14   0  10       3530.92       3436.18       186.85 o                         
 -12   0  10        840.38        927.50        47.59 o                         
 -10   0  10       1303.76       1514.85        57.14 o                         
  -8   0  10       6295.25       6806.27       195.04 o                         
  -6   0  10        322.72        362.51        42.46 o                         
  -4   0  10       6802.43       7466.70       148.89 o                         
  -2   0  10       4205.74       3938.81        99.66 o                         
   0   0  10       4302.39       5022.90       117.97 o                         
   2   0  10       1596.84       1681.64        73.58 o                         
   4   0  10       4010.97       3756.20       104.68 o                         
   6   0  10       2398.67       2401.66        87.59 o                         
   8   0  10       1408.86       1488.01        78.02 o                         
  10   0  10      22340.68      21908.41       379.11 o                         
  12   0  10       1044.83        948.55        84.72 o                         
  14   0  10        221.02        141.51        77.81 o                         
  16   0  10         66.30         56.40        84.19 o                         
  18   0  10         39.62         31.87        92.34 o                         
 -23   1  10        258.26        228.89        26.49 o                         
 -21   1  10        456.01        458.92        30.08 o                         
 -19   1  10        166.30        158.11        22.93 o                         
 -17   1  10        839.41        865.44        37.51 o                         
 -15   1  10        509.46        499.22        22.84 o                         
 -13   1  10         31.05         16.46        18.68 o                         
 -11   1  10        832.63        878.81        33.52 o                         
  -9   1  10        607.21        651.09        30.69 o                         
  -7   1  10       7516.60       8107.56       127.49 o                         
  -5   1  10       1650.29       1708.61        49.57 o                         
  -3   1  10       6021.98       6805.67        99.48 o                         
  -1   1  10       2557.40       2840.35        59.24 o                         
   1   1  10         34.83          1.75        14.08 o                         
   3   1  10        216.31        210.68        31.28 o                         
   5   1  10       1416.70       1383.07        49.05 o                         
   7   1  10       1285.86       1285.88        50.76 o                         
   9   1  10        479.17        475.00        51.93 o                         
  11   1  10        409.53        458.92        44.69 o                         
  13   1  10       6998.07       6588.28       135.36 o                         
  15   1  10          0.45         19.01        53.18 o                         
  17   1  10          1.93        -13.42        62.11 o                         
 -22   2  10        414.54        349.91        76.77 o                         
 -20   2  10          9.88          7.47        18.52 o                         
 -18   2  10       1122.68       1068.51        36.10 o                         
 -16   2  10          2.78         -1.94        15.30 o                         
 -14   2  10       1825.48       1786.48        38.02 o                         
 -12   2  10        123.43         90.58        22.66 o                         
 -10   2  10        843.49        828.04        33.83 o                         
  -8   2  10       1205.79       1163.01        36.96 o                         
  -6   2  10       7414.62       7741.79       125.49 o                         
  -4   2  10        221.48        151.00        36.55 o                         
  -2   2  10       1013.35        884.59        36.31 o                         
   0   2  10       2299.23       2432.36        56.16 o                         
   2   2  10       3896.35       3837.17        73.55 o                         
   4   2  10         47.25         11.01        18.48 o                         
   6   2  10       2381.14       2280.36        61.47 o                         
   8   2  10        127.62         99.05        24.95 o                         
  10   2  10       2325.89       2260.92        85.70 o                         
  12   2  10         72.45         49.95        31.89 o                         
  14   2  10         12.82         -6.75        53.53 o                         
  16   2  10        146.24        231.13        60.62 o                         
  18   2  10        846.86       1073.38        94.61 o                         
 -23   3  10       1243.49       1236.91       105.38 o                         
 -21   3  10        545.40        416.86        82.80 o                         
 -19   3  10        129.61        102.39        32.09 o                         
 -17   3  10         59.53         75.02        16.53 o                         
 -15   3  10        508.61        542.19        32.47 o                         
 -13   3  10        443.66        460.18        25.32 o                         
 -11   3  10         50.42         36.22        14.81 o                         
  -9   3  10       1289.25       1431.22        43.00 o                         
  -7   3  10       3780.80       3763.15        66.67 o                         
  -5   3  10       1775.83       1858.64        46.81 o                         
  -3   3  10         94.12        134.28        18.98 o                         
  -1   3  10       1296.32       1359.41        43.48 o                         
   1   3  10        163.00        208.68        26.49 o                         
   3   3  10       2182.46       2409.25        70.08 o                         
   5   3  10       1186.31       1272.34        48.51 o                         
   7   3  10        190.62        211.48        52.59 o                         
   9   3  10       1147.42       1046.84        70.54 o                         
  11   3  10        122.04        158.33        36.27 o                         
  13   3  10         48.16         29.88        42.25 o                         
  15   3  10          5.51         43.49        62.52 o                         
  17   3  10        113.03        192.30        68.34 o                         
 -22   4  10        190.84        121.89        52.87 o                         
 -20   4  10        217.86        254.79        60.97 o                         
 -18   4  10        200.01        226.35        42.31 o                         
 -16   4  10          2.38          6.08        22.44 o                         
 -14   4  10       2450.02       2463.58        56.02 o                         
 -12   4  10       4386.03       4435.40        64.03 o                         
 -10   4  10         53.56         62.74        19.20 o                         
  -8   4  10        307.20        337.35        23.84 o                         
  -6   4  10         56.68         61.83        16.28 o                         
  -4   4  10        296.11        364.09        29.03 o                         
  -2   4  10       1174.63       1173.86        52.81 o                         
   0   4  10       1549.35       1466.33        51.20 o                         
   2   4  10        242.29        198.50        25.12 o                         
   4   4  10         91.67         77.46        29.25 o                         
   6   4  10         29.10         25.11        21.08 o                         
   8   4  10          0.26         44.75        24.05 o                         
  10   4  10        175.38        185.04        33.99 o                         
  12   4  10         46.06         29.22        33.51 o                         
  14   4  10       1715.88       1776.27       107.57 o                         
  16   4  10        379.74        283.35        84.22 o                         
 -23   5  10          0.75         22.04        71.71 o                         
 -21   5  10         41.96         97.30        54.01 o                         
 -19   5  10        228.09        305.65        54.27 o                         
 -17   5  10         71.56         73.21        31.89 o                         
 -15   5  10        458.77        413.97        39.48 o                         
 -13   5  10       5708.66       5743.29        92.30 o                         
 -11   5  10          2.64         21.02        13.03 o                         
  -9   5  10        171.69        198.77        20.49 o                         
  -7   5  10        318.19        356.17        35.18 o                         
  -5   5  10       2512.54       2711.43        59.64 o                         
  -3   5  10        604.25        538.37        32.21 o                         
  -1   5  10        320.66        342.21        30.05 o                         
   1   5  10       2058.49       2108.17        67.21 o                         
   3   5  10         54.86         25.18        17.86 o                         
   5   5  10        319.84        415.46        33.11 o                         
   7   5  10        187.82        149.32        40.03 o                         
   9   5  10       1758.91       1665.85        66.60 o                         
  11   5  10        177.01        115.47        35.00 o                         
  13   5  10        764.14        690.39        75.13 o                         
  15   5  10        498.05        560.76        65.37 o                         
  17   5  10        222.09        242.52        64.33 o                         
 -22   6  10         63.59        -24.78        70.42 o                         
 -20   6  10         99.63        113.90        53.63 o                         
 -18   6  10       1591.72       1544.80        96.22 o                         
 -16   6  10        234.01        254.79        70.33 o                         
 -14   6  10       2030.98       2015.31        54.13 o                         
 -12   6  10        887.66        893.59        24.37 o                         
 -10   6  10       2662.16       2623.51        47.28 o                         
  -8   6  10        657.24        638.89        35.38 o                         
  -6   6  10        102.07        104.43        19.74 o                         
  -4   6  10        694.99        752.69        72.95 o                         
  -2   6  10        495.81        463.24        32.89 o                         
   0   6  10        131.08        140.95        21.24 o                         
   2   6  10          4.06         11.68        19.69 o                         
   4   6  10        322.42        399.88        49.80 o                         
   6   6  10          3.75        -15.86        22.91 o                         
   8   6  10       1295.68       1115.15        56.97 o                         
  10   6  10        305.12        313.49        61.32 o                         
  12   6  10        958.84        931.90        99.53 o                         
  14   6  10          3.29         16.55        81.26 o                         
  16   6  10         85.02         30.33        56.78 o                         
 -21   7  10        305.52        331.09        82.17 o                         
 -19   7  10        675.13        625.33        58.11 o                         
 -17   7  10         21.68         -2.21        39.48 o                         
 -15   7  10         93.67         88.97        24.14 o                         
 -13   7  10         29.24         57.59        23.54 o                         
 -11   7  10       1253.87       1166.30        31.98 o                         
  -9   7  10         66.05         49.75        17.30 o                         
  -7   7  10        546.21        563.35        28.06 o                         
  -5   7  10          1.16         -6.88        16.76 o                         
  -3   7  10        166.93        134.89        23.65 o                         
  -1   7  10        683.24        687.97        39.95 o                         
   1   7  10        341.02        287.57        29.54 o                         
   3   7  10          0.01         37.82        21.48 o                         
   5   7  10       2106.93       2085.40        82.34 o                         
   7   7  10         56.13         74.05        29.88 o                         
   9   7  10        270.46        356.04        44.73 o                         
  11   7  10        238.71        229.88        51.61 o                         
  13   7  10        194.38        212.45        52.33 o                         
  15   7  10         21.95         68.28        57.38 o                         
 -20   8  10        589.89        619.08        67.83 o                         
 -18   8  10         24.21         46.10        80.83 o                         
 -16   8  10         93.95        103.43        40.59 o                         
 -14   8  10        152.17        110.60        39.68 o                         
 -12   8  10        415.15        399.42        33.11 o                         
 -10   8  10         13.98         23.77        16.84 o                         
  -8   8  10       1494.38       1387.22        40.22 o                         
  -6   8  10       2734.88       2722.59        58.83 o                         
  -4   8  10          1.94        -17.37        17.37 o                         
  -2   8  10        107.47        119.17        22.99 o                         
   0   8  10      20848.80      20265.72       229.04 o                         
   2   8  10       1006.51        946.56        45.06 o                         
   4   8  10       1727.25       1612.25        57.95 o                         
   6   8  10        179.47        200.77        31.20 o                         
   8   8  10          5.45         -2.00        31.12 o                         
  10   8  10        583.12        455.22        63.25 o                         
  12   8  10          1.59          9.26        45.97 o                         
  14   8  10        100.42        126.43       120.53 o                         
 -19   9  10        179.71        167.48        57.73 o                         
 -17   9  10         55.41         -9.01       111.91 o                         
 -15   9  10         47.81        -15.61        41.94 o                         
 -13   9  10         32.35         61.38        27.11 o                         
 -11   9  10        767.69        792.35        45.52 o                         
  -9   9  10       2764.26       2918.11        62.72 o                         
  -7   9  10          0.23         -0.41        17.69 o                         
  -5   9  10       2578.87       2523.06        54.49 o                         
  -3   9  10      13217.13      13086.28       144.95 o                         
  -1   9  10       3180.62       3029.07       125.78 o                         
   1   9  10        342.21        335.35        31.90 o                         
   3   9  10        887.54        984.65        71.60 o                         
   5   9  10       1091.01       1047.08        58.71 o                         
   7   9  10          0.24        -39.16        39.16 o                         
   9   9  10          2.99        -15.97        44.20 o                         
  11   9  10          2.09        -49.32        49.32 o                         
  13   9  10        168.57        144.06        64.58 o                         
 -18  10  10        233.40        377.58       127.74 o                         
 -16  10  10        515.65        723.62        92.48 o                         
 -14  10  10        184.96        174.66        49.83 o                         
 -12  10  10        831.97        972.50        72.21 o                         
 -10  10  10        255.50        320.26        24.94 o                         
  -8  10  10        374.65        300.44        26.75 o                         
  -6  10  10        874.40        833.36        40.50 o                         
  -4  10  10        156.82        190.75        24.30 o                         
  -2  10  10        654.46        714.73        36.37 o                         
   0  10  10        492.29        530.30        36.98 o                         
   2  10  10       1398.96       1363.46        53.88 o                         
   4  10  10         58.32         56.04        32.54 o                         
   6  10  10       1196.84       1292.22        65.57 o                         
   8  10  10       4053.43       4370.89       342.38 o                         
  10  10  10        901.64       1189.39        92.74 o                         
  12  10  10        407.72        607.63        74.54 o                         
 -17  11  10        397.17        312.10       109.22 o                         
 -15  11  10        446.74        280.84        59.30 o                         
 -13  11  10         21.64         33.42        39.08 o                         
 -11  11  10          6.45         31.05        25.83 o                         
  -9  11  10         37.43         28.24        23.58 o                         
  -7  11  10        774.54        772.85        63.37 o                         
  -5  11  10        361.56        315.53        34.24 o                         
  -3  11  10         98.45         83.81        25.62 o                         
  -1  11  10        399.69        399.87        37.60 o                         
   1  11  10          6.02        -26.72        26.72 o                         
   3  11  10         11.49         59.06        31.71 o                         
   5  11  10       1305.74       1401.76       108.55 o                         
   7  11  10        275.73        386.70        49.19 o                         
   9  11  10        203.84        246.92        50.23 o                         
  11  11  10         23.81        -31.63        58.45 o                         
 -16  12  10        776.90        961.89       101.13 o                         
 -14  12  10        745.36        685.88        74.03 o                         
 -12  12  10         18.13        -40.60        40.60 o                         
 -10  12  10         59.21         67.52        34.45 o                         
  -8  12  10         54.29        125.42        35.53 o                         
  -6  12  10        102.29         53.58        34.99 o                         
  -4  12  10         14.14         18.17        28.41 o                         
  -2  12  10       1688.25       1708.67        85.30 o                         
   0  12  10        227.95        242.47        56.22 o                         
   2  12  10        519.15        532.51        48.88 o                         
   4  12  10          9.34        -44.88        44.88 o                         
   6  12  10        160.71        158.75        46.79 o                         
   8  12  10         17.87         11.98        47.55 o                         
  10  12  10         37.84        123.39        55.64 o                         
 -13  13  10        333.82        586.19       109.01 o                         
 -11  13  10         20.96         81.65        42.26 o                         
  -9  13  10         58.47         73.02        34.26 o                         
  -7  13  10        284.27        377.25        47.46 o                         
  -5  13  10        131.02         83.46        41.08 o                         
  -3  13  10       1174.71       1178.95        67.20 o                         
  -1  13  10        348.40        375.32        45.10 o                         
   1  13  10        163.62        143.93        50.37 o                         
   3  13  10         84.68         67.32        43.86 o                         
   5  13  10         88.32         26.53        50.27 o                         
   7  13  10        625.08        630.26        64.72 o                         
 -12  14  10         21.93         27.17        75.95 o                         
 -10  14  10        327.28        446.46       101.76 o                         
  -8  14  10          2.61        -19.39        43.19 o                         
  -6  14  10       2132.90       2374.56       139.45 o                         
  -4  14  10       2165.49       2282.12        96.63 o                         
  -2  14  10         37.22         31.24        44.27 o                         
   0  14  10       1178.39       1359.64        73.48 o                         
   2  14  10         64.66         81.02        48.61 o                         
   4  14  10         87.20         84.97       116.69 o                         
   6  14  10        216.64         29.52       104.06 o                         
  -7  15  10          0.29          2.02        85.97 o                         
  -5  15  10         25.93        -53.28        53.28 o                         
  -3  15  10          2.83         -7.24        51.57 o                         
  -1  15  10        779.28        957.78        69.45 o                         
   1  15  10         11.90         31.08        58.42 o                         
 -23   1  11          0.67         -0.49        26.29 o                         
 -21   1  11        355.59        299.80        28.38 o                         
 -19   1  11        774.96        790.45        36.09 o                         
 -17   1  11       1813.20       1717.30        40.68 o                         
 -15   1  11       6165.74       6256.33        82.11 o                         
 -13   1  11         69.41         56.80        17.52 o                         
 -11   1  11        744.89        773.37        36.32 o                         
  -9   1  11        124.08        120.26        18.19 o                         
  -7   1  11        983.04       1001.42        37.92 o                         
  -5   1  11        261.60        250.55        22.61 o                         
  -3   1  11        696.82        578.23        51.91 o                         
  -1   1  11        187.69        176.93        21.33 o                         
   1   1  11        214.78        209.33        26.18 o                         
   3   1  11       1454.26       1386.54        49.75 o                         
   5   1  11          2.48         23.81        21.42 o                         
   7   1  11        788.16        693.14        41.31 o                         
   9   1  11       2930.15       2814.33        78.70 o                         
  11   1  11       1421.74       1501.51        70.99 o                         
  13   1  11          5.30         78.08        48.64 o                         
  15   1  11        261.44        321.99       132.35 o                         
  17   1  11          3.04         83.09        66.92 o                         
 -22   2  11        182.98        173.40        28.41 o                         
 -20   2  11        520.72        466.58        46.98 o                         
 -18   2  11        573.15        602.48        29.80 o                         
 -16   2  11         54.35         65.07        14.54 o                         
 -14   2  11          3.36         21.92        15.50 o                         
 -12   2  11        169.59        199.87        23.05 o                         
 -10   2  11         27.27         20.75        15.93 o                         
  -8   2  11        180.80        176.64        24.02 o                         
  -6   2  11       3875.98       3885.52        71.10 o                         
  -4   2  11        515.24        426.83        32.32 o                         
  -2   2  11       1600.28       1621.50        48.16 o                         
   0   2  11         28.26         -2.41        16.54 o                         
   2   2  11       7711.35       7918.90       120.22 o                         
   4   2  11        871.72        898.20        46.18 o                         
   6   2  11        642.16        573.91        66.29 o                         
   8   2  11       3427.82       3447.72        82.94 o                         
  10   2  11        616.60        456.96        41.50 o                         
  12   2  11        168.31        111.59        40.74 o                         
  14   2  11         28.09         43.27        56.86 o                         
  16   2  11        700.46        841.24        87.34 o                         
 -23   3  11        151.96        187.28        68.20 o                         
 -21   3  11          1.26        126.20        44.18 o                         
 -19   3  11         95.07        103.06        18.14 o                         
 -17   3  11        102.81        101.12        19.06 o                         
 -15   3  11         11.42         55.72        20.82 o                         
 -13   3  11        354.84        330.48        21.07 o                         
 -11   3  11       1904.24       1930.49        49.60 o                         
  -9   3  11       5593.40       5942.43        91.62 o                         
  -7   3  11       1833.15       1863.40        57.96 o                         
  -5   3  11       3176.50       2982.08        62.44 o                         
  -3   3  11       1916.63       1927.52        52.08 o                         
  -1   3  11       1362.99       1424.71        48.00 o                         
   1   3  11        593.09        646.06        43.09 o                         
   3   3  11        180.32        209.72        24.61 o                         
   5   3  11         66.72         78.24        24.18 o                         
   7   3  11       2114.99       2080.95        68.91 o                         
   9   3  11        826.18        940.55        56.50 o                         
  11   3  11       1108.51       1042.94        88.37 o                         
  13   3  11        631.79        587.86        96.67 o                         
  15   3  11          7.79          6.57       158.00 o                         
 -22   4  11        103.94        143.46        54.84 o                         
 -20   4  11        163.78        124.59        40.51 o                         
 -18   4  11         72.43         60.77        25.27 o                         
 -16   4  11         80.98         52.57        21.71 o                         
 -14   4  11        269.76        313.31        26.85 o                         
 -12   4  11        911.09        924.87        33.05 o                         
 -10   4  11        269.07        233.88        22.58 o                         
  -8   4  11         17.27         15.31        18.23 o                         
  -6   4  11        188.91        201.38        23.03 o                         
  -4   4  11        134.37        118.41        20.81 o                         
  -2   4  11       1113.11       1073.48        43.52 o                         
   0   4  11        339.59        261.77        43.77 o                         
   2   4  11        896.47       1084.37        62.45 o                         
   4   4  11       1227.95       1204.00        54.60 o                         
   6   4  11        435.08        455.47        34.21 o                         
   8   4  11         47.58         41.21        42.22 o                         
  10   4  11          5.46         52.12        33.70 o                         
  12   4  11        699.55        553.90        95.46 o                         
  14   4  11        111.03        243.16        65.10 o                         
  16   4  11          3.98         43.56        64.68 o                         
 -21   5  11          0.42        -24.07        41.60 o                         
 -19   5  11        588.50        618.88        52.28 o                         
 -17   5  11        146.17        165.07        21.37 o                         
 -15   5  11        503.29        524.94        33.36 o                         
 -13   5  11        158.28        181.09        20.02 o                         
 -11   5  11         15.39         14.50        15.45 o                         
  -9   5  11       1145.15       1217.44        44.13 o                         
  -7   5  11        449.90        443.38        45.47 o                         
  -5   5  11       2063.92       2092.06        55.30 o                         
  -3   5  11       1162.27       1268.83        46.84 o                         
  -1   5  11          5.47         17.25        19.35 o                         
   1   5  11        825.25        934.92        51.43 o                         
   3   5  11         50.48         38.46        25.93 o                         
   5   5  11       1155.96       1033.96        66.30 o                         
   7   5  11        732.35        617.39        52.63 o                         
   9   5  11        528.19        554.75        45.51 o                         
  11   5  11        149.61        141.82        43.72 o                         
  13   5  11         91.68         78.19        49.63 o                         
  15   5  11        132.93        147.24        60.71 o                         
 -22   6  11         41.94          6.01        76.50 o                         
 -20   6  11        550.57        377.81        57.09 o                         
 -18   6  11       1675.82       1566.68        82.56 o                         
 -16   6  11        178.99        157.49        23.19 o                         
 -14   6  11        916.38        846.47        42.62 o                         
 -12   6  11       1956.51       1896.05        38.23 o                         
 -10   6  11       3551.87       3527.80        74.78 o                         
  -8   6  11         13.27          0.68        18.89 o                         
  -6   6  11       9466.45       9560.04       135.57 o                         
  -4   6  11        233.11        193.81        28.72 o                         
  -2   6  11       3230.52       3318.30        81.95 o                         
   0   6  11          0.00         -2.93        23.27 o                         
   2   6  11        710.34        752.66        43.79 o                         
   4   6  11        230.68        147.37        27.71 o                         
   6   6  11        399.81        253.52        35.47 o                         
   8   6  11        792.11        840.95       113.68 o                         
  10   6  11       2831.67       2794.91        93.19 o                         
  12   6  11         21.05         75.78       126.16 o                         
  14   6  11         16.10          4.42        94.88 o                         
 -21   7  11        230.45         79.74        57.47 o                         
 -19   7  11        587.41        681.21        63.14 o                         
 -17   7  11         77.84         18.40        43.33 o                         
 -15   7  11        306.21        345.03        44.79 o                         
 -13   7  11       1202.90       1107.24        50.59 o                         
 -11   7  11        382.38        401.15        22.95 o                         
  -9   7  11        893.73        778.82        33.07 o                         
  -7   7  11       2095.04       2068.73        62.28 o                         
  -5   7  11       5551.07       5606.79        98.15 o                         
  -3   7  11        463.87        398.73        31.82 o                         
  -1   7  11        451.56        354.56        33.10 o                         
   1   7  11        786.66        781.95        46.05 o                         
   3   7  11          0.91         14.41        24.07 o                         
   5   7  11       1197.89       1147.08        59.84 o                         
   7   7  11        696.98        613.97        46.83 o                         
   9   7  11        134.17        163.33        42.16 o                         
  11   7  11        290.77        343.81        54.08 o                         
  13   7  11       1153.77       1220.37       110.84 o                         
  15   7  11        153.44        184.41       114.12 o                         
 -20   8  11        180.76        143.97        55.03 o                         
 -18   8  11       1037.80       1145.20        78.48 o                         
 -16   8  11        110.59        149.50        56.21 o                         
 -14   8  11         37.68         36.99        26.02 o                         
 -12   8  11          9.35         16.48        15.86 o                         
 -10   8  11       3128.26       3152.55        63.65 o                         
  -8   8  11        266.50        238.98        23.85 o                         
  -6   8  11        295.78        307.86        24.53 o                         
  -4   8  11        314.46        330.62        46.36 o                         
  -2   8  11        928.93        881.18        50.38 o                         
   0   8  11         11.92         40.62        27.58 o                         
   2   8  11          6.33         10.64        30.82 o                         
   4   8  11        308.99        271.06        36.58 o                         
   6   8  11         70.70         98.02        34.80 o                         
   8   8  11       2021.78       1899.30       110.04 o                         
  10   8  11        668.55        705.20       109.03 o                         
  12   8  11        312.63        220.41        65.20 o                         
  14   8  11        270.76        363.46        76.33 o                         
 -19   9  11        284.39        308.01        65.07 o                         
 -17   9  11        420.36        379.00        57.12 o                         
 -15   9  11        254.32        281.96        32.87 o                         
 -13   9  11        200.25        265.29        33.96 o                         
 -11   9  11       1482.87       1295.76        41.12 o                         
  -9   9  11        623.59        729.41        33.62 o                         
  -7   9  11         64.01        111.57        23.08 o                         
  -5   9  11       1195.83       1291.82        45.59 o                         
  -3   9  11          4.28         10.68        23.30 o                         
  -1   9  11        555.62        529.39        40.92 o                         
   1   9  11       1879.66       1886.12        67.74 o                         
   3   9  11        732.20        726.26        44.62 o                         
   5   9  11         37.86        102.00        34.63 o                         
   7   9  11          2.88         86.61        59.38 o                         
   9   9  11         46.85        -31.53        64.23 o                         
  11   9  11        259.45        222.14        63.04 o                         
  13   9  11        991.97       1156.63       130.37 o                         
 -18  10  11        627.69        791.18        90.41 o                         
 -16  10  11        199.60        197.79        61.65 o                         
 -14  10  11         62.63         75.24        39.97 o                         
 -12  10  11        981.72        831.41        45.76 o                         
 -10  10  11          6.95         23.20        23.49 o                         
  -8  10  11        710.51        619.31        42.67 o                         
  -6  10  11        314.40        301.05        28.66 o                         
  -4  10  11        346.41        403.61        35.44 o                         
  -2  10  11        168.43        172.91        27.36 o                         
   0  10  11         82.36        133.98        28.17 o                         
   2  10  11        507.24        494.79        48.66 o                         
   4  10  11         27.47        -30.15        36.16 o                         
   6  10  11         33.97          2.51        97.18 o                         
   8  10  11       1655.92       1667.03       149.33 o                         
  10  10  11          4.34         16.12        55.90 o                         
  12  10  11        365.38        502.74        76.99 o                         
 -17  11  11         38.98         44.00       139.28 o                         
 -15  11  11        209.51        168.22        45.22 o                         
 -13  11  11          0.97         17.77        36.27 o                         
 -11  11  11        125.24        166.25        26.73 o                         
  -9  11  11        542.09        484.21        34.72 o                         
  -7  11  11         12.98          4.22        26.80 o                         
  -5  11  11         19.31        -18.17        25.41 o                         
  -3  11  11        708.34        798.19        44.43 o                         
  -1  11  11          1.33         14.03        27.99 o                         
   1  11  11       1619.36       1536.88        74.85 o                         
   3  11  11        441.76        497.99        50.56 o                         
   5  11  11       2002.14       2166.79        96.52 o                         
   7  11  11        923.08       1063.96       111.90 o                         
   9  11  11        527.27        592.01        81.75 o                         
 -14  12  11         29.78         -6.48        46.37 o                         
 -12  12  11          0.10         34.93        27.41 o                         
 -10  12  11          5.63        -29.84        29.84 o                         
  -8  12  11          4.23         36.44        32.00 o                         
  -6  12  11         44.66         -5.58        47.40 o                         
  -4  12  11         56.55         10.34        41.72 o                         
  -2  12  11        174.53        150.19        40.47 o                         
   0  12  11        508.31        552.61        59.00 o                         
   2  12  11          9.16         -6.86        38.83 o                         
   4  12  11        202.59        140.45        45.38 o                         
   6  12  11         90.70        135.40        53.64 o                         
   8  12  11         59.15        106.54        56.46 o                         
 -13  13  11         83.83         14.86       115.85 o                         
 -11  13  11         12.81         47.42        36.01 o                         
  -9  13  11        723.54        913.56        95.86 o                         
  -7  13  11         74.95         44.45        46.05 o                         
  -5  13  11       1130.27       1193.15       118.51 o                         
  -3  13  11        892.62       1011.19        62.76 o                         
  -1  13  11        731.24        865.78        67.38 o                         
   1  13  11         16.47        -10.26        43.12 o                         
   3  13  11        419.28        483.36        55.50 o                         
   5  13  11        372.35        480.30        62.47 o                         
   7  13  11          0.05         19.85       110.57 o                         
 -10  14  11        808.45        847.12       166.69 o                         
  -8  14  11       1972.33       2132.57       127.08 o                         
  -6  14  11          9.32         10.66        49.24 o                         
  -4  14  11          2.54         40.11        47.53 o                         
  -2  14  11         32.95         54.96        48.53 o                         
   0  14  11        328.58        273.50        54.49 o                         
   2  14  11         46.07        120.46        52.22 o                         
   4  14  11         74.51         51.91        80.06 o                         
  -5  15  11        167.04        373.87        86.07 o                         
  -3  15  11        215.62        372.66        92.49 o                         
 -22   0  12         39.18         45.42        40.32 o                         
 -20   0  12       1519.55       1521.00        75.42 o                         
 -18   0  12       1012.00       1018.26        49.19 o                         
 -16   0  12       1684.64       1830.46       169.36 o                         
 -14   0  12       1338.10       1505.19        92.22 o                         
 -12   0  12       1297.23       1277.27       101.55 o                         
 -10   0  12       1484.53       1493.37        83.75 o                         
  -8   0  12        303.89        297.25        33.91 o                         
  -6   0  12         24.16         70.46        26.84 o                         
  -4   0  12       2329.06       2291.38        81.72 o                         
  -2   0  12          0.71         12.80        23.02 o                         
   0   0  12      18523.28      19011.05       328.06 o                         
   2   0  12        387.59        292.50        39.02 o                         
   4   0  12       1825.62       1844.27        86.27 o                         
   6   0  12        829.18        859.95        73.18 o                         
   8   0  12      13570.78      13746.57       273.62 o                         
  10   0  12       8495.72       7999.67       199.16 o                         
  12   0  12       4344.41       4248.74       210.09 o                         
  14   0  12          3.96         -1.49        82.70 o                         
  16   0  12         62.54         25.52        89.90 o                         
 -23   1  12         51.35        104.36        31.00 o                         
 -21   1  12         28.25         44.63        26.16 o                         
 -19   1  12        382.24        437.54        27.77 o                         
 -17   1  12       3483.55       3556.61        55.01 o                         
 -15   1  12        267.75        315.39        32.26 o                         
 -13   1  12        919.36        844.47        41.56 o                         
 -11   1  12        551.88        545.19        31.95 o                         
  -9   1  12         20.49          9.87        17.32 o                         
  -7   1  12         10.11         15.16        19.37 o                         
  -5   1  12         56.65         84.78        19.27 o                         
  -3   1  12       3148.89       3291.04        82.95 o                         
  -1   1  12         23.68        -13.46        17.49 o                         
   1   1  12        869.86        885.55        43.76 o                         
   3   1  12         20.11          4.82        20.81 o                         
   5   1  12       4804.05       4601.13        95.40 o                         
   7   1  12        511.88        490.03        65.68 o                         
   9   1  12        275.19        283.95        36.35 o                         
  11   1  12       1221.51       1215.48        95.80 o                         
  13   1  12          9.09         25.44        56.85 o                         
  15   1  12        166.38        204.58        84.08 o                         
 -22   2  12        552.43        603.36        45.54 o                         
 -20   2  12        144.63        183.69        27.01 o                         
 -18   2  12         12.86         27.48        21.07 o                         
 -16   2  12        150.08        173.58        20.35 o                         
 -14   2  12        102.84        102.93        20.10 o                         
 -12   2  12       2476.68       2430.62        56.47 o                         
 -10   2  12        153.29        140.90        24.93 o                         
  -8   2  12          4.51          1.72        24.69 o                         
  -6   2  12         55.28         30.59        18.58 o                         
  -4   2  12          0.17        -10.85        17.48 o                         
  -2   2  12       3575.77       3850.14        77.97 o                         
   0   2  12        146.12        146.56        23.73 o                         
   2   2  12       7993.96       8073.03       125.95 o                         
   4   2  12       2963.14       3055.06        75.88 o                         
   6   2  12        124.42        153.33        30.92 o                         
   8   2  12       1201.88       1190.25        70.85 o                         
  10   2  12         32.69         63.52        34.29 o                         
  12   2  12        164.00        222.92        57.00 o                         
  14   2  12        255.93        329.56        70.43 o                         
  16   2  12        178.92        117.18       120.92 o                         
 -23   3  12        252.75        391.77        78.38 o                         
 -21   3  12        795.69        786.34        69.11 o                         
 -19   3  12       1413.54       1406.76        53.80 o                         
 -17   3  12         96.86         93.47        20.70 o                         
 -15   3  12         86.57        100.02        18.21 o                         
 -13   3  12         56.99         64.69        19.19 o                         
 -11   3  12       2161.87       2098.62        53.75 o                         
  -9   3  12       2200.70       2236.99        56.67 o                         
  -7   3  12       3166.79       3115.00        88.76 o                         
  -5   3  12       2929.77       2845.56        64.68 o                         
  -3   3  12       3014.70       2959.03        67.76 o                         
  -1   3  12        904.66        801.79        72.35 o                         
   1   3  12       2354.93       2457.52        66.26 o                         
   3   3  12        305.27        392.91        35.33 o                         
   5   3  12       5304.95       5197.84       101.35 o                         
   7   3  12        309.36        353.93        39.39 o                         
   9   3  12        118.48        165.33        36.70 o                         
  13   3  12        342.73        300.57        65.56 o                         
  15   3  12          0.01        163.10        67.35 o                         
 -22   4  12        267.98        210.39        75.55 o                         
 -20   4  12        172.26        184.86        52.49 o                         
 -18   4  12       2921.90       2878.69        55.75 o                         
 -16   4  12        173.68        163.94        32.36 o                         
 -14   4  12        406.77        368.01        23.60 o                         
 -12   4  12        380.91        390.17        34.33 o                         
 -10   4  12        732.47        674.02        37.28 o                         
  -8   4  12        249.63        240.21        25.70 o                         
  -6   4  12       2158.49       2120.71        58.59 o                         
  -4   4  12       6246.17       6001.40       100.34 o                         
  -2   4  12         12.56        -12.23        25.12 o                         
   0   4  12       1265.89       1236.98        56.61 o                         
   2   4  12       2178.94       2118.28        65.50 o                         
   4   4  12        633.32        639.92        54.84 o                         
   6   4  12       3016.75       2834.21        79.19 o                         
   8   4  12       2192.55       2141.60        80.68 o                         
  10   4  12        468.03        434.86        62.08 o                         
  12   4  12        102.86        184.38        58.37 o                         
  14   4  12         50.36         -7.82        58.43 o                         
 -21   5  12         17.01        -17.00        54.16 o                         
 -19   5  12          6.05          8.03        38.21 o                         
 -17   5  12        593.39        511.54        37.84 o                         
 -15   5  12       3125.31       3051.03        71.21 o                         
 -13   5  12       5025.40       4918.56        75.05 o                         
 -11   5  12       1061.81       1193.65       132.93 o                         
  -9   5  12         29.81         38.22        21.68 o                         
  -7   5  12       1477.51       1372.33        50.85 o                         
  -5   5  12       2278.22       2317.00        65.89 o                         
  -3   5  12       2438.34       2436.60        64.57 o                         
  -1   5  12       1850.49       1829.79        61.32 o                         
   1   5  12        585.61        480.01        42.31 o                         
   3   5  12       1020.30        998.81        51.64 o                         
   5   5  12        627.65        712.12        52.83 o                         
   7   5  12         46.15        -18.97        37.40 o                         
   9   5  12        151.17        118.64        43.13 o                         
  11   5  12          0.00         71.94        62.89 o                         
  13   5  12        209.59        175.80       125.31 o                         
  15   5  12        155.15        181.17        94.91 o                         
 -20   6  12        675.52        669.12        80.17 o                         
 -18   6  12        962.79        984.25       137.33 o                         
 -16   6  12        191.66        177.02        50.40 o                         
 -14   6  12          0.01         17.40        23.75 o                         
 -12   6  12        699.50        785.22        31.71 o                         
 -10   6  12       1076.87        946.91        44.89 o                         
  -8   6  12        387.75        322.68        29.28 o                         
  -6   6  12         41.31        236.10        28.13 o                         
  -4   6  12          4.73        -19.26        21.22 o                         
  -2   6  12          0.05          1.39        20.75 o                         
   0   6  12         24.25         35.32        22.79 o                         
   2   6  12        167.89        143.07        30.36 o                         
   4   6  12         74.74        124.48        29.91 o                         
   6   6  12          0.40        -16.27        28.74 o                         
   8   6  12        730.13        682.31        51.93 o                         
  10   6  12        101.30         77.02        56.90 o                         
  12   6  12         13.16          9.89        53.76 o                         
  14   6  12         10.78        -61.46        61.46 o                         
 -19   7  12        136.41        148.68        48.60 o                         
 -17   7  12        718.92        801.26        65.28 o                         
 -15   7  12        815.58        715.08        47.33 o                         
 -13   7  12        129.78        154.56        20.06 o                         
 -11   7  12          1.86         18.89        27.37 o                         
  -9   7  12         28.39         13.94        21.05 o                         
  -7   7  12        999.46        942.76        47.89 o                         
  -5   7  12        281.10        295.78        37.46 o                         
  -3   7  12       6738.20       6373.82       111.72 o                         
  -1   7  12       4589.04       4414.78        93.19 o                         
   1   7  12         16.29        -18.75        27.24 o                         
   3   7  12          0.00         -4.69        28.28 o                         
   5   7  12        999.12        980.91        66.55 o                         
   7   7  12        489.58        460.53        46.64 o                         
   9   7  12        358.17        363.05        61.82 o                         
  11   7  12         66.28        104.31        58.66 o                         
  13   7  12        243.97        208.66        69.84 o                         
 -20   8  12         42.48         81.42        62.37 o                         
 -18   8  12        102.81         -2.97        85.78 o                         
 -16   8  12        247.53        271.22        31.29 o                         
 -14   8  12         79.55        106.45        34.20 o                         
 -12   8  12         28.01         12.88        20.64 o                         
 -10   8  12          2.08         30.72        21.00 o                         
  -8   8  12         48.90         76.01        21.45 o                         
  -6   8  12        313.02        226.52        26.77 o                         
  -4   8  12          5.29        -15.26        25.90 o                         
  -2   8  12         43.31         16.44        28.22 o                         
   0   8  12        814.01        734.91        46.13 o                         
   2   8  12        574.44        544.11        47.10 o                         
   4   8  12        333.74        365.00        43.36 o                         
   6   8  12          9.73        -24.78        40.83 o                         
   8   8  12         42.54         50.61        60.24 o                         
  10   8  12       1262.22       1232.76        98.78 o                         
  12   8  12        348.10        317.62        71.80 o                         
 -19   9  12         50.46         -1.99       149.81 o                         
 -17   9  12        179.16        224.02        83.32 o                         
 -15   9  12          9.79         69.95        46.93 o                         
 -13   9  12         29.12         20.91        31.73 o                         
 -11   9  12        104.11        128.84        22.60 o                         
  -9   9  12         94.54        102.64        23.31 o                         
  -7   9  12         67.93         88.28        23.96 o                         
  -5   9  12         30.70         35.51        22.86 o                         
  -3   9  12       1234.85       1202.08        57.91 o                         
  -1   9  12         11.18        -18.59        27.41 o                         
   1   9  12       1717.21       1733.03        80.33 o                         
   3   9  12         19.08         -3.08        33.73 o                         
   5   9  12          5.02         39.04        55.73 o                         
   7   9  12          0.04        -10.90        59.50 o                         
   9   9  12        118.08        141.39        81.71 o                         
  11   9  12         44.11        -35.61       148.64 o                         
 -18  10  12        379.38        314.48       185.05 o                         
 -16  10  12         39.79         -9.88        62.74 o                         
 -14  10  12          0.00         50.74        39.70 o                         
 -12  10  12        979.17       1045.99        46.65 o                         
 -10  10  12        176.36        199.87        31.97 o                         
  -8  10  12        369.71        453.56        57.75 o                         
  -6  10  12         25.91         64.89        31.53 o                         
  -4  10  12         20.10         42.39        26.33 o                         
  -2  10  12        195.44        134.86        29.74 o                         
   0  10  12        272.42        199.69        37.39 o                         
   2  10  12         75.22         64.43        42.29 o                         
   4  10  12         52.72         91.91        56.09 o                         
   6  10  12        137.17         72.15        76.06 o                         
   8  10  12         60.19         44.39        61.00 o                         
  10  10  12          2.57        -56.48        63.11 o                         
 -15  11  12         64.31        103.91        45.84 o                         
 -13  11  12        817.81        747.82        54.58 o                         
 -11  11  12          5.87         20.06        37.62 o                         
  -9  11  12        460.60        565.52        39.70 o                         
  -7  11  12        130.08        125.40        30.88 o                         
  -5  11  12        579.47        526.93        38.72 o                         
  -3  11  12          2.07         29.71        33.07 o                         
  -1  11  12        215.71        223.79        46.66 o                         
   1  11  12        106.49        125.57        43.30 o                         
   3  11  12        991.41        840.37        61.12 o                         
   5  11  12        378.52        372.50        64.31 o                         
   7  11  12         20.97         20.89        91.78 o                         
   9  11  12         73.38         55.07       178.23 o                         
 -14  12  12          5.95         28.41        54.23 o                         
 -12  12  12          1.28          1.86        33.14 o                         
 -10  12  12        526.83        674.94        57.36 o                         
  -8  12  12         20.71         23.18        40.67 o                         
  -6  12  12         30.71         28.19        38.10 o                         
  -4  12  12        186.01        179.35        40.43 o                         
  -2  12  12       1169.56       1312.41        72.53 o                         
   0  12  12        225.08        260.20        45.43 o                         
   2  12  12        133.41        170.11        51.55 o                         
   4  12  12       1204.06       1501.58        94.18 o                         
   6  12  12          2.01        144.42        56.64 o                         
 -11  13  12        149.56        115.69        65.13 o                         
  -9  13  12        203.66        202.17        47.47 o                         
  -7  13  12        899.72        964.87        82.39 o                         
  -5  13  12        215.92        232.54        51.14 o                         
  -3  13  12        236.14        287.73        51.28 o                         
  -1  13  12        103.51         53.49        52.14 o                         
   1  13  12       1180.41       1587.59       122.75 o                         
   3  13  12          0.00        130.94        58.66 o                         
   5  13  12        194.20        238.50        88.35 o                         
  -8  14  12        480.78        531.73        85.71 o                         
  -6  14  12         53.67         52.55        55.21 o                         
  -4  14  12          8.27         33.97        49.61 o                         
  -2  14  12       1157.77       1514.53        89.19 o                         
   0  14  12         68.01        -51.41        51.41 o                         
   2  14  12        139.15        156.15        78.94 o                         
 -23   1  13        162.53        168.14        40.68 o                         
 -21   1  13         56.52         72.74        33.72 o                         
 -19   1  13       1014.53       1013.98        38.11 o                         
 -17   1  13          0.36         16.80        18.05 o                         
 -15   1  13       1412.98       1421.82        55.36 o                         
 -13   1  13        222.05        239.66        26.37 o                         
 -11   1  13       1154.58       1098.22        52.98 o                         
  -9   1  13       1696.57       1701.63        52.68 o                         
  -7   1  13        746.97        882.15        43.97 o                         
  -5   1  13        297.08        283.03        29.88 o                         
  -3   1  13        543.95        708.40        41.69 o                         
  -1   1  13        564.40        694.33        41.61 o                         
   1   1  13        163.03        166.15        27.41 o                         
   3   1  13        137.94        149.76        26.49 o                         
   5   1  13        322.53        302.89        44.11 o                         
   7   1  13        135.60         91.60        37.20 o                         
   9   1  13        500.60        524.18        48.40 o                         
  11   1  13         20.89         98.47        49.81 o                         
  13   1  13         36.85         58.33        59.59 o                         
  15   1  13         36.99         33.94        66.91 o                         
 -22   2  13        272.78        270.66        29.98 o                         
 -20   2  13        450.19        499.61        79.14 o                         
 -18   2  13       1775.71       1717.94        51.30 o                         
 -16   2  13        130.28        167.74        23.44 o                         
 -14   2  13        495.08        542.39        40.77 o                         
 -12   2  13         50.05         19.23        21.24 o                         
 -10   2  13          1.68        -19.19        23.32 o                         
  -8   2  13        361.47        370.21        32.01 o                         
  -6   2  13        236.24        191.68        25.25 o                         
  -4   2  13       1431.73       1366.82        51.58 o                         
  -2   2  13       4087.99       4110.55        96.79 o                         
   0   2  13          0.05          5.99        22.05 o                         
   2   2  13       1170.74       1200.83        56.77 o                         
   4   2  13        465.58        443.58        36.29 o                         
   6   2  13        204.18        172.35        34.74 o                         
   8   2  13         65.77         89.09        57.58 o                         
  12   2  13        279.51        250.00        62.78 o                         
  14   2  13        140.11        209.62        67.46 o                         
 -21   3  13        237.34        281.50        32.99 o                         
 -19   3  13        227.56        268.82        28.50 o                         
 -17   3  13       2677.63       2658.94        69.32 o                         
 -15   3  13       4248.20       4214.84        69.71 o                         
 -13   3  13        423.20        458.86        38.77 o                         
 -11   3  13        549.85        525.09        39.98 o                         
  -9   3  13        678.32        669.81        38.84 o                         
  -7   3  13         84.60         67.23        21.88 o                         
  -5   3  13       5083.41       4856.34        90.63 o                         
  -3   3  13       3638.43       3649.80        81.64 o                         
  -1   3  13        475.42        415.60        45.10 o                         
   1   3  13         38.98         26.44        25.03 o                         
   3   3  13       1283.67       1249.23        59.15 o                         
   5   3  13        131.42        162.25        31.72 o                         
   7   3  13         15.35         25.42        53.24 o                         
   9   3  13         18.82         12.98        45.52 o                         
  11   3  13         23.99        -34.16        91.86 o                         
  13   3  13         88.35          5.61        61.41 o                         
 -22   4  13         77.70        149.55        74.79 o                         
 -20   4  13        874.87        935.65        44.19 o                         
 -18   4  13        161.89        191.72        25.92 o                         
 -16   4  13        226.47        272.27        31.18 o                         
 -14   4  13        952.17        948.59        38.68 o                         
 -12   4  13       1900.70       1840.10        54.53 o                         
 -10   4  13        193.72        185.15        32.23 o                         
  -8   4  13        198.57        155.95        25.94 o                         
  -6   4  13       2653.93       2631.80        68.44 o                         
  -4   4  13       3196.63       3157.12        75.73 o                         
  -2   4  13       3737.79       3556.95        93.15 o                         
   0   4  13       1610.89       1609.21        60.63 o                         
   2   4  13        420.79        366.33        33.10 o                         
   4   4  13          3.15        -27.51        27.51 o                         
   6   4  13       1504.07       1401.49        68.16 o                         
   8   4  13         11.90          3.10        38.65 o                         
  10   4  13         63.56          2.34        48.30 o                         
  12   4  13        268.68        458.86        81.41 o                         
  14   4  13         54.30         -1.29        66.31 o                         
 -21   5  13         33.86         87.34        90.84 o                         
 -19   5  13          0.32         43.96        42.49 o                         
 -17   5  13       1463.62       1494.05        66.82 o                         
 -15   5  13       1390.49       1333.70        58.59 o                         
 -13   5  13       1097.50       1069.69        41.66 o                         
 -11   5  13       1733.31       1665.02        56.11 o                         
  -9   5  13       1368.76       1363.07        54.14 o                         
  -7   5  13       1761.39       1725.72        59.92 o                         
  -5   5  13       2903.16       2832.95        72.17 o                         
  -3   5  13       1632.62       1625.08        65.81 o                         
  -1   5  13        567.77        571.22        45.33 o                         
   1   5  13        173.96        211.91        32.96 o                         
   3   5  13       1691.56       1565.86        66.26 o                         
   5   5  13         14.35        -30.90        30.90 o                         
   7   5  13       1464.99       1411.28        73.16 o                         
   9   5  13       1337.10       1366.05       111.15 o                         
  11   5  13         19.03        -39.92        55.79 o                         
  13   5  13         53.76        211.15        70.16 o                         
 -20   6  13         31.47         13.98        49.59 o                         
 -18   6  13         66.22         55.42        25.39 o                         
 -16   6  13         35.83        -11.78        27.90 o                         
 -14   6  13        370.04        403.35        23.58 o                         
 -12   6  13        853.27        833.94        60.54 o                         
 -10   6  13         51.76         52.10        39.46 o                         
  -8   6  13       1662.59       1783.42        61.04 o                         
  -6   6  13       2854.86       2812.24        73.44 o                         
  -4   6  13         24.41         38.87        25.47 o                         
  -2   6  13       3177.57       3222.97        80.19 o                         
   0   6  13       1831.15       1794.96        66.27 o                         
   2   6  13       1230.28       1293.87        63.80 o                         
   4   6  13         11.04         67.69        32.64 o                         
   6   6  13         51.90         52.75        33.82 o                         
   8   6  13       1006.65       1087.21        90.90 o                         
  10   6  13       1196.99       1285.87       104.09 o                         
  12   6  13       1158.00       1219.55       110.90 o                         
 -19   7  13         42.02          2.85        49.48 o                         
 -17   7  13        439.08        471.52        36.86 o                         
 -15   7  13        176.97        125.93        33.47 o                         
 -13   7  13       1380.17       1380.34        41.61 o                         
 -11   7  13        151.21        170.33        25.91 o                         
  -9   7  13        127.73        114.70        29.56 o                         
  -7   7  13        902.44        849.36        49.63 o                         
  -5   7  13        350.08        412.18        37.27 o                         
  -3   7  13        678.43        708.37        89.51 o                         
  -1   7  13        727.04        575.21        69.75 o                         
   1   7  13        207.55        213.63        49.54 o                         
   3   7  13        124.70        126.15        34.33 o                         
   5   7  13          2.74         29.83        36.74 o                         
   7   7  13        114.92        158.94        46.06 o                         
   9   7  13        411.58        246.65       105.35 o                         
  11   7  13          1.47        -59.20        59.20 o                         
 -18   8  13        352.89        346.71        57.25 o                         
 -16   8  13        265.76        373.22        46.83 o                         
 -14   8  13         53.75         59.11        48.47 o                         
 -12   8  13        114.81        115.16        24.08 o                         
 -10   8  13        310.11        353.49        28.86 o                         
  -8   8  13        113.07        103.57        38.43 o                         
  -6   8  13        333.54        353.32        45.39 o                         
  -4   8  13        229.15        206.69        36.16 o                         
  -2   8  13       1219.66       1263.11        65.59 o                         
   0   8  13       2401.01       2356.58        80.62 o                         
   2   8  13       1607.71       1440.56        73.78 o                         
   4   8  13        160.77        110.33        41.32 o                         
   6   8  13          6.06         46.42        42.44 o                         
   8   8  13          1.52        -37.65        48.41 o                         
  10   8  13        318.59        240.49       119.32 o                         
 -17   9  13        497.76        562.16        68.14 o                         
 -15   9  13         74.29         42.03        35.87 o                         
 -13   9  13          1.92         26.93        27.59 o                         
 -11   9  13          1.20         -8.33        26.25 o                         
  -9   9  13        543.27        540.89        34.58 o                         
  -7   9  13        165.30        125.65        27.00 o                         
  -5   9  13         35.96         73.40        31.31 o                         
  -3   9  13          7.23         49.38        38.21 o                         
  -1   9  13          4.08         36.67        31.46 o                         
   1   9  13         58.36         75.20        33.10 o                         
   3   9  13         69.10         -3.12        57.48 o                         
   5   9  13        924.20        776.55        79.70 o                         
   7   9  13        327.12        212.34        86.98 o                         
   9   9  13          4.15         22.09        66.19 o                         
 -16  10  13        677.31        778.21        56.91 o                         
 -14  10  13       1271.29       1386.21        75.06 o                         
 -12  10  13         72.80         63.62        26.88 o                         
 -10  10  13          0.07         26.23        27.69 o                         
  -8  10  13          0.84         -4.27        32.95 o                         
  -6  10  13          0.03         17.46        28.52 o                         
  -4  10  13       1502.54       1366.86        58.06 o                         
  -2  10  13        968.27        921.06        83.74 o                         
   0  10  13        183.58         88.65       143.54 o                         
   2  10  13         22.27         76.58        79.96 o                         
   4  10  13         87.43         53.46        47.27 o                         
   6  10  13        850.25        719.49       119.76 o                         
   8  10  13          1.11         60.76        63.61 o                         
 -15  11  13       1058.74       1135.26       125.89 o                         
 -13  11  13        264.45        299.87        36.18 o                         
 -11  11  13          0.62        -17.90        31.59 o                         
  -9  11  13        700.60        760.74        47.92 o                         
  -7  11  13        220.73        175.54        40.71 o                         
  -5  11  13        193.11        246.92        50.77 o                         
  -3  11  13        755.47        844.99        58.50 o                         
  -1  11  13        127.65        119.66        53.97 o                         
   1  11  13         56.58        112.64        42.68 o                         
   3  11  13        574.04        563.25       100.79 o                         
   5  11  13         35.11         61.84        67.38 o                         
   7  11  13       1742.64       2103.60       302.86 o                         
 -12  12  13        354.13        413.92        49.05 o                         
 -10  12  13        135.77        151.36        52.61 o                         
  -8  12  13        264.94        268.54        71.64 o                         
  -6  12  13        176.39        341.83       102.59 o                         
  -4  12  13         33.44         23.17        41.40 o                         
  -2  12  13          0.47         44.95        43.31 o                         
   0  12  13         58.84         40.33        45.88 o                         
   2  12  13         17.63         72.12        49.72 o                         
   4  12  13       2280.03       2665.69       125.38 o                         
   6  12  13       1026.90       1133.85       108.68 o                         
 -11  13  13        152.19        113.86        75.84 o                         
  -9  13  13         30.69        -20.33        53.33 o                         
  -7  13  13         96.83         95.24        47.74 o                         
  -5  13  13         31.34         44.34        50.06 o                         
  -3  13  13         14.00         -4.73        52.94 o                         
  -1  13  13         21.40         22.59        91.80 o                         
   1  13  13        305.07        322.30        97.59 o                         
   3  13  13         22.31         40.21        64.69 o                         
  -4  14  13         46.77        -25.11        57.17 o                         
 -22   0  14       2384.49       2387.32       135.88 o                         
 -20   0  14       1617.95       1684.03        88.60 o                         
 -18   0  14        642.89        652.91        44.56 o                         
 -16   0  14         20.62         28.91        36.87 o                         
 -14   0  14         51.00         21.99        36.52 o                         
 -12   0  14        657.99        649.76        56.78 o                         
 -10   0  14          0.83         29.26        31.61 o                         
  -8   0  14       2418.75       2386.27        92.45 o                         
  -6   0  14        477.04        477.64        73.59 o                         
  -4   0  14        408.68        436.55        49.16 o                         
  -2   0  14        352.18        285.91        79.12 o                         
   0   0  14        388.46        440.51        47.54 o                         
   2   0  14         55.12         56.04        53.03 o                         
   4   0  14         56.47        -36.48        36.48 o                         
   6   0  14       1728.25       1641.88       122.02 o                         
   8   0  14       3517.24       3441.78       144.98 o                         
  10   0  14       1056.46       1050.79       123.91 o                         
  12   0  14       1412.78       1398.21       153.96 o                         
  14   0  14        133.36        136.59        99.39 o                         
 -21   1  14         91.79         76.36        28.08 o                         
 -19   1  14        393.61        451.20        39.69 o                         
 -17   1  14        204.01        265.37        30.42 o                         
 -15   1  14        233.48        212.15        34.66 o                         
 -13   1  14         61.51         79.22        24.59 o                         
 -11   1  14        235.65        248.10        27.54 o                         
  -9   1  14        171.98        164.38        26.33 o                         
  -7   1  14         20.42         -3.36        22.58 o                         
  -5   1  14        435.79        402.65        47.35 o                         
  -3   1  14       3911.49       3828.91        83.92 o                         
  -1   1  14        789.49        708.11        64.85 o                         
   1   1  14       2230.65       2220.34        69.56 o                         
   3   1  14         76.70         20.60        26.36 o                         
   5   1  14        532.47        487.97        52.70 o                         
   7   1  14         69.77         23.53        36.99 o                         
   9   1  14        385.84        288.43        85.33 o                         
  11   1  14        913.88        719.22        83.63 o                         
  13   1  14         61.43        101.78        68.94 o                         
 -22   2  14       1779.56       1560.63        66.60 o                         
 -20   2  14        582.92        632.31        52.80 o                         
 -18   2  14       1140.79       1072.86        42.48 o                         
 -16   2  14        936.00       1011.93        43.81 o                         
 -14   2  14        728.66        723.27        42.14 o                         
 -12   2  14       1128.86       1052.76        50.15 o                         
 -10   2  14          8.28         -4.39        22.88 o                         
  -8   2  14       1169.35       1207.37        51.55 o                         
  -6   2  14        423.45        441.84        33.91 o                         
  -4   2  14        828.79        732.76        86.34 o                         
  -2   2  14        819.00        737.13        70.00 o                         
   0   2  14        886.30        859.39        47.16 o                         
   2   2  14        494.41        501.81        39.73 o                         
   4   2  14        856.84        988.10        95.39 o                         
   6   2  14          4.92        -15.94        33.84 o                         
   8   2  14         10.85         51.42        44.35 o                         
  10   2  14        126.04        175.63       149.22 o                         
  12   2  14        109.79        300.76        88.96 o                         
  14   2  14          0.45          8.22       130.44 o                         
 -21   3  14       1520.28       1589.31        59.51 o                         
 -19   3  14        970.80        939.05        49.41 o                         
 -17   3  14        109.11         91.05        23.11 o                         
 -15   3  14       1483.86       1426.12        47.77 o                         
 -13   3  14        993.87        968.82        47.37 o                         
 -11   3  14        726.83        712.57        43.82 o                         
  -9   3  14       2395.96       2296.28       113.93 o                         
  -7   3  14       1677.48       1578.25        57.60 o                         
  -5   3  14        333.32        252.68        28.15 o                         
  -3   3  14         69.77         91.57        24.30 o                         
  -1   3  14        177.93        159.21        28.26 o                         
   1   3  14       1594.86       1399.26        63.06 o                         
   3   3  14         20.03         29.94        29.38 o                         
   5   3  14       1728.25       1691.31        75.01 o                         
   7   3  14        400.81        396.51        58.23 o                         
   9   3  14          0.21         11.72        51.83 o                         
  11   3  14         18.49         23.03        57.54 o                         
  13   3  14        771.56        897.63        94.96 o                         
 -20   4  14         71.00         63.19        30.47 o                         
 -18   4  14       1000.90        972.52       110.13 o                         
 -16   4  14        207.70        252.79        25.50 o                         
 -14   4  14       1806.71       1790.69        52.35 o                         
 -12   4  14       4513.56       4557.69        89.17 o                         
 -10   4  14         46.74         54.74        26.89 o                         
  -8   4  14         27.25         41.36        25.74 o                         
  -6   4  14       1378.80       1385.32        56.97 o                         
  -4   4  14        579.42        478.37        55.07 o                         
  -2   4  14        606.80        489.93        40.34 o                         
   0   4  14        813.76        782.11        50.26 o                         
   2   4  14        845.42        695.48        45.84 o                         
   4   4  14        682.82        584.78        68.52 o                         
   6   4  14        611.33        558.17        48.32 o                         
   8   4  14        587.10        556.78        70.47 o                         
  10   4  14          7.83        -29.20        84.01 o                         
  12   4  14         79.77        161.14        66.88 o                         
 -21   5  14         11.88         98.58        55.75 o                         
 -19   5  14         85.46        122.72        24.86 o                         
 -17   5  14        887.40        894.34        55.14 o                         
 -15   5  14        330.96        305.39        39.04 o                         
 -13   5  14       2305.08       2444.44        61.24 o                         
 -11   5  14         60.33         53.82        26.92 o                         
  -9   5  14       1340.03       1418.70        58.74 o                         
  -7   5  14       7530.22       7451.99       123.50 o                         
  -5   5  14       5184.40       5008.24        99.91 o                         
  -3   5  14       2000.34       1796.69        66.31 o                         
  -1   5  14        161.69        171.75        40.93 o                         
   1   5  14       4450.16       3866.39        93.77 o                         
   3   5  14        640.15        693.10        51.03 o                         
   5   5  14        157.93        103.91        63.72 o                         
   7   5  14        186.49        193.12        52.94 o                         
   9   5  14         19.96         44.75        71.19 o                         
  11   5  14         13.06        -78.05       108.73 o                         
 -20   6  14          0.81        -78.35        78.35 o                         
 -18   6  14        400.70        414.54        38.43 o                         
 -16   6  14        698.15        654.07        43.95 o                         
 -14   6  14        588.71        603.91        37.15 o                         
 -12   6  14         20.87         15.95        29.59 o                         
 -10   6  14        175.23        234.99        35.98 o                         
  -8   6  14        486.38        466.11        39.06 o                         
  -6   6  14       1257.01       1425.85        61.01 o                         
  -4   6  14       6739.61       6876.65       146.55 o                         
  -2   6  14       1694.88       1645.16        83.60 o                         
   0   6  14        638.87        465.62        40.75 o                         
   2   6  14          0.13         42.28        37.61 o                         
   4   6  14         84.28         -1.63        54.13 o                         
   6   6  14        513.93        375.71        61.26 o                         
   8   6  14        764.94        727.76       139.92 o                         
  10   6  14         75.56         94.53       107.39 o                         
  12   6  14         18.67         -5.94        70.81 o                         
 -19   7  14        193.42        148.30        58.87 o                         
 -17   7  14        365.41        578.59        84.97 o                         
 -15   7  14        382.46        395.31        47.53 o                         
 -13   7  14        124.06        131.98        24.50 o                         
 -11   7  14         62.76         97.21        26.60 o                         
  -9   7  14        197.78        152.95        36.83 o                         
  -7   7  14         92.17        201.06        32.76 o                         
  -5   7  14       4931.39       4952.90       104.69 o                         
  -3   7  14        164.08        140.17        33.69 o                         
  -1   7  14       3310.79       3522.49        98.40 o                         
   1   7  14         71.48         25.22        34.32 o                         
   3   7  14        104.74         52.85        36.91 o                         
   5   7  14        317.72        361.66        69.98 o                         
   7   7  14        174.93        100.66        73.94 o                         
   9   7  14        257.00        267.08        67.39 o                         
  11   7  14        170.79        185.96        73.80 o                         
 -18   8  14        165.08        236.58        60.15 o                         
 -16   8  14        162.72        186.43        40.22 o                         
 -14   8  14         22.45          6.59        21.08 o                         
 -12   8  14       1076.52       1088.17        44.92 o                         
 -10   8  14        285.14        237.21        29.51 o                         
  -8   8  14        303.03        300.57        43.05 o                         
  -6   8  14        155.60        201.00        46.41 o                         
  -4   8  14        476.22        577.20        51.70 o                         
  -2   8  14       1462.32       1479.49        72.04 o                         
   0   8  14       2806.96       2846.42       111.49 o                         
   2   8  14        263.15        216.37        89.77 o                         
   4   8  14        117.90        147.07        47.40 o                         
   6   8  14         32.44         10.09        53.65 o                         
   8   8  14        427.01        492.75        73.03 o                         
  10   8  14          2.30        134.25        72.67 o                         
 -17   9  14         40.16        -34.32        46.58 o                         
 -15   9  14          1.73          8.90        56.49 o                         
 -13   9  14        134.60        215.41        29.15 o                         
 -11   9  14         50.66         73.51        37.99 o                         
  -9   9  14         33.19         26.97        29.29 o                         
  -7   9  14         26.09         60.81        29.26 o                         
  -5   9  14          1.17         56.95        35.69 o                         
  -3   9  14        441.84        496.13        53.88 o                         
  -1   9  14         63.68         72.86        46.36 o                         
   1   9  14        457.66        509.92        82.87 o                         
   3   9  14          0.94          3.45        66.47 o                         
   5   9  14          6.76        -55.94        55.94 o                         
   7   9  14        198.02        124.07        66.66 o                         
   9   9  14          4.68        -63.42        69.07 o                         
 -16  10  14        350.93        438.25        56.36 o                         
 -14  10  14        281.72        204.06        42.88 o                         
 -12  10  14         23.83        -17.07        30.37 o                         
 -10  10  14         38.79         27.19        31.76 o                         
  -8  10  14        635.55        640.58        49.30 o                         
  -6  10  14        148.58        242.03        60.25 o                         
  -4  10  14        211.68        262.00        41.75 o                         
  -2  10  14        437.99        308.60        54.49 o                         
   0  10  14        229.66        270.30        51.78 o                         
   2  10  14        280.83        213.20        87.04 o                         
   4  10  14         25.44         81.54        62.13 o                         
   6  10  14         70.82        175.99        70.37 o                         
   8  10  14        127.31         -0.79        70.88 o                         
 -13  11  14        223.34        390.53        59.87 o                         
 -11  11  14          9.42         56.94        45.07 o                         
  -9  11  14         33.47        -29.80        48.61 o                         
  -7  11  14        361.33        408.54        52.46 o                         
  -5  11  14         37.27        140.58        45.34 o                         
  -3  11  14        361.97        343.70        47.22 o                         
  -1  11  14         29.13          0.56        43.73 o                         
   1  11  14         13.75        -18.49        52.93 o                         
   3  11  14         28.00          4.25       137.10 o                         
   5  11  14        274.19        128.65        71.82 o                         
 -12  12  14         22.19        -14.77        74.45 o                         
 -10  12  14        276.90        119.52        50.65 o                         
  -8  12  14       1244.13       1346.41       114.61 o                         
  -6  12  14        159.74        134.53        47.51 o                         
  -4  12  14        385.05        351.18        55.10 o                         
  -2  12  14        442.83        508.02        56.18 o                         
   0  12  14         10.69         36.11        53.63 o                         
   2  12  14        704.87        840.76       105.43 o                         
   4  12  14        308.94        432.60       116.01 o                         
  -7  13  14       1225.66       1361.74       112.49 o                         
  -5  13  14        505.36        304.51        68.19 o                         
  -3  13  14         64.87         48.77        54.75 o                         
  -1  13  14        405.02        430.19        96.65 o                         
 -21   1  15          2.09         49.41        37.22 o                         
 -19   1  15        112.59         57.23        24.33 o                         
 -17   1  15        834.57        932.65        53.79 o                         
 -15   1  15       1689.17       1701.01        61.51 o                         
 -13   1  15        360.17        396.43        36.40 o                         
 -11   1  15       3083.72       3018.07        75.19 o                         
  -9   1  15          3.24         23.04        24.52 o                         
  -7   1  15        854.69        975.02        55.90 o                         
  -5   1  15       1007.48        990.23        54.86 o                         
  -3   1  15       2028.47       2013.21        68.19 o                         
  -1   1  15        663.88        577.16        56.48 o                         
   1   1  15        431.55        341.49        37.54 o                         
   3   1  15        100.81         83.51        33.37 o                         
   5   1  15          3.53        -24.05        34.63 o                         
   7   1  15         36.21        113.20       111.87 o                         
   9   1  15       3634.89       3732.09       213.79 o                         
  11   1  15         61.11         72.33       131.25 o                         
 -20   2  15        121.07        117.20        31.15 o                         
 -18   2  15        920.52        870.76        48.93 o                         
 -16   2  15        415.84        513.51        46.59 o                         
 -14   2  15        946.37        885.69        74.38 o                         
 -12   2  15         54.61         41.37        28.03 o                         
 -10   2  15        770.22        771.42        47.35 o                         
  -8   2  15       2121.58       2045.13        66.41 o                         
  -6   2  15         37.42         27.30        26.74 o                         
  -4   2  15        914.58        832.74        71.39 o                         
  -2   2  15       5155.07       4652.59        99.12 o                         
   0   2  15        327.89        273.65        35.40 o                         
   2   2  15       2382.42       2204.54        78.01 o                         
   4   2  15        235.25        243.43        41.22 o                         
   6   2  15        662.92        825.68        59.65 o                         
   8   2  15        763.38        926.13        89.00 o                         
  10   2  15          0.85         21.07        61.40 o                         
  12   2  15        107.24        223.70       101.34 o                         
 -21   3  15          4.56         66.18        41.41 o                         
 -19   3  15         70.11         -2.96        28.70 o                         
 -17   3  15       2155.62       2139.16        61.75 o                         
 -15   3  15       1224.95       1167.99        66.69 o                         
 -13   3  15       2310.40       2267.87        73.92 o                         
 -11   3  15          0.00        -17.60        25.98 o                         
  -9   3  15        128.44        269.24        30.45 o                         
  -7   3  15         18.15         10.99        24.86 o                         
  -5   3  15       7187.88       7260.68       144.94 o                         
  -3   3  15       1041.85        985.59        73.11 o                         
  -1   3  15        296.04        305.33        37.03 o                         
   1   3  15        564.57        524.56        44.16 o                         
   3   3  15        186.43        242.25        41.31 o                         
   5   3  15        149.09        193.52        44.35 o                         
   7   3  15          9.98        110.43        54.78 o                         
   9   3  15         80.84        113.99        61.51 o                         
  11   3  15          6.71         63.84        64.94 o                         
 -20   4  15        134.44        129.82        31.93 o                         
 -18   4  15         56.07         84.78        34.89 o                         
 -16   4  15        614.39        635.87        39.26 o                         
 -14   4  15         99.46         80.56        44.79 o                         
 -12   4  15        118.70        106.01        30.29 o                         
 -10   4  15         89.45        107.52        28.79 o                         
  -8   4  15       3891.66       3891.91        89.10 o                         
  -6   4  15        246.14        260.49        33.95 o                         
  -4   4  15       1407.13       1464.88        65.17 o                         
  -2   4  15        256.49        294.76        36.35 o                         
   0   4  15        213.93        363.09        41.24 o                         
   2   4  15        273.07        256.06        40.41 o                         
   4   4  15        117.80        158.98        39.30 o                         
   6   4  15         69.15         95.96        59.00 o                         
   8   4  15         14.43        -28.22        88.73 o                         
  10   4  15          6.77         20.67        67.26 o                         
  12   4  15          0.13         17.10       182.50 o                         
 -19   5  15          5.06         -9.59        50.61 o                         
 -17   5  15        104.82        110.57        35.68 o                         
 -15   5  15        194.20        174.86        27.67 o                         
 -13   5  15       1925.93       2184.20        85.18 o                         
 -11   5  15        405.73        386.46        39.85 o                         
  -9   5  15        115.21         69.26        31.00 o                         
  -7   5  15          1.27          6.11        28.43 o                         
  -5   5  15       1285.32       1306.87        85.75 o                         
  -3   5  15        738.71        908.32        54.41 o                         
  -1   5  15        274.20        338.01        42.20 o                         
   1   5  15        107.93        131.76        39.49 o                         
   3   5  15         66.94         69.92        37.17 o                         
   5   5  15        684.72        562.56        79.16 o                         
   7   5  15          4.68        -24.84        59.76 o                         
   9   5  15         24.48         32.59        70.73 o                         
  11   5  15         87.11          2.01        72.26 o                         
 -18   6  15         86.62        136.16        42.20 o                         
 -16   6  15        479.35        478.65        53.85 o                         
 -14   6  15        404.98        410.16        37.45 o                         
 -12   6  15        883.96        837.76        48.13 o                         
 -10   6  15        305.90        298.60        46.16 o                         
  -8   6  15          2.89          8.02        30.24 o                         
  -6   6  15        572.50        670.07        47.77 o                         
  -4   6  15        324.42        367.39        40.96 o                         
  -2   6  15        842.97        774.17        87.06 o                         
   0   6  15        159.62        190.47        40.64 o                         
   2   6  15        117.36        173.63        41.38 o                         
   4   6  15          0.47         44.13        60.62 o                         
   6   6  15        742.10        887.06        87.53 o                         
   8   6  15         65.75        133.28        63.95 o                         
  10   6  15        555.61        726.32        86.56 o                         
 -19   7  15       1012.63        676.74       105.20 o                         
 -17   7  15          0.76         39.74        43.61 o                         
 -15   7  15        325.17        320.62        38.67 o                         
 -13   7  15        278.53        290.23        28.98 o                         
 -11   7  15       1459.76       1527.02        68.50 o                         
  -9   7  15          0.31         24.02        33.89 o                         
  -7   7  15       1274.20       1144.42        84.73 o                         
  -5   7  15       1383.04       1383.29        71.98 o                         
  -3   7  15        519.21        642.08        52.93 o                         
  -1   7  15        308.47        337.35        44.03 o                         
   1   7  15       1361.20       1567.32        98.54 o                         
   3   7  15        984.99        913.45        69.50 o                         
   5   7  15          0.49          5.33        57.88 o                         
   7   7  15         81.58         -9.56        59.80 o                         
   9   7  15        829.15        952.43       223.58 o                         
 -18   8  15        330.25        364.32        75.33 o                         
 -16   8  15          1.30        -45.55        45.55 o                         
 -14   8  15          1.29         -7.44        44.05 o                         
 -12   8  15        878.37       1014.50        54.83 o                         
 -10   8  15       2813.20       2817.30        72.25 o                         
  -8   8  15       1816.32       1816.83        87.34 o                         
  -6   8  15         16.52         31.70        38.47 o                         
  -4   8  15        990.98       1070.75        65.40 o                         
  -2   8  15          3.61         67.76        40.11 o                         
   0   8  15       1431.96       1549.14       186.02 o                         
   2   8  15         10.03         35.68        51.55 o                         
   4   8  15         99.93        159.99        56.69 o                         
   6   8  15         32.23         53.21        61.45 o                         
   8   8  15        364.04        375.28        79.23 o                         
 -15   9  15          2.48         25.04        46.82 o                         
 -13   9  15       1232.87       1261.93        65.42 o                         
 -11   9  15        214.49        244.36        40.69 o                         
  -9   9  15         22.30         27.09        32.57 o                         
  -7   9  15        890.90       1036.37        65.06 o                         
  -5   9  15       1346.92       1616.94       148.08 o                         
  -3   9  15         73.85        116.55        47.22 o                         
  -1   9  15        486.89        688.00       109.63 o                         
   1   9  15        160.14        213.70        56.31 o                         
   3   9  15         56.24         10.41        72.35 o                         
   5   9  15        216.07        233.96        69.93 o                         
   7   9  15        552.10        631.28        91.64 o                         
 -14  10  15         21.96        167.55        60.30 o                         
 -12  10  15         54.75         81.67        68.22 o                         
 -10  10  15        111.58         46.02        41.76 o                         
  -8  10  15        117.97         58.80        42.00 o                         
  -6  10  15        188.96        384.88        80.75 o                         
  -4  10  15         65.00         71.85        47.18 o                         
  -2  10  15        152.16        131.19        52.90 o                         
   0  10  15          2.33        -51.29        75.09 o                         
   2  10  15          5.66        -27.39        54.81 o                         
   4  10  15        161.07        196.64        98.81 o                         
   6  10  15         61.56         16.79        71.01 o                         
 -13  11  15         38.09         47.30        94.56 o                         
 -11  11  15        735.83        864.50        82.47 o                         
  -9  11  15          2.72         64.62        51.06 o                         
  -7  11  15          0.69         27.05        45.61 o                         
  -5  11  15        315.87        239.68        61.46 o                         
  -3  11  15        607.70        553.21        60.27 o                         
  -1  11  15        110.85        122.65        59.32 o                         
   1  11  15        217.17        122.86        63.38 o                         
   3  11  15        393.41        406.18        99.13 o                         
 -10  12  15        110.35        234.96        81.52 o                         
  -8  12  15        493.19        673.93        98.16 o                         
  -6  12  15         16.53        119.97        52.94 o                         
  -4  12  15         36.06        108.57        55.11 o                         
  -2  12  15        106.83         19.47        63.91 o                         
   0  12  15          2.92        -14.08        61.74 o                         
 -20   0  16       5376.94       4982.96       156.81 o                         
 -16   0  16       1324.47       1352.44        95.84 o                         
 -14   0  16        396.94        440.91       131.49 o                         
 -12   0  16          0.11         -0.10        39.64 o                         
 -10   0  16        542.55        606.17        58.81 o                         
  -8   0  16        131.71        158.96        45.85 o                         
  -6   0  16       1780.89       1598.12        93.56 o                         
  -4   0  16       1939.02       1884.99       100.56 o                         
  -2   0  16       1324.43       1323.51        92.52 o                         
   0   0  16       1235.97       1321.15       133.84 o                         
   2   0  16        381.13        574.90        75.09 o                         
   4   0  16        123.39        260.01        76.05 o                         
   8   0  16       1585.34       1388.06       157.14 o                         
  10   0  16       5067.16       4881.88       260.74 o                         
 -21   1  16       1494.31       1445.93       156.47 o                         
 -19   1  16        100.43        112.01        28.09 o                         
 -17   1  16       2926.41       2367.99       284.77 o                         
 -15   1  16        587.42        655.00        44.61 o                         
 -13   1  16          5.98          9.59        33.18 o                         
 -11   1  16       1244.31       1301.79        59.02 o                         
  -9   1  16        666.97        669.01        43.94 o                         
  -7   1  16       1392.33       1339.29        63.40 o                         
  -5   1  16        285.29        335.27        38.60 o                         
  -3   1  16        204.92        114.86        32.14 o                         
  -1   1  16        264.07        243.45        41.86 o                         
   1   1  16        950.85        913.53        54.05 o                         
   3   1  16         49.31         87.85        41.11 o                         
   5   1  16        548.56        466.74        61.63 o                         
   7   1  16       1433.10       1651.33       135.53 o                         
   9   1  16         20.68        -58.15        58.15 o                         
  11   1  16        204.53        350.30        83.66 o                         
 -20   2  16          8.17         11.35        35.09 o                         
 -18   2  16         14.84          5.56        34.89 o                         
 -16   2  16         35.63         39.81        35.88 o                         
 -14   2  16         30.08         39.17        33.56 o                         
 -12   2  16        430.77        516.06        41.58 o                         
 -10   2  16          1.85         -3.09        28.75 o                         
  -8   2  16       2276.72       2255.49        74.17 o                         
  -6   2  16        747.81        749.93        47.67 o                         
  -4   2  16        404.12        411.44        80.93 o                         
  -2   2  16        219.91        232.28        35.53 o                         
   0   2  16          7.02         14.59        33.41 o                         
   2   2  16        307.68        325.85        44.78 o                         
   4   2  16         42.75         26.35        41.15 o                         
   6   2  16       2361.28       2186.28       365.07 o                         
   8   2  16         27.68        148.90        61.58 o                         
  10   2  16         16.18        -32.62        78.07 o                         
 -19   3  16         18.36          3.52        37.13 o                         
 -17   3  16       1488.05       1690.69        73.21 o                         
 -15   3  16          5.58         -1.25        32.22 o                         
 -13   3  16        257.99        245.95        37.08 o                         
 -11   3  16        220.01        262.75        35.42 o                         
  -9   3  16        147.77        114.64        30.61 o                         
  -7   3  16         24.27         -5.31        30.54 o                         
  -5   3  16       2445.57       2287.27        76.90 o                         
  -3   3  16        354.79        284.64        38.67 o                         
  -1   3  16          0.01         45.73        33.01 o                         
   1   3  16         66.99        102.26        39.13 o                         
   3   3  16        359.37        373.90        49.44 o                         
   5   3  16          6.95         55.08        59.92 o                         
   7   3  16        372.45        392.70        72.24 o                         
   9   3  16        665.41        640.38        86.49 o                         
  11   3  16        348.84        293.91        83.25 o                         
 -20   4  16        102.47        103.61        44.71 o                         
 -18   4  16        195.87        144.97        61.40 o                         
 -16   4  16        844.22        896.87        51.65 o                         
 -14   4  16       1507.55       1469.26        66.03 o                         
 -12   4  16       1136.78       1211.89        65.46 o                         
 -10   4  16          3.31        -14.05        33.86 o                         
  -8   4  16       1408.12       1461.15        69.41 o                         
  -6   4  16          4.63         10.49        30.39 o                         
  -4   4  16        380.66        443.58        46.43 o                         
  -2   4  16          0.01        -19.65        50.41 o                         
   0   4  16         65.68         15.90        34.09 o                         
   2   4  16          4.14         38.20        38.45 o                         
   4   4  16          0.03        -57.50        57.50 o                         
   6   4  16         36.26        -59.65        59.65 o                         
   8   4  16         40.41         34.56        62.95 o                         
  10   4  16          2.05         98.05        73.56 o                         
 -19   5  16          2.68        -38.72        59.51 o                         
 -17   5  16        750.50        734.01        80.88 o                         
 -15   5  16         38.90         16.87        50.33 o                         
 -13   5  16       1305.66       1186.11        63.10 o                         
 -11   5  16        235.91        250.77        40.18 o                         
  -9   5  16         29.89         11.53        32.39 o                         
  -7   5  16        270.12        252.25        39.82 o                         
  -5   5  16        127.72        116.72        34.98 o                         
  -3   5  16       1625.82       1497.94        74.47 o                         
  -1   5  16        526.96        464.84        46.96 o                         
   1   5  16          4.48         88.60        46.27 o                         
   3   5  16        324.33        289.54       107.23 o                         
   5   5  16        396.29        451.16        69.45 o                         
   7   5  16        186.78        148.00        74.38 o                         
   9   5  16         25.83        -14.23        71.88 o                         
 -18   6  16        199.92        212.78        51.06 o                         
 -16   6  16        130.79        158.96        26.62 o                         
 -14   6  16          0.98        -13.55        33.33 o                         
 -12   6  16         48.96         10.55        43.57 o                         
 -10   6  16        159.08        140.52        37.82 o                         
  -8   6  16        947.77       1049.20        74.72 o                         
  -6   6  16        416.39        353.44        42.18 o                         
  -4   6  16       2971.60       2931.19       101.70 o                         
  -2   6  16        170.49        191.19        40.17 o                         
   0   6  16        335.19        357.18        49.58 o                         
   2   6  16        238.12        215.24        69.56 o                         
   4   6  16         98.75         49.62        85.75 o                         
   6   6  16        106.83        108.91        69.24 o                         
   8   6  16        171.12        192.75        73.41 o                         
 -17   7  16        612.38        597.42        55.13 o                         
 -15   7  16        231.50        259.09        35.51 o                         
 -13   7  16        193.83        210.39        44.49 o                         
 -11   7  16        648.75        617.33        54.23 o                         
  -9   7  16        466.25        557.54        56.52 o                         
  -7   7  16        495.31        453.52        52.28 o                         
  -5   7  16        568.46        601.63        62.78 o                         
  -3   7  16        609.36        723.38        57.74 o                         
  -1   7  16        279.14        319.99        51.98 o                         
   1   7  16        208.11        241.87        51.95 o                         
   3   7  16        546.21        583.44       163.67 o                         
   5   7  16        121.45         -4.47        61.88 o                         
   7   7  16         32.33         29.68        71.59 o                         
 -16   8  16        382.13        524.46        59.18 o                         
 -14   8  16          2.42         22.22        30.14 o                         
 -12   8  16        326.94        277.75        39.09 o                         
 -10   8  16         23.21         -4.57        44.99 o                         
  -8   8  16       1199.81       1099.95        67.30 o                         
  -6   8  16        187.94        134.68        44.41 o                         
  -4   8  16        146.09        161.75        47.63 o                         
  -2   8  16          8.23         21.68        58.96 o                         
   0   8  16          8.78         80.41        52.95 o                         
   2   8  16         32.21         52.51        53.34 o                         
   4   8  16        158.75        282.78        83.95 o                         
   6   8  16         40.49         85.28        71.79 o                         
 -15   9  16        366.32        318.78        68.55 o                         
 -13   9  16         72.34        -34.27        34.27 o                         
 -11   9  16        428.04        360.81        93.85 o                         
  -9   9  16        447.95        432.86        49.29 o                         
  -7   9  16         74.71         51.08        50.58 o                         
  -5   9  16          6.03        -17.67       131.84 o                         
  -3   9  16        189.56        223.01       101.04 o                         
  -1   9  16         32.07         24.40        50.73 o                         
   1   9  16          5.78         18.07        53.49 o                         
   3   9  16         89.46        178.59        67.22 o                         
   5   9  16         46.46         64.35        87.58 o                         
 -12  10  16        924.65       1062.44       122.52 o                         
 -10  10  16         48.10        133.52        54.88 o                         
  -8  10  16         57.05         -6.88        46.50 o                         
  -6  10  16        690.92        771.48        98.11 o                         
  -4  10  16          0.01         20.92        59.44 o                         
  -2  10  16        191.20        180.90        66.09 o                         
   0  10  16        123.37        209.41        63.55 o                         
   2  10  16         37.52        220.59        78.44 o                         
   4  10  16         15.39         57.25        73.42 o                         
 -11  11  16         17.29        -78.30        78.30 o                         
  -9  11  16         78.60         34.45        77.94 o                         
  -7  11  16          1.79         36.10        77.76 o                         
  -5  11  16         76.17         45.51        52.41 o                         
  -3  11  16        380.33        366.76        86.88 o                         
  -1  11  16          8.96         70.90        64.12 o                         
   1  11  16        175.52         40.98       108.72 o                         
 -19   1  17        393.15        316.33       119.17 o                         
 -17   1  17          0.65         20.69        38.31 o                         
 -15   1  17          1.34         14.02        38.07 o                         
 -13   1  17        507.08        551.60        67.44 o                         
 -11   1  17        480.04        598.59        45.32 o                         
  -9   1  17       1681.30       1636.01        71.60 o                         
  -7   1  17       1909.63       1788.03        74.08 o                         
  -5   1  17        150.53        128.12        37.31 o                         
  -3   1  17        366.55        406.69        42.90 o                         
  -1   1  17       1348.10       1537.54        75.80 o                         
   1   1  17          1.99         18.82        36.74 o                         
   3   1  17         46.91        -31.37        41.68 o                         
   5   1  17        739.26        624.87        80.54 o                         
   7   1  17         26.92         59.08        81.69 o                         
   9   1  17         63.48        -39.23        69.98 o                         
 -18   2  17         10.83         50.19        46.93 o                         
 -16   2  17        706.73        805.32        73.03 o                         
 -14   2  17        472.86        527.23        54.94 o                         
 -12   2  17          8.24         67.74        51.34 o                         
 -10   2  17        441.84        462.11        44.05 o                         
  -8   2  17        768.31        807.79        84.46 o                         
  -6   2  17          0.18        -38.40        39.32 o                         
  -4   2  17         17.04         33.23        33.15 o                         
  -2   2  17          5.81          9.36        36.58 o                         
   0   2  17        196.71        314.53        45.52 o                         
   2   2  17        681.82        837.46        62.07 o                         
   4   2  17         13.53        -24.98        57.52 o                         
   6   2  17         65.64         51.19        62.28 o                         
   8   2  17        100.09        144.05        72.63 o                         
 -19   3  17        719.04        568.61       323.61 o                         
 -17   3  17        370.77        277.72        50.01 o                         
 -15   3  17       1521.95       1405.18        99.37 o                         
 -13   3  17        258.70        252.45        41.45 o                         
 -11   3  17        368.28        404.63        42.56 o                         
  -9   3  17         53.11         76.24        33.40 o                         
  -7   3  17         92.08        132.47        52.55 o                         
  -5   3  17         13.32         88.43        36.33 o                         
  -3   3  17        785.80        779.88        89.50 o                         
  -1   3  17        182.22        149.40        40.22 o                         
   1   3  17        113.80        160.78        45.15 o                         
   3   3  17        402.96        385.26        83.66 o                         
   5   3  17        445.41        447.41        78.02 o                         
   7   3  17       1481.41       1295.89       104.76 o                         
   9   3  17          2.48         59.00        77.27 o                         
 -18   4  17         15.72        144.58        42.67 o                         
 -16   4  17       1460.31       1585.99        76.97 o                         
 -14   4  17         29.29         39.06        36.63 o                         
 -12   4  17        392.68        495.88        45.90 o                         
 -10   4  17        136.52         84.25        46.75 o                         
  -8   4  17        687.96        789.00        79.19 o                         
  -6   4  17        355.09        318.60        43.26 o                         
  -4   4  17        402.35        455.53        68.29 o                         
  -2   4  17         55.70         13.25        35.72 o                         
   0   4  17         99.26         75.34        46.20 o                         
   2   4  17        597.67        627.52        77.09 o                         
   4   4  17        104.74         -6.19        62.22 o                         
   6   4  17        229.14        269.81        76.94 o                         
   8   4  17        696.93        768.96        96.75 o                         
 -17   5  17         15.94        -42.92        42.92 o                         
 -15   5  17         31.32         10.86        51.39 o                         
 -13   5  17        684.58        715.61        90.22 o                         
 -11   5  17         29.76        -41.92        49.94 o                         
  -9   5  17        746.85        622.20        51.45 o                         
  -7   5  17         49.04        117.34        39.90 o                         
  -5   5  17       1044.48       1215.86        81.40 o                         
  -3   5  17        287.46        275.14        59.88 o                         
  -1   5  17          0.00        -39.20        39.20 o                         
   1   5  17        260.85         82.33       130.94 o                         
   3   5  17          7.27        -56.91        56.91 o                         
   5   5  17        212.62        314.14       141.25 o                         
   7   5  17         76.24        151.99        72.25 o                         
 -16   6  17        115.58         37.15        35.31 o                         
 -14   6  17        624.78        653.95        56.19 o                         
 -12   6  17          4.38         21.55        54.47 o                         
 -10   6  17        377.83        401.16        51.96 o                         
  -8   6  17        700.38        669.61        60.93 o                         
  -6   6  17       1787.03       1559.67        99.85 o                         
  -4   6  17       2036.87       2203.61        95.40 o                         
  -2   6  17        929.50        994.50        70.78 o                         
   0   6  17          0.74        -58.62        58.62 o                         
   2   6  17        980.53        849.69        83.37 o                         
   4   6  17        868.99        952.68       123.25 o                         
   6   6  17         16.96         33.34        74.09 o                         
 -15   7  17        103.97         88.39        40.34 o                         
 -13   7  17          6.29         11.93        57.12 o                         
 -11   7  17         31.39        -34.59        48.81 o                         
  -9   7  17        667.88        617.68        54.03 o                         
  -7   7  17       1035.95       1096.20        68.82 o                         
  -5   7  17        153.40        116.95        55.49 o                         
  -3   7  17         45.45        -20.99        46.56 o                         
  -1   7  17         15.61         34.28        45.91 o                         
   1   7  17          2.86         96.67        53.24 o                         
   3   7  17        439.51        465.01        96.20 o                         
   5   7  17         19.22          3.05        73.23 o                         
 -14   8  17         36.13        -58.35        98.05 o                         
 -12   8  17        574.74        734.11        62.78 o                         
 -10   8  17        153.21        194.11        60.47 o                         
  -8   8  17        135.45        177.10        51.88 o                         
  -6   8  17         18.99         35.84        51.06 o                         
  -4   8  17        367.35        361.39        62.38 o                         
  -2   8  17         50.91         14.10        49.83 o                         
   0   8  17        333.42        480.36        70.93 o                         
   2   8  17        104.33        232.08        69.12 o                         
   4   8  17         64.40         92.38        74.33 o                         
 -13   9  17        141.88        149.90       240.89 o                         
 -11   9  17        454.38        663.68        72.23 o                         
  -9   9  17         73.90          2.14        54.51 o                         
  -7   9  17        767.02        733.87        70.22 o                         
  -5   9  17        309.42        344.79       106.20 o                         
  -3   9  17        112.71        256.12        61.27 o                         
  -1   9  17         10.88        -58.64        58.64 o                         
   1   9  17        302.29        544.33        86.87 o                         
   3   9  17         68.25        210.75        82.75 o                         
 -10  10  17         48.01         74.36        62.39 o                         
  -8  10  17        577.07        498.61       147.47 o                         
  -6  10  17         11.11        -61.34        61.34 o                         
  -4  10  17          3.97         25.38        60.94 o                         
  -2  10  17         52.71        -65.73        65.73 o                         
   0  10  17        202.52        208.80       114.67 o                         
  -5  11  17          0.00         12.67        69.51 o                         
 -18   0  18        141.92        115.34        89.60 o                         
 -14   0  18         13.45         26.15        54.55 o                         
 -12   0  18        532.83        583.55        69.67 o                         
 -10   0  18       1042.09        760.43        72.27 o                         
  -8   0  18         65.01         90.16        55.63 o                         
  -6   0  18        580.69        762.15        78.71 o                         
  -4   0  18        557.77        488.46        79.43 o                         
  -2   0  18         19.96          3.72        97.67 o                         
   0   0  18        685.65        677.46        78.23 o                         
   2   0  18         21.38         41.33        84.84 o                         
   4   0  18        459.74        445.12       105.33 o                         
   6   0  18        476.96        329.77       103.87 o                         
   8   0  18         44.80        252.11       115.62 o                         
 -19   1  18         34.12        107.31        78.32 o                         
 -17   1  18       1080.70       1107.30       134.20 o                         
 -15   1  18         14.23         30.08        40.20 o                         
 -13   1  18        124.80        118.50        43.11 o                         
 -11   1  18       1355.31       1411.52        73.35 o                         
  -9   1  18        151.99        108.65        38.22 o                         
  -7   1  18        589.25        453.96        47.07 o                         
  -5   1  18         68.97         75.72        48.61 o                         
  -3   1  18        290.99        239.75        44.74 o                         
  -1   1  18         48.78        140.01        49.91 o                         
   1   1  18         48.73        126.96        49.69 o                         
   3   1  18        496.73        511.10       109.41 o                         
   5   1  18        252.28        510.73       119.73 o                         
   7   1  18        731.48        727.86       189.33 o                         
 -18   2  18          4.20        -63.62        63.62 o                         
 -16   2  18         29.71         -7.56        42.57 o                         
 -14   2  18        808.37        800.61        55.29 o                         
 -12   2  18        358.94        373.22        44.74 o                         
 -10   2  18         69.69         11.53        37.79 o                         
  -8   2  18        797.27        808.35        66.94 o                         
  -6   2  18        587.79        550.46        50.14 o                         
  -4   2  18          5.31         22.03        44.45 o                         
  -2   2  18         21.39        -38.21        38.21 o                         
   0   2  18        113.34        113.95        81.48 o                         
   2   2  18         61.35        -19.66        89.34 o                         
   4   2  18         30.52         52.58        65.96 o                         
   6   2  18        254.86        376.27        88.43 o                         
   8   2  18         78.23        162.74        82.56 o                         
 -17   3  18       1685.91       1628.57        96.29 o                         
 -15   3  18       1542.21       1756.37       174.33 o                         
 -13   3  18        243.04        147.97        48.93 o                         
 -11   3  18        386.49        349.61        45.81 o                         
  -9   3  18         60.42        110.01        63.99 o                         
  -7   3  18        164.84        265.83        49.79 o                         
  -5   3  18         43.51        -19.41        40.47 o                         
  -3   3  18        358.04        392.35        51.69 o                         
  -1   3  18         52.35         40.43        45.29 o                         
   1   3  18        808.87        725.93       238.06 o                         
   3   3  18        143.11         -7.96        85.43 o                         
   5   3  18        259.10        203.81        68.26 o                         
   7   3  18        985.88       1057.08       203.25 o                         
 -18   4  18        187.72        204.49        91.83 o                         
 -16   4  18       1136.24       1172.93       116.01 o                         
 -14   4  18         84.35         13.24        44.43 o                         
 -12   4  18        177.71        219.05        45.69 o                         
 -10   4  18         21.58        112.22        58.43 o                         
  -8   4  18        174.23        138.13        42.24 o                         
  -6   4  18       1882.80       1722.72        84.53 o                         
  -4   4  18        215.77        264.71        48.81 o                         
  -2   4  18         22.33         58.13        75.58 o                         
   0   4  18          6.69         73.81        59.57 o                         
   2   4  18         13.56        -38.57        59.18 o                         
   4   4  18        998.00        918.55        92.17 o                         
   6   4  18         30.03         -6.50        76.29 o                         
 -17   5  18        306.58        109.39        83.74 o                         
 -15   5  18        204.92        313.79        69.34 o                         
 -13   5  18         27.93         16.08        45.60 o                         
 -11   5  18        212.07        314.82        50.54 o                         
  -9   5  18        597.09        549.54        53.20 o                         
  -7   5  18       5508.43       5572.51       129.46 o                         
  -5   5  18        805.35        597.84        62.03 o                         
  -3   5  18        119.48         80.52        44.73 o                         
  -1   5  18         61.95         98.16       121.48 o                         
   1   5  18        220.32         40.09        88.51 o                         
   3   5  18        140.87        223.24        69.91 o                         
   5   5  18        109.32         46.97       111.74 o                         
 -16   6  18          3.05         59.86        86.05 o                         
 -14   6  18          0.36         52.70        47.71 o                         
 -12   6  18         78.21          3.58       101.24 o                         
 -10   6  18       1420.86       1485.33        80.05 o                         
  -8   6  18         70.47         12.00        48.32 o                         
  -6   6  18         14.78         63.13        46.70 o                         
  -4   6  18       2333.65       2568.73       111.80 o                         
  -2   6  18        629.56        503.69        63.41 o                         
   0   6  18        254.88        367.44        71.04 o                         
   2   6  18         42.04        -63.68        63.68 o                         
   4   6  18        257.69        297.64       155.30 o                         
 -15   7  18        112.58        242.47        68.31 o                         
 -13   7  18        556.53        615.32        80.22 o                         
 -11   7  18         43.63         14.51        46.49 o                         
  -9   7  18         84.77        168.07        52.17 o                         
  -7   7  18        561.84        467.48        76.99 o                         
  -5   7  18        709.86        809.65       213.73 o                         
  -3   7  18        330.14        277.64        87.68 o                         
  -1   7  18       3381.09       3262.08       133.08 o                         
   1   7  18        166.49        173.50        69.54 o                         
   3   7  18        365.20        591.65        86.74 o                         
 -12   8  18          0.00        -11.94        57.01 o                         
 -10   8  18        448.94        521.11        93.14 o                         
  -8   8  18         70.45        165.97        68.27 o                         
  -6   8  18         19.19         85.40        57.41 o                         
  -4   8  18          5.44         -1.14        59.41 o                         
  -2   8  18          1.86         31.32        63.38 o                         
   0   8  18        447.44        345.74       107.05 o                         
   2   8  18         80.40        125.87       126.28 o                         
 -11   9  18          0.68         95.26       178.27 o                         
  -9   9  18         17.14         13.93        71.59 o                         
  -7   9  18        184.73        244.59        63.67 o                         
  -5   9  18          1.42         -2.73        64.05 o                         
  -3   9  18          2.90        147.90        73.41 o                         
  -1   9  18          4.72         62.52        67.39 o                         
  -6  10  18          2.10         47.93       135.91 o                         
 -17   1  19        665.80        -46.02        68.00 o                         
 -15   1  19         29.65         53.16        45.83 o                         
 -13   1  19         34.98        103.30        43.63 o                         
 -11   1  19        417.08        435.14        52.46 o                         
  -9   1  19        115.59        143.27        43.74 o                         
  -7   1  19        351.99        360.66        50.61 o                         
  -5   1  19          1.12        120.58        45.19 o                         
  -3   1  19        234.45        259.34        53.21 o                         
  -1   1  19        532.11        636.53        76.75 o                         
   1   1  19         80.85         96.92        89.42 o                         
   3   1  19        147.56         75.52        64.88 o                         
   5   1  19         96.03        131.53       144.31 o                         
 -16   2  19        229.86         44.76        56.15 o                         
 -14   2  19          0.23         25.60        44.00 o                         
 -12   2  19         72.64         76.35        45.11 o                         
 -10   2  19        598.13        596.00        53.90 o                         
  -8   2  19         90.70         77.76        48.24 o                         
  -6   2  19         41.34        -25.72        49.18 o                         
  -4   2  19        422.66        307.70        61.66 o                         
  -2   2  19        256.72        246.31        53.72 o                         
   0   2  19        612.77        506.12       104.11 o                         
   2   2  19        446.70        456.16        77.64 o                         
   4   2  19         13.91         -0.58        68.88 o                         
   6   2  19         96.07         32.48       153.50 o                         
 -15   3  19       2484.07       2411.67       251.54 o                         
 -13   3  19         11.72        -39.72        44.59 o                         
 -11   3  19        259.45        250.68        65.48 o                         
  -9   3  19        138.94        113.61        45.96 o                         
  -7   3  19        416.56        368.33        54.14 o                         
  -5   3  19         87.05         51.15        47.69 o                         
  -3   3  19        129.79         79.09        48.48 o                         
  -1   3  19        842.43        920.85       218.04 o                         
   1   3  19        143.41        162.66        69.88 o                         
   3   3  19         40.48        109.19        70.88 o                         
   5   3  19        177.46        194.48        80.23 o                         
 -16   4  19          0.05        -46.53        95.70 o                         
 -14   4  19        689.76        784.21        77.54 o                         
 -12   4  19        437.57        407.47       113.79 o                         
 -10   4  19         28.07         40.11        50.13 o                         
  -8   4  19        401.19        308.89        49.11 o                         
  -6   4  19         32.00          6.54        45.71 o                         
  -4   4  19          1.03        -42.52        96.87 o                         
  -2   4  19        370.43        403.06        99.91 o                         
   0   4  19         36.31         60.11       120.24 o                         
   2   4  19          3.62          1.34        66.67 o                         
   4   4  19          0.12         77.57        77.02 o                         
 -15   5  19          2.61        -64.21        89.67 o                         
 -13   5  19         86.73         85.13        54.10 o                         
 -11   5  19         22.88         69.51        51.62 o                         
  -9   5  19       1392.96       1268.95        79.88 o                         
  -7   5  19        240.50        280.08        55.30 o                         
  -5   5  19       2938.54       3141.34       123.75 o                         
  -3   5  19        573.65        487.88       106.01 o                         
  -1   5  19         65.57        -54.81        56.85 o                         
   1   5  19          5.74          3.26        79.31 o                         
   3   5  19        126.05         92.16       118.92 o                         
 -14   6  19        240.49        178.60        99.76 o                         
 -12   6  19         64.99        197.27        55.77 o                         
 -10   6  19         80.83         61.55        54.63 o                         
  -8   6  19       1160.51       1243.23        98.72 o                         
  -6   6  19          1.81         28.54        58.48 o                         
  -4   6  19         91.31         61.15        77.14 o                         
  -2   6  19        980.79        999.42        82.38 o                         
   0   6  19         21.88          1.08        69.62 o                         
   2   6  19          0.50         26.57        74.80 o                         
 -13   7  19        414.32        366.01       106.79 o                         
 -11   7  19         48.57         -2.45        68.88 o                         
  -9   7  19        375.94        485.85        92.71 o                         
  -7   7  19         54.77         31.02        61.14 o                         
  -5   7  19       1057.55       1098.38        83.22 o                         
  -3   7  19        214.48        165.72        68.47 o                         
  -1   7  19         23.51        -36.89        73.28 o                         
   1   7  19        199.35        152.11        73.00 o                         
 -10   8  19       1234.99       1189.82       164.19 o                         
  -8   8  19         62.16        -24.10       102.28 o                         
  -6   8  19        205.04        255.16        73.76 o                         
  -4   8  19         84.73        108.53        75.14 o                         
  -2   8  19         65.62         16.20        88.33 o                         
 -14   0  20        449.02        296.02       274.12 o                         
 -12   0  20         13.94         75.53       169.85 o                         
 -10   0  20        437.01        477.66        78.02 o                         
  -8   0  20        152.23        198.78        69.50 o                         
  -6   0  20        148.75        178.09        96.78 o                         
  -4   0  20       1417.14       1614.68       176.11 o                         
  -2   0  20        148.27        189.12        97.62 o                         
   0   0  20        747.28        598.84       122.77 o                         
   2   0  20        395.09        554.49       121.95 o                         
   4   0  20         54.69         86.86       115.30 o                         
 -15   1  20          1.39        137.38       118.70 o                         
 -13   1  20         55.34         34.58        51.96 o                         
 -11   1  20        384.99        393.00        58.08 o                         
  -9   1  20        114.73        196.62        52.03 o                         
  -7   1  20         27.79         28.97        54.66 o                         
  -5   1  20         66.71         81.08        52.51 o                         
  -3   1  20         50.69        -57.64        57.64 o                         
  -1   1  20        938.47        786.83       173.57 o                         
   1   1  20         24.37        -57.01        66.78 o                         
   3   1  20         86.05        146.20        77.85 o                         
 -14   2  20        210.60         57.90        55.61 o                         
 -12   2  20         23.46        -29.02        55.21 o                         
 -10   2  20        327.52        356.95        53.27 o                         
  -8   2  20        285.97        203.41        57.85 o                         
  -6   2  20         19.34          9.71        49.14 o                         
  -4   2  20         82.96        -17.76        54.21 o                         
  -2   2  20        151.27        105.38        80.25 o                         
   0   2  20        296.96        251.24       167.83 o                         
   2   2  20        128.90        220.08        79.85 o                         
 -15   3  20        243.90        247.43       108.56 o                         
 -13   3  20        164.42        168.47        62.53 o                         
 -11   3  20          0.49         44.14        51.82 o                         
  -9   3  20         88.63         50.22        53.30 o                         
  -7   3  20         30.53        135.31        50.77 o                         
  -5   3  20        104.58         58.36       103.14 o                         
  -3   3  20         75.80         68.09        68.63 o                         
  -1   3  20          4.16         60.10        70.04 o                         
   1   3  20        992.66       1239.29       111.00 o                         
   3   3  20         46.17        -47.23       151.56 o                         
 -14   4  20        450.32        545.54       106.39 o                         
 -12   4  20         83.05         47.81        65.35 o                         
 -10   4  20         10.62         -6.23        56.26 o                         
  -8   4  20         15.95         58.22        54.99 o                         
  -6   4  20          0.58        -50.98        50.98 o                         
  -4   4  20        106.65        144.09        63.78 o                         
  -2   4  20        831.37       1053.14       100.41 o                         
   0   4  20         64.21        137.84       149.11 o                         
   2   4  20        124.46         32.12       113.82 o                         
 -13   5  20         86.88         54.54        72.59 o                         
 -11   5  20        112.98        139.64        59.87 o                         
  -9   5  20         42.76        -58.64        58.64 o                         
  -7   5  20        492.63        626.23       116.66 o                         
  -5   5  20         33.81         -3.87        85.04 o                         
  -3   5  20        757.19        947.20        97.79 o                         
  -1   5  20        358.29        306.59        87.13 o                         
   1   5  20        398.50        393.88        93.43 o                         
 -10   6  20         14.20        -73.29        73.29 o                         
  -8   6  20        147.76        111.20        71.01 o                         
  -6   6  20        154.02        141.52        99.84 o                         
  -4   6  20        985.25       1166.26        94.77 o                         
  -2   6  20          9.84        206.57        72.57 o                         
  -7   7  20         30.89        115.14        73.71 o                         
  -5   7  20          0.83         27.95        69.41 o                         
 -13   1  21         96.98        155.50       142.08 o                         
 -11   1  21        441.10        427.63        63.80 o                         
  -9   1  21         76.98         54.84        55.20 o                         
  -7   1  21          2.44        -20.80        60.14 o                         
  -5   1  21        644.72        770.41        75.60 o                         
  -3   1  21          0.31         -1.08        75.62 o                         
  -1   1  21        118.41         21.49        80.99 o                         
 -12   2  21        130.10        108.54        87.66 o                         
 -10   2  21          0.12        -23.99        57.07 o                         
  -8   2  21       1247.65       1349.51        91.93 o                         
  -6   2  21        553.86        627.36        76.92 o                         
  -4   2  21         10.61        -36.47       136.40 o                         
  -2   2  21        472.17        558.46       109.28 o                         
   0   2  21          7.10        -69.75        69.75 o                         
 -11   3  21        399.05        282.60       118.97 o                         
  -9   3  21        244.90        336.19        63.98 o                         
  -7   3  21        127.36         64.05        71.05 o                         
  -5   3  21       1385.67       1966.30       145.77 o                         
  -3   3  21        817.46        826.15       104.81 o                         
  -1   3  21        126.01        282.82       114.03 o                         
 -10   4  21         94.70         44.23        75.00 o                         
  -8   4  21        138.86        283.61        70.12 o                         
  -6   4  21        294.12        338.29        71.59 o                         
  -4   4  21          1.23         97.77        72.87 o                         
  -2   4  21         15.46         59.55       127.56 o                         
  -7   5  21        454.89        272.03        73.54 o                         
  -5   5  21       1299.89       1087.16       107.13 o                         
  -6   0  22         49.50         83.01       111.71 o                         
                                                                                
