# Supplementary material for: Synthesis of N-substituted 3-(2-aryl-2-oxoeth­yl)-3-hy­droxy­indolin-2-ones and their conversion to N-substituted (E)-3-(2-aryl-2-oxo­ethyl­idene)indolin-2-ones: synthetic sequence, spectroscopic characterization and structures of four 3-hy­droxy com­pounds and five oxo­ethyl­idene products
Source: Acta Crystallogr C Struct Chem. 2020 Apr 20;76(Pt 5):433–45. doi: 10.1107/S2053229620004143 (PMC7199199; doi:10.1107/S2053229620004143)
Supplement: Supplementary file 5 [file c-76-00433-Idsup3.hkl]

data_Id                                                                         
_shelx_title ' 30cg'                                                            
_shelx_refln_list_code          4                                               
_shelx_F_calc_maximum       74.69                                               
_exptl_crystal_F_000       424.00                                               
_reflns_d_resolution_high  0.7694                                               
                                                                                
loop_                                                                           
 _space_group_symop_operation_xyz                                               
 'x, y, z'                                                                      
 '-x, -y, -z'                                                                   
                                                                                
_cell_length_a     9.1028                                                       
_cell_length_b    10.6434                                                       
_cell_length_c    11.2539                                                       
_cell_angle_alpha  88.988                                                       
_cell_angle_beta   68.422                                                       
_cell_angle_gamma  81.352                                                       
                                                                                
_shelx_F_squared_multiplier     1.000                                           
                                                                                
loop_                                                                           
 _refln_index_h                                                                 
 _refln_index_k                                                                 
 _refln_index_l                                                                 
 _refln_F_squared_calc                                                          
 _refln_F_squared_meas                                                          
 _refln_F_squared_sigma                                                         
 _refln_observed_status                                                         
   1   0   0         53.59         45.42         2.46 o                         
   2   0   0       2483.91       2346.31        44.25 o                         
   3   0   0         91.81         75.22         1.08 o                         
   4   0   0         73.85         92.46         1.23 o                         
   5   0   0         91.50        112.44         1.53 o                         
   6   0   0         86.47         92.04         1.50 o                         
   7   0   0         29.09         26.84         0.97 o                         
   8   0   0          6.43          7.23         0.60 o                         
   9   0   0          8.57          9.11         0.74 o                         
  10   0   0          0.01         -0.48         0.48 o                         
 -10   1   0         23.53         22.39         1.14 o                         
  -9   1   0         36.12         34.22         1.17 o                         
  -8   1   0         88.23         83.65         1.68 o                         
  -7   1   0         66.16         71.56         1.52 o                         
  -6   1   0          6.62          4.98         0.47 o                         
  -5   1   0        245.32        293.62         3.15 o                         
  -4   1   0        260.80        310.17         3.09 o                         
  -3   1   0        850.21        852.90         8.49 o                         
  -2   1   0       5534.87       5140.24        90.62 o                         
  -1   1   0       1291.65       1231.53        37.18 o                         
   1   1   0       1078.87        973.76        29.39 o                         
   2   1   0        310.90        321.02         2.52 o                         
   3   1   0        230.03        209.32         1.97 o                         
   4   1   0        770.59        807.69         5.87 o                         
   5   1   0        395.57        422.12         3.56 o                         
   6   1   0         90.97         89.03         1.31 o                         
   7   1   0          1.57          0.39         0.26 o                         
   8   1   0         52.04         46.42         1.14 o                         
   9   1   0         73.77         70.67         1.85 o                         
  10   1   0          9.10         10.78         0.96 o                         
 -10   2   0          0.00         -0.62         0.62 o                         
  -9   2   0          0.10         -0.43         0.43 o                         
  -8   2   0        164.50        145.88         2.47 o                         
  -7   2   0         40.00         40.24         1.56 o                         
  -6   2   0         69.61         68.47         1.46 o                         
  -5   2   0         68.34         64.26         1.32 o                         
  -4   2   0       3065.25       2942.57        73.46 o                         
  -3   2   0       2283.02       2195.21       103.12 o                         
  -2   2   0       3961.64       4043.76       110.06 o                         
  -1   2   0       1663.93       1486.86        34.41 o                         
   0   2   0       3338.25       3013.21       125.70 o                         
   1   2   0       4216.23       3806.51        70.27 o                         
   2   2   0          2.55          2.77         0.25 o                         
   3   2   0        134.28        151.48         2.01 o                         
   4   2   0       1510.85       1427.17        13.11 o                         
   5   2   0         50.44         53.43         0.93 o                         
   6   2   0        194.44        205.39         2.34 o                         
   7   2   0        707.56        680.06         6.41 o                         
   8   2   0         41.86         49.21         1.30 o                         
   9   2   0         26.17         25.02         1.00 o                         
  10   2   0          5.32          3.71         0.69 o                         
  11   2   0         66.70         75.62         7.68 o                         
 -10   3   0          2.56          1.20         0.60 o                         
  -9   3   0        264.26        277.58         4.14 o                         
  -8   3   0         12.94          4.48         0.71 o                         
  -7   3   0         24.46         19.63         1.01 o                         
  -6   3   0        116.55        122.36         2.15 o                         
  -5   3   0          0.06          1.27         0.38 o                         
  -4   3   0        964.32        988.98         8.51 o                         
  -3   3   0        288.12        321.26         2.99 o                         
  -2   3   0       2292.31       2199.25        74.09 o                         
  -1   3   0        816.42        736.71         5.89 o                         
   0   3   0          0.01          5.73         0.78 o                         
   1   3   0          0.56          0.69         0.20 o                         
   2   3   0         15.70         14.11         0.44 o                         
   3   3   0       1110.98       1157.36        14.19 o                         
   4   3   0        234.78        223.71         2.62 o                         
   5   3   0        348.85        381.70         3.69 o                         
   6   3   0        231.43        238.05         2.79 o                         
   7   3   0        161.78        153.14         2.32 o                         
   8   3   0        872.21        899.74         8.63 o                         
   9   3   0        209.04        209.06         3.18 o                         
  10   3   0         14.02         12.01         0.96 o                         
  -9   4   0         36.16         40.60         1.95 o                         
  -8   4   0         22.41         19.71         1.08 o                         
  -7   4   0        148.34        163.73         2.71 o                         
  -6   4   0         13.18         15.15         0.95 o                         
  -5   4   0        673.18        701.44         6.68 o                         
  -4   4   0        371.60        414.43         4.15 o                         
  -3   4   0         16.98         10.37         0.48 o                         
  -2   4   0          7.01          3.92         0.35 o                         
  -1   4   0       1378.19       1391.83        15.17 o                         
   0   4   0       1320.58       1279.91        23.23 o                         
   1   4   0       1349.52       1382.29        33.55 o                         
   2   4   0        184.38        182.18         2.36 o                         
   3   4   0          4.28          2.42         0.25 o                         
   4   4   0       1175.09       1254.60         9.90 o                         
   5   4   0        424.18        427.55         4.48 o                         
   6   4   0        317.85        314.25         3.57 o                         
   7   4   0        111.48        111.79         2.02 o                         
   8   4   0         14.49         12.59         0.86 o                         
   9   4   0          1.98          1.35         0.60 o                         
  10   4   0         35.62         35.89         1.36 o                         
  -9   5   0         15.50         19.01         1.25 o                         
  -8   5   0          0.01         -0.43         0.43 o                         
  -7   5   0          1.26          2.03         0.49 o                         
  -6   5   0          0.86          0.54         0.44 o                         
  -5   5   0         54.96         61.37         1.44 o                         
  -4   5   0         56.79         44.71         1.23 o                         
  -3   5   0         50.06         58.98         1.04 o                         
  -2   5   0         24.92         17.71         0.67 o                         
  -1   5   0        188.86        208.97         2.35 o                         
   0   5   0       1228.56       1244.26        10.99 o                         
   1   5   0       1015.01       1075.28         8.62 o                         
   2   5   0         59.52         67.49         1.28 o                         
   3   5   0       2325.51       2483.05        88.76 o                         
   4   5   0        200.16        211.79         2.76 o                         
   5   5   0        103.05        109.39         1.82 o                         
   6   5   0          7.53          9.89         0.69 o                         
   7   5   0         45.89         45.60         1.36 o                         
   8   5   0         36.71         33.07         1.25 o                         
   9   5   0          7.27          6.94         0.74 o                         
  10   5   0         15.39         13.99         1.10 o                         
  -9   6   0         85.77         98.63         2.79 o                         
  -8   6   0          5.27          3.32         0.98 o                         
  -7   6   0          6.35          6.34         0.76 o                         
  -6   6   0         58.42         69.10         2.13 o                         
  -5   6   0        123.26        116.77         2.34 o                         
  -4   6   0          1.19          0.77         0.38 o                         
  -3   6   0         72.77         74.75         1.44 o                         
  -2   6   0         59.04         47.80         1.15 o                         
  -1   6   0       1422.68       1446.30        11.05 o                         
   0   6   0        192.28        222.26         2.69 o                         
   1   6   0         40.60         48.05         1.14 o                         
   2   6   0          6.50          5.09         0.45 o                         
   3   6   0         97.60        100.40         1.82 o                         
   4   6   0         34.98         40.25         0.91 o                         
   5   6   0         15.52         14.78         0.86 o                         
   6   6   0        730.17        687.20         6.28 o                         
   7   6   0       1013.73       1005.51         9.08 o                         
   8   6   0        153.62        152.54         2.75 o                         
   9   6   0         14.52         12.75         0.98 o                         
  10   6   0         56.68         61.86         1.93 o                         
  -8   7   0          1.57          1.42         0.65 o                         
  -7   7   0          0.07          4.49         0.68 o                         
  -6   7   0          5.10          4.52         0.61 o                         
  -5   7   0         79.27         77.41         1.77 o                         
  -4   7   0        762.67        729.64         7.11 o                         
  -3   7   0         37.17         39.46         1.15 o                         
  -2   7   0         69.94         71.66         1.52 o                         
  -1   7   0        494.48        502.75         5.68 o                         
   0   7   0         30.30         41.43         1.14 o                         
   1   7   0         51.00         61.83         1.40 o                         
   2   7   0          2.79          2.81         0.41 o                         
   3   7   0         87.04         94.75         1.81 o                         
   4   7   0        410.90        410.23         4.55 o                         
   5   7   0         20.06         25.51         1.34 o                         
   6   7   0         40.34         31.66         1.28 o                         
   7   7   0          0.00          0.05         0.42 o                         
   8   7   0         33.43         28.57         1.20 o                         
   9   7   0         15.94         14.32         1.02 o                         
  10   7   0          6.49          6.07         0.94 o                         
  -7   8   0          0.00         -0.62         0.64 o                         
  -6   8   0         29.17         33.05         1.47 o                         
  -5   8   0         55.64         50.04         1.60 o                         
  -4   8   0         80.20         81.36         1.89 o                         
  -3   8   0          0.39          0.74         0.40 o                         
  -2   8   0        372.45        369.50         4.37 o                         
  -1   8   0         93.56         95.42         2.14 o                         
   0   8   0        187.22        187.27         2.72 o                         
   1   8   0        254.37        259.90         3.36 o                         
   2   8   0          6.98          4.86         0.53 o                         
   3   8   0          7.00          5.95         0.55 o                         
   4   8   0        170.96        157.41         2.27 o                         
   5   8   0         38.09         43.50         1.38 o                         
   6   8   0        159.39        137.26         2.65 o                         
   7   8   0          0.02          0.05         0.47 o                         
   8   8   0        182.42        179.93         3.62 o                         
   9   8   0          0.01         -0.38         0.57 o                         
  -7   9   0          1.11          0.90         0.70 o                         
  -6   9   0         36.69         48.32         1.61 o                         
  -5   9   0         20.68         18.95         1.09 o                         
  -4   9   0        115.63        104.60         2.24 o                         
  -3   9   0        103.09         97.15         1.70 o                         
  -2   9   0        132.31        124.80         2.49 o                         
  -1   9   0         15.39         14.88         0.99 o                         
   0   9   0          4.74          4.49         0.58 o                         
   1   9   0         80.99         81.58         1.87 o                         
   2   9   0         35.74         38.68         1.31 o                         
   3   9   0        323.05        311.94         3.74 o                         
   4   9   0        293.58        266.27         3.19 o                         
   5   9   0         65.29         59.05         1.74 o                         
   6   9   0         84.92         80.28         2.12 o                         
   7   9   0         40.76         38.49         1.44 o                         
   8   9   0         77.36         70.49         1.98 o                         
   9   9   0         24.88         27.67         1.65 o                         
  -6  10   0         59.57         59.59         3.35 o                         
  -5  10   0          4.18          3.64         0.64 o                         
  -4  10   0          0.25         -0.48         0.48 o                         
  -3  10   0         26.46         22.49         0.98 o                         
  -2  10   0         43.03         47.71         1.57 o                         
  -1  10   0         48.17         44.99         1.62 o                         
   0  10   0         60.99         54.00         1.62 o                         
   1  10   0        103.59        102.10         2.14 o                         
   2  10   0        339.73        335.06         5.95 o                         
   3  10   0        223.43        235.78         3.29 o                         
   4  10   0        362.59        389.76         4.27 o                         
   5  10   0          2.51          2.16         0.61 o                         
   6  10   0         24.26         24.11         1.27 o                         
   7  10   0          2.50          0.19         0.56 o                         
   8  10   0         74.38         82.74         2.39 o                         
  -5  11   0          0.53          0.16         0.79 o                         
  -4  11   0          2.86          1.86         0.77 o                         
  -3  11   0          0.15         -0.56         0.56 o                         
  -2  11   0         44.35         46.32         1.49 o                         
  -1  11   0         22.99         21.67         1.39 o                         
   0  11   0          0.00          1.09         0.61 o                         
   1  11   0          0.25          0.24         0.46 o                         
   2  11   0          3.33          5.29         0.64 o                         
   3  11   0          0.00         -0.39         0.39 o                         
   4  11   0          5.68          3.78         0.57 o                         
   5  11   0          9.98          8.87         0.81 o                         
   6  11   0         15.87         19.13         1.18 o                         
   7  11   0          4.96          4.27         1.35 o                         
  -3  12   0         78.41         89.07         2.94 o                         
  -2  12   0         41.45         35.99         1.42 o                         
  -1  12   0         20.10         15.15         1.08 o                         
   0  12   0          7.93          8.72         0.99 o                         
   1  12   0         12.42          8.66         0.97 o                         
   2  12   0          1.11          0.61         0.51 o                         
   3  12   0         91.81         96.96         2.39 o                         
   4  12   0         92.86         93.38         1.97 o                         
   5  12   0        104.10        108.74         2.45 o                         
   6  12   0         36.85         38.06         2.02 o                         
  -2  13   0         66.71         73.57         2.45 o                         
  -1  13   0         20.76         20.51         1.37 o                         
   0  13   0          1.43          0.62         0.81 o                         
   1  13   0          2.61          0.03         0.56 o                         
   2  13   0         66.32         66.75         2.13 o                         
   3  13   0         40.90         44.32         1.76 o                         
   4  13   0          0.27         -0.56         0.56 o                         
   5  13   0         28.40         30.12         1.97 o                         
  -4 -13   1         28.51         25.61         1.51 o                         
  -3 -13   1         16.36         13.67         1.15 o                         
  -2 -13   1          0.70         -0.17         0.78 o                         
  -1 -13   1          6.73          6.90         0.93 o                         
   0 -13   1         96.28        102.43         2.80 o                         
   1 -13   1         11.98         11.55         1.54 o                         
   2 -13   1         80.09         89.57         2.75 o                         
  -6 -12   1         15.59         14.57         1.35 o                         
  -5 -12   1        121.20        115.73         2.42 o                         
  -4 -12   1         28.85         24.02         1.32 o                         
  -3 -12   1         53.37         51.49         1.56 o                         
  -2 -12   1         42.78         44.35         1.91 o                         
  -1 -12   1          0.59          0.30         0.53 o                         
   0 -12   1        194.88        185.72         3.37 o                         
   1 -12   1          6.90          6.01         0.72 o                         
   2 -12   1          1.27         -0.46         0.46 o                         
   3 -12   1         19.61         20.49         1.47 o                         
   4 -12   1        118.78        130.10         6.30 o                         
  -7 -11   1         32.56         30.69         1.88 o                         
  -6 -11   1          4.48          2.23         0.62 o                         
  -5 -11   1          9.08          7.36         0.83 o                         
  -4 -11   1          0.00         -0.40         0.40 o                         
  -3 -11   1         16.05         13.04         0.86 o                         
  -2 -11   1        174.62        170.04         2.62 o                         
  -1 -11   1          5.74          7.46         0.82 o                         
   0 -11   1        232.20        213.81         3.45 o                         
   1 -11   1         19.64         18.39         1.20 o                         
   2 -11   1        101.93        102.10         2.22 o                         
   3 -11   1         26.31         21.39         1.38 o                         
   4 -11   1         10.72          8.97         0.97 o                         
   5 -11   1         13.97          8.76         1.29 o                         
  -8 -10   1          1.11         -0.71         0.71 o                         
  -7 -10   1         78.24         75.97         2.03 o                         
  -6 -10   1         11.17          7.07         0.74 o                         
  -5 -10   1         63.58         70.54         1.68 o                         
  -4 -10   1        973.93        926.27         8.86 o                         
  -3 -10   1        363.15        359.47         4.41 o                         
  -2 -10   1        258.33        250.54         3.46 o                         
  -1 -10   1        138.40        134.38         2.38 o                         
   0 -10   1        391.24        384.12         4.73 o                         
   1 -10   1          5.09          1.82         0.51 o                         
   2 -10   1          6.76          5.83         0.67 o                         
   3 -10   1        119.33        125.05         2.39 o                         
   4 -10   1         90.24         84.41         1.97 o                         
   5 -10   1         81.67         76.35         2.06 o                         
   6 -10   1          0.06         -0.65         0.85 o                         
  -9  -9   1          2.78          0.22         0.84 o                         
  -8  -9   1         11.51         10.25         0.90 o                         
  -7  -9   1          1.11         -0.42         0.42 o                         
  -6  -9   1         16.54         11.96         0.89 o                         
  -5  -9   1        297.54        276.50         3.40 o                         
  -4  -9   1        350.32        365.60         4.28 o                         
  -3  -9   1          2.86          3.39         0.51 o                         
  -2  -9   1         12.50         11.01         0.81 o                         
  -1  -9   1          9.17          6.13         0.56 o                         
   0  -9   1        145.55        152.73         2.80 o                         
   1  -9   1          2.07          1.45         0.47 o                         
   2  -9   1          0.03         -0.21         0.37 o                         
   3  -9   1        738.86        721.80         6.99 o                         
   4  -9   1         17.93         13.42         0.87 o                         
   5  -9   1         18.58         17.25         1.10 o                         
   6  -9   1          2.98          1.64         0.58 o                         
   7  -9   1        178.86        210.75         7.48 o                         
  -9  -8   1          6.15          5.62         1.04 o                         
  -8  -8   1        129.46        121.80         2.48 o                         
  -7  -8   1         60.61         48.73         1.58 o                         
  -6  -8   1         16.81         13.03         0.86 o                         
  -5  -8   1        248.02        243.12         3.27 o                         
  -4  -8   1          3.73          4.58         0.50 o                         
  -3  -8   1        466.76        454.60         4.55 o                         
  -2  -8   1        164.34        162.31         2.64 o                         
  -1  -8   1        182.59        190.20         2.78 o                         
   0  -8   1        387.31        380.66         4.44 o                         
   1  -8   1        280.29        288.40         3.64 o                         
   2  -8   1         45.01         48.64         1.23 o                         
   3  -8   1        297.92        291.92         3.98 o                         
   4  -8   1        148.98        143.44         2.42 o                         
   5  -8   1         29.28         26.21         1.22 o                         
   6  -8   1         47.12         44.92         1.50 o                         
   7  -8   1         80.93         95.92         2.69 o                         
   8  -8   1        241.38        256.19         4.69 o                         
  -9  -7   1         19.86         14.24         1.06 o                         
  -8  -7   1          3.95          1.58         0.58 o                         
  -7  -7   1         21.83         21.73         1.25 o                         
  -6  -7   1          0.98          0.40         0.45 o                         
  -5  -7   1          1.31          1.50         0.44 o                         
  -4  -7   1          0.13          0.20         0.31 o                         
  -3  -7   1        173.97        164.12         2.29 o                         
  -2  -7   1        345.12        360.01         3.88 o                         
  -1  -7   1        274.21        309.82         3.78 o                         
   0  -7   1         22.53         22.69         0.91 o                         
   1  -7   1        234.41        248.49         3.15 o                         
   2  -7   1        104.10         97.20         1.60 o                         
   3  -7   1        815.02        800.61         7.05 o                         
   4  -7   1        527.78        498.80         4.85 o                         
   5  -7   1        102.81        100.94         2.07 o                         
   6  -7   1        121.26        120.69         2.57 o                         
   7  -7   1         31.40         32.64         1.55 o                         
   8  -7   1        189.04        170.45         3.46 o                         
 -10  -6   1          0.29         -0.62         0.62 o                         
  -9  -6   1         29.58         26.95         1.45 o                         
  -8  -6   1         36.02         39.61         1.61 o                         
  -7  -6   1        240.80        235.16         3.11 o                         
  -6  -6   1        104.06        114.13         2.11 o                         
  -5  -6   1         46.91         36.36         1.37 o                         
  -4  -6   1          3.19          1.69         0.31 o                         
  -3  -6   1        177.72        156.16         2.08 o                         
  -2  -6   1        151.74        147.68         2.02 o                         
  -1  -6   1        941.80       1001.83         8.88 o                         
   0  -6   1        195.55        225.78         2.68 o                         
   1  -6   1          4.43          5.98         0.56 o                         
   2  -6   1        318.63        323.45         3.21 o                         
   3  -6   1         66.03         59.95         1.24 o                         
   4  -6   1       2023.07       2019.47        15.11 o                         
   5  -6   1        159.08        154.15         2.48 o                         
   6  -6   1        480.57        479.03         5.18 o                         
   7  -6   1        157.38        153.58         2.95 o                         
   8  -6   1        156.67        148.12         2.89 o                         
   9  -6   1         16.85         13.86         1.15 o                         
 -10  -5   1         26.94         33.53         1.43 o                         
  -9  -5   1         67.08         69.31         1.77 o                         
  -8  -5   1          1.33          0.54         0.55 o                         
  -7  -5   1        118.43        123.94         2.17 o                         
  -6  -5   1        236.46        246.54         3.33 o                         
  -5  -5   1         73.10         85.50         1.60 o                         
  -4  -5   1         16.00         23.98         1.14 o                         
  -3  -5   1         78.63        111.83         1.70 o                         
  -2  -5   1        488.78        497.74         4.49 o                         
  -1  -5   1        126.67        145.81         2.04 o                         
   0  -5   1       2187.69       2196.76        58.26 o                         
   1  -5   1         17.36         17.71         0.82 o                         
   2  -5   1         33.65         42.16         0.87 o                         
   3  -5   1         17.25         23.28         0.80 o                         
   4  -5   1       1774.23       1861.13        15.32 o                         
   5  -5   1        265.75        257.23         3.21 o                         
   6  -5   1         88.36         99.43         2.18 o                         
   7  -5   1         16.98         17.48         1.11 o                         
   8  -5   1         22.70         21.57         1.27 o                         
   9  -5   1         23.45         17.68         1.21 o                         
 -10  -4   1          2.76          1.93         0.57 o                         
  -9  -4   1         21.51         25.88         1.13 o                         
  -8  -4   1          2.75          2.41         0.51 o                         
  -7  -4   1         18.45         20.40         0.95 o                         
  -6  -4   1        183.21        180.81         2.62 o                         
  -5  -4   1         15.60         16.88         0.75 o                         
  -4  -4   1        524.95        554.94         5.03 o                         
  -3  -4   1         14.33         27.33         0.71 o                         
  -2  -4   1        433.62        432.92         4.56 o                         
  -1  -4   1          0.19          1.05         0.25 o                         
   0  -4   1         55.70         66.39         1.17 o                         
   1  -4   1        482.40        468.83         4.78 o                         
   2  -4   1       1110.94       1164.82         8.68 o                         
   3  -4   1         58.88         52.91         1.16 o                         
   4  -4   1       2864.60       2741.60        32.60 o                         
   5  -4   1        220.19        221.86         2.75 o                         
   6  -4   1       1185.33       1188.44        10.79 o                         
   7  -4   1        106.72        106.87         3.07 o                         
   8  -4   1         82.70         80.55         2.00 o                         
   9  -4   1         15.03         14.29         1.03 o                         
  10  -4   1          0.67         -0.36         0.91 o                         
 -10  -3   1          0.14         -0.18         0.35 o                         
  -9  -3   1         46.19         50.90         1.43 o                         
  -8  -3   1        133.48        137.58         2.47 o                         
  -7  -3   1         48.08         48.99         1.29 o                         
  -6  -3   1         29.25         23.84         0.92 o                         
  -5  -3   1         46.57         58.02         1.24 o                         
  -4  -3   1          3.92          9.75         0.52 o                         
  -3  -3   1          0.60          0.47         0.20 o                         
  -2  -3   1          1.01          2.43         0.24 o                         
  -1  -3   1        246.23        231.54         3.66 o                         
   0  -3   1        356.77        358.82         3.38 o                         
   1  -3   1       2374.89       2420.30        54.96 o                         
   2  -3   1       4824.57       4596.37        92.53 o                         
   3  -3   1       1665.59       1673.57        20.24 o                         
   4  -3   1       1302.44       1373.73        10.76 o                         
   5  -3   1         30.53         42.84         1.42 o                         
   6  -3   1         75.73         81.44         1.76 o                         
   7  -3   1        668.71        577.21         6.62 o                         
   8  -3   1          4.52          7.41         0.79 o                         
   9  -3   1          0.65         -0.47         0.48 o                         
  10  -3   1         15.96         15.94         1.16 o                         
 -10  -2   1          5.00          4.73         0.83 o                         
  -9  -2   1         36.89         32.90         1.08 o                         
  -8  -2   1        336.65        323.91         3.76 o                         
  -7  -2   1        121.48        116.39         1.93 o                         
  -6  -2   1        358.11        329.77         3.34 o                         
  -5  -2   1        434.75        412.99         3.75 o                         
  -4  -2   1         90.43         80.09         1.13 o                         
  -3  -2   1         88.43         83.92         1.06 o                         
  -2  -2   1          3.45          5.57         0.30 o                         
  -1  -2   1        456.84        387.18         3.33 o                         
   0  -2   1        297.14        254.14         2.26 o                         
   1  -2   1       2990.89       2890.91        58.38 o                         
   2  -2   1       5578.60       5195.58        97.70 o                         
   3  -2   1       2834.98       2898.57        89.87 o                         
   4  -2   1        808.98        804.09         6.67 o                         
   5  -2   1         88.70         89.85         1.59 o                         
   6  -2   1         48.90         42.95         1.16 o                         
   7  -2   1         59.28         48.71         1.26 o                         
   8  -2   1        163.06        134.09         2.31 o                         
   9  -2   1         19.82         17.84         1.09 o                         
  10  -2   1         64.11         64.51         1.98 o                         
 -10  -1   1         41.34         40.43         1.71 o                         
  -9  -1   1          3.52          3.96         0.66 o                         
  -8  -1   1        107.14         93.15         1.49 o                         
  -7  -1   1         16.82         15.00         0.67 o                         
  -6  -1   1        119.65        121.09         1.66 o                         
  -5  -1   1         70.68        109.33         1.45 o                         
  -4  -1   1        456.14        462.45         3.72 o                         
  -3  -1   1          3.09          1.67         0.19 o                         
  -2  -1   1          6.53          8.77         0.29 o                         
  -1  -1   1        471.22        433.53        10.07 o                         
   0  -1   1        740.70        660.78        19.32 o                         
   1  -1   1        681.43        639.19        17.64 o                         
   2  -1   1       2959.21       2736.93        54.98 o                         
   3  -1   1        172.48        180.33         2.15 o                         
   4  -1   1       4084.71       4143.25       114.58 o                         
   5  -1   1         56.02         51.09         1.27 o                         
   6  -1   1         41.41         41.46         1.16 o                         
   7  -1   1        105.17        111.28         2.07 o                         
   8  -1   1         65.95         65.10         1.49 o                         
   9  -1   1         30.58         33.16         1.34 o                         
  10  -1   1         62.07         70.04         2.00 o                         
 -10   0   1         32.73         35.08         1.47 o                         
  -9   0   1        128.97        141.49         2.75 o                         
  -8   0   1         11.50          6.93         0.58 o                         
  -7   0   1          1.11          4.42         0.47 o                         
  -6   0   1          9.44         10.37         0.42 o                         
  -5   0   1        107.13        112.51         1.46 o                         
  -4   0   1          0.22         -0.15         0.15 o                         
  -3   0   1         58.37         63.30         0.87 o                         
  -2   0   1        215.40        224.81         2.16 o                         
   1   0   1       2814.76       2231.81       336.67 o                         
   2   0   1       1549.76       1475.21        46.27 o                         
   3   0   1        240.31        233.04         2.28 o                         
   4   0   1         28.75         24.34         0.66 o                         
   5   0   1        152.89        144.09         1.85 o                         
   6   0   1         48.74         53.45         0.93 o                         
   7   0   1        677.21        663.83         5.92 o                         
   8   0   1         37.17         35.27         1.19 o                         
   9   0   1          2.65          0.67         0.49 o                         
  10   0   1         38.85         40.73         1.84 o                         
  11   0   1          7.46          5.16         0.77 o                         
 -10   1   1          4.24          4.56         0.63 o                         
  -9   1   1          0.08          0.01         0.39 o                         
  -8   1   1         10.58         11.63         0.76 o                         
  -7   1   1        144.23        144.27         2.23 o                         
  -6   1   1         25.67         28.73         0.93 o                         
  -5   1   1        711.53        743.23         6.37 o                         
  -4   1   1        249.25        265.96         2.54 o                         
  -3   1   1        629.44        653.76         4.86 o                         
  -2   1   1        416.03        379.59         2.92 o                         
  -1   1   1        366.39        377.04         2.90 o                         
   0   1   1        765.47        715.55        26.13 o                         
   1   1   1       1052.45        946.73        21.77 o                         
   2   1   1        364.33        353.63         2.95 o                         
   3   1   1         58.80         65.33         1.33 o                         
   4   1   1        103.47        116.13         1.65 o                         
   5   1   1          2.29          0.64         0.25 o                         
   6   1   1         47.91         48.42         1.27 o                         
   7   1   1        913.75        889.82         7.34 o                         
   8   1   1         50.44         54.58         1.17 o                         
   9   1   1         30.80         26.77         1.15 o                         
  10   1   1          1.86          0.03         0.48 o                         
  11   1   1        225.22        250.38         6.32 o                         
 -10   2   1          6.13          1.88         0.57 o                         
  -9   2   1          5.15          8.91         0.71 o                         
  -8   2   1          4.20          3.55         0.66 o                         
  -7   2   1         91.26         99.19         2.01 o                         
  -6   2   1          3.08          3.49         0.49 o                         
  -5   2   1        134.50        130.35         2.05 o                         
  -4   2   1        299.03        326.35         3.35 o                         
  -3   2   1        308.32        334.15         3.08 o                         
  -2   2   1         63.69         64.59         0.95 o                         
  -1   2   1        113.45        112.78         1.30 o                         
   0   2   1       2628.30       2377.19        50.38 o                         
   1   2   1        404.98        417.24         3.56 o                         
   2   2   1       1632.19       1529.60        61.08 o                         
   3   2   1       1302.11       1152.55        44.59 o                         
   4   2   1         34.41         29.47         0.69 o                         
   5   2   1        270.20        293.87         3.20 o                         
   6   2   1         78.54         79.85         1.45 o                         
   7   2   1        547.75        567.69         5.14 o                         
   8   2   1         44.53         45.84         1.20 o                         
   9   2   1          4.72          2.39         0.45 o                         
  10   2   1          0.36          0.78         0.59 o                         
  11   2   1          0.08          0.07         0.70 o                         
  -9   3   1         28.98         33.21         1.42 o                         
  -8   3   1          0.39         -0.22         0.41 o                         
  -7   3   1          0.39         -0.13         0.40 o                         
  -6   3   1         68.16         75.99         1.65 o                         
  -5   3   1        208.27        199.78         2.63 o                         
  -4   3   1          5.10          7.18         0.44 o                         
  -3   3   1         82.57         82.05         1.28 o                         
  -2   3   1       1639.99       1652.16        38.96 o                         
  -1   3   1         23.00         18.31         0.45 o                         
   0   3   1        836.56        789.18         6.89 o                         
   1   3   1         67.16         57.23         1.20 o                         
   2   3   1        727.04        667.08         5.08 o                         
   3   3   1        443.64        442.45         4.20 o                         
   4   3   1        103.84        116.49         1.26 o                         
   5   3   1        275.48        317.51         3.22 o                         
   6   3   1        198.55        198.48         2.88 o                         
   7   3   1        264.45        252.32         3.23 o                         
   8   3   1        738.36        720.31         6.95 o                         
   9   3   1         28.80         26.91         1.16 o                         
  10   3   1        145.33        144.13         3.07 o                         
  11   3   1          4.16          1.39         0.67 o                         
  -9   4   1          0.20          0.11         0.56 o                         
  -8   4   1         57.58         63.33         1.68 o                         
  -7   4   1          0.12          0.15         0.38 o                         
  -6   4   1          1.66         -0.34         0.34 o                         
  -5   4   1        213.90        182.67         2.77 o                         
  -4   4   1          5.18          5.94         0.62 o                         
  -3   4   1         17.82         14.11         0.58 o                         
  -2   4   1         13.75         16.79         0.72 o                         
  -1   4   1         11.15         12.45         0.63 o                         
   0   4   1       1197.20       1167.44        12.88 o                         
   1   4   1         25.57         24.06         0.76 o                         
   2   4   1        341.80        331.01         3.15 o                         
   3   4   1       1511.63       1463.32        35.65 o                         
   4   4   1          4.81          7.89         0.40 o                         
   5   4   1         65.39         83.85         1.51 o                         
   6   4   1         53.11         55.48         1.32 o                         
   7   4   1        195.96        198.05         3.10 o                         
   8   4   1         15.00         15.18         0.92 o                         
   9   4   1          0.24          0.46         0.44 o                         
  10   4   1          3.59          4.91         0.63 o                         
  11   4   1          0.01         -0.67         0.67 o                         
  -9   5   1         73.85         80.38         2.29 o                         
  -8   5   1          6.33          5.97         1.10 o                         
  -7   5   1          6.89          6.48         0.68 o                         
  -6   5   1         33.24         34.31         1.28 o                         
  -5   5   1        940.00        869.21         7.82 o                         
  -4   5   1        171.61        159.70         2.49 o                         
  -3   5   1         37.91         32.09         0.95 o                         
  -2   5   1          7.19          8.16         0.49 o                         
  -1   5   1        482.04        493.08         4.83 o                         
   0   5   1        132.02        135.23         1.77 o                         
   1   5   1         14.32         17.70         0.78 o                         
   2   5   1       1136.51       1159.25        11.10 o                         
   3   5   1         36.93         39.65         0.88 o                         
   4   5   1         10.56         11.26         0.72 o                         
   5   5   1        178.20        175.20         2.41 o                         
   6   5   1          3.50          2.15         0.43 o                         
   7   5   1         34.83         30.79         1.26 o                         
   8   5   1         28.72         31.17         1.39 o                         
   9   5   1         33.87         35.19         1.38 o                         
  10   5   1         83.04         83.01         2.09 o                         
  11   5   1         41.57         41.77         1.96 o                         
  -8   6   1          0.33         -0.44         0.64 o                         
  -7   6   1         15.55         13.14         0.92 o                         
  -6   6   1        121.27        123.67         2.54 o                         
  -5   6   1         23.58         19.19         1.00 o                         
  -4   6   1          4.19          3.74         0.46 o                         
  -3   6   1          2.49          1.21         0.36 o                         
  -2   6   1         74.74         81.17         1.46 o                         
  -1   6   1          0.43          1.39         0.35 o                         
   0   6   1        125.42        139.42         2.23 o                         
   1   6   1        168.13        158.20         2.36 o                         
   2   6   1          0.11          1.02         0.29 o                         
   3   6   1        182.51        197.29         2.48 o                         
   4   6   1          3.28          4.04         0.44 o                         
   5   6   1          1.13          3.94         0.39 o                         
   6   6   1         16.74         13.61         0.88 o                         
   7   6   1          6.45          5.15         0.60 o                         
   8   6   1        246.69        237.40         3.77 o                         
   9   6   1          2.50          2.64         0.62 o                         
  10   6   1         39.67         41.42         1.65 o                         
  -8   7   1          0.25          0.06         0.60 o                         
  -7   7   1          0.82         -0.42         0.50 o                         
  -6   7   1          1.08          1.24         0.45 o                         
  -5   7   1         64.26         71.11         1.69 o                         
  -4   7   1        153.75        152.21         2.21 o                         
  -3   7   1        334.90        324.99         4.48 o                         
  -2   7   1         23.34         21.55         1.02 o                         
  -1   7   1         71.71         70.43         1.54 o                         
   0   7   1        101.17        108.75         1.89 o                         
   1   7   1        139.78        128.13         2.06 o                         
   2   7   1        717.87        744.08         6.75 o                         
   3   7   1         38.62         39.26         1.14 o                         
   4   7   1          0.00          0.02         0.28 o                         
   5   7   1         15.30         17.44         0.82 o                         
   6   7   1         37.63         49.07         1.57 o                         
   7   7   1         47.78         49.51         1.60 o                         
   8   7   1         91.74         87.49         1.98 o                         
   9   7   1         19.58         18.87         1.25 o                         
  10   7   1          6.77          7.49         0.96 o                         
  -7   8   1         59.52         65.79         2.11 o                         
  -6   8   1          3.77          2.37         0.53 o                         
  -5   8   1         23.65         25.29         1.13 o                         
  -4   8   1          4.68          3.13         0.54 o                         
  -3   8   1         23.85         22.93         1.39 o                         
  -2   8   1       1012.18       1016.18        10.27 o                         
  -1   8   1         10.12          9.03         0.69 o                         
   0   8   1         49.38         45.11         1.28 o                         
   1   8   1        458.06        473.00         5.01 o                         
   2   8   1         34.91         31.94         1.12 o                         
   3   8   1         16.31         11.13         0.70 o                         
   4   8   1         23.90         31.20         1.15 o                         
   5   8   1          0.30         -0.52         0.52 o                         
   6   8   1         10.12          6.63         0.74 o                         
   7   8   1        261.88        245.73         4.07 o                         
   8   8   1          2.87          2.84         0.62 o                         
   9   8   1         24.01         18.54         1.28 o                         
  10   8   1         22.41         22.32         1.59 o                         
  -6   9   1          5.87          5.18         1.07 o                         
  -5   9   1          2.65          1.81         1.02 o                         
  -4   9   1          0.08         -0.47         0.47 o                         
  -3   9   1         23.89         26.49         1.22 o                         
  -2   9   1        141.52        136.09         3.33 o                         
  -1   9   1        495.54        488.61         5.66 o                         
   0   9   1         30.51         28.35         1.20 o                         
   1   9   1        204.28        211.18         2.99 o                         
   2   9   1        116.98        117.83         2.21 o                         
   3   9   1        134.27        126.36         2.19 o                         
   4   9   1        235.00        224.82         2.88 o                         
   5   9   1          1.05          0.33         0.36 o                         
   6   9   1          7.01          3.64         0.70 o                         
   7   9   1         46.08         47.33         1.77 o                         
   8   9   1         12.98         12.68         1.03 o                         
   9   9   1         34.09         31.58         2.02 o                         
  -5  10   1        100.31        105.33         4.69 o                         
  -4  10   1          0.09         -0.08         0.74 o                         
  -3  10   1          2.49          1.80         0.76 o                         
  -2  10   1         88.40         86.77         2.17 o                         
  -1  10   1        139.82        144.84         2.78 o                         
   0  10   1         23.30         21.51         1.14 o                         
   1  10   1         85.84         79.49         1.89 o                         
   2  10   1          2.11          1.66         0.48 o                         
   3  10   1          0.23          0.30         0.40 o                         
   4  10   1         43.96         39.75         1.59 o                         
   5  10   1        197.04        202.47         3.04 o                         
   6  10   1         34.20         34.15         1.57 o                         
   7  10   1          0.00         -0.50         0.54 o                         
   8  10   1         12.85         10.94         0.99 o                         
   9  10   1         16.70         15.66         2.57 o                         
  -4  11   1          0.73          0.20         0.87 o                         
  -3  11   1          0.54         -0.56         1.00 o                         
  -2  11   1         22.55         20.51         1.18 o                         
  -1  11   1          7.03          4.14         0.74 o                         
   0  11   1         41.34         42.23         1.53 o                         
   1  11   1          1.70          2.82         0.64 o                         
   2  11   1        352.00        365.73         4.55 o                         
   3  11   1         67.66         63.13         1.77 o                         
   4  11   1         22.66         23.79         1.11 o                         
   5  11   1          2.57          2.92         0.60 o                         
   6  11   1        279.17        275.23         4.23 o                         
   7  11   1         11.59         11.97         0.99 o                         
   8  11   1          0.01         -0.75         0.75 o                         
  -3  12   1          2.04          0.43         0.95 o                         
  -2  12   1          3.57          2.65         0.69 o                         
  -1  12   1          0.15          0.23         0.56 o                         
   0  12   1         50.37         49.56         2.88 o                         
   1  12   1          9.32          8.24         0.87 o                         
   2  12   1        192.71        195.68         3.53 o                         
   3  12   1          0.41          0.01         0.54 o                         
   4  12   1          0.04         -0.47         0.47 o                         
   5  12   1         65.53         70.63         1.92 o                         
   6  12   1         58.09         50.21         1.96 o                         
   7  12   1         20.62         19.57         1.49 o                         
  -1  13   1         18.65         16.93         1.46 o                         
   0  13   1          4.95          1.86         0.75 o                         
   1  13   1         46.75         42.25         2.62 o                         
   2  13   1         77.69         71.19         2.11 o                         
   3  13   1          0.43         -0.52         0.58 o                         
   4  13   1         41.36         36.71         1.61 o                         
   5  13   1          0.53         -0.67         0.67 o                         
  -4 -13   2          1.01         -0.67         0.67 o                         
  -3 -13   2         23.96         30.90         1.62 o                         
  -2 -13   2         20.13         22.57         1.45 o                         
  -1 -13   2         93.98         90.35         2.40 o                         
   0 -13   2          0.52         -0.52         0.52 o                         
   1 -13   2         95.30        101.54         2.60 o                         
   2 -13   2        104.58        121.42         3.41 o                         
  -6 -12   2         35.90         31.38         1.87 o                         
  -5 -12   2          0.29          0.85         0.62 o                         
  -4 -12   2          6.73          7.17         0.79 o                         
  -3 -12   2         19.33         14.85         1.33 o                         
  -2 -12   2         16.21         19.40         1.08 o                         
  -1 -12   2        121.13        118.50         2.79 o                         
   0 -12   2          8.28          8.60         0.94 o                         
   1 -12   2          9.48          9.55         0.83 o                         
   2 -12   2          1.54          0.82         0.44 o                         
   3 -12   2         55.13         70.26         3.14 o                         
   4 -12   2         76.71         96.63         3.08 o                         
  -7 -11   2         42.16         46.85         3.12 o                         
  -6 -11   2         19.98         23.55         1.35 o                         
  -5 -11   2          2.49          2.39         0.64 o                         
  -4 -11   2          1.09          0.81         0.42 o                         
  -3 -11   2         60.23         54.44         1.62 o                         
  -2 -11   2          6.00          7.54         0.80 o                         
  -1 -11   2         28.64         22.02         1.19 o                         
   0 -11   2         81.37         76.92         2.27 o                         
   1 -11   2         38.68         34.47         1.45 o                         
   2 -11   2         19.87         19.75         1.19 o                         
   3 -11   2         28.91         33.64         1.71 o                         
   4 -11   2         11.10         15.16         1.05 o                         
   5 -11   2         18.43         13.62         1.21 o                         
  -7 -10   2         11.17         10.39         1.54 o                         
  -6 -10   2         35.62         38.01         1.47 o                         
  -5 -10   2        140.65        126.09         2.20 o                         
  -4 -10   2          7.05          3.06         0.54 o                         
  -3 -10   2         33.09         35.53         1.33 o                         
  -2 -10   2         11.05         13.40         0.83 o                         
  -1 -10   2        538.84        546.15         5.75 o                         
   0 -10   2          1.44          0.12         0.45 o                         
   1 -10   2          1.13          0.17         0.40 o                         
   2 -10   2          0.03         -0.36         0.36 o                         
   3 -10   2          0.22         -0.35         0.41 o                         
   4 -10   2          2.80          1.58         0.55 o                         
   5 -10   2          0.05         -0.48         0.48 o                         
   6 -10   2          9.88          6.63         1.01 o                         
  -8  -9   2          3.47          3.18         0.80 o                         
  -7  -9   2          0.89          2.63         0.69 o                         
  -6  -9   2         27.92         33.01         1.34 o                         
  -5  -9   2         23.58         26.80         1.27 o                         
  -4  -9   2        135.88        131.93         2.74 o                         
  -3  -9   2         18.25         21.27         1.38 o                         
  -2  -9   2          0.16         -0.30         0.35 o                         
  -1  -9   2          1.99          2.10         0.49 o                         
   0  -9   2        296.67        281.18         4.15 o                         
   1  -9   2          2.48          0.94         0.41 o                         
   2  -9   2        137.67        132.56         2.19 o                         
   3  -9   2        104.52         97.77         2.06 o                         
   4  -9   2          0.75         -0.37         0.39 o                         
   5  -9   2          1.16          1.63         0.58 o                         
   6  -9   2          1.35          0.32         0.48 o                         
   7  -9   2          0.84          0.38         0.59 o                         
  -9  -8   2          9.91         13.86         1.25 o                         
  -8  -8   2          0.46         -0.02         0.50 o                         
  -7  -8   2          0.08         -0.07         0.38 o                         
  -6  -8   2          0.07          0.04         0.42 o                         
  -5  -8   2          0.06          0.32         0.27 o                         
  -4  -8   2         46.85         54.72         1.55 o                         
  -3  -8   2        253.77        231.83         3.44 o                         
  -2  -8   2        948.96        929.05         7.86 o                         
  -1  -8   2         76.12         79.25         1.40 o                         
   0  -8   2        260.58        270.69         3.65 o                         
   1  -8   2        181.28        187.19         2.62 o                         
   2  -8   2         50.19         43.65         1.23 o                         
   3  -8   2         31.76         35.67         1.27 o                         
   4  -8   2          0.03         -0.24         0.36 o                         
   5  -8   2         45.84         48.62         1.38 o                         
   6  -8   2        203.35        203.19         3.27 o                         
   7  -8   2        166.03        164.27         2.95 o                         
   8  -8   2         17.32          7.32         1.06 o                         
  -9  -7   2         31.95         33.61         1.79 o                         
  -8  -7   2         66.25         56.70         1.59 o                         
  -7  -7   2         22.49         25.26         1.14 o                         
  -6  -7   2        452.26        403.46         5.20 o                         
  -5  -7   2          0.61          0.76         0.50 o                         
  -4  -7   2         10.49         13.39         0.72 o                         
  -3  -7   2         22.45         21.62         0.89 o                         
  -2  -7   2         51.87         45.10         1.09 o                         
  -1  -7   2          0.36          1.75         0.41 o                         
   0  -7   2         22.74         28.45         0.94 o                         
   1  -7   2         12.94          8.16         0.58 o                         
   2  -7   2          8.22         10.95         0.63 o                         
   3  -7   2        634.44        618.92         6.17 o                         
   4  -7   2          3.72          1.76         0.42 o                         
   5  -7   2        355.66        346.77         4.45 o                         
   6  -7   2        273.76        294.37         3.93 o                         
   7  -7   2         33.21         29.81         1.06 o                         
   8  -7   2        730.27        768.88         9.19 o                         
  -9  -6   2         93.32        100.14         2.25 o                         
  -8  -6   2          5.83          5.58         0.63 o                         
  -7  -6   2         90.59         95.46         2.58 o                         
  -6  -6   2        189.25        193.19         2.67 o                         
  -5  -6   2         49.30         36.18         1.16 o                         
  -4  -6   2         12.06          9.75         0.58 o                         
  -3  -6   2        383.94        397.48         4.73 o                         
  -2  -6   2         87.98         76.64         1.42 o                         
  -1  -6   2          0.32         -0.20         0.24 o                         
   0  -6   2          4.62          4.20         0.44 o                         
   1  -6   2        214.02        217.07         2.58 o                         
   2  -6   2          2.41          2.78         0.40 o                         
   3  -6   2        301.16        288.92         3.30 o                         
   4  -6   2        511.61        493.57         5.18 o                         
   5  -6   2        590.40        605.00         6.23 o                         
   6  -6   2        213.20        223.15         3.23 o                         
   7  -6   2          1.09          0.62         0.48 o                         
   8  -6   2        174.54        163.52         3.41 o                         
   9  -6   2          3.81          0.76         1.21 o                         
 -10  -5   2          1.01          0.42         0.65 o                         
  -9  -5   2         29.53         39.78         1.60 o                         
  -8  -5   2         68.92         68.58         1.73 o                         
  -7  -5   2        185.52        197.22         3.15 o                         
  -6  -5   2         31.59         32.81         1.24 o                         
  -5  -5   2        837.81        808.17         7.52 o                         
  -4  -5   2         33.85         42.82         0.88 o                         
  -3  -5   2        443.35        442.80         4.43 o                         
  -2  -5   2        577.92        666.79         6.25 o                         
  -1  -5   2        488.65        565.77         5.36 o                         
   0  -5   2         25.99         28.45         0.81 o                         
   1  -5   2        437.45        497.93         4.90 o                         
   2  -5   2        123.08        132.12         1.83 o                         
   3  -5   2        207.71        236.57         3.06 o                         
   4  -5   2         70.48         68.32         1.96 o                         
   5  -5   2        178.34        186.40         2.76 o                         
   6  -5   2        897.40        859.50         7.35 o                         
   7  -5   2          0.14         -0.39         0.39 o                         
   8  -5   2         93.42         89.21         2.35 o                         
   9  -5   2          0.21         -0.59         0.59 o                         
 -10  -4   2        108.60        120.06         2.68 o                         
  -9  -4   2          0.05          0.32         0.49 o                         
  -8  -4   2        172.98        178.52         2.66 o                         
  -7  -4   2          0.48          0.65         0.40 o                         
  -6  -4   2         70.01         67.38         1.59 o                         
  -5  -4   2         10.96          8.11         0.57 o                         
  -4  -4   2        637.84        644.17         5.75 o                         
  -3  -4   2        451.75        436.96         3.66 o                         
  -2  -4   2         26.40         20.37         0.79 o                         
  -1  -4   2          0.02          0.35         0.17 o                         
   0  -4   2        443.29        445.38         3.87 o                         
   1  -4   2        127.87        141.59         1.74 o                         
   2  -4   2         47.12         44.32         1.00 o                         
   3  -4   2        113.90        110.09         1.84 o                         
   4  -4   2        236.49        248.31         3.17 o                         
   5  -4   2        562.18        565.69         5.71 o                         
   6  -4   2        900.63        870.49         8.96 o                         
   7  -4   2          2.77          2.82         0.62 o                         
   8  -4   2          8.27          8.42         0.84 o                         
   9  -4   2         57.82         57.28         1.84 o                         
  10  -4   2         19.05         20.67         1.42 o                         
 -10  -3   2          0.03         -0.40         0.40 o                         
  -9  -3   2          6.92          7.60         0.58 o                         
  -8  -3   2        111.50        110.89         1.95 o                         
  -7  -3   2         92.45         93.92         1.83 o                         
  -6  -3   2          8.44          6.78         0.55 o                         
  -5  -3   2         78.53         78.57         1.40 o                         
  -4  -3   2          6.95          5.58         0.34 o                         
  -3  -3   2        181.14        193.76         2.25 o                         
  -2  -3   2       1700.10       1792.64        37.91 o                         
  -1  -3   2       2608.71       2641.63        56.50 o                         
   0  -3   2        503.27        496.10         3.83 o                         
   1  -3   2        151.04        152.72         1.66 o                         
   2  -3   2        144.75        145.97         1.95 o                         
   3  -3   2        299.28        327.25         3.35 o                         
   4  -3   2        151.56        170.04         2.93 o                         
   5  -3   2         74.33         95.32         1.57 o                         
   6  -3   2        231.07        202.64         2.98 o                         
   7  -3   2        114.26        131.14         3.05 o                         
   8  -3   2         47.11         48.02         1.71 o                         
   9  -3   2         16.16         12.99         1.15 o                         
  10  -3   2         32.87         39.90         2.10 o                         
 -10  -2   2         51.89         47.45         1.31 o                         
  -9  -2   2          0.45          1.07         0.77 o                         
  -8  -2   2        123.93        120.28         1.83 o                         
  -7  -2   2        398.18        381.20         3.97 o                         
  -6  -2   2        687.45        675.92         5.74 o                         
  -5  -2   2         87.00         74.82         1.22 o                         
  -4  -2   2         79.24         77.46         1.38 o                         
  -3  -2   2        491.58        508.58         4.29 o                         
  -2  -2   2        215.97        236.76         2.15 o                         
  -1  -2   2         74.11         76.95         0.95 o                         
   0  -2   2         14.53         11.03         0.35 o                         
   1  -2   2          9.95          8.89         0.41 o                         
   2  -2   2       1511.15       1408.86        37.79 o                         
   3  -2   2        174.98        171.03         2.04 o                         
   4  -2   2        322.41        319.75         3.22 o                         
   5  -2   2         32.20         34.79         0.72 o                         
   6  -2   2         22.36         21.62         0.87 o                         
   7  -2   2         24.66         34.50         1.10 o                         
   8  -2   2        140.13        129.18         2.23 o                         
   9  -2   2        132.78        127.43         2.76 o                         
  10  -2   2          1.60          0.48         0.55 o                         
 -10  -1   2         49.82         54.72         2.94 o                         
  -9  -1   2         80.76         72.95         1.46 o                         
  -8  -1   2         53.48         46.61         1.02 o                         
  -7  -1   2        124.56        118.12         1.99 o                         
  -6  -1   2        891.79        856.96         7.69 o                         
  -5  -1   2        600.95        576.22         4.89 o                         
  -4  -1   2        429.60        446.42         4.03 o                         
  -3  -1   2        451.33        447.10         3.65 o                         
  -2  -1   2        104.71         86.92         1.38 o                         
  -1  -1   2        239.81        231.23         1.99 o                         
   0  -1   2        542.01        492.74         5.99 o                         
   1  -1   2        329.96        331.27         4.52 o                         
   2  -1   2        176.48        181.32         2.05 o                         
   3  -1   2         42.19         48.32         0.94 o                         
   4  -1   2        556.31        553.43         4.80 o                         
   5  -1   2        173.21        170.32         2.08 o                         
   6  -1   2        154.08        148.44         2.15 o                         
   7  -1   2        100.65        102.02         1.81 o                         
   8  -1   2          7.38          5.78         0.67 o                         
   9  -1   2         19.36         19.67         1.03 o                         
  10  -1   2          1.79          4.56         0.93 o                         
  11  -1   2        129.00        144.01         3.29 o                         
 -10   0   2        158.88        190.05         3.21 o                         
  -9   0   2        114.75        123.26         2.64 o                         
  -8   0   2          0.09         -0.32         0.32 o                         
  -7   0   2          0.30         -0.26         0.26 o                         
  -6   0   2          3.42          0.64         0.27 o                         
  -5   0   2        231.48        219.15         2.33 o                         
  -4   0   2        673.77        711.96         5.27 o                         
  -3   0   2         82.45         69.92         0.87 o                         
  -1   0   2          5.44          6.04         0.44 o                         
   0   0   2        327.93        297.89         3.16 o                         
   1   0   2       1139.79       1031.73        24.32 o                         
   2   0   2        268.66        294.34         2.89 o                         
   3   0   2       1837.17       1736.03        42.24 o                         
   4   0   2        468.88        424.31         3.98 o                         
   5   0   2          6.15          6.73         0.46 o                         
   6   0   2         51.16         60.54         1.25 o                         
   7   0   2          5.65          8.06         0.68 o                         
   8   0   2         21.35         23.09         1.13 o                         
   9   0   2         22.01         19.03         1.14 o                         
  10   0   2          8.66          6.30         0.73 o                         
  11   0   2         46.97         53.36         2.06 o                         
 -10   1   2         81.44         95.79         2.79 o                         
  -9   1   2          1.18          1.48         0.56 o                         
  -8   1   2         80.91         73.74         1.63 o                         
  -7   1   2         18.48         13.01         0.78 o                         
  -6   1   2          4.00          3.79         0.50 o                         
  -5   1   2        101.04        100.49         1.48 o                         
  -4   1   2          0.15          0.11         0.17 o                         
  -3   1   2        125.44        127.18         1.44 o                         
  -2   1   2        146.95        141.18         2.39 o                         
  -1   1   2        221.18        232.19         2.07 o                         
   0   1   2       1034.68        968.04        24.53 o                         
   1   1   2        481.84        487.79         5.43 o                         
   3   1   2       1756.48       1673.31        41.14 o                         
   4   1   2          3.89          1.73         0.26 o                         
   5   1   2         20.66         22.78         0.73 o                         
   6   1   2        465.82        497.11         4.72 o                         
   7   1   2          1.07          0.29         0.27 o                         
   8   1   2        111.74        107.69         1.88 o                         
   9   1   2         49.45         44.72         1.45 o                         
  10   1   2          2.59          2.25         0.54 o                         
  11   1   2         15.70         13.02         0.94 o                         
  -9   2   2          6.27          6.54         0.59 o                         
  -8   2   2          1.57          1.60         0.40 o                         
  -7   2   2          0.03         -0.34         0.34 o                         
  -6   2   2         85.97         82.12         1.76 o                         
  -5   2   2        229.84        223.02         2.47 o                         
  -4   2   2         28.45         33.93         0.79 o                         
  -3   2   2        842.18        950.19         6.91 o                         
  -2   2   2         72.06         84.77         1.15 o                         
  -1   2   2        712.63        682.63         5.49 o                         
   0   2   2        230.86        250.10         2.22 o                         
   1   2   2       2448.67       2374.88        49.86 o                         
   3   2   2          1.65          1.47         0.23 o                         
   4   2   2        370.99        360.57         3.48 o                         
   5   2   2          6.92          7.24         0.46 o                         
   6   2   2          4.98          3.61         0.38 o                         
   7   2   2          5.64          4.45         0.48 o                         
   8   2   2         53.90         57.37         1.54 o                         
   9   2   2        103.23        100.96         2.06 o                         
  10   2   2         38.02         36.24         1.15 o                         
  11   2   2         46.06         48.59         2.49 o                         
  -9   3   2         37.76         40.30         1.40 o                         
  -8   3   2          3.32          1.97         0.68 o                         
  -7   3   2         29.89         22.67         1.01 o                         
  -6   3   2          6.34          6.85         0.60 o                         
  -5   3   2         27.58         25.87         0.86 o                         
  -4   3   2        100.60        100.53         1.34 o                         
  -3   3   2        258.04        288.14         2.59 o                         
  -2   3   2       1199.85       1246.41         9.75 o                         
  -1   3   2       1144.90       1120.80         9.73 o                         
   0   3   2         89.31         78.77         1.41 o                         
   1   3   2        222.67        236.02         2.35 o                         
   2   3   2         96.24         85.32         1.20 o                         
   3   3   2         88.60         83.19         1.09 o                         
   4   3   2        531.21        543.03         4.62 o                         
   5   3   2         18.52         20.57         0.66 o                         
   6   3   2        260.33        278.19         3.10 o                         
   7   3   2         60.66         56.49         1.36 o                         
   8   3   2          3.40          3.45         0.48 o                         
   9   3   2         92.79         86.16         2.29 o                         
  10   3   2          6.04          4.42         0.59 o                         
  11   3   2          7.92          6.80         0.68 o                         
  -9   4   2         98.02        111.89         2.51 o                         
  -8   4   2          3.49          4.49         0.61 o                         
  -7   4   2         29.96         24.42         1.16 o                         
  -6   4   2        913.44        828.89         8.27 o                         
  -5   4   2          2.42          1.27         0.39 o                         
  -4   4   2          3.71          4.09         0.38 o                         
  -3   4   2         30.46         39.70         0.82 o                         
  -2   4   2        205.91        214.03         2.54 o                         
  -1   4   2          2.14          1.48         0.29 o                         
   0   4   2         84.91         81.30         1.24 o                         
   1   4   2          7.38          7.21         0.44 o                         
   2   4   2        153.30        136.61         1.74 o                         
   3   4   2        834.52        837.10         6.53 o                         
   4   4   2         25.51         29.03         0.77 o                         
   5   4   2        271.36        284.33         2.95 o                         
   6   4   2         19.04         14.74         0.59 o                         
   7   4   2        136.14        138.57         2.56 o                         
   8   4   2          7.98          9.46         0.80 o                         
   9   4   2        395.35        406.07         5.12 o                         
  10   4   2         64.94         65.53         1.83 o                         
  11   4   2         48.42         46.12         1.72 o                         
  -8   5   2         57.19         54.62         2.08 o                         
  -7   5   2         37.39         34.94         1.51 o                         
  -6   5   2         36.01         26.33         1.10 o                         
  -5   5   2         71.08         84.86         1.56 o                         
  -4   5   2         77.56         71.96         1.31 o                         
  -3   5   2        275.93        266.96         3.22 o                         
  -2   5   2        544.26        534.27         5.70 o                         
  -1   5   2        166.86        161.97         1.98 o                         
   0   5   2          1.45          2.73         0.33 o                         
   1   5   2        171.21        148.98         2.12 o                         
   2   5   2         12.12         12.34         0.62 o                         
   3   5   2       1330.89       1297.64        10.23 o                         
   4   5   2          9.40          7.27         0.50 o                         
   5   5   2         28.29         38.22         0.94 o                         
   6   5   2         32.34         34.50         1.15 o                         
   7   5   2         65.52         69.58         1.80 o                         
   8   5   2         10.23          9.05         0.84 o                         
   9   5   2         62.97         62.35         1.81 o                         
  10   5   2         62.25         65.21         1.91 o                         
  11   5   2          3.86          1.63         0.76 o                         
  -8   6   2          2.59          0.83         0.88 o                         
  -7   6   2          0.65          0.76         0.50 o                         
  -6   6   2         60.03         62.92         2.18 o                         
  -5   6   2        271.21        265.44         3.04 o                         
  -4   6   2         48.36         50.48         1.19 o                         
  -3   6   2          0.04         -0.18         0.26 o                         
  -2   6   2         19.02         19.01         1.01 o                         
  -1   6   2        217.25        229.27         2.79 o                         
   0   6   2          0.86          1.81         0.34 o                         
   1   6   2        854.20        813.96         7.05 o                         
   2   6   2        249.39        265.22         3.42 o                         
   3   6   2        419.71        396.66         3.87 o                         
   4   6   2          5.21         12.89         0.77 o                         
   5   6   2        366.62        372.23         4.08 o                         
   6   6   2        158.75        167.15         2.31 o                         
   7   6   2        354.79        353.65         4.51 o                         
   8   6   2         45.05         44.05         1.61 o                         
   9   6   2         29.62         31.84         1.61 o                         
  10   6   2         18.78         20.74         1.33 o                         
  11   6   2          0.87         -0.78         0.78 o                         
  -7   7   2          0.03         -0.45         0.45 o                         
  -6   7   2         52.09         44.93         2.35 o                         
  -5   7   2          6.80          4.78         0.49 o                         
  -4   7   2        214.49        202.20         2.82 o                         
  -3   7   2          2.24          2.56         0.54 o                         
  -2   7   2         33.73         31.54         1.23 o                         
  -1   7   2        182.12        186.43         2.60 o                         
   0   7   2          4.66          3.73         0.47 o                         
   1   7   2        370.29        415.04         4.38 o                         
   2   7   2        816.59        835.80         7.42 o                         
   3   7   2          5.21          2.22         0.39 o                         
   4   7   2        210.12        203.11         2.75 o                         
   5   7   2         54.10         56.87         1.41 o                         
   6   7   2        161.50        171.21         2.84 o                         
   7   7   2         34.43         21.33         1.18 o                         
   8   7   2         55.66         61.34         1.81 o                         
   9   7   2          2.77          1.41         0.53 o                         
  10   7   2          1.60          0.24         0.91 o                         
  -7   8   2         28.74         29.87         2.05 o                         
  -6   8   2         11.16          9.60         0.86 o                         
  -5   8   2         10.02          8.46         0.84 o                         
  -4   8   2         24.92         23.41         1.22 o                         
  -3   8   2        780.60        781.53         8.09 o                         
  -2   8   2        291.71        290.95         3.89 o                         
  -1   8   2         14.94         12.98         0.84 o                         
   0   8   2         82.27         90.90         1.83 o                         
   1   8   2         13.24         12.66         0.79 o                         
   2   8   2          0.62          0.19         0.35 o                         
   3   8   2         99.28        101.89         1.84 o                         
   4   8   2        255.80        264.70         3.75 o                         
   5   8   2         84.18         67.93         1.62 o                         
   6   8   2         24.36         22.60         1.00 o                         
   7   8   2         29.41         36.78         1.54 o                         
   8   8   2        268.86        281.31         4.78 o                         
   9   8   2        214.34        216.94         4.18 o                         
  10   8   2          0.00         -0.61         0.73 o                         
  -6   9   2          2.78         -0.10         0.61 o                         
  -5   9   2          0.01         -0.66         0.66 o                         
  -4   9   2          1.92          0.91         0.51 o                         
  -3   9   2         72.97         71.92         2.16 o                         
  -2   9   2        834.92        833.23        10.10 o                         
  -1   9   2         14.71         12.52         0.84 o                         
   0   9   2          0.20          0.05         0.35 o                         
   1   9   2         31.91         30.89         1.24 o                         
   2   9   2         29.88         31.49         1.26 o                         
   3   9   2          0.11          0.09         0.34 o                         
   4   9   2        175.35        166.88         2.63 o                         
   5   9   2         99.12         89.33         2.03 o                         
   6   9   2          0.21         -0.33         0.33 o                         
   7   9   2          0.62          0.78         0.55 o                         
   8   9   2         10.19          9.37         1.31 o                         
   9   9   2         74.81         77.60         2.83 o                         
  -5  10   2         28.90         24.32         1.51 o                         
  -4  10   2          1.85          1.84         0.71 o                         
  -3  10   2        103.73         98.94         2.50 o                         
  -2  10   2        124.19        124.03         3.13 o                         
  -1  10   2          0.30          0.29         0.41 o                         
   0  10   2        245.30        251.29         3.78 o                         
   1  10   2        158.09        171.62         2.95 o                         
   2  10   2        423.00        421.62         5.14 o                         
   3  10   2         88.97         88.72         2.40 o                         
   4  10   2          1.00          3.13         0.52 o                         
   5  10   2        179.11        181.04         2.89 o                         
   6  10   2         25.82         30.88         1.37 o                         
   7  10   2          0.66         -0.45         0.61 o                         
   8  10   2          0.26         -0.41         0.61 o                         
   9  10   2         19.45         14.33         1.51 o                         
  -4  11   2         18.52         18.42         2.63 o                         
  -3  11   2          0.98          0.96         0.62 o                         
  -2  11   2         67.76         64.84         2.31 o                         
  -1  11   2        109.47        114.35         2.53 o                         
   0  11   2        219.43        219.03         3.65 o                         
   1  11   2         60.31         63.47         1.80 o                         
   2  11   2        283.96        275.12         4.16 o                         
   3  11   2          2.13          2.37         0.52 o                         
   4  11   2         64.79         59.89         1.74 o                         
   5  11   2        452.09        474.14         5.42 o                         
   6  11   2        220.72        231.08         5.23 o                         
   7  11   2          8.31          9.66         0.89 o                         
   8  11   2         48.45         55.74         2.34 o                         
  -3  12   2         12.36         12.33         1.43 o                         
  -2  12   2         59.34         64.47         2.64 o                         
  -1  12   2        107.74        100.49         2.56 o                         
   0  12   2        158.21        164.78         3.24 o                         
   1  12   2        309.92        320.37         4.53 o                         
   2  12   2         16.49         17.65         1.17 o                         
   3  12   2         26.79         23.55         1.35 o                         
   4  12   2         43.87         42.82         1.53 o                         
   5  12   2        102.83        102.85         2.30 o                         
   6  12   2        137.40        145.95         3.09 o                         
   7  12   2          0.89          0.12         1.10 o                         
  -1  13   2          5.25          2.61         1.48 o                         
   0  13   2        192.19        194.04         4.47 o                         
   1  13   2         26.51         21.52         1.29 o                         
   2  13   2          1.73          0.01         0.56 o                         
   3  13   2         20.30         16.34         1.09 o                         
   4  13   2          8.95          7.86         1.05 o                         
   5  13   2         36.94         42.26         2.00 o                         
  -3 -13   3         59.49         67.54         2.32 o                         
  -2 -13   3         44.67         46.83         2.11 o                         
  -1 -13   3          1.09         -0.77         0.96 o                         
   0 -13   3          1.52          0.91         1.05 o                         
   1 -13   3         13.22         12.53         1.12 o                         
   2 -13   3        103.33        114.48         3.58 o                         
  -5 -12   3         38.29         45.45         1.56 o                         
  -4 -12   3         13.50         12.67         1.25 o                         
  -3 -12   3         30.00         32.52         1.39 o                         
  -2 -12   3        144.56        146.14         2.74 o                         
  -1 -12   3          5.07          5.78         0.79 o                         
   0 -12   3         12.63         10.82         0.88 o                         
   1 -12   3          0.02         -0.29         0.57 o                         
   2 -12   3         76.71         75.84         2.27 o                         
   3 -12   3          0.09         -0.85         0.91 o                         
   4 -12   3          2.62          1.16         0.88 o                         
  -6 -11   3          1.35         -0.59         0.59 o                         
  -5 -11   3         97.59        103.56         1.96 o                         
  -4 -11   3          0.37         -0.05         0.53 o                         
  -3 -11   3         15.02         17.63         1.04 o                         
  -2 -11   3          0.00         -0.46         0.46 o                         
  -1 -11   3         16.59         18.13         1.06 o                         
   0 -11   3          0.00         -0.45         0.45 o                         
   1 -11   3         91.92         93.04         2.41 o                         
   2 -11   3          9.59          5.05         0.76 o                         
   3 -11   3         12.56         14.31         1.05 o                         
   4 -11   3         43.94         48.41         1.72 o                         
   5 -11   3        116.89        116.03         2.79 o                         
  -7 -10   3         33.26         32.05         1.48 o                         
  -6 -10   3         86.44         90.06         2.19 o                         
  -5 -10   3         26.47         18.93         0.95 o                         
  -4 -10   3        143.54        137.18         2.40 o                         
  -3 -10   3         66.45         60.28         1.59 o                         
  -2 -10   3          0.29          0.06         0.39 o                         
  -1 -10   3         72.98         67.23         1.83 o                         
   0 -10   3          0.15         -0.43         0.43 o                         
   1 -10   3        238.08        216.07         3.48 o                         
   2 -10   3         97.29         87.87         2.23 o                         
   3 -10   3          1.17          0.57         0.46 o                         
   4 -10   3          0.05         -0.46         0.49 o                         
   5 -10   3         19.00         20.35         1.18 o                         
   6 -10   3         72.56         76.73         2.37 o                         
  -8  -9   3         22.21         23.24         1.47 o                         
  -7  -9   3          9.10         10.35         0.85 o                         
  -6  -9   3          7.02          6.51         0.72 o                         
  -5  -9   3         14.80         13.70         0.93 o                         
  -4  -9   3         17.25         16.57         0.91 o                         
  -3  -9   3         65.19         62.46         1.50 o                         
  -2  -9   3         40.51         42.67         1.14 o                         
  -1  -9   3        584.57        583.57         6.44 o                         
   0  -9   3          9.21          8.32         0.72 o                         
   1  -9   3        322.44        347.89         4.08 o                         
   2  -9   3        158.46        130.21         2.49 o                         
   3  -9   3         67.42         66.79         1.89 o                         
   4  -9   3         33.15         28.22         1.35 o                         
   5  -9   3          8.23          5.40         0.68 o                         
   6  -9   3        106.36        114.58         2.38 o                         
   7  -9   3         11.58          6.98         0.90 o                         
  -8  -8   3         18.79         18.43         1.14 o                         
  -7  -8   3         95.94        107.72         2.65 o                         
  -6  -8   3         75.28         74.28         1.81 o                         
  -5  -8   3          2.77          3.37         0.52 o                         
  -4  -8   3        225.73        196.76         2.78 o                         
  -3  -8   3       1216.30       1155.48        10.62 o                         
  -2  -8   3       1829.57       1715.85        14.99 o                         
  -1  -8   3        164.34        170.11         2.99 o                         
   0  -8   3        464.66        468.05         4.57 o                         
   1  -8   3         95.23        108.21         1.94 o                         
   2  -8   3         43.73         40.76         1.39 o                         
   3  -8   3          0.18         -0.30         0.38 o                         
   4  -8   3         15.23         13.30         1.01 o                         
   5  -8   3          5.63          7.87         0.69 o                         
   6  -8   3          1.21          0.46         0.57 o                         
   7  -8   3          6.82          5.66         0.94 o                         
   8  -8   3         27.20         24.51         2.46 o                         
  -9  -7   3          7.88          5.47         0.72 o                         
  -8  -7   3          0.25         -0.37         0.37 o                         
  -7  -7   3        329.63        311.17         4.40 o                         
  -6  -7   3         26.47         32.69         1.29 o                         
  -5  -7   3         31.07         26.75         0.84 o                         
  -4  -7   3         46.07         41.00         1.36 o                         
  -3  -7   3         20.43         22.88         0.89 o                         
  -2  -7   3          6.90          6.18         0.49 o                         
  -1  -7   3        145.73        136.11         2.47 o                         
   0  -7   3          3.67          1.52         0.32 o                         
   1  -7   3         58.14         47.58         1.52 o                         
   2  -7   3        205.66        189.98         2.78 o                         
   3  -7   3         52.17         52.04         1.45 o                         
   4  -7   3         55.72         48.19         1.36 o                         
   5  -7   3        120.13        115.51         2.15 o                         
   6  -7   3         10.39          8.53         0.82 o                         
   7  -7   3        162.11        169.93         2.98 o                         
   8  -7   3         22.16         19.63         1.31 o                         
   9  -7   3        291.66        339.79         6.24 o                         
  -9  -6   3          7.90          6.66         1.07 o                         
  -8  -6   3          5.29          4.91         0.54 o                         
  -7  -6   3          2.97          1.00         0.46 o                         
  -6  -6   3        391.65        364.13         4.20 o                         
  -5  -6   3         71.41         65.68         1.60 o                         
  -4  -6   3        120.09        102.80         1.79 o                         
  -3  -6   3         13.86         18.26         0.85 o                         
  -2  -6   3         21.92         25.24         0.77 o                         
  -1  -6   3          7.19          4.88         0.44 o                         
   0  -6   3        543.06        544.78         4.72 o                         
   1  -6   3        443.68        424.29         4.14 o                         
   2  -6   3          1.12          1.28         0.35 o                         
   3  -6   3        165.02        183.40         2.49 o                         
   4  -6   3          0.28          0.87         0.44 o                         
   5  -6   3        693.35        666.38         6.67 o                         
   6  -6   3        271.56        280.07         3.73 o                         
   7  -6   3         38.20         36.34         1.02 o                         
   8  -6   3          2.89          0.26         0.57 o                         
   9  -6   3          1.26          3.65         0.88 o                         
  -9  -5   3          0.16         -0.53         0.53 o                         
  -8  -5   3          0.03         -0.32         0.32 o                         
  -7  -5   3          5.75          4.50         0.51 o                         
  -6  -5   3        817.36        825.65         7.99 o                         
  -5  -5   3         90.23         79.69         1.49 o                         
  -4  -5   3         63.20         61.95         1.11 o                         
  -3  -5   3        369.95        375.06         3.73 o                         
  -2  -5   3          1.60          7.42         0.43 o                         
  -1  -5   3          0.11          0.07         0.16 o                         
   0  -5   3        499.67        561.86         4.86 o                         
   1  -5   3        297.06        289.53         3.04 o                         
   2  -5   3          6.01          9.98         0.53 o                         
   3  -5   3         25.57         30.47         1.06 o                         
   4  -5   3          1.33          1.12         0.41 o                         
   5  -5   3        798.82        787.35         7.77 o                         
   6  -5   3        472.46        470.03         5.14 o                         
   7  -5   3        103.33         97.97         2.39 o                         
   8  -5   3          0.82          0.51         0.51 o                         
   9  -5   3          0.41         -0.51         0.51 o                         
  10  -5   3          1.04          1.73         0.80 o                         
  -9  -4   3         10.51         12.49         0.92 o                         
  -8  -4   3          0.81          0.43         0.38 o                         
  -7  -4   3        201.10        201.76         3.67 o                         
  -6  -4   3         93.80         98.82         1.79 o                         
  -5  -4   3        522.85        493.06         3.99 o                         
  -4  -4   3         45.37         48.80         0.94 o                         
  -3  -4   3        191.14        177.65         1.86 o                         
  -2  -4   3          8.11         12.17         0.49 o                         
  -1  -4   3        682.17        722.41         5.79 o                         
   0  -4   3        140.98        139.65         1.63 o                         
   1  -4   3       3024.48       2977.06        70.76 o                         
   2  -4   3       1317.39       1361.42        10.73 o                         
   3  -4   3         55.13         51.53         1.19 o                         
   4  -4   3        259.12        256.67         3.29 o                         
   5  -4   3         22.76         20.28         0.88 o                         
   6  -4   3        128.44        120.81         2.13 o                         
   7  -4   3          0.08         -0.26         0.39 o                         
   8  -4   3          4.24          4.45         0.83 o                         
   9  -4   3         44.87         44.60         1.91 o                         
  10  -4   3         31.26         32.93         1.84 o                         
  -9  -3   3          8.79          7.88         0.77 o                         
  -8  -3   3         25.37         26.51         1.72 o                         
  -7  -3   3        367.16        372.84         4.02 o                         
  -6  -3   3         15.72         16.51         0.65 o                         
  -5  -3   3          5.16          4.76         0.36 o                         
  -4  -3   3        249.23        223.09         3.03 o                         
  -3  -3   3        174.72        217.91         2.41 o                         
  -2  -3   3       1851.91       1942.42        47.33 o                         
  -1  -3   3         17.98         21.92         0.66 o                         
   0  -3   3        101.78         98.17         1.32 o                         
   1  -3   3          0.29          1.03         0.26 o                         
   2  -3   3       2968.80       2947.37        68.65 o                         
   3  -3   3         78.16         92.40         1.52 o                         
   4  -3   3         26.26         20.15         0.75 o                         
   5  -3   3        237.97        240.35         2.67 o                         
   6  -3   3          7.66         15.66         0.69 o                         
   7  -3   3         81.12         80.98         1.71 o                         
   8  -3   3        252.43        252.04         4.70 o                         
   9  -3   3         23.71         19.78         1.54 o                         
  10  -3   3          5.79          3.53         0.77 o                         
  -9  -2   3          4.21          2.85         0.79 o                         
  -8  -2   3          8.47          8.13         0.77 o                         
  -7  -2   3        674.26        698.55         8.13 o                         
  -6  -2   3         52.56         50.45         1.02 o                         
  -5  -2   3        176.27        173.37         2.11 o                         
  -4  -2   3         36.66         34.73         0.68 o                         
  -3  -2   3        356.52        394.82         3.32 o                         
  -2  -2   3        669.59        772.28         5.86 o                         
  -1  -2   3        453.25        426.79         4.01 o                         
   0  -2   3        785.17        767.63         7.33 o                         
   1  -2   3        478.56        452.04         4.37 o                         
   2  -2   3        309.58        277.18         3.51 o                         
   3  -2   3        591.20        573.31         5.00 o                         
   4  -2   3          3.17          2.97         0.44 o                         
   5  -2   3        699.46        662.75         6.26 o                         
   6  -2   3        455.71        424.66         4.56 o                         
   7  -2   3        257.20        246.92         3.61 o                         
   8  -2   3         10.15          9.10         0.75 o                         
   9  -2   3         19.82         13.49         0.95 o                         
  10  -2   3         13.91         12.38         0.94 o                         
  11  -2   3          0.18         -0.80         0.84 o                         
  -9  -1   3         70.51         63.15         2.68 o                         
  -8  -1   3        225.42        221.69         3.37 o                         
  -7  -1   3          2.00          0.96         0.48 o                         
  -6  -1   3        682.56        660.77         6.08 o                         
  -5  -1   3        167.36        170.25         2.20 o                         
  -4  -1   3          0.42          0.32         0.30 o                         
  -3  -1   3          3.61          1.56         0.32 o                         
  -2  -1   3        365.08        372.86         3.85 o                         
  -1  -1   3         27.88         33.06         0.60 o                         
   0  -1   3        684.26        698.70         9.03 o                         
   1  -1   3        726.57        662.26         7.35 o                         
   2  -1   3        107.53        116.70         1.52 o                         
   3  -1   3         18.82         15.61         0.58 o                         
   4  -1   3          8.73          5.88         0.45 o                         
   5  -1   3        181.03        185.48         2.45 o                         
   6  -1   3         12.51         10.68         0.60 o                         
   7  -1   3          8.95          7.62         0.74 o                         
   8  -1   3          4.13          2.44         0.49 o                         
   9  -1   3        203.06        176.79         3.14 o                         
  10  -1   3        130.80        123.50         2.64 o                         
  11  -1   3         29.13         26.72         1.45 o                         
  -9   0   3         98.32        114.50         3.61 o                         
  -8   0   3        130.03        117.86         2.93 o                         
  -7   0   3         73.24         85.14         2.05 o                         
  -6   0   3        316.87        291.90         3.86 o                         
  -5   0   3          0.15          1.31         0.28 o                         
  -4   0   3        546.78        541.25         6.57 o                         
  -3   0   3        475.50        583.29         5.93 o                         
  -2   0   3        855.24        807.75         7.36 o                         
  -1   0   3        134.23        147.76         1.61 o                         
   0   0   3         34.95         34.10         0.63 o                         
   1   0   3        222.53        183.26         2.03 o                         
   2   0   3        321.11        326.81         3.68 o                         
   3   0   3        137.81        158.09         1.93 o                         
   4   0   3         65.10         63.09         1.11 o                         
   5   0   3       1525.59       1543.88        12.50 o                         
   6   0   3        103.05        124.70         1.81 o                         
   7   0   3        236.81        234.14         2.95 o                         
   8   0   3         31.40         28.87         1.17 o                         
   9   0   3         36.73         36.45         1.30 o                         
  10   0   3         17.54         15.02         0.97 o                         
  11   0   3         52.87         59.52         2.30 o                         
  -9   1   3         12.27          9.30         1.04 o                         
  -8   1   3         11.04          9.24         1.35 o                         
  -7   1   3        102.87        104.11         1.63 o                         
  -6   1   3         10.17         14.86         0.58 o                         
  -5   1   3         57.54         51.08         0.91 o                         
  -4   1   3         98.20        101.84         1.52 o                         
  -3   1   3         78.01         96.88         1.24 o                         
  -2   1   3        529.22        551.72         4.77 o                         
  -1   1   3        187.57        192.83         2.32 o                         
   0   1   3          0.25          0.47         0.21 o                         
   2   1   3          5.38          3.24         0.27 o                         
   3   1   3        125.24        122.08         1.54 o                         
   4   1   3        190.79        193.29         2.34 o                         
   5   1   3         67.83         77.32         1.41 o                         
   6   1   3        594.05        619.79         5.51 o                         
   7   1   3        160.71        151.59         2.46 o                         
   8   1   3         52.55         49.27         1.38 o                         
   9   1   3        152.26        152.73         2.30 o                         
  10   1   3          1.12          1.02         0.48 o                         
  11   1   3          5.65          4.63         0.76 o                         
  -9   2   3          2.87          1.06         1.26 o                         
  -8   2   3         92.74        100.76         3.01 o                         
  -7   2   3         17.54         15.07         0.85 o                         
  -6   2   3        220.69        224.31         3.80 o                         
  -5   2   3          0.11         -0.05         0.22 o                         
  -4   2   3         71.10         55.44         1.07 o                         
  -3   2   3          0.21          0.84         0.22 o                         
  -2   2   3         44.83         41.80         0.79 o                         
  -1   2   3         24.36         23.13         0.53 o                         
   0   2   3        393.95        401.88         3.59 o                         
   2   2   3       2373.67       2218.10        50.92 o                         
   3   2   3        167.34        181.01         2.46 o                         
   4   2   3         77.49         72.98         1.58 o                         
   5   2   3        373.63        410.35         4.03 o                         
   6   2   3        473.04        442.05         4.16 o                         
   7   2   3        109.02        106.04         1.82 o                         
   8   2   3         28.19         29.81         1.16 o                         
   9   2   3          8.83          7.80         0.68 o                         
  10   2   3          1.84          1.11         0.43 o                         
  11   2   3          1.39          1.32         0.75 o                         
  -9   3   3          0.49         -0.81         1.19 o                         
  -8   3   3          9.64         10.36         0.70 o                         
  -7   3   3         18.66         17.49         0.85 o                         
  -6   3   3         52.68         53.00         1.26 o                         
  -5   3   3          0.13         -0.25         0.25 o                         
  -4   3   3        169.14        169.85         2.27 o                         
  -3   3   3        791.78        845.15         7.76 o                         
  -2   3   3          1.06          0.86         0.15 o                         
  -1   3   3         37.72         33.91         0.97 o                         
   0   3   3        113.76        105.65         1.23 o                         
   1   3   3         52.36         42.29         0.88 o                         
   2   3   3       1159.82       1093.83        11.06 o                         
   3   3   3        794.80        837.02         7.15 o                         
   4   3   3        265.93        278.79         2.84 o                         
   5   3   3        687.40        669.81         5.96 o                         
   6   3   3         47.98         46.35         1.11 o                         
   7   3   3        140.37        142.06         2.16 o                         
   8   3   3        365.10        369.37         5.79 o                         
   9   3   3         77.95         72.35         1.70 o                         
  10   3   3          6.62          6.28         0.55 o                         
  11   3   3          1.61         -0.95         0.95 o                         
  -8   4   3        128.80        135.65         3.15 o                         
  -7   4   3         69.80         54.17         2.02 o                         
  -6   4   3         21.56         21.01         0.99 o                         
  -5   4   3         84.64         79.69         1.95 o                         
  -4   4   3        124.58        121.81         1.68 o                         
  -3   4   3         13.11         12.23         0.39 o                         
  -2   4   3        607.69        630.73         5.43 o                         
  -1   4   3          6.63          6.04         0.45 o                         
   0   4   3        125.61        132.01         1.59 o                         
   1   4   3         42.80         49.26         0.85 o                         
   2   4   3        545.99        557.94         5.20 o                         
   3   4   3        439.70        410.32         3.98 o                         
   4   4   3         67.98         72.89         1.25 o                         
   5   4   3         19.13         17.59         0.72 o                         
   6   4   3         18.57         25.56         0.98 o                         
   7   4   3         59.63         59.48         1.33 o                         
   8   4   3          7.77          9.24         0.60 o                         
   9   4   3        736.45        752.07         8.13 o                         
  10   4   3         94.55         93.90         2.31 o                         
  11   4   3          0.50         -0.53         0.53 o                         
  -8   5   3         22.17         15.73         1.06 o                         
  -7   5   3         11.72         14.42         0.91 o                         
  -6   5   3         38.10         29.09         1.39 o                         
  -5   5   3          0.29         -0.29         0.29 o                         
  -4   5   3        130.52        135.80         1.90 o                         
  -3   5   3         21.86         21.63         0.88 o                         
  -2   5   3        230.75        231.48         3.02 o                         
  -1   5   3        331.47        335.84         3.62 o                         
   0   5   3         48.77         54.06         1.05 o                         
   1   5   3         29.16         20.56         0.94 o                         
   2   5   3        163.45        167.96         2.11 o                         
   3   5   3          1.68          2.23         0.32 o                         
   4   5   3        105.32         92.91         1.98 o                         
   5   5   3         59.03         68.15         1.50 o                         
   6   5   3        110.09        109.00         1.88 o                         
   7   5   3         19.02         21.14         0.72 o                         
   8   5   3        327.63        333.50         5.96 o                         
   9   5   3         83.48         88.56         2.16 o                         
  10   5   3        276.71        296.14         4.39 o                         
  11   5   3          8.16          7.70         0.96 o                         
  -7   6   3          1.24          0.31         0.34 o                         
  -6   6   3         57.74         50.51         1.41 o                         
  -5   6   3         24.48         21.96         1.04 o                         
  -4   6   3          5.10          2.32         0.47 o                         
  -3   6   3        133.63        131.50         2.98 o                         
  -2   6   3         15.53         17.03         0.82 o                         
  -1   6   3        249.62        269.39         3.28 o                         
   0   6   3        125.52        145.84         2.01 o                         
   1   6   3         81.48         93.51         1.55 o                         
   2   6   3         22.75         20.24         0.86 o                         
   3   6   3          0.13          1.34         0.29 o                         
   4   6   3         82.74        103.71         1.76 o                         
   5   6   3        382.74        395.20         4.46 o                         
   6   6   3        493.02        499.88         5.37 o                         
   7   6   3        122.89        137.20         2.22 o                         
   8   6   3         66.53         62.68         1.89 o                         
   9   6   3         41.80         46.65         1.76 o                         
  10   6   3          6.56          5.29         0.82 o                         
  11   6   3          0.20         -0.74         0.74 o                         
  -7   7   3          1.36          0.98         1.06 o                         
  -6   7   3          0.25         -0.56         0.56 o                         
  -5   7   3          0.99          0.24         0.45 o                         
  -4   7   3          0.00         -0.39         0.42 o                         
  -3   7   3        149.91        139.65         2.61 o                         
  -2   7   3          0.11          0.07         0.42 o                         
  -1   7   3        171.61        176.92         3.10 o                         
   0   7   3        309.09        318.50         3.75 o                         
   1   7   3         92.13         98.13         1.78 o                         
   2   7   3        233.05        226.37         3.29 o                         
   3   7   3         18.27         18.22         0.82 o                         
   4   7   3        755.98        763.88         6.97 o                         
   5   7   3         11.48         13.47         0.79 o                         
   6   7   3         71.31         59.61         1.90 o                         
   7   7   3         30.29         28.52         1.06 o                         
   8   7   3        311.26        300.63         4.93 o                         
   9   7   3         14.22         12.78         1.21 o                         
  10   7   3          7.58          7.20         1.26 o                         
  -6   8   3          0.10         -0.56         0.56 o                         
  -5   8   3         56.31         52.00         1.62 o                         
  -4   8   3          6.04          6.77         0.68 o                         
  -3   8   3         46.86         46.07         1.70 o                         
  -2   8   3         26.77         26.23         1.33 o                         
  -1   8   3         49.83         50.70         1.47 o                         
   0   8   3         21.86         21.87         0.99 o                         
   1   8   3          6.37          7.15         0.72 o                         
   2   8   3         12.12         10.50         0.74 o                         
   3   8   3         58.16         59.69         1.65 o                         
   4   8   3        286.28        266.60         3.43 o                         
   5   8   3         78.03         77.30         1.73 o                         
   6   8   3         22.63         15.45         0.91 o                         
   7   8   3        102.22        107.48         2.14 o                         
   8   8   3         69.40         80.01         2.27 o                         
   9   8   3          1.70         -0.07         0.67 o                         
  10   8   3          0.25         -0.86         0.90 o                         
  -5   9   3         71.56         69.60         1.91 o                         
  -4   9   3          8.16          6.73         0.79 o                         
  -3   9   3        225.90        222.87         3.50 o                         
  -2   9   3         69.33         74.17         2.01 o                         
  -1   9   3        184.60        185.25         3.15 o                         
   0   9   3         65.67         74.98         1.82 o                         
   1   9   3         21.05         22.29         1.10 o                         
   2   9   3         53.26         55.18         1.53 o                         
   3   9   3          0.03         -0.19         0.30 o                         
   4   9   3        785.94        790.11         8.19 o                         
   5   9   3         53.33         59.68         1.67 o                         
   6   9   3         33.14         28.44         1.21 o                         
   7   9   3          7.20          6.83         0.80 o                         
   8   9   3          3.87          3.51         0.74 o                         
   9   9   3         40.13         35.01         1.84 o                         
  -5  10   3          0.37         -0.11         1.10 o                         
  -4  10   3         10.74          9.30         0.81 o                         
  -3  10   3         34.93         30.61         1.54 o                         
  -2  10   3         38.05         38.72         1.75 o                         
  -1  10   3          0.09          0.24         0.38 o                         
   0  10   3         26.18         26.20         1.23 o                         
   1  10   3         32.30         36.04         1.46 o                         
   2  10   3        562.83        580.29         6.26 o                         
   3  10   3          4.38          1.86         0.52 o                         
   4  10   3        357.01        355.88         4.25 o                         
   5  10   3         28.37         30.69         1.36 o                         
   6  10   3         99.33        100.24         2.26 o                         
   7  10   3         56.59         58.70         2.75 o                         
   8  10   3         16.03         17.24         1.40 o                         
   9  10   3        296.51        312.36         8.18 o                         
  -4  11   3          3.19          1.38         1.25 o                         
  -3  11   3         12.93         11.50         1.29 o                         
  -2  11   3          2.79          1.69         0.99 o                         
  -1  11   3         17.30         17.16         0.98 o                         
   0  11   3        154.73        154.59         2.95 o                         
   1  11   3        123.99        120.71         2.50 o                         
   2  11   3         57.88         57.64         1.76 o                         
   3  11   3        113.87        108.04         2.14 o                         
   4  11   3          0.05          0.00         0.45 o                         
   5  11   3        195.70        205.45         3.20 o                         
   6  11   3         67.82         73.18         1.99 o                         
   7  11   3         21.72         28.32         1.76 o                         
   8  11   3         10.18          7.75         1.31 o                         
  -2  12   3         27.71         30.08         2.14 o                         
  -1  12   3          5.27          3.08         0.76 o                         
   0  12   3         99.34         98.29         2.44 o                         
   1  12   3          0.15         -0.30         0.55 o                         
   2  12   3         91.49         94.14         2.35 o                         
   3  12   3         22.06         22.29         1.12 o                         
   4  12   3          0.75          0.30         0.49 o                         
   5  12   3        111.94        118.02         2.92 o                         
   6  12   3         13.61         12.88         0.96 o                         
   7  12   3        137.35        153.60         3.38 o                         
   0  13   3         27.69         25.38         1.56 o                         
   1  13   3          7.64          7.09         0.91 o                         
   2  13   3         26.18         22.21         1.42 o                         
   3  13   3          0.23         -0.21         0.68 o                         
   4  13   3         59.32         57.81         3.87 o                         
   5  13   3         72.05         75.52         2.28 o                         
  -2 -13   4          0.01         -0.82         0.82 o                         
  -1 -13   4         25.86         30.01         1.55 o                         
   0 -13   4          5.21          2.43         2.06 o                         
   1 -13   4         66.45         60.49         2.74 o                         
  -4 -12   4         26.90         26.94         1.78 o                         
  -3 -12   4        101.03        105.40         2.41 o                         
  -2 -12   4        125.34        134.47         2.45 o                         
  -1 -12   4         48.93         58.82         1.76 o                         
   0 -12   4         42.54         45.84         2.38 o                         
   1 -12   4         47.20         49.42         2.50 o                         
   2 -12   4         83.76         94.80         2.63 o                         
   3 -12   4         80.39         94.19         2.72 o                         
   4 -12   4          9.72          7.82         1.15 o                         
  -5 -11   4         12.02         13.40         0.97 o                         
  -4 -11   4         26.79         22.17         1.21 o                         
  -3 -11   4          0.00         -0.29         0.29 o                         
  -2 -11   4        213.35        221.14         3.37 o                         
  -1 -11   4          7.25          9.76         0.75 o                         
   0 -11   4         57.75         58.90         1.85 o                         
   1 -11   4          1.29          0.76         0.56 o                         
   2 -11   4          3.40          1.98         0.60 o                         
   3 -11   4          0.83          1.09         0.55 o                         
   4 -11   4        145.14        168.84         3.11 o                         
   5 -11   4         16.62         26.36         1.69 o                         
  -6 -10   4         18.51         17.97         1.44 o                         
  -5 -10   4         26.41         24.03         0.95 o                         
  -4 -10   4         19.69         16.81         0.75 o                         
  -3 -10   4         57.31         53.52         1.26 o                         
  -2 -10   4        131.68        137.05         2.49 o                         
  -1 -10   4          7.77          7.80         0.66 o                         
   0 -10   4          8.92          4.88         0.84 o                         
   1 -10   4        456.40        434.80         4.94 o                         
   2 -10   4          0.45         -0.21         0.60 o                         
   3 -10   4         16.43         13.77         1.04 o                         
   4 -10   4          1.96          0.90         0.64 o                         
   5 -10   4        155.48        173.98         3.27 o                         
   6 -10   4         75.29         91.23         2.79 o                         
  -7  -9   4          1.12          1.84         0.70 o                         
  -6  -9   4         58.66         68.28         1.82 o                         
  -5  -9   4          6.14          6.53         0.58 o                         
  -4  -9   4          3.04          2.42         0.36 o                         
  -3  -9   4          2.00          0.54         0.30 o                         
  -2  -9   4        106.13        108.02         1.81 o                         
  -1  -9   4          0.19         -0.09         0.32 o                         
   0  -9   4         36.85         35.08         1.30 o                         
   1  -9   4        180.09        140.02         2.41 o                         
   2  -9   4        241.44        213.65         3.31 o                         
   3  -9   4         46.91         48.98         1.89 o                         
   4  -9   4         11.86         10.23         0.93 o                         
   5  -9   4        217.18        217.16         3.42 o                         
   6  -9   4          3.43          2.08         0.54 o                         
   7  -9   4          7.30          4.91         0.70 o                         
  -8  -8   4          0.75         -0.60         0.60 o                         
  -7  -8   4          0.24         -0.40         0.40 o                         
  -6  -8   4         34.29         31.47         1.24 o                         
  -5  -8   4         21.54         21.61         0.89 o                         
  -4  -8   4        128.36        113.57         2.24 o                         
  -3  -8   4       1272.05       1226.48         9.87 o                         
  -2  -8   4         85.40        101.52         1.50 o                         
  -1  -8   4         88.01         91.27         1.72 o                         
   0  -8   4          6.97          7.79         0.70 o                         
   1  -8   4        784.06        795.69         7.51 o                         
   2  -8   4        136.00        158.08         2.66 o                         
   3  -8   4         17.57         13.99         0.95 o                         
   4  -8   4         16.68         10.59         0.84 o                         
   5  -8   4         36.22         26.35         1.32 o                         
   6  -8   4         15.56         15.27         0.97 o                         
   7  -8   4          0.47          0.23         0.44 o                         
   8  -8   4         68.15         76.38         2.75 o                         
  -8  -7   4         15.37         15.50         1.09 o                         
  -7  -7   4         49.54         41.53         1.52 o                         
  -6  -7   4          0.72          0.65         0.45 o                         
  -5  -7   4         20.77         18.31         0.79 o                         
  -4  -7   4         26.45         23.03         0.85 o                         
  -3  -7   4         22.84         20.58         0.71 o                         
  -2  -7   4        387.15        393.53         4.29 o                         
  -1  -7   4         66.64         66.00         1.24 o                         
   0  -7   4         55.73         54.86         1.26 o                         
   1  -7   4         12.68         13.64         0.80 o                         
   2  -7   4         40.55         32.34         1.25 o                         
   3  -7   4          1.20          0.18         0.41 o                         
   4  -7   4        158.03        158.41         2.53 o                         
   5  -7   4         21.62         15.45         0.93 o                         
   6  -7   4         38.26         31.50         1.41 o                         
   7  -7   4          0.32          0.27         0.46 o                         
   8  -7   4         36.59         44.82         1.94 o                         
   9  -7   4         95.63        104.67         3.16 o                         
  -8  -6   4          0.43         -0.41         0.41 o                         
  -7  -6   4         34.71         28.38         1.18 o                         
  -6  -6   4        114.47        103.03         2.40 o                         
  -5  -6   4         74.60         68.87         1.29 o                         
  -4  -6   4        419.38        398.05         3.84 o                         
  -3  -6   4        125.57        132.30         2.08 o                         
  -2  -6   4          6.89          3.97         0.46 o                         
  -1  -6   4         90.23         97.88         1.78 o                         
   0  -6   4        281.23        288.00         3.13 o                         
   1  -6   4        277.69        270.45         3.28 o                         
   2  -6   4          0.01          0.06         0.32 o                         
   3  -6   4          1.37          2.47         0.57 o                         
   4  -6   4        427.33        397.96         4.57 o                         
   5  -6   4        151.73        147.33         2.72 o                         
   6  -6   4          1.04          2.00         0.70 o                         
   7  -6   4          3.85          3.89         0.58 o                         
   8  -6   4         24.97         23.45         1.63 o                         
   9  -6   4          0.12          0.49         0.76 o                         
  -9  -5   4          4.60          2.74         1.01 o                         
  -8  -5   4          0.22         -0.36         0.47 o                         
  -7  -5   4          0.19          0.23         0.33 o                         
  -6  -5   4         54.74         48.86         1.22 o                         
  -5  -5   4        109.43        107.77         1.95 o                         
  -4  -5   4          7.04         15.26         0.70 o                         
  -3  -5   4        546.99        528.50         5.01 o                         
  -2  -5   4         47.00         49.60         1.14 o                         
  -1  -5   4        140.86        154.42         2.02 o                         
   0  -5   4        308.78        297.67         3.03 o                         
   1  -5   4        315.13        287.69         3.19 o                         
   2  -5   4          4.19          7.19         0.58 o                         
   3  -5   4          2.52          1.57         0.35 o                         
   4  -5   4        366.76        354.53         4.32 o                         
   5  -5   4       1624.26       1574.18        13.00 o                         
   6  -5   4        212.63        214.43         3.17 o                         
   7  -5   4          3.54          2.83         0.51 o                         
   8  -5   4         14.33         14.08         1.24 o                         
   9  -5   4          4.52          3.85         0.89 o                         
  10  -5   4         25.11         27.17         1.78 o                         
  -9  -4   4         17.37         18.33         2.27 o                         
  -8  -4   4         25.44         30.01         1.71 o                         
  -7  -4   4         11.58         13.46         0.87 o                         
  -6  -4   4        400.47        406.42         4.50 o                         
  -5  -4   4        262.51        256.64         2.90 o                         
  -4  -4   4        381.29        384.41         3.80 o                         
  -3  -4   4        704.42        697.64         6.02 o                         
  -2  -4   4        540.12        579.03         5.39 o                         
  -1  -4   4          5.86         11.37         0.57 o                         
   0  -4   4        366.74        382.11         3.74 o                         
   1  -4   4        892.53        917.68         7.12 o                         
   2  -4   4         76.23         79.56         1.33 o                         
   3  -4   4        235.65        247.87         2.88 o                         
   4  -4   4          1.03          1.71         0.30 o                         
   5  -4   4          4.89          4.04         0.47 o                         
   6  -4   4        464.08        446.02         5.58 o                         
   7  -4   4        118.32        118.29         2.33 o                         
   8  -4   4         72.64         77.85         2.25 o                         
   9  -4   4          2.63          3.38         0.75 o                         
  10  -4   4          0.71         -0.25         0.73 o                         
  -9  -3   4          3.39          1.05         0.73 o                         
  -8  -3   4        199.06        204.85         3.41 o                         
  -7  -3   4         12.47          8.74         0.74 o                         
  -6  -3   4        128.30        130.43         1.95 o                         
  -5  -3   4         42.97         39.68         1.01 o                         
  -4  -3   4        375.82        362.79         3.53 o                         
  -3  -3   4        170.56        193.71         2.18 o                         
  -2  -3   4         14.31         13.07         0.48 o                         
  -1  -3   4        231.31        258.52         2.66 o                         
   0  -3   4        191.75        183.61         2.24 o                         
   1  -3   4        629.53        652.08         5.21 o                         
   2  -3   4          6.98          9.81         0.51 o                         
   3  -3   4         94.27        101.97         1.73 o                         
   4  -3   4         24.93         25.53         0.89 o                         
   5  -3   4         16.20         19.89         0.88 o                         
   6  -3   4        150.02        152.41         2.48 o                         
   7  -3   4         72.92         72.17         1.49 o                         
   8  -3   4          0.23         -0.40         0.47 o                         
   9  -3   4         21.42         22.50         1.49 o                         
  10  -3   4         47.20         46.73         1.82 o                         
  -9  -2   4          0.23          0.48         0.67 o                         
  -8  -2   4         29.59         23.88         1.34 o                         
  -7  -2   4         55.89         51.13         1.82 o                         
  -6  -2   4        179.52        186.94         3.16 o                         
  -5  -2   4        244.64        244.99         3.94 o                         
  -4  -2   4         85.56         96.30         1.96 o                         
  -3  -2   4        109.59        134.03         1.81 o                         
  -2  -2   4         60.51         69.77         0.98 o                         
  -1  -2   4         53.08         48.52         0.81 o                         
   0  -2   4       1130.04       1124.32        10.46 o                         
   1  -2   4          9.58          8.95         0.42 o                         
   2  -2   4        186.51        195.59         2.47 o                         
   3  -2   4         65.31         56.32         1.13 o                         
   4  -2   4        240.68        243.10         2.86 o                         
   5  -2   4          1.39          0.75         0.30 o                         
   6  -2   4          1.11          1.09         0.36 o                         
   7  -2   4        333.52        336.50         4.34 o                         
   8  -2   4        539.14        521.16         5.98 o                         
   9  -2   4          5.57          3.53         0.57 o                         
  10  -2   4          2.43          0.89         0.50 o                         
  11  -2   4          3.03          3.37         0.71 o                         
  -9  -1   4         19.76         17.05         1.29 o                         
  -8  -1   4        235.43        234.90         4.41 o                         
  -7  -1   4        381.50        374.17         5.61 o                         
  -6  -1   4         28.34         32.68         1.62 o                         
  -5  -1   4         77.84         73.50         1.78 o                         
  -4  -1   4        278.90        278.69         3.68 o                         
  -3  -1   4          1.04          0.84         0.28 o                         
  -2  -1   4         83.16         90.56         1.43 o                         
  -1  -1   4        307.80        325.34         2.71 o                         
   0  -1   4       3848.30       3730.67        96.52 o                         
   1  -1   4         22.76         19.59         0.55 o                         
   2  -1   4        731.14        725.02         7.96 o                         
   3  -1   4          2.59          2.81         0.35 o                         
   4  -1   4          0.64          1.21         0.28 o                         
   5  -1   4         34.48         28.78         0.93 o                         
   6  -1   4          9.09          6.32         0.56 o                         
   7  -1   4        485.75        490.95         5.29 o                         
   8  -1   4         81.02         73.01         1.98 o                         
   9  -1   4          3.19          0.14         0.49 o                         
  10  -1   4          1.42          0.77         0.53 o                         
  11  -1   4         75.85         79.06         2.26 o                         
  -9   0   4         23.78         23.78         1.93 o                         
  -8   0   4         38.12         40.87         1.67 o                         
  -7   0   4          6.99          6.06         0.77 o                         
  -6   0   4         52.41         51.25         1.75 o                         
  -5   0   4        506.26        505.78         5.96 o                         
  -4   0   4        103.63         84.73         1.80 o                         
  -3   0   4          9.26          9.26         0.63 o                         
  -2   0   4        672.78        703.97         6.92 o                         
  -1   0   4        626.50        669.45         5.09 o                         
   0   0   4        157.51        169.38         1.73 o                         
   1   0   4        100.31         85.21         1.33 o                         
   2   0   4        241.55        251.59         3.14 o                         
   3   0   4          2.92          1.89         0.28 o                         
   4   0   4        302.60        306.41         3.63 o                         
   5   0   4        170.14        179.96         2.49 o                         
   6   0   4          1.15          2.04         0.39 o                         
   7   0   4        104.31        108.46         1.87 o                         
   8   0   4        139.13        138.48         2.51 o                         
   9   0   4          0.54          1.14         0.48 o                         
  10   0   4         27.94         22.90         1.18 o                         
  11   0   4         13.46         16.84         1.28 o                         
  -9   1   4        179.08        201.77         5.30 o                         
  -8   1   4         61.38         62.11         2.40 o                         
  -7   1   4        113.93        103.83         2.88 o                         
  -6   1   4         67.83         56.16         1.64 o                         
  -5   1   4         45.74         47.40         1.47 o                         
  -4   1   4        715.21        734.75         7.66 o                         
  -3   1   4        761.27        787.75         6.63 o                         
  -2   1   4        454.77        440.49         3.65 o                         
  -1   1   4        293.74        307.94         2.69 o                         
   0   1   4         85.97        109.30         1.41 o                         
   1   1   4        217.98        218.68         3.93 o                         
   2   1   4        544.68        501.18         5.19 o                         
   3   1   4        140.93        133.77         2.01 o                         
   4   1   4         27.63         29.04         0.80 o                         
   5   1   4        923.76        967.20         8.43 o                         
   6   1   4        144.72        130.73         1.88 o                         
   7   1   4        180.85        195.85         2.43 o                         
   8   1   4         84.42         84.95         1.97 o                         
   9   1   4          3.91          4.07         0.55 o                         
  10   1   4         57.23         55.58         1.60 o                         
  11   1   4          1.74          0.40         0.56 o                         
  -8   2   4        105.54        130.12         3.55 o                         
  -7   2   4         11.60         11.19         0.73 o                         
  -6   2   4         54.37         52.60         1.29 o                         
  -5   2   4        261.42        271.55         3.04 o                         
  -4   2   4        421.39        434.73         3.83 o                         
  -3   2   4         17.45         18.79         0.62 o                         
  -2   2   4        188.43        197.93         2.00 o                         
  -1   2   4        129.35        119.69         1.58 o                         
   0   2   4        127.94        142.98         1.69 o                         
   1   2   4         45.76         50.40         0.87 o                         
   2   2   4         25.55         21.40         0.62 o                         
   3   2   4        241.38        229.18         2.35 o                         
   4   2   4         18.42         21.39         0.81 o                         
   5   2   4        178.41        194.00         2.58 o                         
   6   2   4        171.55        161.74         2.25 o                         
   7   2   4          0.11         -0.20         0.28 o                         
   8   2   4         73.83         76.86         1.95 o                         
   9   2   4         63.47         64.62         1.61 o                         
  10   2   4         14.40         14.41         0.88 o                         
  11   2   4         15.65         17.46         1.07 o                         
  -8   3   4          1.56         -0.24         0.46 o                         
  -7   3   4         28.52         33.26         1.63 o                         
  -6   3   4          0.16          0.03         0.24 o                         
  -5   3   4        130.62        128.22         2.01 o                         
  -4   3   4        145.37        148.75         1.86 o                         
  -3   3   4         30.63         33.34         0.76 o                         
  -2   3   4         36.42         32.49         0.73 o                         
  -1   3   4        143.64        163.82         2.13 o                         
   0   3   4          0.73          0.42         0.20 o                         
   1   3   4          9.09          7.85         0.42 o                         
   2   3   4       1853.69       1862.17        48.80 o                         
   3   3   4       2137.52       2226.82        57.48 o                         
   4   3   4        319.51        354.12         3.40 o                         
   5   3   4        108.61         94.00         1.65 o                         
   6   3   4         12.55         16.48         0.80 o                         
   7   3   4         20.03         18.66         0.84 o                         
   8   3   4        166.49        168.38         2.69 o                         
   9   3   4         32.62         32.30         1.22 o                         
  10   3   4        174.83        177.35         2.83 o                         
  11   3   4         85.53         81.73         1.89 o                         
  -8   4   4         50.26         56.25         3.96 o                         
  -7   4   4         60.44         65.75         1.67 o                         
  -6   4   4          2.70          1.37         0.34 o                         
  -5   4   4        109.13        109.58         1.55 o                         
  -4   4   4         20.26         22.01         0.60 o                         
  -3   4   4         70.03         72.75         1.35 o                         
  -2   4   4         97.81        101.48         1.67 o                         
  -1   4   4        412.77        415.75         4.46 o                         
   0   4   4        174.30        171.36         2.00 o                         
   1   4   4       1056.07       1062.91         8.93 o                         
   2   4   4          7.09          4.10         0.42 o                         
   3   4   4          7.41          3.06         0.39 o                         
   4   4   4        548.57        618.15         5.56 o                         
   5   4   4          0.65          0.30         0.27 o                         
   6   4   4          5.09          3.35         0.45 o                         
   7   4   4          5.99          5.18         0.54 o                         
   8   4   4        598.03        608.35         6.25 o                         
   9   4   4         38.74         39.45         1.35 o                         
  10   4   4        310.70        313.18         4.07 o                         
  11   4   4         18.33         13.79         1.24 o                         
  -7   5   4         76.91         78.64         1.86 o                         
  -6   5   4          2.93          1.45         0.29 o                         
  -5   5   4          2.61          0.50         0.43 o                         
  -4   5   4         77.82         72.76         1.44 o                         
  -3   5   4        165.57        167.43         2.51 o                         
  -2   5   4         28.65         24.06         0.90 o                         
  -1   5   4        443.27        471.59         4.67 o                         
   0   5   4        105.17        111.91         1.31 o                         
   1   5   4         76.98         83.00         1.57 o                         
   2   5   4          0.25         -0.26         0.26 o                         
   3   5   4        444.73        515.21         4.93 o                         
   4   5   4        227.28        224.38         2.79 o                         
   5   5   4        114.12        109.82         1.87 o                         
   6   5   4        382.43        380.06         3.81 o                         
   7   5   4          2.58          2.79         0.60 o                         
   8   5   4        119.07        120.00         2.34 o                         
   9   5   4        331.75        345.66         3.94 o                         
  10   5   4         37.75         39.60         1.78 o                         
  11   5   4         48.78         48.13         1.89 o                         
  -7   6   4         36.55         39.18         1.63 o                         
  -6   6   4          4.88          3.81         0.59 o                         
  -5   6   4         27.18         23.88         1.04 o                         
  -4   6   4        847.45        813.93         7.58 o                         
  -3   6   4        343.29        360.06         4.59 o                         
  -2   6   4          0.07         -0.02         0.33 o                         
  -1   6   4         56.90         55.57         1.28 o                         
   0   6   4        128.90        118.87         1.46 o                         
   1   6   4          9.80         16.28         0.68 o                         
   2   6   4         16.30         16.99         0.88 o                         
   3   6   4        125.78        137.87         2.34 o                         
   4   6   4         10.23         14.43         0.81 o                         
   5   6   4        141.44        146.89         2.31 o                         
   6   6   4        922.07        914.56         8.61 o                         
   7   6   4         33.76         38.00         1.48 o                         
   8   6   4        209.50        209.65         2.82 o                         
   9   6   4          4.40          6.72         0.90 o                         
  10   6   4          8.39          5.28         0.84 o                         
  11   6   4        121.43        124.30         3.41 o                         
  -6   7   4         52.10         48.28         1.79 o                         
  -5   7   4          5.41          3.63         0.60 o                         
  -4   7   4         16.39         15.13         0.90 o                         
  -3   7   4          5.80          4.88         0.65 o                         
  -2   7   4          7.05          4.49         0.55 o                         
  -1   7   4        117.69        121.75         2.12 o                         
   0   7   4        183.31        180.96         2.25 o                         
   1   7   4          8.77         11.15         0.59 o                         
   2   7   4         93.13         95.28         2.05 o                         
   3   7   4         25.67         32.19         1.20 o                         
   4   7   4        335.04        343.73         4.04 o                         
   5   7   4         74.25         76.72         1.78 o                         
   6   7   4        395.72        407.40         5.18 o                         
   7   7   4          0.90          0.52         0.44 o                         
   8   7   4        127.02        123.40         2.31 o                         
   9   7   4        161.86        154.22         3.59 o                         
  10   7   4         64.15         70.90         2.33 o                         
  -6   8   4          2.63          1.76         0.80 o                         
  -5   8   4         75.44         80.61         1.85 o                         
  -4   8   4         64.77         70.54         1.73 o                         
  -3   8   4        347.68        352.40         4.64 o                         
  -2   8   4        142.74        146.60         2.61 o                         
  -1   8   4        101.17        111.00         2.17 o                         
   0   8   4         12.15         13.95         0.74 o                         
   1   8   4        257.04        256.97         3.51 o                         
   2   8   4        128.46        126.87         2.25 o                         
   3   8   4        212.36        216.00         4.21 o                         
   4   8   4         53.64         52.50         1.56 o                         
   5   8   4         99.47        100.11         2.16 o                         
   6   8   4        147.20        152.61         2.75 o                         
   7   8   4          0.84          2.37         0.55 o                         
   8   8   4         54.22         60.51         1.60 o                         
   9   8   4          0.69         -0.74         0.74 o                         
  10   8   4         16.46         13.63         1.49 o                         
  -5   9   4          4.29          2.13         0.74 o                         
  -4   9   4          2.89          2.07         0.58 o                         
  -3   9   4         64.01         63.72         1.93 o                         
  -2   9   4        127.51        119.39         2.53 o                         
  -1   9   4         91.22         91.92         2.07 o                         
   0   9   4          7.23          6.65         0.60 o                         
   1   9   4         22.50         22.84         1.12 o                         
   2   9   4        402.73        411.66         5.42 o                         
   3   9   4         74.28         76.79         1.78 o                         
   4   9   4          5.12          3.75         0.56 o                         
   5   9   4          0.00          0.15         0.48 o                         
   6   9   4          3.91          4.23         0.72 o                         
   7   9   4          0.76         -0.17         0.45 o                         
   8   9   4         49.02         50.40         1.52 o                         
   9   9   4         11.28         10.72         1.79 o                         
  10   9   4         24.96         20.99         1.71 o                         
  -4  10   4         16.49         12.39         1.03 o                         
  -3  10   4         61.54         64.78         1.92 o                         
  -2  10   4          2.11          1.51         0.60 o                         
  -1  10   4        435.34        458.27         5.51 o                         
   0  10   4        668.78        680.32         7.06 o                         
   1  10   4         58.63         60.48         1.68 o                         
   2  10   4        108.07        115.27         2.51 o                         
   3  10   4         48.61         50.18         1.41 o                         
   4  10   4          4.23          5.17         0.60 o                         
   5  10   4         98.23         96.45         2.65 o                         
   6  10   4          0.95          0.62         0.58 o                         
   7  10   4          0.84         -0.44         0.44 o                         
   8  10   4         75.79         77.83         2.19 o                         
   9  10   4         58.93         66.69         2.76 o                         
  -3  11   4          0.25         -0.74         0.74 o                         
  -2  11   4         59.74         60.86         2.04 o                         
  -1  11   4        182.08        185.59         3.47 o                         
   0  11   4          4.73          4.74         0.60 o                         
   1  11   4          4.19          4.23         0.77 o                         
   2  11   4          2.28          1.91         0.78 o                         
   3  11   4          4.85          4.03         0.55 o                         
   4  11   4          1.52          0.43         0.55 o                         
   5  11   4          1.10          0.31         0.47 o                         
   6  11   4         38.77         37.35         1.79 o                         
   7  11   4         42.43         44.70         1.93 o                         
   8  11   4          1.47          0.83         0.75 o                         
  -1  12   4          7.03          4.49         1.12 o                         
   0  12   4          0.53         -0.50         0.50 o                         
   1  12   4         18.17         15.22         1.22 o                         
   2  12   4        117.12        121.55         2.68 o                         
   3  12   4        269.05        265.93         6.05 o                         
   4  12   4         14.17         12.37         1.14 o                         
   5  12   4          0.09         -0.15         0.53 o                         
   6  12   4         31.63         25.77         1.48 o                         
   7  12   4         72.32         75.12         2.72 o                         
   1  13   4          0.00         -0.76         0.76 o                         
   2  13   4         48.78         53.15         2.04 o                         
   3  13   4        128.69        130.70         3.10 o                         
   4  13   4          6.80          7.12         1.19 o                         
   5  13   4         18.01         18.80         1.62 o                         
  -3 -12   5         24.66         22.43         1.63 o                         
  -2 -12   5        107.30        124.02         3.00 o                         
  -1 -12   5        238.17        272.14         4.81 o                         
   0 -12   5          4.72          3.24         0.91 o                         
   1 -12   5         12.52         11.96         1.29 o                         
   2 -12   5         35.08         37.84         2.04 o                         
   3 -12   5          3.81          4.78         0.95 o                         
  -5 -11   5          7.10          5.61         0.84 o                         
  -4 -11   5         30.56         35.65         1.76 o                         
  -3 -11   5          0.20         -0.43         0.55 o                         
  -2 -11   5          0.01         -0.67         0.67 o                         
  -1 -11   5         19.34         18.28         1.22 o                         
   0 -11   5          1.24         -0.44         0.44 o                         
   1 -11   5          1.50         -0.40         0.89 o                         
   2 -11   5          4.82          4.27         0.72 o                         
   3 -11   5        152.61        163.48         3.38 o                         
   4 -11   5         63.27         73.01         2.42 o                         
   5 -11   5         63.86         57.05         2.42 o                         
  -6 -10   5          0.16         -0.14         0.72 o                         
  -5 -10   5          0.27         -0.53         0.53 o                         
  -4 -10   5         36.25         46.73         1.55 o                         
  -3 -10   5          0.04         -0.46         0.46 o                         
  -2 -10   5          2.06          1.82         0.60 o                         
  -1 -10   5          6.00          5.84         0.55 o                         
   0 -10   5         11.91          8.27         0.85 o                         
   1 -10   5         63.35         64.32         1.87 o                         
   2 -10   5         16.09         19.06         1.22 o                         
   3 -10   5        111.54        106.23         2.58 o                         
   4 -10   5         41.02         40.71         2.11 o                         
   5 -10   5        246.34        290.59         5.17 o                         
   6 -10   5          5.26          4.84         0.92 o                         
  -6  -9   5         19.37         25.34         1.42 o                         
  -5  -9   5          9.32          9.80         0.74 o                         
  -4  -9   5         10.56          8.10         0.74 o                         
  -3  -9   5        125.98        116.83         2.24 o                         
  -2  -9   5        166.07        169.02         3.02 o                         
  -1  -9   5         25.96         24.18         1.38 o                         
   0  -9   5         13.62          9.85         0.74 o                         
   1  -9   5        328.33        294.40         4.20 o                         
   2  -9   5        136.82        143.55         2.81 o                         
   3  -9   5        106.05        105.60         2.46 o                         
   4  -9   5         25.07         20.68         1.29 o                         
   5  -9   5          6.41          6.28         0.86 o                         
   6  -9   5         11.16          9.21         0.88 o                         
   7  -9   5          3.74          1.73         0.62 o                         
  -7  -8   5          0.62         -0.21         0.59 o                         
  -6  -8   5         14.81         13.68         1.03 o                         
  -5  -8   5          0.13         -0.37         0.37 o                         
  -4  -8   5         13.97         16.82         0.91 o                         
  -3  -8   5          0.16         -0.40         0.40 o                         
  -2  -8   5         98.36        107.22         2.25 o                         
  -1  -8   5        159.51        156.90         3.73 o                         
   0  -8   5        501.94        509.98         5.20 o                         
   1  -8   5        519.59        530.71         6.51 o                         
   2  -8   5         16.60         18.55         1.13 o                         
   3  -8   5         36.24         22.89         1.25 o                         
   4  -8   5         61.21         62.25         1.86 o                         
   5  -8   5          1.98          1.49         0.53 o                         
   6  -8   5          0.04         -0.65         0.65 o                         
   7  -8   5          0.20         -0.47         0.47 o                         
   8  -8   5          1.08          0.38         0.49 o                         
  -7  -7   5          8.58          6.25         0.69 o                         
  -6  -7   5         32.54         39.99         1.35 o                         
  -5  -7   5          4.72          3.31         0.56 o                         
  -4  -7   5          9.12          7.93         0.66 o                         
  -3  -7   5        152.92        157.24         2.50 o                         
  -2  -7   5        700.74        650.42         6.69 o                         
  -1  -7   5       1431.64       1364.39        12.76 o                         
   0  -7   5        930.75        927.49         7.80 o                         
   1  -7   5        293.73        274.97         3.64 o                         
   2  -7   5        241.11        234.34         3.39 o                         
   3  -7   5         17.34         15.93         0.98 o                         
   4  -7   5        272.99        270.51         3.63 o                         
   5  -7   5          8.85          4.55         0.65 o                         
   6  -7   5          5.73          4.53         0.66 o                         
   7  -7   5          4.61          3.23         0.64 o                         
   8  -7   5          0.74          0.46         0.72 o                         
   9  -7   5         26.83         25.05         2.03 o                         
  -8  -6   5         82.66         89.69         2.08 o                         
  -7  -6   5          0.04         -0.03         0.44 o                         
  -6  -6   5         31.47         31.70         1.08 o                         
  -5  -6   5         22.57         14.53         0.78 o                         
  -4  -6   5         88.23         99.67         1.80 o                         
  -3  -6   5         17.49         14.04         1.03 o                         
  -2  -6   5        150.70        164.51         2.39 o                         
  -1  -6   5         48.38         44.68         1.22 o                         
   0  -6   5        227.85        209.70         2.84 o                         
   1  -6   5         82.69         80.51         1.73 o                         
   2  -6   5         54.75         44.72         1.31 o                         
   3  -6   5        172.19        167.49         2.75 o                         
   4  -6   5        283.73        290.70         4.03 o                         
   5  -6   5        137.35        117.77         3.01 o                         
   6  -6   5          0.00         -0.19         0.42 o                         
   7  -6   5          8.19          9.06         0.91 o                         
   8  -6   5         33.10         33.56         1.90 o                         
   9  -6   5        216.60        244.86         5.10 o                         
  -8  -5   5        153.78        172.64         5.01 o                         
  -7  -5   5          0.42         -0.08         0.51 o                         
  -6  -5   5        128.19        126.59         1.94 o                         
  -5  -5   5        740.83        699.79         6.17 o                         
  -4  -5   5        483.19        415.04         4.65 o                         
  -3  -5   5          1.00          1.18         0.36 o                         
  -2  -5   5        146.34        143.51         2.13 o                         
  -1  -5   5         26.81         20.92         0.88 o                         
   0  -5   5          2.61          2.26         0.39 o                         
   1  -5   5         27.24         25.42         1.09 o                         
   2  -5   5        425.31        433.08         4.81 o                         
   3  -5   5         13.72         17.48         0.92 o                         
   4  -5   5        104.90        111.03         1.92 o                         
   5  -5   5        150.12        160.24         2.63 o                         
   6  -5   5         12.99         10.47         0.86 o                         
   7  -5   5          0.17         -0.16         0.62 o                         
   8  -5   5         52.27         54.95         2.04 o                         
   9  -5   5         24.99         29.10         1.78 o                         
  10  -5   5          4.97          4.31         1.18 o                         
  -8  -4   5         99.31        118.90         4.27 o                         
  -7  -4   5         11.13         11.02         0.93 o                         
  -6  -4   5        292.57        278.67         3.54 o                         
  -5  -4   5         86.59         88.77         1.21 o                         
  -4  -4   5        321.89        334.81         3.58 o                         
  -3  -4   5        153.50        130.30         1.70 o                         
  -2  -4   5         10.33         11.31         0.67 o                         
  -1  -4   5        217.34        230.79         2.86 o                         
   0  -4   5        159.03        199.91         2.47 o                         
   1  -4   5         96.51        108.17         1.53 o                         
   2  -4   5        206.31        229.91         2.75 o                         
   3  -4   5        186.38        184.99         2.34 o                         
   4  -4   5        352.50        340.78         3.59 o                         
   5  -4   5        238.64        227.13         3.08 o                         
   6  -4   5          0.56          1.72         0.48 o                         
   7  -4   5        475.45        460.79         4.93 o                         
   8  -4   5         26.93         22.97         1.07 o                         
   9  -4   5         67.27         67.18         2.19 o                         
  10  -4   5         21.37         22.37         1.50 o                         
  -8  -3   5          3.61          2.25         0.68 o                         
  -7  -3   5         13.52         12.47         1.03 o                         
  -6  -3   5        122.02        121.40         2.69 o                         
  -5  -3   5          4.94          4.06         0.65 o                         
  -4  -3   5        450.47        444.17         4.39 o                         
  -3  -3   5          1.39          1.37         0.31 o                         
  -2  -3   5          7.37          8.14         0.46 o                         
  -1  -3   5         10.74          4.95         0.41 o                         
   0  -3   5         77.37         68.38         1.11 o                         
   1  -3   5        342.74        377.49         3.87 o                         
   2  -3   5          0.20         -0.12         0.21 o                         
   3  -3   5         91.64         86.76         1.55 o                         
   4  -3   5        860.28        897.04         7.78 o                         
   5  -3   5         41.13         39.05         1.34 o                         
   6  -3   5         70.84         69.49         1.68 o                         
   7  -3   5         27.15         24.31         1.22 o                         
   8  -3   5        170.65        165.56         2.79 o                         
   9  -3   5        100.16         95.28         2.43 o                         
  10  -3   5          4.81          2.70         0.69 o                         
  11  -3   5          6.17          2.31         0.88 o                         
  -8  -2   5         81.29         79.42         2.51 o                         
  -7  -2   5          2.33          3.22         0.63 o                         
  -6  -2   5        358.77        357.41         5.15 o                         
  -5  -2   5        418.56        418.64         5.24 o                         
  -4  -2   5         21.70         20.63         1.02 o                         
  -3  -2   5        223.69        204.03         2.71 o                         
  -2  -2   5         13.05          9.45         0.39 o                         
  -1  -2   5          0.02          0.45         0.21 o                         
   0  -2   5       1273.15       1290.59        12.15 o                         
   1  -2   5        130.55        137.20         1.82 o                         
   2  -2   5          2.52          3.19         0.34 o                         
   3  -2   5       1053.33       1069.69         9.71 o                         
   4  -2   5        714.88        728.00         6.47 o                         
   5  -2   5         68.75         64.92         1.43 o                         
   6  -2   5         13.87         13.33         0.82 o                         
   7  -2   5        430.48        428.41         5.17 o                         
   8  -2   5         22.29         20.71         1.03 o                         
   9  -2   5         69.51         64.62         1.89 o                         
  10  -2   5          0.73         -0.35         0.51 o                         
  11  -2   5          5.86          4.89         0.85 o                         
  -8  -1   5          7.31          4.81         0.83 o                         
  -7  -1   5         52.11         57.55         2.22 o                         
  -6  -1   5        286.09        291.89         4.53 o                         
  -5  -1   5         48.35         45.07         1.48 o                         
  -4  -1   5          3.07          2.30         0.46 o                         
  -3  -1   5        340.88        360.03         4.94 o                         
  -2  -1   5         32.83         33.96         0.70 o                         
  -1  -1   5       2411.77       2612.07       102.83 o                         
   0  -1   5        156.15        149.05         1.69 o                         
   1  -1   5         86.12         90.54         1.40 o                         
   2  -1   5          1.16          1.12         0.29 o                         
   3  -1   5         81.48         83.36         1.48 o                         
   4  -1   5        118.45        126.60         2.11 o                         
   5  -1   5        691.74        699.65         6.76 o                         
   6  -1   5         14.18         14.22         0.82 o                         
   7  -1   5          6.41          7.10         0.69 o                         
   8  -1   5        142.83        149.76         3.05 o                         
   9  -1   5         37.96         35.62         1.72 o                         
  10  -1   5          4.39          3.08         0.71 o                         
  11  -1   5          0.88          0.61         0.86 o                         
  -8   0   5         41.93         43.58         1.79 o                         
  -7   0   5         27.54         29.53         1.54 o                         
  -6   0   5         22.17         18.10         1.18 o                         
  -5   0   5       1342.08       1348.19        14.15 o                         
  -4   0   5        153.91        151.37         2.62 o                         
  -3   0   5        471.44        500.28         5.52 o                         
  -2   0   5         12.52         15.62         0.92 o                         
  -1   0   5          2.06          1.87         0.23 o                         
   0   0   5        344.00        373.70         3.36 o                         
   1   0   5        265.15        255.26         3.17 o                         
   2   0   5        148.00        151.83         2.01 o                         
   3   0   5        174.67        186.78         2.26 o                         
   4   0   5         91.57         88.44         1.59 o                         
   5   0   5         29.05         30.54         0.97 o                         
   6   0   5         12.20         11.84         0.69 o                         
   7   0   5         54.98         58.87         1.40 o                         
   8   0   5        146.11        154.57         2.52 o                         
   9   0   5        118.14        113.80         2.52 o                         
  10   0   5         27.19         21.92         1.25 o                         
  11   0   5         15.28          7.80         0.90 o                         
  -8   1   5         11.04          9.53         1.55 o                         
  -7   1   5         37.95         30.47         1.56 o                         
  -6   1   5         23.06         21.50         1.55 o                         
  -5   1   5        164.42        180.52         3.22 o                         
  -4   1   5        952.88        943.99         9.74 o                         
  -3   1   5        124.63        149.75         2.47 o                         
  -2   1   5         47.24         52.22         0.75 o                         
  -1   1   5        307.88        325.64         2.94 o                         
   0   1   5         13.93         17.01         0.59 o                         
   1   1   5       1097.69       1164.32        12.79 o                         
   2   1   5       1091.46       1081.22         9.42 o                         
   3   1   5          1.14          6.87         0.45 o                         
   4   1   5        415.77        439.28         4.43 o                         
   5   1   5        139.23        168.31         2.49 o                         
   6   1   5          0.07          0.13         0.25 o                         
   7   1   5         23.05         22.61         0.93 o                         
   8   1   5          6.47          5.98         0.56 o                         
   9   1   5         10.83          9.75         0.78 o                         
  10   1   5         28.78         28.99         1.42 o                         
  11   1   5         13.86         10.52         0.90 o                         
  -8   2   5        100.93        121.76         3.90 o                         
  -7   2   5         15.00         11.07         1.23 o                         
  -6   2   5         36.22         31.78         1.43 o                         
  -5   2   5         50.93         53.32         1.75 o                         
  -4   2   5          1.65          2.02         0.25 o                         
  -3   2   5          9.50         10.14         0.38 o                         
  -2   2   5        230.03        233.95         2.45 o                         
  -1   2   5       1036.00       1029.17         9.98 o                         
   0   2   5        174.60        170.31         1.77 o                         
   1   2   5        929.60       1002.17         8.72 o                         
   2   2   5        148.11        164.32         1.89 o                         
   3   2   5       2604.53       2619.57        77.80 o                         
   4   2   5         18.57         21.89         0.79 o                         
   5   2   5        365.22        378.83         3.96 o                         
   6   2   5          7.48          5.93         0.53 o                         
   7   2   5        528.05        553.01         5.05 o                         
   8   2   5         57.61         60.36         1.40 o                         
   9   2   5          4.60          5.55         0.68 o                         
  10   2   5        145.07        153.57         2.63 o                         
  11   2   5          0.43         -0.12         0.46 o                         
  -8   3   5         38.58         42.16         3.54 o                         
  -7   3   5          0.05         -0.33         0.35 o                         
  -6   3   5          9.90         10.98         0.57 o                         
  -5   3   5         61.42         62.25         1.34 o                         
  -4   3   5          9.66          9.63         0.48 o                         
  -3   3   5         40.09         44.73         0.90 o                         
  -2   3   5        219.05        252.99         2.80 o                         
  -1   3   5        103.77         97.39         1.49 o                         
   0   3   5        163.23        171.81         1.95 o                         
   1   3   5         67.90         78.48         1.21 o                         
   2   3   5        275.65        310.72         3.26 o                         
   3   3   5       4816.13       4487.10        97.19 o                         
   4   3   5        175.39        173.16         2.27 o                         
   5   3   5        682.01        675.53         6.15 o                         
   6   3   5          0.02          0.13         0.30 o                         
   7   3   5         56.28         59.27         1.47 o                         
   8   3   5         13.94         12.62         0.78 o                         
   9   3   5         56.58         59.86         2.04 o                         
  10   3   5        411.57        439.56         5.03 o                         
  11   3   5          0.03         -0.41         0.41 o                         
  -7   4   5         22.36         23.85         1.19 o                         
  -6   4   5         61.81         58.86         1.31 o                         
  -5   4   5         28.95         27.79         0.93 o                         
  -4   4   5        171.78        176.17         2.54 o                         
  -3   4   5          0.27          0.70         0.34 o                         
  -2   4   5         56.80         60.47         1.35 o                         
  -1   4   5        449.83        471.04         4.81 o                         
   0   4   5         95.32        106.73         1.63 o                         
   1   4   5       1055.08       1069.19         9.06 o                         
   2   4   5        354.16        351.78         3.78 o                         
   3   4   5       2511.73       2582.19        43.37 o                         
   4   4   5        364.20        349.10         3.64 o                         
   5   4   5        185.02        202.43         2.69 o                         
   6   4   5          9.86          8.39         0.66 o                         
   7   4   5         92.73         99.60         1.99 o                         
   8   4   5         14.60         16.94         1.09 o                         
   9   4   5        141.22        140.58         2.49 o                         
  10   4   5         15.61         13.57         0.96 o                         
  11   4   5          3.60          2.78         0.60 o                         
  -7   5   5         25.20         24.16         1.14 o                         
  -6   5   5          0.63         -0.44         0.44 o                         
  -5   5   5        118.19        114.25         2.17 o                         
  -4   5   5         32.26         31.55         1.13 o                         
  -3   5   5         30.20         32.17         1.08 o                         
  -2   5   5        152.83        159.84         2.33 o                         
  -1   5   5        147.21        149.95         2.20 o                         
   0   5   5          9.29          7.80         0.64 o                         
   1   5   5        633.85        649.66         6.14 o                         
   2   5   5         47.49         56.04         1.22 o                         
   3   5   5        122.31        129.84         2.01 o                         
   4   5   5        600.85        577.38         5.52 o                         
   5   5   5          0.00          8.20         0.66 o                         
   6   5   5        143.26        138.02         2.13 o                         
   7   5   5        132.54        141.45         2.26 o                         
   8   5   5        223.28        232.12         3.27 o                         
   9   5   5         20.81         19.23         0.96 o                         
  10   5   5        383.10        387.72         7.16 o                         
  11   5   5          0.35         -0.35         0.65 o                         
  -6   6   5         48.68         47.02         1.63 o                         
  -5   6   5        144.63        131.81         3.33 o                         
  -4   6   5         15.73         16.52         0.94 o                         
  -3   6   5          0.25          1.00         0.42 o                         
  -2   6   5        192.16        186.68         2.61 o                         
  -1   6   5          8.49          9.07         0.67 o                         
   0   6   5        164.98        187.06         2.56 o                         
   1   6   5        172.77        191.16         2.79 o                         
   2   6   5          0.33          0.05         0.31 o                         
   3   6   5         43.97         44.76         1.23 o                         
   4   6   5        226.68        206.55         2.83 o                         
   5   6   5         17.22         18.29         0.92 o                         
   6   6   5         17.79         14.29         0.88 o                         
   7   6   5          0.52         -0.10         0.39 o                         
   8   6   5         26.62         28.83         1.35 o                         
   9   6   5          1.11          0.67         0.44 o                         
  10   6   5         54.99         55.46         2.00 o                         
  11   6   5        194.06        197.45         4.69 o                         
  -6   7   5          2.54          3.24         0.69 o                         
  -5   7   5          1.63          0.88         0.51 o                         
  -4   7   5         65.00         72.55         1.69 o                         
  -3   7   5          1.74          2.14         0.51 o                         
  -2   7   5          5.93          5.19         0.61 o                         
  -1   7   5        133.03        140.62         2.40 o                         
   0   7   5        197.21        200.48         2.71 o                         
   1   7   5         21.79         24.53         0.87 o                         
   2   7   5          5.13          7.27         0.69 o                         
   3   7   5        201.27        202.13         3.04 o                         
   4   7   5        102.60         92.38         1.90 o                         
   5   7   5          5.13          5.93         0.62 o                         
   6   7   5        505.81        526.50         7.17 o                         
   7   7   5         32.09         34.79         1.38 o                         
   8   7   5         37.92         35.59         1.42 o                         
   9   7   5          3.07          2.68         0.45 o                         
  10   7   5         30.33         34.10         1.89 o                         
  -5   8   5         40.10         37.08         1.48 o                         
  -4   8   5        110.97        111.46         2.24 o                         
  -3   8   5         81.13         81.41         2.03 o                         
  -2   8   5          0.03         -0.15         0.42 o                         
  -1   8   5         53.01         54.51         1.54 o                         
   0   8   5        310.58        309.55         3.88 o                         
   1   8   5          1.91          3.06         0.51 o                         
   2   8   5        463.85        465.34         6.22 o                         
   3   8   5        212.46        196.09         3.17 o                         
   4   8   5        109.00        105.39         2.32 o                         
   5   8   5         30.70         25.38         1.37 o                         
   6   8   5          2.22          0.57         0.66 o                         
   7   8   5        284.11        282.16         4.08 o                         
   8   8   5         14.44         19.91         1.20 o                         
   9   8   5         11.39         11.36         1.05 o                         
  10   8   5         42.46         39.52         3.36 o                         
  -4   9   5          7.91          7.86         0.85 o                         
  -3   9   5         38.53         35.12         1.63 o                         
  -2   9   5         23.14         20.58         1.18 o                         
  -1   9   5          7.24          6.17         0.72 o                         
   0   9   5         12.63         12.52         0.87 o                         
   1   9   5         30.24         28.66         1.26 o                         
   2   9   5         16.15         14.43         1.24 o                         
   3   9   5          5.50          5.47         0.81 o                         
   4   9   5        444.63        456.73         5.90 o                         
   5   9   5         46.26         41.68         1.66 o                         
   6   9   5         31.87         31.82         1.55 o                         
   7   9   5          5.42          3.87         0.72 o                         
   8   9   5          6.04          5.13         0.69 o                         
   9   9   5        162.51        161.61         3.07 o                         
  10   9   5         53.97         47.79         2.77 o                         
  -3  10   5          2.59          1.35         0.66 o                         
  -2  10   5         39.92         37.84         1.59 o                         
  -1  10   5        686.91        683.39         7.27 o                         
   0  10   5         13.28         13.73         1.09 o                         
   1  10   5         36.23         33.71         1.44 o                         
   2  10   5         72.48         70.27         1.94 o                         
   3  10   5          4.37          4.04         0.64 o                         
   4  10   5         46.40         48.42         1.81 o                         
   5  10   5          1.76          1.73         0.81 o                         
   6  10   5          1.19          0.17         0.55 o                         
   7  10   5         21.80         23.10         1.36 o                         
   8  10   5         55.46         58.33         2.73 o                         
   9  10   5          2.29          2.88         1.02 o                         
  -2  11   5         60.85         61.38         2.80 o                         
  -1  11   5         20.46         17.56         1.54 o                         
   0  11   5         70.52         63.07         2.49 o                         
   1  11   5          0.52          2.11         0.67 o                         
   2  11   5          5.36          4.90         0.75 o                         
   3  11   5          7.39          3.88         0.80 o                         
   4  11   5          5.00          3.83         0.92 o                         
   5  11   5          6.67          7.10         0.80 o                         
   6  11   5          1.14         -0.77         0.77 o                         
   7  11   5         15.90         16.55         1.37 o                         
   8  11   5          6.76          6.28         1.12 o                         
  -1  12   5          0.44         -0.65         0.65 o                         
   0  12   5        103.55        106.86         3.52 o                         
   1  12   5         23.76         22.31         1.41 o                         
   2  12   5         21.05         20.20         1.32 o                         
   3  12   5          0.18         -0.48         0.60 o                         
   4  12   5         15.58         12.55         1.10 o                         
   5  12   5          1.34          1.18         0.61 o                         
   6  12   5        172.97        186.31         3.64 o                         
   7  12   5         15.07         11.86         1.41 o                         
   2  13   5         47.13         48.32         5.31 o                         
   3  13   5        175.23        178.78         3.94 o                         
   4  13   5         15.60         15.78         1.40 o                         
  -2 -12   6          4.14          3.68         0.93 o                         
  -1 -12   6        108.94        119.52         4.19 o                         
   0 -12   6         16.13         20.50         1.59 o                         
   1 -12   6         20.54         22.42         1.50 o                         
   2 -12   6          1.59         -0.08         0.88 o                         
   3 -12   6        140.01        138.45         3.67 o                         
  -4 -11   6         77.87         84.77         3.06 o                         
  -3 -11   6         20.70         22.22         1.46 o                         
  -2 -11   6         15.44         16.66         1.34 o                         
  -1 -11   6          0.09         -0.78         0.78 o                         
   0 -11   6         40.84         46.79         2.29 o                         
   1 -11   6          5.47          4.23         0.67 o                         
   2 -11   6        193.30        193.84         3.98 o                         
   3 -11   6         69.05         74.84         2.28 o                         
   4 -11   6         76.17         88.37         2.91 o                         
   5 -11   6          7.71          7.57         1.26 o                         
  -5 -10   6         64.88         84.18         2.66 o                         
  -4 -10   6          1.82          1.18         0.66 o                         
  -3 -10   6          2.60          1.83         0.58 o                         
  -2 -10   6         15.31         14.46         1.20 o                         
  -1 -10   6        218.55        239.32         4.76 o                         
   0 -10   6        121.48        118.54         3.33 o                         
   1 -10   6         16.24         20.28         1.29 o                         
   2 -10   6        308.50        304.75         4.53 o                         
   3 -10   6          1.54         -0.60         0.60 o                         
   4 -10   6          6.27          6.07         0.88 o                         
   5 -10   6          6.19          8.32         1.13 o                         
   6 -10   6         27.81         27.50         2.19 o                         
  -6  -9   6         30.24         41.03         2.13 o                         
  -5  -9   6          6.52          6.06         0.75 o                         
  -4  -9   6        109.44        112.86         2.24 o                         
  -3  -9   6          4.37          7.44         0.81 o                         
  -2  -9   6         13.53         15.56         1.08 o                         
  -1  -9   6          1.47          1.29         0.82 o                         
   0  -9   6         97.80         97.97         2.51 o                         
   1  -9   6         29.24         26.70         1.53 o                         
   2  -9   6        182.46        178.15         3.16 o                         
   3  -9   6          2.34          2.51         0.65 o                         
   4  -9   6          0.40          0.21         0.51 o                         
   5  -9   6          0.16         -0.68         0.79 o                         
   6  -9   6          0.02         -0.25         0.70 o                         
   7  -9   6         41.37         54.18         2.17 o                         
  -6  -8   6          4.48          1.80         0.57 o                         
  -5  -8   6         71.88         74.25         1.89 o                         
  -4  -8   6         65.33         56.78         1.49 o                         
  -3  -8   6         16.41         11.56         0.95 o                         
  -2  -8   6        164.87        158.91         2.93 o                         
  -1  -8   6         47.60         47.05         1.63 o                         
   0  -8   6        170.26        175.76         3.49 o                         
   1  -8   6        191.26        180.86         3.15 o                         
   2  -8   6         60.56         77.28         1.91 o                         
   3  -8   6        547.88        499.68         5.98 o                         
   4  -8   6         54.63         48.18         1.65 o                         
   5  -8   6        147.11        139.33         3.38 o                         
   6  -8   6         42.10         37.55         1.55 o                         
   7  -8   6         33.21         34.45         1.52 o                         
   8  -8   6         24.33         21.37         1.27 o                         
  -7  -7   6        165.61        187.36         5.89 o                         
  -6  -7   6        228.80        244.86         4.84 o                         
  -5  -7   6          3.46          1.66         0.43 o                         
  -4  -7   6          0.66         -0.45         0.45 o                         
  -3  -7   6         11.16          5.31         0.60 o                         
  -2  -7   6       1445.70       1387.05        12.26 o                         
  -1  -7   6        181.57        176.62         3.09 o                         
   0  -7   6        128.92        130.47         2.48 o                         
   1  -7   6         17.76         19.38         1.05 o                         
   2  -7   6          0.36          0.01         0.37 o                         
   3  -7   6        181.75        150.89         2.74 o                         
   4  -7   6         39.89         26.45         1.13 o                         
   5  -7   6        123.70        122.74         2.64 o                         
   6  -7   6         84.96         92.23         2.20 o                         
   7  -7   6        188.05        185.09         3.77 o                         
   8  -7   6         19.15         16.15         1.18 o                         
   9  -7   6          0.01         -0.54         0.54 o                         
  -7  -6   6         23.44         23.53         1.05 o                         
  -6  -6   6         24.53         22.02         0.77 o                         
  -5  -6   6          2.84          2.35         0.36 o                         
  -4  -6   6        150.00        136.35         2.26 o                         
  -3  -6   6         78.74         82.74         1.68 o                         
  -2  -6   6         29.41         36.44         1.29 o                         
  -1  -6   6       2334.63       2185.93        31.69 o                         
   0  -6   6        476.27        464.99         4.91 o                         
   1  -6   6         79.19         69.01         1.43 o                         
   2  -6   6        148.52        145.16         2.52 o                         
   3  -6   6         13.92         13.80         0.81 o                         
   4  -6   6         21.56         19.73         1.20 o                         
   5  -6   6         13.44         17.60         1.03 o                         
   6  -6   6        168.48        171.18         3.10 o                         
   7  -6   6          2.82          0.14         0.58 o                         
   8  -6   6         15.02         16.69         1.18 o                         
   9  -6   6          5.02          4.50         0.92 o                         
  -7  -5   6          9.79         10.23         1.14 o                         
  -6  -5   6         60.21         50.40         1.24 o                         
  -5  -5   6        195.20        166.13         2.13 o                         
  -4  -5   6        100.93        112.57         1.70 o                         
  -3  -5   6         63.26         66.06         1.44 o                         
  -2  -5   6         97.84         90.11         1.99 o                         
  -1  -5   6        452.52        423.06         4.40 o                         
   0  -5   6        226.10        222.82         2.87 o                         
   1  -5   6        386.56        386.47         3.80 o                         
   2  -5   6        245.29        236.58         2.77 o                         
   3  -5   6        402.16        398.40         4.10 o                         
   4  -5   6         21.37         24.34         0.96 o                         
   5  -5   6         40.19         38.75         1.29 o                         
   6  -5   6         66.51         61.87         1.46 o                         
   7  -5   6         27.72         25.36         1.31 o                         
   8  -5   6         24.79         21.39         1.27 o                         
   9  -5   6         13.56         14.11         1.31 o                         
  10  -5   6         54.44         56.96         2.94 o                         
  -8  -4   6          1.59         -0.66         0.66 o                         
  -7  -4   6          8.85          7.07         0.80 o                         
  -6  -4   6         37.20         38.53         1.60 o                         
  -5  -4   6          5.79          6.21         0.78 o                         
  -4  -4   6       1080.86       1015.34         8.64 o                         
  -3  -4   6        108.28         97.40         1.54 o                         
  -2  -4   6         44.56         33.76         1.06 o                         
  -1  -4   6         12.09          4.84         0.48 o                         
   0  -4   6        232.40        242.92         3.05 o                         
   1  -4   6        141.34        158.79         2.02 o                         
   2  -4   6        127.39        138.37         1.94 o                         
   3  -4   6         27.20         29.87         0.88 o                         
   4  -4   6         13.17         12.46         0.71 o                         
   5  -4   6         14.88         12.12         0.83 o                         
   6  -4   6        860.93        834.14         8.17 o                         
   7  -4   6        665.06        667.76         7.39 o                         
   8  -4   6        113.12        119.65         2.13 o                         
   9  -4   6         19.75         16.46         0.95 o                         
  10  -4   6          0.00         -0.57         0.72 o                         
  -8  -3   6          8.93          6.40         0.79 o                         
  -7  -3   6         13.63         12.16         1.11 o                         
  -6  -3   6         10.98         12.80         1.02 o                         
  -5  -3   6        231.06        238.25         4.24 o                         
  -4  -3   6         11.60         10.35         0.84 o                         
  -3  -3   6         29.96         27.95         0.64 o                         
  -2  -3   6          1.27          1.67         0.28 o                         
  -1  -3   6          1.07          2.24         0.20 o                         
   0  -3   6        609.33        614.13         5.14 o                         
   1  -3   6        112.16        105.42         1.54 o                         
   2  -3   6        825.06        834.53         6.80 o                         
   3  -3   6         29.27         48.35         1.11 o                         
   4  -3   6          0.12         -0.19         0.26 o                         
   5  -3   6          0.00         -0.29         0.29 o                         
   6  -3   6         49.42         56.95         1.57 o                         
   7  -3   6        431.30        424.33         5.22 o                         
   8  -3   6         73.39         73.29         1.90 o                         
   9  -3   6         80.99         85.48         1.83 o                         
  10  -3   6         12.49          9.88         0.90 o                         
  11  -3   6         18.84         15.16         2.45 o                         
  -8  -2   6         20.43         20.97         1.80 o                         
  -7  -2   6          1.28         -0.28         0.71 o                         
  -6  -2   6          1.65          2.31         0.91 o                         
  -5  -2   6         16.99         16.06         1.05 o                         
  -4  -2   6        128.53        128.81         2.55 o                         
  -3  -2   6        343.60        332.90         4.70 o                         
  -2  -2   6         77.19         84.69         1.29 o                         
  -1  -2   6        110.30        119.76         1.74 o                         
   0  -2   6        249.09        267.38         2.54 o                         
   1  -2   6        199.04        212.85         2.68 o                         
   2  -2   6          4.19          9.30         0.52 o                         
   3  -2   6       2420.03       2449.57        41.57 o                         
   4  -2   6          1.54          3.48         0.45 o                         
   5  -2   6        226.65        220.82         2.94 o                         
   6  -2   6          4.21          4.52         0.58 o                         
   7  -2   6         82.41         88.21         1.99 o                         
   8  -2   6         72.19         73.77         1.88 o                         
   9  -2   6        428.79        419.40         6.00 o                         
  10  -2   6         41.14         47.06         1.77 o                         
  11  -2   6         27.90         21.70         1.38 o                         
  -8  -1   6         25.22         20.62         1.94 o                         
  -7  -1   6         11.54         10.45         1.06 o                         
  -6  -1   6         16.60         14.76         1.05 o                         
  -5  -1   6          4.14          2.15         0.58 o                         
  -4  -1   6         71.38         74.52         1.87 o                         
  -3  -1   6        114.12        115.03         2.22 o                         
  -2  -1   6          4.18          8.30         0.41 o                         
  -1  -1   6        416.12        447.35         4.08 o                         
   0  -1   6         45.57         44.39         0.94 o                         
   1  -1   6        675.02        688.54         6.91 o                         
   2  -1   6        101.72        113.95         1.70 o                         
   3  -1   6          6.40          5.20         0.47 o                         
   4  -1   6         14.87         19.43         0.87 o                         
   5  -1   6        322.58        320.55         3.87 o                         
   6  -1   6         72.44         83.43         1.81 o                         
   7  -1   6          0.91          1.82         0.49 o                         
   8  -1   6        260.77        272.19         3.87 o                         
   9  -1   6         23.85         22.33         1.17 o                         
  10  -1   6          5.94          4.29         0.74 o                         
  11  -1   6         16.16         15.74         1.22 o                         
  -8   0   6          0.63         -0.62         0.62 o                         
  -7   0   6         51.25         47.47         1.93 o                         
  -6   0   6         28.12         28.59         1.66 o                         
  -5   0   6         96.69         98.10         2.29 o                         
  -4   0   6          2.00          1.50         0.52 o                         
  -3   0   6         43.45         45.70         1.37 o                         
  -2   0   6         21.13         23.53         0.84 o                         
  -1   0   6         66.69         79.53         1.23 o                         
   0   0   6         22.82         21.11         0.81 o                         
   1   0   6          1.18          2.31         0.37 o                         
   2   0   6        584.91        612.37         4.95 o                         
   3   0   6         47.94         49.84         1.12 o                         
   4   0   6        105.25         90.55         1.62 o                         
   5   0   6        166.11        192.91         2.75 o                         
   6   0   6          0.06          1.06         0.34 o                         
   7   0   6        478.61        497.40         5.17 o                         
   8   0   6          0.17         -0.16         0.39 o                         
   9   0   6         23.52         25.00         1.20 o                         
  10   0   6        129.91        130.85         2.78 o                         
  11   0   6          4.80          2.26         0.82 o                         
  -7   1   6         44.23         40.15         1.90 o                         
  -6   1   6          6.44          7.60         1.05 o                         
  -5   1   6        401.52        396.32         5.52 o                         
  -4   1   6         28.82         22.98         1.22 o                         
  -3   1   6          0.19          0.07         0.35 o                         
  -2   1   6         15.16         12.03         0.52 o                         
  -1   1   6         21.48         22.01         0.62 o                         
   0   1   6         18.89         10.94         0.34 o                         
   1   1   6        213.97        210.37         2.88 o                         
   2   1   6        718.00        787.82         6.50 o                         
   3   1   6        229.35        246.44         2.75 o                         
   4   1   6        209.17        209.81         2.81 o                         
   5   1   6        178.01        205.70         2.67 o                         
   6   1   6        100.39         99.55         1.83 o                         
   7   1   6         94.11        105.52         1.97 o                         
   8   1   6        170.51        173.36         2.59 o                         
   9   1   6        136.95        139.73         2.30 o                         
  10   1   6        148.24        151.09         2.89 o                         
  11   1   6        110.56        115.45         2.85 o                         
  -7   2   6         12.17         10.64         1.05 o                         
  -6   2   6         35.28         40.23         2.01 o                         
  -5   2   6         43.06         41.81         1.78 o                         
  -4   2   6          5.81          6.34         0.73 o                         
  -3   2   6        282.12        276.98         3.30 o                         
  -2   2   6         41.42         48.47         0.93 o                         
  -1   2   6         13.00         15.40         0.65 o                         
   0   2   6          0.60          3.64         0.29 o                         
   1   2   6         26.21         29.76         1.12 o                         
   2   2   6       1818.18       1911.55        26.43 o                         
   3   2   6        681.38        723.34         6.58 o                         
   4   2   6        574.44        607.91         6.27 o                         
   5   2   6         10.29         10.97         0.67 o                         
   6   2   6        330.90        355.11         4.84 o                         
   7   2   6        250.22        251.61         3.68 o                         
   8   2   6         40.13         36.02         1.17 o                         
   9   2   6          4.83          4.03         0.55 o                         
  10   2   6         92.17         91.61         2.04 o                         
  11   2   6          0.41          0.00         0.53 o                         
  -7   3   6         79.63         82.07         2.29 o                         
  -6   3   6          0.25         -0.49         0.50 o                         
  -5   3   6          5.51          3.43         0.87 o                         
  -4   3   6        159.95        157.90         3.03 o                         
  -3   3   6          4.54          5.24         0.38 o                         
  -2   3   6        127.63        123.11         1.80 o                         
  -1   3   6        131.22        139.33         2.00 o                         
   0   3   6         85.46         94.96         1.40 o                         
   1   3   6        165.48        175.79         2.59 o                         
   2   3   6       1270.84       1258.61        10.38 o                         
   3   3   6        186.42        220.86         2.59 o                         
   4   3   6         39.35         43.40         1.17 o                         
   5   3   6        100.34        103.89         1.83 o                         
   6   3   6          6.68         42.43         4.00 o                         
   7   3   6          4.16          3.25         0.48 o                         
   8   3   6        206.27        204.66         2.79 o                         
   9   3   6         18.73         20.64         1.01 o                         
  10   3   6         23.76         24.41         1.19 o                         
  11   3   6          0.07         -0.47         0.47 o                         
  -7   4   6          3.43          2.05         0.88 o                         
  -6   4   6          2.82          2.50         0.56 o                         
  -5   4   6          0.16          0.02         0.34 o                         
  -4   4   6          9.43          9.38         0.62 o                         
  -3   4   6         10.57         12.26         0.75 o                         
  -2   4   6         97.45         97.74         1.96 o                         
  -1   4   6         13.05         10.86         0.67 o                         
   0   4   6          5.82          6.36         0.45 o                         
   1   4   6        161.44        140.55         2.23 o                         
   2   4   6        924.75        966.52         8.04 o                         
   3   4   6          1.32          2.19         0.32 o                         
   4   4   6         89.87         86.96         1.45 o                         
   5   4   6         14.48         20.68         1.01 o                         
   6   4   6        401.00        393.10         4.18 o                         
   7   4   6          0.04         -0.09         0.34 o                         
   8   4   6        393.98        399.08         5.66 o                         
   9   4   6          8.64          7.02         0.69 o                         
  10   4   6          3.51          2.89         0.59 o                         
  11   4   6          0.01         -0.47         0.47 o                         
  -6   5   6          2.37          2.21         0.58 o                         
  -5   5   6          4.79          3.92         0.46 o                         
  -4   5   6          0.15          0.07         0.35 o                         
  -3   5   6         31.10         32.23         1.13 o                         
  -2   5   6         32.77         36.52         1.18 o                         
  -1   5   6         37.87         37.71         1.19 o                         
   0   5   6          0.80          0.26         0.34 o                         
   1   5   6         12.60         15.74         0.75 o                         
   2   5   6        118.84        130.41         1.96 o                         
   3   5   6        391.71        391.81         3.97 o                         
   4   5   6        117.28        147.75         2.15 o                         
   5   5   6         13.60         15.38         0.75 o                         
   6   5   6         80.18         89.91         1.86 o                         
   7   5   6        115.54        120.63         2.38 o                         
   8   5   6        192.01        196.59         3.36 o                         
   9   5   6         25.59         29.34         1.30 o                         
  10   5   6         11.97         10.33         0.78 o                         
  11   5   6          2.90          0.20         0.81 o                         
  -6   6   6          2.18          1.14         0.49 o                         
  -5   6   6          4.44          3.42         0.57 o                         
  -4   6   6         75.46         76.56         1.72 o                         
  -3   6   6        291.45        299.23         3.96 o                         
  -2   6   6          2.45          1.96         0.46 o                         
  -1   6   6         33.15         37.58         1.42 o                         
   0   6   6         92.29        106.44         2.10 o                         
   1   6   6        154.04        158.72         2.39 o                         
   2   6   6          0.47         -0.29         0.29 o                         
   3   6   6          4.02         10.17         0.64 o                         
   4   6   6        202.84        195.61         2.80 o                         
   5   6   6        211.13        213.41         3.17 o                         
   6   6   6         36.33         73.96         1.72 o                         
   7   6   6         12.81          9.99         0.89 o                         
   8   6   6         56.42         55.48         1.75 o                         
   9   6   6         44.52         40.62         1.59 o                         
  10   6   6        193.40        200.15         3.25 o                         
  11   6   6        167.23        172.34         4.43 o                         
  -5   7   6          1.96          1.30         0.53 o                         
  -4   7   6        126.42        129.92         2.46 o                         
  -3   7   6         72.31         69.09         1.74 o                         
  -2   7   6         95.06         96.30         2.00 o                         
  -1   7   6         11.37         11.44         0.96 o                         
   0   7   6         77.52         73.27         1.97 o                         
   1   7   6         21.46         21.74         0.82 o                         
   2   7   6         48.21         45.32         1.42 o                         
   3   7   6         27.86         29.79         1.32 o                         
   4   7   6         29.11         27.46         1.28 o                         
   5   7   6        228.15        214.56         3.22 o                         
   6   7   6         25.40         31.13         1.30 o                         
   7   7   6         11.74         13.05         0.95 o                         
   8   7   6          1.20          1.79         0.61 o                         
   9   7   6          4.65          1.49         0.56 o                         
  10   7   6         30.53         25.78         1.41 o                         
  -4   8   6         29.24         29.16         1.53 o                         
  -3   8   6          0.66          1.24         0.54 o                         
  -2   8   6        284.49        288.22         3.90 o                         
  -1   8   6         27.44         33.08         1.60 o                         
   0   8   6         22.26         21.67         1.31 o                         
   1   8   6        178.14        180.71         2.55 o                         
   2   8   6         17.20         18.63         1.07 o                         
   3   8   6        117.79        113.11         2.36 o                         
   4   8   6          3.31          3.37         0.57 o                         
   5   8   6         24.07         27.77         1.38 o                         
   6   8   6         17.95         13.48         1.02 o                         
   7   8   6         66.75         75.22         2.00 o                         
   8   8   6         70.24         73.94         2.07 o                         
   9   8   6          4.33          2.57         0.70 o                         
  10   8   6          0.60         -0.51         0.51 o                         
  -4   9   6         11.69          9.67         1.00 o                         
  -3   9   6         61.01         65.47         2.17 o                         
  -2   9   6          1.47          0.70         0.63 o                         
  -1   9   6         47.17         53.95         1.79 o                         
   0   9   6         65.68         59.75         1.88 o                         
   1   9   6         52.86         49.83         1.08 o                         
   2   9   6        107.06        104.52         2.16 o                         
   3   9   6        273.95        281.81         4.54 o                         
   4   9   6          3.68          3.13         0.58 o                         
   5   9   6         19.98         21.09         1.24 o                         
   6   9   6         24.60         20.18         1.23 o                         
   7   9   6         20.81         26.53         1.53 o                         
   8   9   6          6.03          5.73         0.82 o                         
   9   9   6        145.39        154.92         3.07 o                         
  -3  10   6         15.95         15.02         1.60 o                         
  -2  10   6         76.48         63.27         2.73 o                         
  -1  10   6         65.21         74.27         2.30 o                         
   0  10   6        420.80        431.68         6.75 o                         
   1  10   6          6.85          6.20         1.01 o                         
   2  10   6         33.84         32.92         1.57 o                         
   3  10   6          4.16          3.52         0.89 o                         
   4  10   6         14.08         14.08         1.15 o                         
   5  10   6         68.89         62.94         2.04 o                         
   6  10   6         78.07         84.85         2.37 o                         
   7  10   6         34.13         34.50         1.75 o                         
   8  10   6          9.68          7.50         0.90 o                         
   9  10   6          7.79          6.35         1.85 o                         
  -1  11   6         17.02         13.53         1.39 o                         
   0  11   6         62.71         67.69         2.34 o                         
   1  11   6        147.37        150.58         3.48 o                         
   2  11   6         31.50         33.19         1.87 o                         
   3  11   6         15.99         15.55         1.30 o                         
   4  11   6          6.62          2.81         0.98 o                         
   5  11   6         25.36         27.09         1.70 o                         
   6  11   6        109.22        123.79         3.02 o                         
   7  11   6         19.44         18.60         1.49 o                         
   8  11   6          0.56         -0.88         0.88 o                         
   0  12   6        105.62        110.59         4.47 o                         
   1  12   6        112.31        109.10         7.31 o                         
   2  12   6         26.81         18.71         1.24 o                         
   3  12   6         26.64         26.38         1.53 o                         
   4  12   6          1.75          0.63         1.24 o                         
   5  12   6         21.48         17.58         1.31 o                         
   6  12   6         96.84        104.69         2.69 o                         
   1 -12   7         18.64          8.73         3.37 o                         
  -3 -11   7          0.26         -0.64         0.64 o                         
  -2 -11   7         32.18         39.46         2.01 o                         
  -1 -11   7        105.49        111.61         4.07 o                         
   0 -11   7         35.63         45.66         2.61 o                         
   1 -11   7          0.89          0.40         0.79 o                         
   2 -11   7         47.41         50.14         1.83 o                         
   3 -11   7         52.09         43.61         1.90 o                         
   4 -11   7        158.20        152.73         3.91 o                         
  -4 -10   7         44.17         52.36         1.92 o                         
  -3 -10   7         44.74         50.95         2.12 o                         
  -2 -10   7          1.69          1.32         0.64 o                         
  -1 -10   7          7.84          6.54         0.88 o                         
   0 -10   7        230.73        257.27         5.12 o                         
   1 -10   7         65.23         72.85         2.32 o                         
   2 -10   7         59.04         58.46         1.82 o                         
   3 -10   7        158.40        167.87         3.39 o                         
   4 -10   7          0.49         -0.54         0.54 o                         
   5 -10   7         15.98         17.11         1.40 o                         
   6 -10   7          2.59          3.79         1.01 o                         
  -5  -9   7         23.00         29.30         1.88 o                         
  -4  -9   7          2.41         -0.10         0.51 o                         
  -3  -9   7        105.36        114.20         2.63 o                         
  -2  -9   7          0.11         -0.48         0.48 o                         
  -1  -9   7          1.59          1.20         0.60 o                         
   0  -9   7        384.39        390.62         5.57 o                         
   1  -9   7         76.45         78.75         2.45 o                         
   2  -9   7         18.91         20.70         1.18 o                         
   3  -9   7         18.72         16.68         1.15 o                         
   4  -9   7          4.11          1.87         0.67 o                         
   5  -9   7         17.33         20.47         1.65 o                         
   6  -9   7         79.01        103.38         2.57 o                         
   7  -9   7        107.69        125.03         3.18 o                         
  -6  -8   7         53.30         63.12         2.69 o                         
  -5  -8   7          1.79          1.87         0.67 o                         
  -4  -8   7          3.33          2.48         0.65 o                         
  -3  -8   7          1.39          0.94         0.58 o                         
  -2  -8   7          8.11          4.86         0.69 o                         
  -1  -8   7          2.37          1.09         0.65 o                         
   0  -8   7        334.51        338.60         4.90 o                         
   1  -8   7         39.97         42.38         1.64 o                         
   2  -8   7        374.81        349.76         5.40 o                         
   3  -8   7         14.78         11.13         0.92 o                         
   4  -8   7        120.37        114.21         2.56 o                         
   5  -8   7         15.48         13.66         0.92 o                         
   6  -8   7         17.57         14.98         0.98 o                         
   7  -8   7         29.08         35.32         1.54 o                         
   8  -8   7         16.06          9.73         1.09 o                         
  -6  -7   7         15.28         17.96         1.62 o                         
  -5  -7   7         49.32         51.58         2.00 o                         
  -4  -7   7          2.88          3.79         0.52 o                         
  -3  -7   7         46.25         40.97         1.48 o                         
  -2  -7   7          6.05          3.89         0.61 o                         
  -1  -7   7         11.95          6.98         0.78 o                         
   0  -7   7        117.84        113.30         2.49 o                         
   1  -7   7        134.45        134.22         2.81 o                         
   2  -7   7        395.26        382.52         4.84 o                         
   3  -7   7         22.18         12.87         0.95 o                         
   4  -7   7          0.32         -0.22         0.43 o                         
   5  -7   7         11.21         14.18         1.28 o                         
   6  -7   7          4.64          3.28         0.70 o                         
   7  -7   7          6.25          8.43         1.08 o                         
   8  -7   7          7.37          4.18         0.83 o                         
  -6  -6   7          3.82          3.25         0.74 o                         
  -5  -6   7          4.35          3.88         0.41 o                         
  -4  -6   7          6.42          6.24         0.56 o                         
  -3  -6   7          1.42          0.42         0.40 o                         
  -2  -6   7        190.22        194.20         3.10 o                         
  -1  -6   7        288.22        291.12         4.10 o                         
   0  -6   7         22.07         24.79         1.10 o                         
   1  -6   7        158.94        161.78         2.76 o                         
   2  -6   7          0.19          0.28         0.29 o                         
   3  -6   7        177.98        166.90         2.64 o                         
   4  -6   7          6.12          6.38         0.68 o                         
   5  -6   7        396.37        387.24         4.43 o                         
   6  -6   7        137.27        130.50         2.58 o                         
   7  -6   7          6.49          4.53         0.69 o                         
   8  -6   7          7.85          8.19         0.98 o                         
   9  -6   7         54.01         61.89         2.71 o                         
  -7  -5   7         16.47         13.16         1.37 o                         
  -6  -5   7         73.65         65.45         2.49 o                         
  -5  -5   7         17.41         23.61         0.82 o                         
  -4  -5   7          3.69          3.16         0.42 o                         
  -3  -5   7         52.79         53.16         1.31 o                         
  -2  -5   7          3.38          1.87         0.49 o                         
  -1  -5   7        228.66        232.10         3.20 o                         
   0  -5   7         48.86         48.16         1.36 o                         
   1  -5   7        363.78        362.08         4.16 o                         
   2  -5   7         12.56         13.00         0.70 o                         
   3  -5   7        218.59        227.36         2.88 o                         
   4  -5   7         86.73         91.61         1.70 o                         
   5  -5   7         98.18         93.83         1.86 o                         
   6  -5   7        101.71         99.40         2.17 o                         
   7  -5   7          1.52         -0.43         0.43 o                         
   8  -5   7         13.34         13.41         1.04 o                         
   9  -5   7          6.06          4.63         1.07 o                         
  10  -5   7          5.43          2.38         1.05 o                         
  -7  -4   7          3.85          3.81         0.75 o                         
  -6  -4   7          8.76          8.44         0.97 o                         
  -5  -4   7        142.13        135.50         2.85 o                         
  -4  -4   7          6.41          6.27         0.44 o                         
  -3  -4   7         24.96         18.26         0.60 o                         
  -2  -4   7         88.32         71.11         1.63 o                         
  -1  -4   7         77.92         78.75         1.57 o                         
   0  -4   7         11.45         12.54         0.70 o                         
   1  -4   7         99.74        102.14         1.73 o                         
   2  -4   7        143.42        138.27         1.95 o                         
   3  -4   7        210.43        215.98         2.62 o                         
   4  -4   7          0.36         -0.27         0.27 o                         
   5  -4   7         44.92         40.86         1.31 o                         
   6  -4   7        656.34        674.49         7.00 o                         
   7  -4   7         46.15         40.60         1.65 o                         
   8  -4   7          0.00         -0.58         0.58 o                         
   9  -4   7          1.91          0.44         0.56 o                         
  10  -4   7         45.04         46.18         2.17 o                         
  -7  -3   7         26.82         34.62         1.73 o                         
  -6  -3   7         75.40         87.93         2.45 o                         
  -5  -3   7        122.06        121.70         2.62 o                         
  -4  -3   7          0.21          0.24         0.43 o                         
  -3  -3   7        394.11        363.68         4.08 o                         
  -2  -3   7         36.23         45.01         1.03 o                         
  -1  -3   7          0.56          0.53         0.22 o                         
   0  -3   7          0.20         -0.03         0.18 o                         
   1  -3   7         28.86         29.80         0.84 o                         
   2  -3   7          0.05          0.44         0.29 o                         
   3  -3   7         54.30         56.18         1.31 o                         
   4  -3   7          2.05          1.54         0.41 o                         
   5  -3   7          3.76          3.94         0.54 o                         
   6  -3   7         41.47         38.70         1.30 o                         
   7  -3   7        910.58        903.93         9.04 o                         
   8  -3   7          6.80          5.55         0.72 o                         
   9  -3   7          7.66          6.26         1.02 o                         
  10  -3   7         49.72         48.85         2.26 o                         
  -7  -2   7        153.12        170.22         6.42 o                         
  -6  -2   7          5.59          8.13         0.89 o                         
  -5  -2   7          7.14          5.89         0.73 o                         
  -4  -2   7        216.59        218.51         3.54 o                         
  -3  -2   7        212.73        196.65         3.42 o                         
  -2  -2   7          0.08          0.16         0.27 o                         
  -1  -2   7        250.85        261.33         3.13 o                         
   0  -2   7          5.04          3.75         0.32 o                         
   1  -2   7         98.60         96.42         1.61 o                         
   2  -2   7        267.28        286.76         3.32 o                         
   3  -2   7          2.91          3.69         0.42 o                         
   4  -2   7        187.83        193.68         3.32 o                         
   5  -2   7          3.67          4.02         0.52 o                         
   6  -2   7         62.86         62.90         1.79 o                         
   7  -2   7          2.36          2.35         0.55 o                         
   8  -2   7        143.81        151.92         3.03 o                         
   9  -2   7         14.91         14.62         1.05 o                         
  10  -2   7         28.78         30.88         1.62 o                         
  11  -2   7          0.05         -0.86         0.86 o                         
  -7  -1   7          2.17          2.65         0.69 o                         
  -6  -1   7         16.48         14.51         1.10 o                         
  -5  -1   7         23.12         19.09         1.18 o                         
  -4  -1   7         89.54         90.73         2.15 o                         
  -3  -1   7         13.71         13.86         1.08 o                         
  -2  -1   7        103.05         89.84         1.45 o                         
  -1  -1   7        108.26        102.34         1.67 o                         
   0  -1   7         33.92         35.36         0.87 o                         
   1  -1   7         11.24          9.67         0.47 o                         
   2  -1   7         47.34         51.06         1.08 o                         
   3  -1   7         36.07         33.90         1.13 o                         
   4  -1   7         32.00         40.03         1.18 o                         
   5  -1   7         76.06         72.89         1.68 o                         
   6  -1   7        461.78        486.99         5.46 o                         
   7  -1   7         70.95         72.50         1.85 o                         
   8  -1   7         97.95         96.63         2.22 o                         
   9  -1   7         37.96         37.49         1.51 o                         
  10  -1   7         68.57         68.03         1.90 o                         
  11  -1   7         10.62         12.99         1.40 o                         
  -7   0   7        138.48        139.86         3.70 o                         
  -6   0   7          5.66          3.95         0.82 o                         
  -5   0   7          5.23          3.87         0.70 o                         
  -4   0   7          0.24         -0.41         0.41 o                         
  -3   0   7        209.95        224.41         3.59 o                         
  -2   0   7        187.45        191.55         2.33 o                         
  -1   0   7        104.51        110.55         1.56 o                         
   0   0   7         13.14         16.57         0.74 o                         
   1   0   7        193.15        210.30         2.77 o                         
   2   0   7          1.83          2.61         0.42 o                         
   3   0   7          1.23          0.83         0.27 o                         
   4   0   7         20.46         13.02         0.77 o                         
   5   0   7        176.87        190.30         3.14 o                         
   6   0   7         50.37         51.68         1.36 o                         
   7   0   7          2.56          1.97         0.45 o                         
   8   0   7          6.15          5.72         0.66 o                         
   9   0   7        117.54        118.41         2.41 o                         
  10   0   7          2.37          1.69         0.53 o                         
  11   0   7          0.94         -0.57         0.57 o                         
  -7   1   7          0.92          0.09         0.77 o                         
  -6   1   7          9.20          7.74         1.00 o                         
  -5   1   7          4.93          3.78         1.05 o                         
  -4   1   7        293.29        291.35         4.24 o                         
  -3   1   7          9.14          9.45         0.84 o                         
  -2   1   7         38.61         40.28         1.00 o                         
  -1   1   7         61.92         67.71         1.14 o                         
   0   1   7          6.07          6.35         0.47 o                         
   1   1   7        781.15        794.30         7.55 o                         
   2   1   7        123.50        102.87         1.87 o                         
   3   1   7        249.05        257.07         2.90 o                         
   4   1   7         33.39         24.04         0.90 o                         
   5   1   7         20.63         25.56         0.98 o                         
   6   1   7         38.50         44.28         1.26 o                         
   7   1   7         71.73         74.53         1.71 o                         
   8   1   7         64.73         63.98         1.57 o                         
   9   1   7        127.23        129.24         2.37 o                         
  10   1   7         65.92         65.58         2.07 o                         
  11   1   7          5.23          4.69         0.75 o                         
  -7   2   7          5.59          2.55         0.86 o                         
  -6   2   7         12.49          8.72         0.93 o                         
  -5   2   7          0.44          1.23         0.72 o                         
  -4   2   7          2.51          3.08         0.62 o                         
  -3   2   7       1226.23       1233.69        11.86 o                         
  -2   2   7        196.38        196.63         2.16 o                         
  -1   2   7          6.23          5.33         0.41 o                         
   0   2   7        110.12        113.71         1.34 o                         
   1   2   7         30.59         38.25         1.08 o                         
   2   2   7         67.84         82.31         1.59 o                         
   3   2   7        368.80        398.71         5.10 o                         
   4   2   7         64.66         58.28         1.43 o                         
   5   2   7         64.60         70.66         1.51 o                         
   6   2   7         56.32         60.55         1.47 o                         
   7   2   7          7.53          4.54         0.55 o                         
   8   2   7          6.33          6.43         0.74 o                         
   9   2   7        150.87        156.90         2.62 o                         
  10   2   7         27.70         25.23         1.17 o                         
  11   2   7        101.34        107.02         2.45 o                         
  -6   3   7         17.78         13.79         1.02 o                         
  -5   3   7         77.10         75.51         2.51 o                         
  -4   3   7        150.96        156.66         3.61 o                         
  -3   3   7         15.97         14.49         0.57 o                         
  -2   3   7        532.67        535.40         5.18 o                         
  -1   3   7        209.56        211.52         2.55 o                         
   0   3   7        141.53        135.90         1.74 o                         
   1   3   7        156.10        149.35         2.18 o                         
   2   3   7         95.23         96.14         1.69 o                         
   3   3   7         20.60         19.31         0.98 o                         
   4   3   7         44.39         47.96         1.26 o                         
   5   3   7        121.83        121.61         2.16 o                         
   6   3   7          2.53          3.08         0.49 o                         
   7   3   7         94.16         86.87         1.80 o                         
   8   3   7          2.75          4.25         0.59 o                         
   9   3   7        265.25        272.38         3.50 o                         
  10   3   7         25.62         23.20         1.15 o                         
  11   3   7         35.68         36.04         1.58 o                         
  -6   4   7        198.58        219.61         5.13 o                         
  -5   4   7         14.45         13.81         1.56 o                         
  -4   4   7         48.28         49.69         1.50 o                         
  -3   4   7         26.45         27.88         0.96 o                         
  -2   4   7        161.13        166.55         2.92 o                         
  -1   4   7          4.28          4.14         0.50 o                         
   0   4   7        248.42        270.29         3.09 o                         
   1   4   7          2.53          4.62         0.53 o                         
   2   4   7          0.25          1.15         0.27 o                         
   3   4   7        733.81        720.65         6.65 o                         
   4   4   7        617.88        643.56         6.01 o                         
   5   4   7        108.61        114.96         1.99 o                         
   6   4   7          6.87          9.17         0.71 o                         
   7   4   7        263.65        258.02         3.36 o                         
   8   4   7         34.52         35.64         1.33 o                         
   9   4   7         22.38         22.16         1.09 o                         
  10   4   7          9.38          6.73         0.79 o                         
  11   4   7          5.60          3.78         0.66 o                         
  -6   5   7         40.71         43.08         3.18 o                         
  -5   5   7          2.23          0.55         0.48 o                         
  -4   5   7          0.13         -0.38         0.47 o                         
  -3   5   7          5.46          4.53         0.71 o                         
  -2   5   7        152.59        155.21         2.50 o                         
  -1   5   7         82.36         88.26         2.75 o                         
   0   5   7         92.19        101.23         2.09 o                         
   1   5   7         37.47         43.38         1.14 o                         
   2   5   7         72.96         81.29         1.69 o                         
   3   5   7         32.20         38.61         1.07 o                         
   4   5   7          0.65          0.82         0.33 o                         
   5   5   7       1338.11       1385.72        12.12 o                         
   6   5   7        312.30        309.47         3.93 o                         
   7   5   7         31.13         31.29         1.41 o                         
   8   5   7         15.46         15.58         1.01 o                         
   9   5   7          7.50          5.29         0.68 o                         
  10   5   7          3.94          3.96         0.85 o                         
  11   5   7          4.51          3.78         0.75 o                         
  -5   6   7          0.25         -0.51         0.51 o                         
  -4   6   7          3.68          4.68         0.57 o                         
  -3   6   7         17.16         16.15         0.95 o                         
  -2   6   7         39.22         42.43         1.38 o                         
  -1   6   7         34.54         31.94         1.24 o                         
   0   6   7        145.44        154.10         2.87 o                         
   1   6   7        179.48        179.23         2.59 o                         
   2   6   7          3.99          3.99         0.56 o                         
   3   6   7         47.60         40.45         1.14 o                         
   4   6   7       1236.16       1205.72         9.83 o                         
   5   6   7          1.11          1.41         0.44 o                         
   6   6   7         10.74          5.21         0.63 o                         
   7   6   7         28.63         30.68         1.39 o                         
   8   6   7         37.24         40.65         1.44 o                         
   9   6   7          3.10          3.15         0.66 o                         
  10   6   7        166.25        181.83         3.07 o                         
  11   6   7        109.40        121.90         3.05 o                         
  -4   7   7         49.58         44.19         1.54 o                         
  -3   7   7        143.93        142.64         2.83 o                         
  -2   7   7         26.34         27.88         1.32 o                         
  -1   7   7          4.75          3.96         0.66 o                         
   0   7   7         26.07         26.57         1.27 o                         
   1   7   7         14.95         12.90         0.56 o                         
   2   7   7        115.72        115.72         2.66 o                         
   3   7   7         96.52         89.60         1.85 o                         
   4   7   7        204.84        178.92         2.69 o                         
   5   7   7          6.47          5.54         0.65 o                         
   6   7   7          8.03          6.13         0.69 o                         
   7   7   7         24.48         43.89         1.70 o                         
   8   7   7          1.06         -0.52         0.52 o                         
   9   7   7          9.08         11.43         1.42 o                         
  10   7   7          0.17         -0.10         0.77 o                         
  -4   8   7          1.59         -0.63         0.65 o                         
  -3   8   7        302.72        298.79         4.52 o                         
  -2   8   7         41.39         40.04         1.67 o                         
  -1   8   7          0.76          0.38         0.54 o                         
   0   8   7          0.28         -0.29         0.45 o                         
   1   8   7          0.45         -0.45         0.45 o                         
   2   8   7         82.58         78.31         1.93 o                         
   3   8   7        239.71        244.73         3.41 o                         
   4   8   7        106.11         98.60         2.08 o                         
   5   8   7         34.00         36.06         1.80 o                         
   6   8   7         13.11         14.56         1.03 o                         
   7   8   7          2.13          2.16         0.55 o                         
   8   8   7        115.11        134.59         3.20 o                         
   9   8   7          0.17         -0.63         0.63 o                         
  10   8   7          0.81         -0.65         0.65 o                         
  -3   9   7          3.69          2.35         0.80 o                         
  -2   9   7         40.22         42.57         1.71 o                         
  -1   9   7          0.15         -0.48         0.48 o                         
   0   9   7          4.84          6.21         0.86 o                         
   1   9   7        254.71        257.95         6.39 o                         
   2   9   7        124.00        112.91         2.55 o                         
   3   9   7         58.27         57.90         2.58 o                         
   4   9   7        251.61        252.17         3.76 o                         
   5   9   7         21.25         19.60         1.41 o                         
   6   9   7          1.71          1.93         0.60 o                         
   7   9   7          0.58          0.06         0.59 o                         
   8   9   7         32.43         41.20         1.85 o                         
   9   9   7        108.14        109.92         2.83 o                         
  -2  10   7         21.71         18.40         2.22 o                         
  -1  10   7        280.68        282.54         5.46 o                         
   0  10   7          3.13          3.38         0.88 o                         
   1  10   7        107.03        109.74         2.87 o                         
   2  10   7         19.49         20.81         1.26 o                         
   3  10   7         70.90         71.17         1.83 o                         
   4  10   7          9.68          6.77         0.85 o                         
   5  10   7         18.01         16.92         1.29 o                         
   6  10   7         48.17         53.16         2.21 o                         
   7  10   7          0.32          0.20         0.69 o                         
   8  10   7         64.82         65.77         2.16 o                         
   0  11   7        210.25        220.11         5.08 o                         
   1  11   7        158.62        162.43         3.62 o                         
   2  11   7          6.63          3.54         0.76 o                         
   3  11   7          1.17          1.01         0.54 o                         
   4  11   7         48.26         52.19         1.99 o                         
   5  11   7         19.47         18.04         1.30 o                         
   6  11   7         12.38          9.38         1.26 o                         
   7  11   7         25.47         22.92         1.67 o                         
   2  12   7          9.66          6.94         1.30 o                         
   3  12   7          0.49         -0.62         0.62 o                         
   4  12   7          5.49          1.27         0.94 o                         
   5  12   7          0.49         -0.75         0.79 o                         
  -1 -11   8         90.94        104.15         3.29 o                         
   0 -11   8        106.18        130.61         4.01 o                         
   1 -11   8          0.96          1.00         1.00 o                         
   2 -11   8         70.59         80.77         2.86 o                         
   3 -11   8         42.14         39.14         2.09 o                         
  -3 -10   8        132.46        157.62         3.59 o                         
  -2 -10   8          6.13          6.70         0.98 o                         
  -1 -10   8         26.71         29.18         1.76 o                         
   0 -10   8         19.22         23.65         1.84 o                         
   1 -10   8         83.64        102.19         3.47 o                         
   2 -10   8         13.46         10.27         1.00 o                         
   3 -10   8         34.29         37.79         1.70 o                         
   4 -10   8          3.19          1.34         0.81 o                         
   5 -10   8        129.89        137.47         6.00 o                         
  -4  -9   8          1.26         -0.57         0.57 o                         
  -3  -9   8         95.49        119.42         2.99 o                         
  -2  -9   8         27.82         25.10         1.41 o                         
  -1  -9   8         10.06         11.20         1.08 o                         
   0  -9   8          0.24         -0.56         0.56 o                         
   1  -9   8         30.65         33.17         1.75 o                         
   2  -9   8          0.00         -0.48         0.48 o                         
   3  -9   8         54.99         51.77         1.78 o                         
   4  -9   8         11.07         10.47         0.97 o                         
   5  -9   8         50.00         49.65         2.06 o                         
   6  -9   8         50.22         53.90         2.97 o                         
  -5  -8   8          1.07          1.66         0.57 o                         
  -4  -8   8         52.12         51.48         1.67 o                         
  -3  -8   8          0.53         -0.08         0.48 o                         
  -2  -8   8         18.27         15.68         1.08 o                         
  -1  -8   8         17.69         15.84         1.32 o                         
   0  -8   8          0.93          0.81         0.51 o                         
   1  -8   8         54.32         53.22         1.91 o                         
   2  -8   8          0.00         -0.39         0.39 o                         
   3  -8   8         39.81         40.63         1.58 o                         
   4  -8   8          1.08         -0.57         0.61 o                         
   5  -8   8          3.90          4.71         0.51 o                         
   6  -8   8          1.20          2.16         0.64 o                         
   7  -8   8        117.04        124.53         2.72 o                         
  -5  -7   8         33.17         34.21         1.33 o                         
  -4  -7   8         33.94         34.34         1.21 o                         
  -3  -7   8         40.38         47.32         1.93 o                         
  -2  -7   8        145.31        136.79         2.68 o                         
  -1  -7   8          5.40          4.57         0.74 o                         
   0  -7   8         22.05         20.11         1.16 o                         
   1  -7   8        226.43        221.27         3.53 o                         
   2  -7   8         22.77         25.14         1.32 o                         
   3  -7   8         32.41         27.05         1.25 o                         
   4  -7   8         19.80         14.34         0.90 o                         
   5  -7   8         13.74         12.81         0.99 o                         
   6  -7   8         25.37         24.83         1.53 o                         
   7  -7   8         16.39         17.41         1.16 o                         
   8  -7   8          4.43          2.30         1.36 o                         
  -6  -6   8          9.15          8.36         1.21 o                         
  -5  -6   8          8.44          4.97         0.58 o                         
  -4  -6   8          8.18          5.05         0.52 o                         
  -3  -6   8         57.94         56.59         1.50 o                         
  -2  -6   8          0.32         -0.06         0.42 o                         
  -1  -6   8        158.85        137.25         2.34 o                         
   0  -6   8        161.38        158.31         2.99 o                         
   1  -6   8        199.11        201.75         3.21 o                         
   2  -6   8        107.27        105.22         2.09 o                         
   3  -6   8         47.16         45.29         1.29 o                         
   4  -6   8         18.59         17.85         0.98 o                         
   5  -6   8         89.49         81.44         1.75 o                         
   6  -6   8          2.66          0.47         0.59 o                         
   7  -6   8          1.84         -0.06         0.51 o                         
   8  -6   8         13.59         10.40         1.07 o                         
   9  -6   8          2.76          2.37         0.79 o                         
  -6  -5   8         12.40         11.55         1.29 o                         
  -5  -5   8         96.59         94.47         2.87 o                         
  -4  -5   8         49.37         57.57         2.01 o                         
  -3  -5   8         14.96         11.04         0.84 o                         
  -2  -5   8         19.45         15.34         1.05 o                         
  -1  -5   8          0.70         -0.31         0.46 o                         
   0  -5   8        438.51        425.77         5.99 o                         
   1  -5   8        523.25        514.83         5.35 o                         
   2  -5   8        628.39        635.52         5.70 o                         
   3  -5   8        125.18        123.91         1.99 o                         
   4  -5   8         25.84         24.75         1.01 o                         
   5  -5   8         19.17         15.78         0.90 o                         
   6  -5   8        163.14        156.22         2.66 o                         
   7  -5   8         24.87         23.39         1.14 o                         
   8  -5   8         20.27         20.76         1.01 o                         
   9  -5   8          9.83          8.33         0.88 o                         
  -6  -4   8         16.14         16.96         1.30 o                         
  -5  -4   8         38.37         34.29         1.56 o                         
  -4  -4   8        303.53        294.71         4.27 o                         
  -3  -4   8         98.77         81.36         1.64 o                         
  -2  -4   8         16.79         12.51         0.82 o                         
  -1  -4   8         76.24         80.06         1.82 o                         
   0  -4   8         32.88         33.06         1.02 o                         
   1  -4   8        711.01        708.65         6.50 o                         
   2  -4   8          8.66          7.20         0.64 o                         
   3  -4   8        127.15        129.05         2.02 o                         
   4  -4   8         83.47         88.69         1.68 o                         
   5  -4   8         26.97         26.71         1.23 o                         
   6  -4   8          0.17          0.44         0.44 o                         
   7  -4   8         16.18         16.77         1.07 o                         
   8  -4   8          0.66          0.05         0.53 o                         
   9  -4   8          1.75          1.06         0.69 o                         
  10  -4   8         40.00         42.72         1.94 o                         
  -6  -3   8          2.48          1.30         0.62 o                         
  -5  -3   8         42.65         36.45         1.61 o                         
  -4  -3   8         28.36         22.90         1.32 o                         
  -3  -3   8          9.99          5.60         0.28 o                         
  -2  -3   8         42.41         40.88         1.08 o                         
  -1  -3   8         99.08        100.67         1.37 o                         
   0  -3   8         65.15         61.75         1.20 o                         
   1  -3   8        342.64        337.60         3.70 o                         
   2  -3   8         12.34         13.19         0.73 o                         
   3  -3   8         32.47         29.76         1.00 o                         
   4  -3   8         43.23         41.98         1.17 o                         
   5  -3   8          0.03         -0.32         0.32 o                         
   6  -3   8         14.78         12.53         0.88 o                         
   7  -3   8         94.01         95.90         2.30 o                         
   8  -3   8        139.72        142.22         2.91 o                         
   9  -3   8        113.27        115.09         2.67 o                         
  10  -3   8          3.35          2.25         0.81 o                         
  -6  -2   8         10.39          8.31         0.89 o                         
  -5  -2   8         21.80         22.12         1.29 o                         
  -4  -2   8         63.45         66.13         2.03 o                         
  -3  -2   8        148.24        152.22         2.96 o                         
  -2  -2   8        266.96        247.64         2.95 o                         
  -1  -2   8         51.26         51.67         1.24 o                         
   0  -2   8          2.79          1.16         0.33 o                         
   1  -2   8         83.23         75.48         1.33 o                         
   2  -2   8          4.17          2.79         0.40 o                         
   3  -2   8         24.93         27.62         1.00 o                         
   4  -2   8         30.17         30.05         1.17 o                         
   5  -2   8         26.32         26.20         1.20 o                         
   6  -2   8        127.53        132.88         2.47 o                         
   7  -2   8         33.77         36.21         1.52 o                         
   8  -2   8        307.01        309.79         4.53 o                         
   9  -2   8        200.80        199.77         4.70 o                         
  10  -2   8          8.51          8.01         0.88 o                         
  11  -2   8         20.90         18.10         1.94 o                         
  -6  -1   8         15.69         12.12         1.19 o                         
  -5  -1   8         57.77         61.01         1.98 o                         
  -4  -1   8         17.37         18.72         1.22 o                         
  -3  -1   8         58.61         64.13         1.87 o                         
  -2  -1   8         37.01         27.10         0.82 o                         
  -1  -1   8          4.96          3.93         0.39 o                         
   0  -1   8         63.82         62.20         1.30 o                         
   1  -1   8        261.99        272.53         3.33 o                         
   2  -1   8        222.54        217.11         2.66 o                         
   3  -1   8          0.36          0.58         0.28 o                         
   4  -1   8         63.52         62.31         1.65 o                         
   5  -1   8        619.09        634.31         6.61 o                         
   6  -1   8        182.72        191.00         3.08 o                         
   7  -1   8          0.58          0.71         0.45 o                         
   8  -1   8         27.04         26.38         1.37 o                         
   9  -1   8        211.15        221.68         3.51 o                         
  10  -1   8         21.69         21.87         1.27 o                         
  11  -1   8          7.48          2.42         0.77 o                         
  -6   0   8         11.58          9.87         1.04 o                         
  -5   0   8          0.35          0.03         0.67 o                         
  -4   0   8         18.94         15.86         1.23 o                         
  -3   0   8         11.65         12.76         0.98 o                         
  -2   0   8        559.42        561.44         7.80 o                         
  -1   0   8         59.78         65.09         1.14 o                         
   0   0   8        800.28        837.84         8.05 o                         
   1   0   8          8.34          9.26         0.64 o                         
   2   0   8         52.41         49.67         1.71 o                         
   3   0   8          9.36          6.80         0.37 o                         
   4   0   8        175.20        180.91         2.64 o                         
   5   0   8        241.68        251.47         3.21 o                         
   6   0   8        104.95        104.77         2.03 o                         
   7   0   8          1.33          1.80         0.47 o                         
   8   0   8          7.58          7.24         0.73 o                         
   9   0   8         28.95         32.27         1.60 o                         
  10   0   8         37.71         35.92         2.11 o                         
  11   0   8          5.14          3.65         0.78 o                         
  -6   1   8         70.00         73.77         2.43 o                         
  -5   1   8         94.42         95.45         2.51 o                         
  -4   1   8         29.47         26.92         1.40 o                         
  -3   1   8         51.55         47.02         1.63 o                         
  -2   1   8        144.80        147.73         2.57 o                         
  -1   1   8          7.48          7.12         0.43 o                         
   0   1   8         10.28         15.76         0.77 o                         
   1   1   8        404.95        425.14         4.58 o                         
   2   1   8        295.46        304.58         3.64 o                         
   3   1   8        307.99        283.59         3.56 o                         
   4   1   8         68.46         73.41         1.47 o                         
   5   1   8          5.89          6.03         0.58 o                         
   6   1   8         17.33         15.29         0.91 o                         
   7   1   8          3.93          2.75         0.54 o                         
   8   1   8         58.47         56.56         1.65 o                         
   9   1   8        126.32        131.94         2.44 o                         
  10   1   8          6.98          6.72         0.75 o                         
  11   1   8          0.00         -0.62         0.62 o                         
  -6   2   8         12.44         14.07         1.19 o                         
  -5   2   8         26.25         23.99         1.48 o                         
  -4   2   8        517.62        532.69         7.23 o                         
  -3   2   8        773.15        802.59         8.78 o                         
  -2   2   8         32.30         32.42         0.71 o                         
  -1   2   8          0.09         -0.21         0.21 o                         
   0   2   8         19.89         22.77         0.80 o                         
   1   2   8          4.98          3.77         0.47 o                         
   2   2   8        309.94        339.46         3.94 o                         
   3   2   8        485.05        458.45         4.74 o                         
   4   2   8         15.43         12.74         0.73 o                         
   5   2   8         25.64         22.40         1.01 o                         
   6   2   8        129.33        144.02         2.44 o                         
   7   2   8         88.94         87.85         2.29 o                         
   8   2   8        100.62        100.83         2.17 o                         
   9   2   8          9.27         12.90         0.95 o                         
  10   2   8        175.78        173.14         2.84 o                         
  11   2   8          6.13          3.39         0.71 o                         
  -6   3   8         22.36         17.37         1.31 o                         
  -5   3   8          6.37          6.95         1.81 o                         
  -4   3   8         49.87         50.87         2.23 o                         
  -3   3   8         62.33         63.50         1.98 o                         
  -2   3   8         14.48         13.73         0.61 o                         
  -1   3   8          0.49         -0.32         0.43 o                         
   0   3   8        349.33        363.17         3.43 o                         
   1   3   8         27.16         23.19         0.94 o                         
   2   3   8        122.45        129.83         2.49 o                         
   3   3   8         16.69         18.24         0.79 o                         
   4   3   8          8.36          8.97         0.79 o                         
   5   3   8         64.17         52.40         1.45 o                         
   6   3   8        142.91        146.43         3.30 o                         
   7   3   8        113.67        123.60         2.33 o                         
   8   3   8        666.84        657.06         6.86 o                         
   9   3   8         26.88         24.87         1.16 o                         
  10   3   8          6.92          5.58         0.70 o                         
  11   3   8         24.41         23.76         1.40 o                         
  -5   4   8        150.92        164.54         4.19 o                         
  -4   4   8         10.09          8.95         0.61 o                         
  -3   4   8         16.83         18.44         0.75 o                         
  -2   4   8          1.61          1.53         0.53 o                         
  -1   4   8        171.99        170.96         2.57 o                         
   0   4   8         35.00         31.71         1.08 o                         
   1   4   8         99.24         91.65         1.66 o                         
   2   4   8         10.46         12.43         0.62 o                         
   3   4   8         26.76         28.72         0.80 o                         
   4   4   8       1806.04       1762.83        17.10 o                         
   5   4   8        201.17        189.65         3.13 o                         
   6   4   8         69.99         59.16         1.68 o                         
   7   4   8         43.50         38.21         1.37 o                         
   8   4   8          0.58          1.89         0.49 o                         
   9   4   8         36.43         37.12         1.48 o                         
  10   4   8          1.46          0.53         0.48 o                         
  11   4   8         23.76         24.32         1.39 o                         
  -5   5   8          0.82         -0.95         0.95 o                         
  -4   5   8         69.93         68.73         2.34 o                         
  -3   5   8         11.88         12.74         0.76 o                         
  -2   5   8        240.00        251.52         3.44 o                         
  -1   5   8        399.32        394.84         4.64 o                         
   0   5   8          5.15          5.89         0.68 o                         
   1   5   8        186.48        179.77         3.16 o                         
   2   5   8         18.80         19.66         0.92 o                         
   3   5   8         32.71         41.49         1.24 o                         
   4   5   8        901.89        893.65         7.67 o                         
   5   5   8        736.16        715.95         6.75 o                         
   6   5   8         51.94         46.24         1.45 o                         
   7   5   8         52.22         48.37         1.48 o                         
   8   5   8        239.42        238.96         3.58 o                         
   9   5   8          1.07         -0.49         0.49 o                         
  10   5   8          2.55          1.48         0.52 o                         
  11   5   8          1.80          0.61         0.80 o                         
  -4   6   8        122.53        123.96         3.11 o                         
  -3   6   8        127.72        135.31         2.34 o                         
  -2   6   8        238.57        243.29         3.77 o                         
  -1   6   8        102.17        107.77         2.47 o                         
   0   6   8        156.23        156.93         2.72 o                         
   1   6   8         57.68         52.73         1.30 o                         
   2   6   8         28.06         26.05         1.08 o                         
   3   6   8        116.68        115.47         2.13 o                         
   4   6   8         22.79         26.69         1.08 o                         
   5   6   8        179.11        171.69         3.35 o                         
   6   6   8         60.21         55.84         1.55 o                         
   7   6   8         57.58         49.77         1.61 o                         
   8   6   8         19.49         19.21         1.07 o                         
   9   6   8         56.24         54.61         1.82 o                         
  10   6   8          2.31          3.70         0.66 o                         
  -4   7   8         25.19         26.13         1.33 o                         
  -3   7   8         99.38        109.23         2.26 o                         
  -2   7   8         37.46         35.36         1.43 o                         
  -1   7   8        118.99        125.49         2.50 o                         
   0   7   8          0.81         -0.52         0.52 o                         
   1   7   8        119.31        123.06         2.63 o                         
   2   7   8         22.60         22.97         1.07 o                         
   3   7   8         25.88         22.37         1.14 o                         
   4   7   8          2.86          4.81         0.61 o                         
   5   7   8          5.44          4.44         0.59 o                         
   6   7   8         33.84         27.13         1.23 o                         
   7   7   8         28.37         32.05         1.36 o                         
   8   7   8          4.41          3.25         0.65 o                         
   9   7   8          0.42         -0.38         0.75 o                         
  10   7   8          4.50          1.89         0.93 o                         
  -3   8   8        185.04        189.94         3.53 o                         
  -2   8   8          8.86          8.53         0.94 o                         
  -1   8   8        180.03        183.46         3.37 o                         
   0   8   8          0.24          0.32         0.54 o                         
   1   8   8         34.32         32.79         1.53 o                         
   2   8   8          1.09         -0.62         0.62 o                         
   3   8   8          5.66          4.36         0.68 o                         
   4   8   8         27.22         31.69         1.25 o                         
   5   8   8         10.56          8.37         0.74 o                         
   6   8   8         34.43         35.62         1.45 o                         
   7   8   8         42.34         43.16         1.56 o                         
   8   8   8          7.97         11.23         0.98 o                         
   9   8   8          5.14          4.36         0.77 o                         
  10   8   8          3.08          0.96         1.27 o                         
  -2   9   8         66.02         60.33         2.19 o                         
  -1   9   8         74.32         79.64         3.12 o                         
   0   9   8          6.46          3.85         0.72 o                         
   1   9   8         39.35         30.35         1.76 o                         
   2   9   8         43.37         40.64         1.44 o                         
   3   9   8        136.17        125.81         2.71 o                         
   4   9   8          1.43          1.68         0.50 o                         
   5   9   8          3.88          2.62         0.59 o                         
   6   9   8          7.65          6.55         0.89 o                         
   7   9   8         65.04         65.60         1.85 o                         
   8   9   8         63.54         64.85         2.15 o                         
   9   9   8          4.66          2.01         0.79 o                         
  -1  10   8          7.53          4.62         1.27 o                         
   0  10   8         65.17         72.15         2.54 o                         
   1  10   8          5.35          5.02         0.87 o                         
   2  10   8          0.00         -0.56         0.56 o                         
   3  10   8         25.82         26.80         1.22 o                         
   4  10   8          6.49          3.41         0.69 o                         
   5  10   8          1.88         -0.01         0.52 o                         
   6  10   8          0.16         -0.50         0.50 o                         
   7  10   8          3.17          1.00         0.86 o                         
   8  10   8         23.20         21.04         2.28 o                         
   1  11   8         24.60         25.70         1.92 o                         
   2  11   8          0.39          0.99         0.78 o                         
   3  11   8         51.23         48.20         1.79 o                         
   4  11   8          0.41          0.22         0.60 o                         
   5  11   8        116.20        123.81         3.16 o                         
   6  11   8         44.82         38.14         1.92 o                         
  -1 -10   9         11.03         10.59         1.68 o                         
   0 -10   9        125.83        130.08         3.94 o                         
   1 -10   9         50.87         54.89         2.75 o                         
   2 -10   9         52.15         56.57         3.15 o                         
   3 -10   9         62.82         61.78         2.47 o                         
   4 -10   9          3.76          1.75         0.70 o                         
  -3  -9   9         35.46         30.32         2.04 o                         
  -2  -9   9          3.44          4.03         0.77 o                         
  -1  -9   9          1.07          0.29         1.37 o                         
   0  -9   9        155.70        173.16         3.53 o                         
   1  -9   9         14.01         18.13         1.35 o                         
   2  -9   9          7.06         10.52         1.09 o                         
   3  -9   9         58.97         53.47         2.39 o                         
   4  -9   9          7.28          9.34         0.97 o                         
   5  -9   9         22.94         16.06         1.35 o                         
   6  -9   9          3.72          9.86         1.12 o                         
  -4  -8   9          0.43          0.56         2.00 o                         
  -3  -8   9          9.86         10.59         0.99 o                         
  -2  -8   9          7.84         10.99         0.93 o                         
  -1  -8   9          0.42         -0.49         0.49 o                         
   0  -8   9         16.36         16.26         1.22 o                         
   1  -8   9          8.94         10.35         1.00 o                         
   2  -8   9          0.57          1.07         0.60 o                         
   3  -8   9        116.73        120.92         2.70 o                         
   4  -8   9         12.07         12.64         0.96 o                         
   5  -8   9         45.12         44.32         2.34 o                         
   6  -8   9          0.01         -0.24         0.52 o                         
   7  -8   9         12.94         13.69         1.60 o                         
  -4  -7   9         11.71          7.78         0.72 o                         
  -3  -7   9         16.42         14.62         0.99 o                         
  -2  -7   9         26.32         28.22         1.60 o                         
  -1  -7   9        142.47        146.61         2.99 o                         
   0  -7   9          0.07         -0.46         0.46 o                         
   1  -7   9         18.65         17.34         1.13 o                         
   2  -7   9         13.29         12.55         1.05 o                         
   3  -7   9         62.32         66.90         1.77 o                         
   4  -7   9         89.22         84.23         1.74 o                         
   5  -7   9         41.04         39.31         1.45 o                         
   6  -7   9         24.26         21.88         1.34 o                         
   7  -7   9         11.10         10.45         0.97 o                         
   8  -7   9         50.81         60.92         3.29 o                         
  -5  -6   9        236.56        284.32         7.80 o                         
  -4  -6   9          7.80          9.99         0.81 o                         
  -3  -6   9         46.75         53.02         1.58 o                         
  -2  -6   9          9.22          5.25         0.58 o                         
  -1  -6   9        245.84        238.60         3.21 o                         
   0  -6   9         46.62         47.14         1.52 o                         
   1  -6   9          0.46          0.65         0.38 o                         
   2  -6   9        450.46        458.93         4.98 o                         
   3  -6   9          2.15          3.44         0.58 o                         
   4  -6   9        472.95        450.89         5.11 o                         
   5  -6   9         58.85         49.57         1.41 o                         
   6  -6   9          2.76          1.51         0.47 o                         
   7  -6   9         15.06         16.06         1.09 o                         
   8  -6   9          7.96          4.85         1.07 o                         
  -5  -5   9          3.30          1.99         1.01 o                         
  -4  -5   9          0.30         -0.63         0.63 o                         
  -3  -5   9          8.38          5.39         0.51 o                         
  -2  -5   9          3.01          1.98         0.62 o                         
  -1  -5   9         60.76         59.21         1.52 o                         
   0  -5   9        427.09        424.68         5.05 o                         
   1  -5   9         95.47        100.38         1.93 o                         
   2  -5   9         83.76         78.09         1.54 o                         
   3  -5   9         11.93         11.02         0.73 o                         
   4  -5   9          5.53          5.33         0.69 o                         
   5  -5   9         54.03         48.97         1.43 o                         
   6  -5   9         21.77         20.03         1.11 o                         
   7  -5   9         37.89         37.47         1.44 o                         
   8  -5   9         96.96         93.07         2.54 o                         
   9  -5   9          0.06         -0.67         0.67 o                         
  -5  -4   9          0.51          0.35         0.69 o                         
  -4  -4   9         59.85         50.63         2.48 o                         
  -3  -4   9          0.13         -0.22         0.64 o                         
  -2  -4   9         73.38         77.73         2.02 o                         
  -1  -4   9         14.56         12.92         0.75 o                         
   0  -4   9        168.98        163.22         2.59 o                         
   1  -4   9        923.68        896.44         9.55 o                         
   2  -4   9        386.97        376.56         6.63 o                         
   3  -4   9        261.45        273.49         3.44 o                         
   4  -4   9        120.88        124.58         2.06 o                         
   5  -4   9         92.49         89.08         2.10 o                         
   6  -4   9          0.22         -0.20         0.44 o                         
   7  -4   9         28.92         25.11         1.35 o                         
   8  -4   9          1.87          3.05         0.67 o                         
   9  -4   9          2.89          2.71         0.98 o                         
  10  -4   9         12.59         11.66         1.24 o                         
  -5  -3   9         15.45         15.16         1.15 o                         
  -4  -3   9         15.97         12.79         1.07 o                         
  -3  -3   9         33.09         27.59         1.47 o                         
  -2  -3   9         14.11         12.26         0.64 o                         
  -1  -3   9         25.90         18.59         1.05 o                         
   0  -3   9        204.07        188.09         2.67 o                         
   1  -3   9        151.43        133.11         2.70 o                         
   2  -3   9        188.48        172.92         2.42 o                         
   3  -3   9        119.39        126.03         2.26 o                         
   4  -3   9         22.85         23.51         1.06 o                         
   5  -3   9         13.93         13.68         0.84 o                         
   6  -3   9         29.98         31.24         1.37 o                         
   7  -3   9        480.17        478.03         5.96 o                         
   8  -3   9        112.45        120.69         2.74 o                         
   9  -3   9          3.28          1.99         0.64 o                         
  10  -3   9         26.58         25.27         1.98 o                         
  -5  -2   9         57.49         60.37         2.48 o                         
  -4  -2   9         23.65         23.86         1.39 o                         
  -3  -2   9        646.67        631.85         7.69 o                         
  -2  -2   9         17.35         17.22         0.96 o                         
  -1  -2   9        156.32        127.76         1.81 o                         
   0  -2   9         52.38         42.94         1.24 o                         
   1  -2   9        122.18        108.75         1.98 o                         
   2  -2   9        423.83        409.66         4.57 o                         
   3  -2   9          3.58          4.52         0.56 o                         
   4  -2   9         31.91         27.48         1.22 o                         
   5  -2   9         50.17         46.58         1.60 o                         
   6  -2   9         23.25         17.96         1.07 o                         
   7  -2   9          0.85          0.55         0.53 o                         
   8  -2   9        475.22        476.57         6.38 o                         
   9  -2   9         45.76         50.66         2.02 o                         
  10  -2   9         41.45         45.25         1.82 o                         
  -5  -1   9        130.43        144.15         3.23 o                         
  -4  -1   9          3.45          3.54         0.72 o                         
  -3  -1   9         43.22         33.60         2.37 o                         
  -2  -1   9         28.37         29.61         0.86 o                         
  -1  -1   9         28.62         21.89         0.78 o                         
   0  -1   9         50.63         36.61         1.21 o                         
   1  -1   9          9.12         10.34         0.78 o                         
   2  -1   9        175.85        180.30         3.15 o                         
   3  -1   9        131.96        124.93         1.77 o                         
   4  -1   9        535.71        541.00         6.27 o                         
   5  -1   9        184.22        177.29         2.95 o                         
   6  -1   9        210.62        212.91         3.61 o                         
   7  -1   9         52.26         52.58         1.72 o                         
   8  -1   9         52.93         57.53         1.71 o                         
   9  -1   9        417.71        436.18         5.68 o                         
  10  -1   9         72.72         69.56         2.38 o                         
  11  -1   9          5.24          3.78         0.90 o                         
  -5   0   9          3.72          5.62         0.90 o                         
  -4   0   9         21.11         23.19         1.39 o                         
  -3   0   9        254.07        252.23         4.11 o                         
  -2   0   9        355.77        365.17         6.19 o                         
  -1   0   9         98.53         98.76         1.55 o                         
   0   0   9         12.66         15.34         0.99 o                         
   1   0   9        389.54        403.70         4.82 o                         
   2   0   9         11.77         16.21         1.00 o                         
   3   0   9         68.48         66.90         1.72 o                         
   4   0   9          5.74          7.30         0.58 o                         
   5   0   9        237.10        248.36         3.46 o                         
   6   0   9         13.08         14.96         0.92 o                         
   7   0   9          0.13          0.43         0.43 o                         
   8   0   9         52.51         54.85         1.65 o                         
   9   0   9        304.24        323.04         4.52 o                         
  10   0   9          6.42          7.64         0.80 o                         
  11   0   9         12.45         11.19         1.15 o                         
  -5   1   9         48.08         47.07         2.53 o                         
  -4   1   9          9.98          9.31         0.95 o                         
  -3   1   9         64.38         60.51         2.43 o                         
  -2   1   9         19.29         14.21         0.61 o                         
  -1   1   9        255.28        252.14         2.75 o                         
   0   1   9          0.02          0.22         0.41 o                         
   1   1   9        422.08        425.95         5.01 o                         
   2   1   9        430.95        399.78         4.88 o                         
   3   1   9         96.89         97.75         1.98 o                         
   4   1   9         87.43         92.41         1.75 o                         
   5   1   9        206.43        192.28         2.92 o                         
   6   1   9         74.60         69.36         1.69 o                         
   7   1   9         11.13          7.53         0.75 o                         
   8   1   9          1.38          0.81         0.45 o                         
   9   1   9          2.16          0.98         0.53 o                         
  10   1   9         77.11         81.01         2.25 o                         
  11   1   9          7.84          6.20         0.90 o                         
  -5   2   9         14.58         13.78         1.40 o                         
  -4   2   9        159.78        163.41         3.54 o                         
  -3   2   9        104.63        109.47         2.58 o                         
  -2   2   9         37.65         42.90         1.91 o                         
  -1   2   9         15.01         12.25         0.92 o                         
   0   2   9        259.61        246.55         3.15 o                         
   1   2   9        249.81        252.68         3.17 o                         
   2   2   9        440.41        443.91         5.62 o                         
   3   2   9         52.78         43.91         1.44 o                         
   4   2   9         37.69         43.69         1.28 o                         
   5   2   9          0.13         -0.42         0.42 o                         
   6   2   9         49.96         52.97         1.56 o                         
   7   2   9         17.04         20.17         1.10 o                         
   8   2   9         34.89         37.66         1.49 o                         
   9   2   9        139.62        136.16         2.56 o                         
  10   2   9        182.03        195.53         4.14 o                         
  11   2   9        142.98        146.72         3.15 o                         
  -5   3   9         68.40         66.41         2.65 o                         
  -4   3   9          7.61          5.43         0.99 o                         
  -3   3   9        201.35        213.40         4.34 o                         
  -2   3   9          1.48          1.62         0.30 o                         
  -1   3   9         55.59         63.82         1.14 o                         
   0   3   9        675.87        671.05         7.76 o                         
   1   3   9        128.12        119.94         2.28 o                         
   2   3   9         31.27         26.89         1.07 o                         
   3   3   9        464.35        483.11         6.65 o                         
   4   3   9         63.63         61.30         1.49 o                         
   5   3   9          1.98          0.70         0.43 o                         
   6   3   9         30.99         39.79         1.44 o                         
   7   3   9        169.07        163.03         3.07 o                         
   8   3   9         67.49         69.72         1.97 o                         
   9   3   9         77.50         76.74         2.00 o                         
  10   3   9          0.61         -0.52         0.52 o                         
  11   3   9          3.87          1.53         0.71 o                         
  -4   4   9         80.39         86.14         4.34 o                         
  -3   4   9        106.63        110.37         2.34 o                         
  -2   4   9        268.53        276.88         3.55 o                         
  -1   4   9        116.77        113.93         2.03 o                         
   0   4   9        122.80        126.22         2.17 o                         
   1   4   9        155.32        154.72         2.15 o                         
   2   4   9         36.74         35.94         1.68 o                         
   3   4   9        910.82        897.77         9.54 o                         
   4   4   9         99.17        108.17         2.14 o                         
   5   4   9         72.60         86.57         1.96 o                         
   6   4   9         60.88         53.29         1.60 o                         
   7   4   9         10.00          4.95         0.65 o                         
   8   4   9         27.62         21.63         1.49 o                         
   9   4   9        105.70        112.67         2.50 o                         
  10   4   9          4.15          0.64         0.64 o                         
  11   4   9          6.44          3.89         0.93 o                         
  -4   5   9         87.61         88.77         2.44 o                         
  -3   5   9         18.55         18.89         1.27 o                         
  -2   5   9         72.14         73.93         1.68 o                         
  -1   5   9         36.97         43.38         1.47 o                         
   0   5   9        683.81        685.94         7.49 o                         
   1   5   9        345.04        339.86         4.53 o                         
   2   5   9         12.73          9.82         0.75 o                         
   3   5   9          7.24          6.79         0.61 o                         
   4   5   9         11.82         17.10         0.98 o                         
   5   5   9          1.06          2.56         0.30 o                         
   6   5   9          2.75          3.57         0.59 o                         
   7   5   9         33.42         32.21         1.32 o                         
   8   5   9          1.41         -0.07         0.44 o                         
   9   5   9          7.12          5.12         0.85 o                         
  10   5   9         21.74         22.68         1.34 o                         
  -3   6   9          0.12         -0.39         0.60 o                         
  -2   6   9         85.90         86.88         1.96 o                         
  -1   6   9         50.56         53.80         1.59 o                         
   0   6   9        289.16        287.30         3.97 o                         
   1   6   9        112.72        113.86         2.75 o                         
   2   6   9        136.32        130.48         2.28 o                         
   3   6   9         18.28         44.01         2.40 o                         
   4   6   9         24.40         23.23         1.05 o                         
   5   6   9        388.21        375.55         4.30 o                         
   6   6   9        106.37        103.76         2.23 o                         
   7   6   9          0.34         -0.45         0.45 o                         
   8   6   9         74.49         76.22         2.17 o                         
   9   6   9         41.46         45.30         1.73 o                         
  10   6   9          3.74          2.26         0.75 o                         
  -3   7   9         43.04         44.36         2.01 o                         
  -2   7   9         20.69         20.41         1.17 o                         
  -1   7   9          5.48          3.86         0.65 o                         
   0   7   9         25.84         23.37         1.30 o                         
   1   7   9         35.67         39.25         1.65 o                         
   2   7   9         25.44         25.25         1.31 o                         
   3   7   9          0.31          0.04         0.41 o                         
   4   7   9         50.94         46.47         1.37 o                         
   5   7   9         18.70         13.41         0.88 o                         
   6   7   9         70.24         77.10         1.84 o                         
   7   7   9        274.39        295.50         4.24 o                         
   8   7   9          3.68          3.53         0.65 o                         
   9   7   9         56.34         63.38         2.45 o                         
  10   7   9          0.36         -0.65         0.73 o                         
  -2   8   9         22.95         20.35         1.35 o                         
  -1   8   9          8.22          6.54         0.86 o                         
   0   8   9         15.86         16.33         1.12 o                         
   1   8   9          6.04          6.40         0.84 o                         
   2   8   9         68.34         65.13         2.39 o                         
   3   8   9          8.01          4.08         0.83 o                         
   4   8   9          1.77         -0.43         0.43 o                         
   5   8   9         29.19         28.20         1.38 o                         
   6   8   9         88.32         88.19         2.10 o                         
   7   8   9         90.65         94.15         2.43 o                         
   8   8   9          4.70          3.25         0.91 o                         
   9   8   9         44.96         46.92         2.03 o                         
  -1   9   9        330.88        352.92         5.52 o                         
   0   9   9         41.07         43.00         2.19 o                         
   1   9   9         38.79         34.37         1.92 o                         
   2   9   9         14.50         13.43         1.13 o                         
   3   9   9          0.72          1.02         0.94 o                         
   4   9   9          1.84          1.17         0.56 o                         
   5   9   9         33.83         36.82         1.46 o                         
   6   9   9        104.45        109.44         2.38 o                         
   7   9   9         19.15         22.80         1.28 o                         
   8   9   9          7.40          3.44         0.84 o                         
   1  10   9          0.25          0.52         0.68 o                         
   2  10   9         10.17          4.99         1.08 o                         
   3  10   9         35.28         33.28         1.21 o                         
   4  10   9          0.11         -0.59         0.59 o                         
   5  10   9          2.44         -0.62         0.62 o                         
   6  10   9          4.54          5.51         1.04 o                         
   7  10   9         23.87         29.13         1.64 o                         
   4  11   9         44.62         42.13         1.80 o                         
  -1  -9  10         10.35          8.76         1.32 o                         
   0  -9  10         66.22         72.03         2.59 o                         
   1  -9  10        145.58        158.29         4.53 o                         
   2  -9  10         24.00         32.58         1.93 o                         
   3  -9  10          0.56         -0.66         0.66 o                         
   4  -9  10         44.66         44.26         2.01 o                         
   5  -9  10        115.57        129.09         3.35 o                         
  -2  -8  10        148.44        171.44         5.24 o                         
  -1  -8  10          0.03          0.40         0.70 o                         
   0  -8  10          0.01         -0.67         0.67 o                         
   1  -8  10          2.48          0.27         0.72 o                         
   2  -8  10         18.12         18.16         1.29 o                         
   3  -8  10         39.12         45.91         1.90 o                         
   4  -8  10         87.16         89.55         2.19 o                         
   5  -8  10         78.93         72.10         2.15 o                         
   6  -8  10          5.04          1.97         0.77 o                         
  -3  -7  10         17.32         15.92         1.27 o                         
  -2  -7  10          7.87          9.58         0.86 o                         
  -1  -7  10        126.57        151.87         3.44 o                         
   0  -7  10          1.57          1.38         0.72 o                         
   1  -7  10         53.72         56.96         1.92 o                         
   2  -7  10          3.02          2.00         0.61 o                         
   3  -7  10         24.85         29.38         1.43 o                         
   4  -7  10         28.13         26.55         1.29 o                         
   5  -7  10         56.41         55.07         1.65 o                         
   6  -7  10        151.13        156.34         2.98 o                         
   7  -7  10          0.32         -0.70         0.75 o                         
  -4  -6  10         39.68         46.70         4.84 o                         
  -3  -6  10          4.20          3.63         0.54 o                         
  -2  -6  10         30.39         38.82         1.25 o                         
  -1  -6  10         43.14         44.97         1.49 o                         
   0  -6  10        115.39        117.20         2.33 o                         
   1  -6  10         91.61         87.72         2.06 o                         
   2  -6  10         17.99         17.19         0.96 o                         
   3  -6  10        416.32        409.73         4.78 o                         
   4  -6  10          1.14          2.17         0.48 o                         
   5  -6  10          4.33          4.63         0.60 o                         
   6  -6  10        141.83        152.75         2.64 o                         
   7  -6  10          9.40          8.92         0.81 o                         
   8  -6  10          2.39          1.45         0.61 o                         
  -4  -5  10         42.48         53.48         2.94 o                         
  -3  -5  10          6.83          6.63         0.70 o                         
  -2  -5  10         56.78         62.88         1.95 o                         
  -1  -5  10         61.20         62.80         1.62 o                         
   0  -5  10          1.77          1.43         0.52 o                         
   1  -5  10         61.61         54.86         1.63 o                         
   2  -5  10          4.16          3.38         0.58 o                         
   3  -5  10         70.34         67.41         1.60 o                         
   4  -5  10          0.28         -0.38         0.38 o                         
   5  -5  10        133.92        133.27         2.33 o                         
   6  -5  10        243.85        246.95         3.44 o                         
   7  -5  10          0.05         -0.40         0.44 o                         
   8  -5  10         33.28         31.10         1.48 o                         
   9  -5  10        148.62        151.74         4.56 o                         
  -4  -4  10          0.36         -0.82         0.82 o                         
  -3  -4  10         19.15         20.24         2.15 o                         
  -2  -4  10         49.34         49.18         1.37 o                         
  -1  -4  10         31.43         26.63         1.17 o                         
   0  -4  10        210.91        208.56         3.03 o                         
   1  -4  10         11.38          6.81         0.55 o                         
   2  -4  10         36.49         41.59         1.32 o                         
   3  -4  10         28.39         24.52         1.19 o                         
   4  -4  10        344.58        341.76         4.22 o                         
   5  -4  10         66.01         61.88         1.60 o                         
   6  -4  10         37.26         38.28         1.52 o                         
   7  -4  10          2.09          1.38         0.57 o                         
   8  -4  10         45.18         45.23         1.85 o                         
   9  -4  10         88.87         93.12         2.99 o                         
  -4  -3  10          1.21         -0.41         0.41 o                         
  -3  -3  10         14.26         13.39         1.00 o                         
  -2  -3  10          0.02         -0.29         0.29 o                         
  -1  -3  10        143.63        129.33         1.76 o                         
   0  -3  10          1.44          1.40         0.41 o                         
   1  -3  10        208.46        192.69         2.53 o                         
   2  -3  10        236.22        223.96         2.99 o                         
   3  -3  10        964.52        981.51         8.81 o                         
   4  -3  10         32.27         35.58         1.42 o                         
   5  -3  10        280.38        286.56         3.66 o                         
   6  -3  10        134.84        136.96         2.75 o                         
   7  -3  10         34.71         32.64         1.48 o                         
   8  -3  10        362.65        367.05         6.02 o                         
   9  -3  10         77.17         76.54         2.72 o                         
  10  -3  10         56.24         58.52         3.25 o                         
  -5  -2  10         27.09         25.53         1.79 o                         
  -4  -2  10         16.89         14.38         1.13 o                         
  -3  -2  10          4.06          5.43         0.78 o                         
  -2  -2  10        337.21        321.70         3.89 o                         
  -1  -2  10         27.15         22.02         0.87 o                         
   0  -2  10          5.18          3.64         0.69 o                         
   1  -2  10        273.22        263.23         3.41 o                         
   2  -2  10         71.54         79.76         2.00 o                         
   3  -2  10          3.62          2.34         0.45 o                         
   4  -2  10        178.25        176.42         2.85 o                         
   5  -2  10         61.59         62.64         1.77 o                         
   6  -2  10        235.13        248.62         3.96 o                         
   7  -2  10        330.08        348.92         5.24 o                         
   8  -2  10        246.65        259.24         4.77 o                         
   9  -2  10         99.44        104.01         2.73 o                         
  10  -2  10          5.97          5.54         0.92 o                         
  -5  -1  10         16.95         21.14         1.78 o                         
  -4  -1  10         17.59         19.14         1.35 o                         
  -3  -1  10         58.42         57.89         2.16 o                         
  -2  -1  10         39.94         35.84         1.48 o                         
  -1  -1  10         72.09         53.66         1.43 o                         
   0  -1  10          0.26         -0.26         0.36 o                         
   1  -1  10         46.63         44.42         1.43 o                         
   2  -1  10         44.13         47.36         1.85 o                         
   3  -1  10         11.05          9.52         0.86 o                         
   4  -1  10        568.19        570.88         6.15 o                         
   5  -1  10         47.13         46.10         1.57 o                         
   6  -1  10         83.52         82.04         2.09 o                         
   7  -1  10        146.03        155.19         3.03 o                         
   8  -1  10         85.77         84.30         2.22 o                         
   9  -1  10         55.31         62.87         2.03 o                         
  10  -1  10        106.30        108.09         2.78 o                         
  -4   0  10          5.18          6.05         1.37 o                         
  -3   0  10         66.68         61.24         1.97 o                         
  -2   0  10         18.43         18.33         0.99 o                         
  -1   0  10        196.26        172.22         4.54 o                         
   0   0  10         24.67         32.45         1.21 o                         
   1   0  10          0.89          0.59         0.43 o                         
   2   0  10        290.65        304.88         3.95 o                         
   3   0  10         43.86         49.84         1.66 o                         
   4   0  10        795.60        766.46         9.65 o                         
   5   0  10        316.07        303.77         5.25 o                         
   6   0  10        107.79        107.72         2.51 o                         
   7   0  10          6.34          6.21         0.84 o                         
   8   0  10         17.53         17.13         1.22 o                         
   9   0  10         96.44        103.68         2.45 o                         
  10   0  10         11.74         10.71         0.96 o                         
  -4   1  10         31.48         33.71         2.03 o                         
  -3   1  10         19.09         19.46         1.52 o                         
  -2   1  10        177.95        193.21         3.41 o                         
  -1   1  10          8.41          7.19         0.61 o                         
   0   1  10        177.45        206.66         3.15 o                         
   1   1  10         22.56         20.90         1.06 o                         
   2   1  10        593.79        591.72         5.97 o                         
   3   1  10          0.06         -0.34         0.34 o                         
   4   1  10        563.65        551.24         6.52 o                         
   5   1  10        431.61        429.09         5.38 o                         
   6   1  10          0.44          0.46         0.39 o                         
   7   1  10        176.13        181.07         3.03 o                         
   8   1  10         50.50         49.65         1.77 o                         
   9   1  10         35.72         35.38         1.52 o                         
  10   1  10         19.98         17.71         1.25 o                         
  -4   2  10          3.75          0.60         0.87 o                         
  -3   2  10        111.66        119.06         2.69 o                         
  -2   2  10          1.91          1.27         0.42 o                         
  -1   2  10         44.03         46.79         1.33 o                         
   0   2  10         39.11         42.50         1.35 o                         
   1   2  10         11.68          8.76         0.68 o                         
   2   2  10          1.22         -0.16         0.37 o                         
   3   2  10         84.31         85.33         1.94 o                         
   4   2  10        167.63        151.75         2.92 o                         
   5   2  10        128.29        131.75         2.49 o                         
   6   2  10         58.11         51.57         1.65 o                         
   7   2  10         21.49         21.32         1.27 o                         
   8   2  10         69.62         66.70         1.88 o                         
   9   2  10         62.91         56.85         1.92 o                         
  10   2  10         10.51          7.90         0.82 o                         
  11   2  10          7.75          2.31         2.79 o                         
  -4   3  10         16.02         15.37         1.94 o                         
  -3   3  10          0.11          0.20         0.45 o                         
  -2   3  10        446.29        479.97         8.49 o                         
  -1   3  10        105.48        106.65         1.94 o                         
   0   3  10         35.95         33.14         1.34 o                         
   1   3  10          5.89          7.50         0.67 o                         
   2   3  10        441.13        431.43         5.10 o                         
   3   3  10         61.16         59.29         1.76 o                         
   4   3  10         94.04         84.51         2.21 o                         
   5   3  10         13.28         13.99         0.88 o                         
   6   3  10          0.25         -0.47         0.47 o                         
   7   3  10         12.84          8.50         0.82 o                         
   8   3  10          0.05         -0.10         0.56 o                         
   9   3  10         11.43         14.48         1.41 o                         
  10   3  10          0.03         -0.35         0.53 o                         
  -3   4  10         42.46         40.51         1.86 o                         
  -2   4  10         43.99         46.67         2.46 o                         
  -1   4  10        269.63        277.78         4.56 o                         
   0   4  10         29.04         27.02         1.56 o                         
   1   4  10          0.12          0.12         0.45 o                         
   2   4  10          5.12          4.41         0.57 o                         
   3   4  10          4.29          6.94         0.73 o                         
   4   4  10        206.44        212.48         3.60 o                         
   5   4  10          0.45          0.32         0.40 o                         
   6   4  10          6.50          6.21         0.75 o                         
   7   4  10         31.62         25.20         1.35 o                         
   8   4  10          0.61         -0.01         0.48 o                         
   9   4  10          0.01         -0.54         0.54 o                         
  10   4  10          2.47         -0.30         0.64 o                         
  -3   5  10         29.59         31.08         1.72 o                         
  -2   5  10         30.00         29.87         1.32 o                         
  -1   5  10         17.16         14.98         0.87 o                         
   0   5  10         45.79         47.65         2.16 o                         
   1   5  10          0.02         -0.08         0.30 o                         
   2   5  10         46.47         46.83         1.74 o                         
   3   5  10        100.89         93.78         2.17 o                         
   4   5  10        196.59        193.93         3.31 o                         
   5   5  10         14.77         16.68         0.96 o                         
   6   5  10        107.13         95.96         2.02 o                         
   7   5  10         29.58         23.06         1.16 o                         
   8   5  10         14.86         12.78         0.95 o                         
   9   5  10         18.73         17.70         1.14 o                         
  10   5  10        197.82        195.25         3.92 o                         
  -2   6  10          0.50         -0.50         0.50 o                         
  -1   6  10          0.04         -0.14         0.44 o                         
   0   6  10         19.21         18.27         1.04 o                         
   1   6  10         77.01         73.21         1.63 o                         
   2   6  10         10.24         10.26         0.79 o                         
   3   6  10         32.84         35.15         1.23 o                         
   4   6  10         58.95         60.32         1.97 o                         
   5   6  10        115.79         95.14         2.13 o                         
   6   6  10        428.89        416.04         5.12 o                         
   7   6  10         20.47         19.13         1.17 o                         
   8   6  10         43.84         37.60         1.67 o                         
   9   6  10          1.19          0.69         0.57 o                         
  10   6  10          0.95         -0.47         0.61 o                         
  -2   7  10          3.49          0.32         0.72 o                         
  -1   7  10          0.44         -0.56         0.56 o                         
   0   7  10          1.70          2.03         0.55 o                         
   1   7  10         19.29         14.82         1.02 o                         
   2   7  10          7.19          6.09         0.64 o                         
   3   7  10         57.38         53.69         1.62 o                         
   4   7  10         57.59         52.55         1.60 o                         
   5   7  10        162.47        171.33         2.75 o                         
   6   7  10        227.50        205.03         3.88 o                         
   7   7  10         75.11         75.95         2.21 o                         
   8   7  10         59.85         61.07         1.93 o                         
   9   7  10         20.48         18.31         1.54 o                         
  -1   8  10          2.90          1.28         0.71 o                         
   0   8  10          0.75          0.41         0.70 o                         
   1   8  10         59.30         55.86         1.92 o                         
   2   8  10         41.60         36.92         1.73 o                         
   3   8  10          0.71         -0.09         0.48 o                         
   4   8  10         19.93         16.75         1.09 o                         
   5   8  10         34.22         27.97         1.23 o                         
   6   8  10          0.09         -0.37         0.70 o                         
   7   8  10          1.70         -0.90         1.12 o                         
   8   8  10         18.88         18.27         1.35 o                         
   1   9  10          2.39          1.63         0.71 o                         
   2   9  10          3.41          1.82         0.74 o                         
   3   9  10         17.06         11.17         0.86 o                         
   4   9  10          6.27          4.46         0.76 o                         
   5   9  10          2.56          1.44         0.63 o                         
   6   9  10          0.05         -0.56         0.56 o                         
   7   9  10          0.05          0.14         0.61 o                         
   3  10  10          1.03         -0.51         0.56 o                         
   4  10  10          9.35          9.68         1.31 o                         
   5  10  10         13.04          8.64         1.32 o                         
   0  -8  11         40.06         45.87         2.44 o                         
   1  -8  11          0.38         -0.51         0.51 o                         
   2  -8  11         21.87         20.94         1.43 o                         
   3  -8  11          3.18         -0.66         0.66 o                         
   4  -8  11          0.04          0.76         0.87 o                         
   5  -8  11         15.51         13.56         1.29 o                         
  -2  -7  11         55.13         77.35         5.61 o                         
  -1  -7  11         48.23         43.35         2.15 o                         
   0  -7  11         15.64         14.06         1.28 o                         
   1  -7  11          2.38          2.04         0.65 o                         
   2  -7  11        135.74        139.31         2.86 o                         
   3  -7  11         28.67         26.75         1.45 o                         
   4  -7  11          0.03         -0.42         0.42 o                         
   5  -7  11         69.83         68.18         2.64 o                         
   6  -7  11          3.54          3.62         0.76 o                         
  -2  -6  11         10.33          8.12         0.72 o                         
  -1  -6  11         62.52         63.33         3.09 o                         
   0  -6  11          2.16          0.87         0.46 o                         
   1  -6  11         19.33         18.50         1.13 o                         
   2  -6  11         18.97         16.48         1.05 o                         
   3  -6  11        130.52        125.31         2.65 o                         
   4  -6  11          0.48         -0.42         0.42 o                         
   5  -6  11         15.00         13.59         0.91 o                         
   6  -6  11         20.51         19.38         1.12 o                         
   7  -6  11         51.23         50.78         1.81 o                         
  -3  -5  11          0.00         -0.95         0.95 o                         
  -2  -5  11         17.41         16.44         1.14 o                         
  -1  -5  11         17.06         15.92         1.17 o                         
   0  -5  11          3.71          1.01         0.61 o                         
   1  -5  11          5.50          2.82         0.55 o                         
   2  -5  11         29.24         26.37         1.20 o                         
   3  -5  11          2.16          1.18         0.42 o                         
   4  -5  11         96.67         98.50         1.99 o                         
   5  -5  11         17.86         18.56         1.11 o                         
   6  -5  11        232.28        237.52         3.41 o                         
   7  -5  11          1.07         -0.55         0.65 o                         
   8  -5  11        109.65        114.06         3.13 o                         
  -3  -4  11        176.02        205.67         5.50 o                         
  -2  -4  11         20.78         20.08         0.69 o                         
  -1  -4  11          2.71          2.67         0.61 o                         
   0  -4  11         32.90         39.24         1.48 o                         
   1  -4  11        273.64        296.01         3.73 o                         
   2  -4  11        122.16        122.61         2.45 o                         
   3  -4  11        245.39        239.19         3.23 o                         
   4  -4  11         66.68         63.63         1.61 o                         
   5  -4  11         25.06         24.54         1.23 o                         
   6  -4  11          0.00         -0.54         0.54 o                         
   7  -4  11        127.42        126.85         2.74 o                         
   8  -4  11        139.17        144.29         3.49 o                         
   9  -4  11         41.18         37.36         2.38 o                         
  -3  -3  11         93.89         89.17         2.61 o                         
  -2  -3  11          8.91          9.47         0.70 o                         
  -1  -3  11          0.76         -0.28         0.28 o                         
   0  -3  11          4.60          3.88         0.81 o                         
   1  -3  11         34.24         28.86         1.16 o                         
   2  -3  11        725.26        727.27         7.03 o                         
   3  -3  11        106.20        118.36         2.29 o                         
   4  -3  11         56.73         63.92         1.84 o                         
   5  -3  11         27.92         30.32         1.40 o                         
   6  -3  11        382.12        402.48         4.83 o                         
   7  -3  11         15.09         15.45         1.24 o                         
   8  -3  11        272.77        291.80         4.72 o                         
   9  -3  11         61.64         61.30         2.37 o                         
  -3  -2  11          9.36          4.79         0.79 o                         
  -2  -2  11        169.79        168.60         2.97 o                         
  -1  -2  11         17.39         14.10         0.69 o                         
   0  -2  11          9.18         10.85         0.76 o                         
   1  -2  11         13.17         17.14         1.05 o                         
   2  -2  11          0.34          0.46         0.41 o                         
   3  -2  11         65.29         67.01         1.91 o                         
   4  -2  11          1.50          1.25         0.40 o                         
   5  -2  11        186.83        190.21         3.17 o                         
   6  -2  11        201.82        207.27         3.47 o                         
   7  -2  11          1.37         -0.38         0.54 o                         
   8  -2  11        123.44        120.54         3.33 o                         
   9  -2  11          0.09         -0.60         0.68 o                         
  -3  -1  11          0.31         -0.09         0.53 o                         
  -2  -1  11         38.39         39.50         2.19 o                         
  -1  -1  11        133.46        141.78         2.17 o                         
   0  -1  11         44.13         42.22         1.46 o                         
   1  -1  11          0.00          0.15         0.36 o                         
   2  -1  11          1.15          0.11         0.41 o                         
   3  -1  11          0.01         -0.06         0.42 o                         
   4  -1  11         40.18         43.93         1.62 o                         
   5  -1  11         63.83         60.30         1.72 o                         
   6  -1  11        245.72        254.90         4.05 o                         
   7  -1  11         20.37         21.39         1.23 o                         
   8  -1  11        102.67        104.72         2.52 o                         
   9  -1  11        259.27        265.12         6.61 o                         
  10  -1  11        118.95        115.76         3.29 o                         
  -3   0  11         91.16         91.82         3.89 o                         
  -2   0  11          3.61          2.70         0.76 o                         
  -1   0  11         65.67         65.94         2.73 o                         
   0   0  11         68.18         78.05         1.71 o                         
   1   0  11         22.30         26.41         1.16 o                         
   2   0  11         16.22         16.27         0.99 o                         
   3   0  11          2.05          3.12         0.60 o                         
   4   0  11         15.04         16.52         1.14 o                         
   5   0  11        117.27        111.42         2.09 o                         
   6   0  11          0.71         -0.45         0.45 o                         
   7   0  11          5.87          4.50         0.74 o                         
   8   0  11          9.78          7.81         0.81 o                         
   9   0  11         17.96         16.11         1.19 o                         
  10   0  11        228.44        244.23         4.89 o                         
  -3   1  11         49.30         44.01         1.76 o                         
  -2   1  11          1.35          0.69         0.73 o                         
  -1   1  11          5.73          7.46         0.68 o                         
   0   1  11         11.20         12.61         0.94 o                         
   1   1  11        219.44        220.26         3.13 o                         
   2   1  11          0.60          0.16         0.40 o                         
   3   1  11         58.08         57.45         1.72 o                         
   4   1  11          0.42         -0.46         0.46 o                         
   5   1  11         27.78         28.61         1.51 o                         
   6   1  11        338.39        331.16         4.44 o                         
   7   1  11          1.20          0.55         0.48 o                         
   8   1  11          2.01          1.27         0.66 o                         
   9   1  11          7.29          7.81         0.90 o                         
  10   1  11         87.44         90.93         3.06 o                         
  -3   2  11         13.69          8.78         1.00 o                         
  -2   2  11        149.12        160.21         4.40 o                         
  -1   2  11          7.96          8.52         0.62 o                         
   0   2  11         42.05         43.52         1.27 o                         
   1   2  11          0.31          0.08         0.38 o                         
   2   2  11         95.81        105.93         2.13 o                         
   3   2  11         35.43         37.14         1.39 o                         
   4   2  11         77.24         82.15         2.18 o                         
   5   2  11          5.97          4.18         0.71 o                         
   6   2  11         28.52         26.77         1.28 o                         
   7   2  11         56.73         47.09         1.66 o                         
   8   2  11         13.07         14.04         1.12 o                         
   9   2  11         31.54         27.73         1.52 o                         
  10   2  11         19.53         18.87         1.83 o                         
  -3   3  11         39.08         36.50         1.98 o                         
  -2   3  11        120.28        125.06         3.08 o                         
  -1   3  11          0.92          0.86         0.40 o                         
   0   3  11         52.68         50.20         1.40 o                         
   1   3  11          0.40          0.19         0.46 o                         
   2   3  11          9.44          8.35         0.76 o                         
   3   3  11         89.51         99.53         2.69 o                         
   4   3  11         61.08         62.78         2.06 o                         
   5   3  11         37.75         32.62         1.61 o                         
   6   3  11         13.17         12.11         0.97 o                         
   7   3  11          0.84         -0.05         0.50 o                         
   8   3  11          9.06          7.00         0.91 o                         
   9   3  11          0.37         -0.07         0.55 o                         
  10   3  11         12.50          9.83         1.07 o                         
  -2   4  11         88.10         81.25         2.65 o                         
  -1   4  11          0.47          1.99         0.53 o                         
   0   4  11          0.08          0.67         0.55 o                         
   1   4  11         81.12         81.42         1.84 o                         
   2   4  11          1.75          1.94         0.45 o                         
   3   4  11         25.89         28.03         1.54 o                         
   4   4  11          0.32          0.47         0.52 o                         
   5   4  11         90.86         88.09         2.77 o                         
   6   4  11          0.08         -0.48         0.48 o                         
   7   4  11         25.30         22.41         1.30 o                         
   8   4  11          0.21         -0.59         0.59 o                         
   9   4  11         60.52         63.12         2.07 o                         
  10   4  11          0.01         -0.83         0.83 o                         
  -2   5  11         13.93         11.45         0.86 o                         
  -1   5  11         31.46         29.02         1.49 o                         
   0   5  11         41.53         44.53         2.08 o                         
   1   5  11         19.97         21.54         1.14 o                         
   2   5  11          4.32          2.28         0.69 o                         
   3   5  11          9.42          9.29         1.21 o                         
   4   5  11         18.50         14.75         1.08 o                         
   5   5  11        255.62        249.02         5.37 o                         
   6   5  11         26.10         27.83         1.07 o                         
   7   5  11         10.79          7.84         0.78 o                         
   8   5  11         13.33         17.58         1.12 o                         
   9   5  11         31.41         24.03         1.40 o                         
  -1   6  11        172.41        181.16         3.61 o                         
   0   6  11          4.13          2.67         0.66 o                         
   1   6  11         36.07         31.86         1.79 o                         
   2   6  11         65.28         60.09         2.14 o                         
   3   6  11          1.64          0.35         0.58 o                         
   4   6  11         44.77         39.63         1.70 o                         
   5   6  11        392.66        391.43         5.40 o                         
   6   6  11          8.39          7.21         0.81 o                         
   7   6  11         27.29         25.16         1.36 o                         
   8   6  11          2.69         -0.37         0.60 o                         
   9   6  11         15.39         10.47         1.02 o                         
   0   7  11          9.62          7.93         0.96 o                         
   1   7  11         13.95         10.85         0.93 o                         
   2   7  11          3.88          3.45         0.62 o                         
   3   7  11          2.83          1.39         0.55 o                         
   4   7  11          8.21          6.69         0.83 o                         
   5   7  11          3.62          2.37         0.70 o                         
   6   7  11         19.53         19.64         1.24 o                         
   7   7  11         22.17         23.07         1.41 o                         
   8   7  11          5.06          4.04         1.03 o                         
   1   8  11          1.23          0.21         0.75 o                         
   2   8  11        112.04        118.74         3.21 o                         
   3   8  11          7.77          5.70         0.92 o                         
   4   8  11         10.17          7.52         0.79 o                         
   5   8  11          0.07         -0.62         0.62 o                         
   6   8  11         33.81         41.40         2.36 o                         
   7   8  11         17.73         18.89         1.41 o                         
   3   9  11         27.79         27.75         1.81 o                         
   4   9  11          1.18         -0.16         0.80 o                         
   5   9  11          0.68         -0.08         1.04 o                         
   6   9  11          9.27         13.36         1.27 o                         
   1  -7  12          1.21          1.55         0.72 o                         
   2  -7  12         10.29          8.49         1.28 o                         
   3  -7  12         23.75         28.51         1.98 o                         
   4  -7  12          9.65          8.54         0.91 o                         
   5  -7  12         11.79          8.81         1.01 o                         
  -1  -6  12         37.79         36.51         2.22 o                         
   0  -6  12         77.94         81.33         2.15 o                         
   1  -6  12          8.60          7.75         0.86 o                         
   2  -6  12          4.98          5.25         0.75 o                         
   3  -6  12         40.94         43.33         1.64 o                         
   4  -6  12         19.57         18.28         1.17 o                         
   5  -6  12         22.82         18.43         1.16 o                         
   6  -6  12         13.73         13.20         1.46 o                         
  -1  -5  12          0.00         -0.71         0.71 o                         
   0  -5  12          0.70         -0.75         0.75 o                         
   1  -5  12         66.75         70.41         1.86 o                         
   2  -5  12         15.16         15.98         1.01 o                         
   3  -5  12         35.49         35.07         1.23 o                         
   4  -5  12         28.59         26.89         1.15 o                         
   5  -5  12         74.23         68.48         2.01 o                         
   6  -5  12         42.88         39.49         1.78 o                         
   7  -5  12          0.06         -0.58         0.58 o                         
  -2  -4  12         15.68         14.31         1.04 o                         
  -1  -4  12          2.82          1.44         0.62 o                         
   0  -4  12         58.48         58.18         2.23 o                         
   1  -4  12        210.30        206.80         3.56 o                         
   2  -4  12         58.80         61.73         1.69 o                         
   3  -4  12         71.31         74.00         2.01 o                         
   4  -4  12          2.81          2.56         0.50 o                         
   5  -4  12         41.04         39.26         1.51 o                         
   6  -4  12         39.14         36.01         1.53 o                         
   7  -4  12         25.78         24.64         1.43 o                         
   8  -4  12         10.68          9.04         1.14 o                         
  -2  -3  12         15.01         18.76         2.87 o                         
  -1  -3  12          0.00         -0.03         0.44 o                         
   0  -3  12          0.19          4.77         0.69 o                         
   1  -3  12          0.00          0.15         0.48 o                         
   2  -3  12        434.41        439.91         5.29 o                         
   3  -3  12          1.78          1.69         0.60 o                         
   4  -3  12         33.97         32.99         1.45 o                         
   5  -3  12         22.94         22.45         1.20 o                         
   6  -3  12         13.09         13.55         1.12 o                         
   7  -3  12         20.53         21.26         1.19 o                         
   8  -3  12         50.50         46.00         3.23 o                         
  -2  -2  12          9.41          6.92         0.90 o                         
  -1  -2  12         30.55         29.77         1.56 o                         
   0  -2  12         25.30         28.72         1.11 o                         
   1  -2  12          3.74          0.93         0.47 o                         
   2  -2  12          4.52          3.73         0.59 o                         
   3  -2  12         22.58         26.17         1.47 o                         
   4  -2  12          0.27         -0.04         0.47 o                         
   5  -2  12         31.96         31.96         1.49 o                         
   6  -2  12         22.88         21.88         1.08 o                         
   7  -2  12          6.26          5.49         0.67 o                         
   8  -2  12         44.86         46.35         1.80 o                         
   9  -2  12          4.53          3.23         0.82 o                         
  -2  -1  12         87.10         74.86         2.62 o                         
  -1  -1  12          1.24          0.11         0.65 o                         
   0  -1  12          6.75          4.43         0.54 o                         
   1  -1  12         44.96         48.64         1.46 o                         
   2  -1  12         16.72         15.00         1.00 o                         
   3  -1  12         39.78         46.94         1.61 o                         
   4  -1  12        133.15        135.48         2.91 o                         
   5  -1  12        175.68        178.27         3.49 o                         
   6  -1  12         21.32         20.32         1.07 o                         
   7  -1  12         33.44         31.83         1.67 o                         
   8  -1  12          8.98          8.48         1.20 o                         
   9  -1  12        163.79        169.38         3.52 o                         
  -2   0  12         42.09         47.54         2.42 o                         
  -1   0  12          6.83          4.23         0.61 o                         
   0   0  12         11.32          9.67         0.69 o                         
   1   0  12          5.99          5.08         0.64 o                         
   2   0  12          7.05          8.09         0.77 o                         
   3   0  12         18.69         14.95         1.11 o                         
   4   0  12          6.31          4.52         0.76 o                         
   5   0  12         46.72         47.28         1.87 o                         
   6   0  12         19.13         19.80         1.47 o                         
   7   0  12         71.17         75.68         2.72 o                         
   8   0  12         12.93         13.03         1.07 o                         
   9   0  12         21.79         20.86         1.41 o                         
  -2   1  12         10.42          8.54         1.22 o                         
  -1   1  12        167.87        165.81         5.25 o                         
   0   1  12          7.45          9.60         1.08 o                         
   1   1  12         20.49         17.40         0.99 o                         
   2   1  12        140.46        152.82         2.81 o                         
   3   1  12         28.25         29.47         1.52 o                         
   4   1  12          1.68          2.51         0.66 o                         
   5   1  12         15.24         13.54         1.21 o                         
   6   1  12          6.11          4.49         0.53 o                         
   7   1  12          3.20          3.35         0.64 o                         
   8   1  12         34.89         33.42         1.67 o                         
   9   1  12         33.76         34.62         1.83 o                         
  -2   2  12          8.55          6.56         1.24 o                         
  -1   2  12          7.95          7.23         0.75 o                         
   0   2  12         74.00         84.52         1.92 o                         
   1   2  12         15.38         11.16         0.78 o                         
   2   2  12          7.62          6.90         0.74 o                         
   3   2  12        102.81        106.46         2.59 o                         
   4   2  12          0.02         -0.46         0.46 o                         
   5   2  12         40.68         43.53         1.80 o                         
   6   2  12          0.00         -0.64         0.64 o                         
   7   2  12         12.99         11.23         0.93 o                         
   8   2  12         26.25         23.56         1.42 o                         
   9   2  12          4.54          4.37         0.82 o                         
  -1   3  12          7.80          5.61         0.58 o                         
   0   3  12         45.45         45.54         2.28 o                         
   1   3  12         32.17         30.82         1.19 o                         
   2   3  12         10.86         12.42         0.83 o                         
   3   3  12         13.38         14.66         1.05 o                         
   4   3  12         11.89         11.42         1.13 o                         
   5   3  12          4.87          3.06         0.73 o                         
   6   3  12          9.82          9.20         0.64 o                         
   7   3  12          9.60          6.32         0.77 o                         
   8   3  12         15.99         13.28         1.14 o                         
   9   3  12          0.51         -0.55         0.55 o                         
  -1   4  12         81.18         83.91         4.72 o                         
   0   4  12          4.20          5.26         0.86 o                         
   1   4  12         20.53         18.57         1.06 o                         
   2   4  12          3.02          4.01         0.60 o                         
   3   4  12          4.48          3.30         0.60 o                         
   4   4  12        148.96        147.28         2.79 o                         
   5   4  12         16.97          8.96         1.01 o                         
   6   4  12          1.11          0.74         0.51 o                         
   7   4  12         17.80         18.29         1.19 o                         
   8   4  12         73.12         70.30         2.17 o                         
   9   4  12          0.09         -0.63         0.63 o                         
   0   5  12        194.01        203.05         3.68 o                         
   1   5  12         19.02         16.18         1.47 o                         
   2   5  12          1.39         -0.03         0.57 o                         
   3   5  12          8.63          5.62         0.71 o                         
   4   5  12          1.20          1.37         0.63 o                         
   5   5  12        120.42        136.81         2.98 o                         
   6   5  12          0.86         -0.26         0.54 o                         
   7   5  12         49.50         49.75         1.81 o                         
   8   5  12          0.02         -0.46         0.46 o                         
   9   5  12         16.60         10.23         1.12 o                         
   1   6  12        162.65        164.83         4.27 o                         
   2   6  12          8.76          8.62         1.27 o                         
   3   6  12          1.70          2.13         0.59 o                         
   4   6  12         51.80         48.72         2.12 o                         
   5   6  12          2.10          3.41         1.30 o                         
   6   6  12         83.69         88.68         2.47 o                         
   7   6  12          2.33          1.39         0.62 o                         
   8   6  12         15.10         14.59         1.26 o                         
   2   7  12          2.28          0.03         0.64 o                         
   3   7  12          0.05         -0.60         0.60 o                         
   4   7  12         63.09         60.39         2.35 o                         
   5   7  12         21.99         20.42         1.58 o                         
   6   7  12        202.79        189.35         4.30 o                         
   7   7  12         57.88         48.61         2.11 o                         
   4   8  12          1.84          2.32         0.99 o                         
   5   8  12          0.50         -0.96         1.03 o                         
   3  -6  13          8.40          6.38         0.87 o                         
   4  -6  13          3.38         -0.02         1.58 o                         
   1  -5  13        149.82        163.30         4.93 o                         
   2  -5  13         20.85         19.21         1.52 o                         
   3  -5  13          5.51          2.61         1.12 o                         
   4  -5  13          1.31          0.32         0.66 o                         
   5  -5  13         15.70         15.49         1.08 o                         
   6  -5  13         20.74         18.53         1.43 o                         
   0  -4  13          0.02         -0.66         0.66 o                         
   1  -4  13          1.45         -0.18         0.72 o                         
   2  -4  13         32.79         33.77         1.60 o                         
   3  -4  13          0.01         -0.15         0.51 o                         
   4  -4  13          0.29         -0.23         0.41 o                         
   5  -4  13         27.89         22.28         1.26 o                         
   6  -4  13        103.28        107.14         4.16 o                         
   7  -4  13          5.65          3.38         0.93 o                         
   0  -3  13         44.77         51.39         2.27 o                         
   1  -3  13          0.19         -0.15         0.59 o                         
   2  -3  13         12.41         12.68         0.94 o                         
   3  -3  13         15.60         15.86         1.38 o                         
   4  -3  13          3.26          1.32         0.60 o                         
   5  -3  13         31.36         29.87         1.26 o                         
   6  -3  13          0.43         -0.92         0.92 o                         
   7  -3  13         43.10         39.20         1.65 o                         
  -1  -2  13         47.48         54.45         2.53 o                         
   0  -2  13          4.25          0.93         0.59 o                         
   1  -2  13         29.18         25.28         1.40 o                         
   2  -2  13         66.32         74.43         1.98 o                         
   3  -2  13        116.70        121.31         2.71 o                         
   4  -2  13        328.87        350.92         5.33 o                         
   5  -2  13         81.28         85.42         2.66 o                         
   6  -2  13         37.31         38.42         1.58 o                         
   7  -2  13          0.06         -0.61         0.61 o                         
   8  -2  13         26.67         25.95         1.48 o                         
  -1  -1  13         25.61         15.97         0.86 o                         
   0  -1  13          3.07          3.22         0.58 o                         
   1  -1  13          5.89          2.18         0.62 o                         
   2  -1  13         49.30         54.62         1.68 o                         
   3  -1  13         28.13         30.21         1.66 o                         
   4  -1  13        221.91        225.78         3.99 o                         
   5  -1  13          0.02         -0.78         0.78 o                         
   6  -1  13          6.60          7.09         0.95 o                         
   7  -1  13         42.99         43.51         1.51 o                         
   8  -1  13          1.58          0.00         1.14 o                         
  -1   0  13         10.10          7.14         0.94 o                         
   0   0  13         75.76         75.78         2.01 o                         
   1   0  13          3.62          4.35         0.76 o                         
   2   0  13         10.64         15.31         1.25 o                         
   3   0  13         34.95         38.36         1.63 o                         
   4   0  13          0.43         -0.61         0.61 o                         
   5   0  13         57.91         57.43         2.02 o                         
   6   0  13          0.01         -0.01         1.01 o                         
   7   0  13          2.91          3.21         0.58 o                         
   8   0  13          0.19          0.21         0.74 o                         
   0   1  13        110.61        118.26         2.51 o                         
   1   1  13         12.44          9.65         0.80 o                         
   2   1  13         34.71         40.93         1.56 o                         
   3   1  13          0.57         -0.49         0.49 o                         
   4   1  13          0.94          0.44         0.54 o                         
   5   1  13         42.53         39.57         1.88 o                         
   6   1  13         16.17         12.63         1.23 o                         
   7   1  13          0.50         -0.42         0.42 o                         
   8   1  13         44.27         43.96         1.99 o                         
   0   2  13         42.55         50.43         1.84 o                         
   1   2  13          1.99          1.40         0.50 o                         
   2   2  13         21.18         27.15         1.31 o                         
   3   2  13          1.26         -0.59         0.59 o                         
   4   2  13         18.45         20.05         1.47 o                         
   5   2  13          9.81          8.81         0.95 o                         
   6   2  13         16.26         15.43         1.26 o                         
   7   2  13         77.42         78.21         2.48 o                         
   8   2  13          5.33          2.07         0.86 o                         
   0   3  13          5.31          4.61         0.75 o                         
   1   3  13         12.74         12.52         1.03 o                         
   2   3  13          0.04         -0.50         0.50 o                         
   3   3  13        138.74        140.42         2.60 o                         
   4   3  13          0.39         -0.04         0.59 o                         
   5   3  13         14.21         13.76         1.23 o                         
   6   3  13          1.79         -0.67         0.67 o                         
   7   3  13          1.00          0.51         0.81 o                         
   8   3  13        126.52        123.13         3.42 o                         
   1   4  13          4.44          3.49         0.75 o                         
   2   4  13          0.70         -0.51         0.51 o                         
   3   4  13          4.90          4.11         0.70 o                         
   4   4  13         85.69         84.16         2.43 o                         
   5   4  13          3.58          2.94         1.20 o                         
   6   4  13          1.50          0.86         0.94 o                         
   7   4  13         64.65         68.79         3.40 o                         
   8   4  13         10.64          7.79         1.45 o                         
   2   5  13          0.02         -0.57         0.87 o                         
   3   5  13         57.77         55.27         3.03 o                         
   4   5  13          0.47         -0.61         0.61 o                         
   5   5  13          4.15          0.89         0.80 o                         
   6   5  13          0.37         -0.76         0.76 o                         
   7   5  13         25.60         29.40         4.17 o                         
   3   6  13          0.50          1.25         0.77 o                         
   4   6  13         34.16         29.50         2.46 o                         
   5   6  13          0.04          0.77         0.75 o                         
   6   6  13          2.64          0.41         0.81 o                         
   2  -3  14         81.79         91.81         3.36 o                         
   3  -3  14          8.11          3.32         1.08 o                         
   4  -3  14        104.47        109.00         2.86 o                         
   5  -3  14        105.68         95.23         2.80 o                         
   2  -2  14         65.12         63.63         2.02 o                         
   3  -2  14        341.95        354.87         5.48 o                         
   4  -2  14         16.68         22.10         1.54 o                         
   5  -2  14         16.98         13.90         1.37 o                         
   6  -2  14         57.20         61.80         2.62 o                         
   2  -1  14         17.47         16.08         1.20 o                         
   3  -1  14          0.51         -0.15         0.95 o                         
   4  -1  14        395.69        439.05         6.73 o                         
   5  -1  14         14.57         14.61         1.30 o                         
   6  -1  14         56.46         60.81         3.95 o                         
   7  -1  14          5.65          3.21         2.37 o                         
   1   0  14         12.66          8.20         2.37 o                         
   2   0  14         19.51         22.95         1.53 o                         
   3   0  14          4.11          3.30         0.80 o                         
   4   0  14         20.07         19.76         1.40 o                         
   5   0  14         17.26         15.31         1.36 o                         
   6   0  14         15.84         15.39         1.46 o                         
   7   0  14         12.20          9.60         1.67 o                         
   2   1  14          9.54          9.43         0.93 o                         
   3   1  14          2.98          1.99         0.68 o                         
   4   1  14          8.71          6.42         1.05 o                         
   5   1  14         63.14         70.21         2.66 o                         
   6   1  14          0.20         -0.99         0.99 o                         
   7   1  14          2.48          1.04         1.32 o                         
   2   2  14          8.07          5.78         0.91 o                         
   3   2  14          5.27          3.17         0.79 o                         
   4   2  14          9.42          7.78         1.05 o                         
   5   2  14         13.81         14.52         1.47 o                         
   6   2  14          5.55          2.26         1.18 o                         
   7   2  14         20.23         12.39         1.47 o                         
   3   3  14          0.23         -0.61         0.61 o                         
   4   3  14         20.04         16.28         1.25 o                         
   5   3  14         31.79         31.13         2.03 o                         
   6   3  14         27.25         28.26         2.01 o                         
   4   4  14          0.46         -0.59         0.59 o                         
   5   4  14         11.25          9.13         0.90 o                         
                                                                                
