# Supplementary material for: Synthesis of N-substituted 3-(2-aryl-2-oxoeth­yl)-3-hy­droxy­indolin-2-ones and their conversion to N-substituted (E)-3-(2-aryl-2-oxo­ethyl­idene)indolin-2-ones: synthetic sequence, spectroscopic characterization and structures of four 3-hy­droxy com­pounds and five oxo­ethyl­idene products
Source: Acta Crystallogr C Struct Chem. 2020 Apr 20;76(Pt 5):433–45. doi: 10.1107/S2053229620004143 (PMC7199199; doi:10.1107/S2053229620004143)
Supplement: Supplementary file 7 [file c-76-00433-Iesup4.hkl]

data_Ie                                                                         
_shelx_title ' 20cg'                                                            
_shelx_refln_list_code          4                                               
_shelx_F_calc_maximum       87.49                                               
_exptl_crystal_F_000       376.00                                               
_reflns_d_resolution_high  0.7463                                               
                                                                                
loop_                                                                           
 _space_group_symop_operation_xyz                                               
 'x, y, z'                                                                      
 '-x, -y, -z'                                                                   
                                                                                
_cell_length_a     7.8838                                                       
_cell_length_b    10.1766                                                       
_cell_length_c    11.8719                                                       
_cell_angle_alpha  87.554                                                       
_cell_angle_beta   75.996                                                       
_cell_angle_gamma  69.428                                                       
                                                                                
_shelx_F_squared_multiplier     1.000                                           
                                                                                
loop_                                                                           
 _refln_index_h                                                                 
 _refln_index_k                                                                 
 _refln_index_l                                                                 
 _refln_F_squared_calc                                                          
 _refln_F_squared_meas                                                          
 _refln_F_squared_sigma                                                         
 _refln_observed_status                                                         
   1   0   0        726.45        649.42        13.13 o                         
   2   0   0        737.70        694.38         5.64 o                         
   3   0   0        221.70        233.07         2.13 o                         
   4   0   0        465.08        508.65         4.66 o                         
   5   0   0         19.29         24.41         0.81 o                         
   6   0   0         83.72         86.14         1.65 o                         
   7   0   0          8.61          6.66         0.46 o                         
   8   0   0        128.63        134.00         2.17 o                         
   9   0   0        118.89        129.51         3.68 o                         
  -9   1   0          0.17         -0.19         0.60 o                         
  -8   1   0         44.82         53.01         1.65 o                         
  -7   1   0         85.79         92.40         2.82 o                         
  -6   1   0         16.27         15.81         0.89 o                         
  -5   1   0          1.12          0.55         0.19 o                         
  -4   1   0          6.34          9.09         0.42 o                         
  -3   1   0         36.35         38.76         0.76 o                         
  -2   1   0         41.63         47.14         0.63 o                         
  -1   1   0        651.02        617.79         4.66 o                         
   0   1   0        348.64        330.23        10.04 o                         
   1   1   0       1020.17        956.14        20.28 o                         
   2   1   0       2503.70       2502.78        56.47 o                         
   3   1   0        598.13        570.04         6.75 o                         
   4   1   0          9.90          2.81         0.24 o                         
   5   1   0         29.51         44.30         1.04 o                         
   6   1   0        413.36        418.48         6.36 o                         
   7   1   0         14.51         11.11         0.86 o                         
   8   1   0        308.43        342.61         5.11 o                         
   9   1   0         29.14         22.24         1.34 o                         
  -8   2   0          3.27          3.30         0.66 o                         
  -7   2   0         19.28         19.79         1.22 o                         
  -6   2   0          2.57          1.94         0.34 o                         
  -5   2   0          9.71         10.91         0.65 o                         
  -4   2   0        829.48        865.42         6.68 o                         
  -3   2   0        688.51        671.42         4.89 o                         
  -2   2   0         62.05         58.61         1.04 o                         
  -1   2   0          4.41          2.30         0.25 o                         
   0   2   0       3232.20       3139.43        65.64 o                         
   1   2   0        629.63        580.07         3.88 o                         
   2   2   0       1228.73       1174.82        13.00 o                         
   3   2   0        376.47        383.44         5.28 o                         
   4   2   0       1171.60       1302.30        15.78 o                         
   5   2   0        158.53        178.85         4.68 o                         
   6   2   0        177.98        168.83         4.03 o                         
   7   2   0          3.39          4.17         0.43 o                         
   8   2   0         45.63         42.16         1.39 o                         
   9   2   0         29.53         33.05         1.39 o                         
  -8   3   0         12.99          9.85         1.15 o                         
  -7   3   0         54.70         52.27         1.32 o                         
  -6   3   0         12.29         10.78         0.70 o                         
  -5   3   0        191.58        190.09         2.59 o                         
  -4   3   0        196.71        219.18         2.38 o                         
  -3   3   0         15.14         23.12         0.77 o                         
  -2   3   0        288.26        303.71         2.93 o                         
  -1   3   0        118.82        110.88         1.56 o                         
   0   3   0        533.15        493.81         4.00 o                         
   1   3   0         47.51         53.62         0.99 o                         
   2   3   0        108.05         92.56         1.22 o                         
   3   3   0        322.38        314.65         2.88 o                         
   4   3   0        753.43        762.28         5.67 o                         
   5   3   0        274.64        297.59         3.05 o                         
   6   3   0        112.42        113.84         3.01 o                         
   7   3   0        253.67        249.81         4.10 o                         
   8   3   0         50.08         45.56         1.35 o                         
   9   3   0          6.35          5.80         0.59 o                         
  10   3   0         31.94         35.18         1.42 o                         
  -8   4   0         15.78         12.05         1.33 o                         
  -7   4   0          7.06          3.69         0.65 o                         
  -6   4   0         67.42         63.27         1.96 o                         
  -5   4   0         53.08         51.89         1.45 o                         
  -4   4   0         30.44         33.85         1.03 o                         
  -3   4   0          8.39         10.44         0.65 o                         
  -2   4   0        219.92        216.30         2.35 o                         
  -1   4   0        106.97        107.12         1.52 o                         
   0   4   0       3256.71       3559.14        87.35 o                         
   1   4   0        247.34        237.42         2.50 o                         
   2   4   0        643.12        672.23         4.70 o                         
   3   4   0       1050.94       1027.52         6.89 o                         
   4   4   0         28.59         22.68         0.67 o                         
   5   4   0          1.54          2.17         0.19 o                         
   6   4   0         37.55         35.23         0.91 o                         
   7   4   0        221.33        213.79         4.02 o                         
   8   4   0         37.16         40.14         1.63 o                         
   9   4   0          9.50          8.34         0.75 o                         
  10   4   0         38.78         43.62         1.86 o                         
  -7   5   0         56.76         51.30         1.84 o                         
  -6   5   0         19.48         17.11         1.09 o                         
  -5   5   0         12.83         10.77         0.86 o                         
  -4   5   0         56.99         57.56         1.47 o                         
  -3   5   0        259.04        271.14         3.27 o                         
  -2   5   0         48.94         51.82         1.17 o                         
  -1   5   0         59.94         49.70         1.12 o                         
   0   5   0        157.90        154.37         2.09 o                         
   1   5   0         17.60         23.56         0.87 o                         
   2   5   0         37.62         38.64         0.92 o                         
   3   5   0         70.42         80.52         1.34 o                         
   4   5   0        426.20        447.54         3.63 o                         
   5   5   0         60.86         65.74         1.24 o                         
   6   5   0         63.14         63.51         1.55 o                         
   7   5   0        180.41        167.74         2.37 o                         
   8   5   0         56.33         52.37         1.75 o                         
   9   5   0          2.74          0.57         0.48 o                         
  10   5   0          0.51         -0.48         0.48 o                         
  -7   6   0         13.35         14.12         2.97 o                         
  -6   6   0         31.80         29.09         1.71 o                         
  -5   6   0         19.36         21.13         1.37 o                         
  -4   6   0          5.32          4.50         0.57 o                         
  -3   6   0        449.85        463.41         4.88 o                         
  -2   6   0          0.41         -0.02         0.28 o                         
  -1   6   0        143.80        150.16         2.26 o                         
   0   6   0          1.64          9.88         0.66 o                         
   1   6   0        227.40        247.91         2.95 o                         
   2   6   0          4.08          3.37         0.39 o                         
   3   6   0         66.97         66.16         1.24 o                         
   4   6   0         97.30         88.72         1.40 o                         
   5   6   0         54.07         49.16         1.22 o                         
   6   6   0        130.01        140.75         1.80 o                         
   7   6   0        241.26        241.35         3.77 o                         
   8   6   0         46.84         45.58         1.18 o                         
   9   6   0         10.54          9.59         1.04 o                         
  10   6   0          3.89          2.22         0.55 o                         
  -6   7   0          0.73         -0.40         0.82 o                         
  -5   7   0         61.02         61.22         2.27 o                         
  -4   7   0        484.25        490.13         6.39 o                         
  -3   7   0        109.85        106.14         2.23 o                         
  -2   7   0         33.11         33.84         1.26 o                         
  -1   7   0          9.71         10.53         0.73 o                         
   0   7   0         15.62         15.79         0.90 o                         
   1   7   0        342.11        323.22         3.61 o                         
   2   7   0          1.38          0.64         0.31 o                         
   3   7   0        388.87        366.01         3.62 o                         
   4   7   0        192.27        172.70         2.28 o                         
   5   7   0          7.70          7.48         0.61 o                         
   6   7   0          1.24          0.10         0.35 o                         
   7   7   0         93.10         95.28         2.03 o                         
   8   7   0         39.24         41.06         1.43 o                         
   9   7   0         60.67         56.73         1.23 o                         
  10   7   0          0.30         -1.83         1.83 o                         
  -5   8   0          3.32          1.34         0.74 o                         
  -4   8   0         59.41         61.30         2.28 o                         
  -3   8   0         13.01         14.74         1.19 o                         
  -2   8   0        171.37        168.30         2.80 o                         
  -1   8   0        195.51        192.41         2.91 o                         
   0   8   0        471.12        465.11         4.86 o                         
   1   8   0         35.21         28.33         1.29 o                         
   2   8   0        137.84        123.19         2.14 o                         
   3   8   0         19.08         22.31         1.02 o                         
   4   8   0        143.57        148.02         2.25 o                         
   5   8   0         56.42         53.76         1.21 o                         
   6   8   0         33.33         34.16         1.29 o                         
   7   8   0        189.98        191.94         3.17 o                         
   8   8   0         73.48         73.71         2.13 o                         
   9   8   0         13.50         10.93         1.10 o                         
  -4   9   0          0.29         -0.69         0.69 o                         
  -3   9   0         55.52         55.47         2.33 o                         
  -2   9   0         63.73         61.04         2.03 o                         
  -1   9   0        130.13        127.33         2.49 o                         
   0   9   0         81.49         77.96         1.92 o                         
   1   9   0         91.32         82.99         1.87 o                         
   2   9   0          8.30          8.04         0.76 o                         
   3   9   0         64.33         63.47         1.59 o                         
   4   9   0        354.95        329.86         3.78 o                         
   5   9   0         58.55         53.83         1.39 o                         
   6   9   0          1.19          1.07         0.50 o                         
   7   9   0        229.71        242.72         3.39 o                         
   8   9   0        147.30        145.95         2.69 o                         
   9   9   0          2.66          2.52         0.72 o                         
  -3  10   0         38.10         40.88         2.37 o                         
  -2  10   0          0.02         -0.45         0.52 o                         
  -1  10   0          0.07          0.42         0.74 o                         
   0  10   0         14.00         17.54         1.13 o                         
   1  10   0        160.28        152.30         2.78 o                         
   2  10   0          0.40         -0.38         0.38 o                         
   3  10   0         92.96         87.82         1.94 o                         
   4  10   0         87.10         95.97         2.07 o                         
   5  10   0          7.75          5.63         0.63 o                         
   6  10   0         57.75         55.14         1.86 o                         
   7  10   0         53.58         57.29         1.88 o                         
   8  10   0        226.51        247.51         4.93 o                         
   9  10   0         26.01         23.30         1.64 o                         
  -2  11   0         10.45         14.85         2.00 o                         
  -1  11   0          0.40          0.65         0.83 o                         
   0  11   0          3.53          6.22         1.01 o                         
   1  11   0         49.04         51.75         2.28 o                         
   2  11   0         63.36         60.43         2.13 o                         
   3  11   0          1.26          1.01         0.52 o                         
   4  11   0        253.08        245.39         4.04 o                         
   5  11   0         37.09         31.73         1.52 o                         
   6  11   0          3.57          3.79         0.79 o                         
   7  11   0          2.95          2.22         0.89 o                         
   8  11   0         21.01         19.11         2.21 o                         
  -1  12   0         62.52         77.01         4.23 o                         
   0  12   0        155.47        182.47         4.82 o                         
   1  12   0        272.30        293.24         5.17 o                         
   2  12   0         88.61        101.51         3.20 o                         
   3  12   0          2.63          0.84         0.95 o                         
   4  12   0         23.47         27.89         1.71 o                         
   5  12   0          7.92          7.01         0.80 o                         
   6  12   0         42.62         49.75         2.08 o                         
   7  12   0         49.17         45.77         2.17 o                         
   1  13   0        142.85        144.38         4.43 o                         
   2  13   0          6.52         14.34         1.51 o                         
   3  13   0          3.68          1.84         1.32 o                         
   4  13   0         98.58        107.16         2.94 o                         
   5  13   0         48.18         57.60         2.49 o                         
   6  13   0          0.06         -0.72         0.72 o                         
  -5 -13   1         14.23         15.72         1.55 o                         
  -4 -13   1        158.42        173.28         3.96 o                         
  -3 -13   1         20.88         20.95         1.55 o                         
  -2 -13   1         23.77         24.80         1.94 o                         
  -1 -13   1         21.86         20.44         1.85 o                         
  -7 -12   1         21.18         20.91         1.71 o                         
  -6 -12   1         16.95         14.37         1.23 o                         
  -5 -12   1         14.82         15.51         1.32 o                         
  -4 -12   1          7.29          3.39         0.89 o                         
  -3 -12   1         13.83         13.85         1.25 o                         
  -2 -12   1         45.31         48.56         2.47 o                         
  -1 -12   1        109.46        122.20         3.48 o                         
   0 -12   1          0.95         -0.86         0.86 o                         
   1 -12   1         94.56        107.96         4.05 o                         
  -8 -11   1          0.16          1.14         1.11 o                         
  -7 -11   1         56.23         52.07         2.46 o                         
  -6 -11   1         58.58         59.10         2.21 o                         
  -5 -11   1         10.67          7.78         0.77 o                         
  -4 -11   1         27.65         29.30         1.54 o                         
  -3 -11   1         14.15         10.70         0.98 o                         
  -2 -11   1         32.89         33.65         1.68 o                         
  -1 -11   1          0.35         -0.55         0.55 o                         
   0 -11   1        102.01         94.81         3.24 o                         
   1 -11   1         25.92         23.53         2.04 o                         
   2 -11   1         32.13         36.77         3.15 o                         
  -8 -10   1          0.09         -0.06         0.69 o                         
  -7 -10   1        126.35        126.75         3.23 o                         
  -6 -10   1          0.25         -0.35         0.35 o                         
  -5 -10   1         42.51         37.65         1.46 o                         
  -4 -10   1         38.48         41.68         1.61 o                         
  -3 -10   1          5.10          4.59         0.58 o                         
  -2 -10   1         30.11         26.46         1.25 o                         
  -1 -10   1         47.14         43.00         1.70 o                         
   0 -10   1         79.04         82.45         2.16 o                         
   1 -10   1         21.61         19.04         1.27 o                         
   2 -10   1         20.58         19.22         1.34 o                         
   3 -10   1         53.32         53.95         2.69 o                         
  -9  -9   1          7.31          8.15         1.18 o                         
  -8  -9   1         96.60        101.36         3.57 o                         
  -7  -9   1         38.33         37.12         1.48 o                         
  -6  -9   1          1.45          1.37         0.46 o                         
  -5  -9   1         77.80         80.94         1.89 o                         
  -4  -9   1         78.81         62.77         1.55 o                         
  -3  -9   1         53.39         56.59         1.58 o                         
  -2  -9   1          1.73         -0.30         0.30 o                         
  -1  -9   1         45.34         30.97         1.39 o                         
   0  -9   1        564.37        526.03         5.65 o                         
   1  -9   1          0.01         -0.45         0.45 o                         
   2  -9   1         19.73         19.30         1.11 o                         
   3  -9   1          0.00         -0.76         0.76 o                         
   4  -9   1         16.57         12.82         1.38 o                         
  -9  -8   1         35.78         39.08         1.83 o                         
  -8  -8   1         44.95         44.75         1.58 o                         
  -7  -8   1         28.77         26.56         1.22 o                         
  -6  -8   1         10.20          9.40         0.76 o                         
  -5  -8   1        386.60        372.95         4.00 o                         
  -4  -8   1        223.78        218.46         2.78 o                         
  -3  -8   1        108.07        106.31         1.97 o                         
  -2  -8   1        247.79        248.24         3.09 o                         
  -1  -8   1         26.99         26.48         1.24 o                         
   0  -8   1          1.48          0.48         0.37 o                         
   1  -8   1        353.23        333.97         4.00 o                         
   2  -8   1         97.11         97.94         2.09 o                         
   3  -8   1         33.40         36.78         2.07 o                         
   4  -8   1         63.33         64.31         2.21 o                         
   5  -8   1         26.75         22.31         1.73 o                         
  -9  -7   1         15.44         14.96         0.80 o                         
  -8  -7   1          0.42          0.31         0.45 o                         
  -7  -7   1        480.46        486.38         5.99 o                         
  -6  -7   1          1.37          0.74         0.36 o                         
  -5  -7   1        425.52        415.11         4.37 o                         
  -4  -7   1        238.45        229.33         2.72 o                         
  -3  -7   1         30.91         36.83         1.11 o                         
  -2  -7   1          5.59          3.53         0.46 o                         
  -1  -7   1         12.27         12.76         0.82 o                         
   0  -7   1         32.28         32.03         1.23 o                         
   1  -7   1         43.96         46.96         1.42 o                         
   2  -7   1        460.11        434.45         4.46 o                         
   3  -7   1        452.50        458.09         5.11 o                         
   4  -7   1        183.01        179.90         4.32 o                         
   5  -7   1          1.70          0.64         0.77 o                         
   6  -7   1         23.63         22.71         1.67 o                         
  -9  -6   1         10.57          7.99         1.29 o                         
  -8  -6   1        275.29        274.78         3.82 o                         
  -7  -6   1        291.34        297.63         4.35 o                         
  -6  -6   1        719.86        700.54         6.08 o                         
  -5  -6   1        694.68        676.93         6.35 o                         
  -4  -6   1         86.99         71.31         1.45 o                         
  -3  -6   1        251.15        262.96         2.83 o                         
  -2  -6   1          2.30          0.94         0.28 o                         
  -1  -6   1        658.19        691.79         5.95 o                         
   0  -6   1        677.76        695.89         5.71 o                         
   1  -6   1         21.84         17.98         0.88 o                         
   2  -6   1        169.56        162.17         2.32 o                         
   3  -6   1        209.55        206.50         2.93 o                         
   4  -6   1        195.84        206.41         3.10 o                         
   5  -6   1        392.85        408.76         4.94 o                         
   6  -6   1          3.75          3.96         0.84 o                         
   7  -6   1          2.91          3.10         0.94 o                         
 -10  -5   1         65.91         67.84         2.15 o                         
  -9  -5   1         36.50         32.28         1.48 o                         
  -8  -5   1         22.95         21.95         0.93 o                         
  -7  -5   1        234.44        227.10         3.91 o                         
  -6  -5   1        331.77        324.66         3.14 o                         
  -5  -5   1         34.99         39.80         1.07 o                         
  -4  -5   1         87.39         86.73         1.33 o                         
  -3  -5   1          1.14          0.97         0.22 o                         
  -2  -5   1        556.95        544.69         4.42 o                         
  -1  -5   1        425.25        430.87         4.05 o                         
   0  -5   1        308.79        343.20         3.37 o                         
   1  -5   1        117.88        124.45         1.82 o                         
   2  -5   1          8.19          6.78         0.50 o                         
   3  -5   1          2.22          1.11         0.33 o                         
   4  -5   1          1.56          0.68         0.37 o                         
   5  -5   1          7.67          7.39         0.71 o                         
   6  -5   1          3.36          0.78         0.78 o                         
   7  -5   1         29.15         31.73         1.58 o                         
  -9  -4   1         18.92         20.16         1.57 o                         
  -8  -4   1          3.94          5.19         0.70 o                         
  -7  -4   1         78.24         72.13         1.27 o                         
  -6  -4   1        199.63        194.68         2.60 o                         
  -5  -4   1         91.88         93.67         1.30 o                         
  -4  -4   1          1.11          0.20         0.15 o                         
  -3  -4   1        175.70        165.70         1.85 o                         
  -2  -4   1        111.64        100.50         1.43 o                         
  -1  -4   1       3033.59       3130.94        90.21 o                         
   0  -4   1        724.85        733.65         5.31 o                         
   1  -4   1          0.98          0.80         0.25 o                         
   2  -4   1        166.48        177.82         2.05 o                         
   3  -4   1         36.51         38.84         1.08 o                         
   4  -4   1          2.52          1.30         0.36 o                         
   5  -4   1          1.49          0.89         0.36 o                         
   6  -4   1        104.97        101.96         2.02 o                         
   7  -4   1          0.00         -0.45         0.45 o                         
   8  -4   1         10.06          8.01         1.12 o                         
  -9  -3   1          0.09         -0.65         0.65 o                         
  -8  -3   1          4.14          3.63         0.61 o                         
  -7  -3   1         19.68         15.40         0.62 o                         
  -6  -3   1          2.17          4.18         0.37 o                         
  -5  -3   1         47.26         60.73         1.15 o                         
  -4  -3   1        205.92        236.30         2.14 o                         
  -3  -3   1          8.68          8.77         0.38 o                         
  -2  -3   1         76.52         78.62         1.14 o                         
  -1  -3   1         27.55         23.11         0.61 o                         
   0  -3   1       2279.47       2188.17        38.21 o                         
   1  -3   1        194.30        183.69         2.09 o                         
   2  -3   1         21.43         16.29         0.67 o                         
   3  -3   1         72.61         93.72         1.46 o                         
   4  -3   1          4.68          4.04         0.34 o                         
   5  -3   1          1.22          1.21         0.40 o                         
   6  -3   1         34.22         35.55         1.12 o                         
   7  -3   1         28.85         27.87         1.52 o                         
   8  -3   1          2.29          2.83         0.77 o                         
  -9  -2   1         22.62         22.49         1.52 o                         
  -8  -2   1         36.00         34.64         1.49 o                         
  -7  -2   1          2.96          1.07         0.26 o                         
  -6  -2   1        276.38        284.27         3.23 o                         
  -5  -2   1       1094.12       1188.94        10.35 o                         
  -4  -2   1        592.45        615.50         5.68 o                         
  -3  -2   1        505.88        496.40         3.72 o                         
  -2  -2   1          2.31          0.79         0.12 o                         
  -1  -2   1        338.06        353.72         2.82 o                         
   0  -2   1       2021.06       1948.71        65.36 o                         
   1  -2   1        933.40        866.28         6.00 o                         
   2  -2   1         11.48          9.30         0.46 o                         
   3  -2   1        125.57        104.45         1.49 o                         
   4  -2   1        877.25        927.37         7.28 o                         
   5  -2   1          0.00         -0.25         0.25 o                         
   6  -2   1         51.96         57.76         1.25 o                         
   7  -2   1          7.83          3.31         0.60 o                         
   8  -2   1          0.08         -0.48         0.48 o                         
   9  -2   1          0.46          0.76         0.38 o                         
  -9  -1   1         22.50         17.99         1.43 o                         
  -8  -1   1         68.67         66.38         2.10 o                         
  -7  -1   1         69.49         65.28         1.24 o                         
  -6  -1   1         47.81         46.96         1.11 o                         
  -5  -1   1        133.98        121.27         1.66 o                         
  -4  -1   1        522.84        568.57         5.84 o                         
  -3  -1   1       1079.56       1103.88         9.81 o                         
  -2  -1   1         83.30         82.05         0.88 o                         
  -1  -1   1        498.94        466.37         3.33 o                         
   0  -1   1        262.00        258.29         2.72 o                         
   1  -1   1          0.00          0.18         0.11 o                         
   2  -1   1        423.65        422.68         3.00 o                         
   3  -1   1       1123.32       1095.85         7.71 o                         
   4  -1   1        102.39        127.70         1.48 o                         
   5  -1   1          2.18          1.15         0.18 o                         
   6  -1   1          9.56          9.53         0.66 o                         
   7  -1   1         23.99         15.76         0.84 o                         
   8  -1   1         38.26         37.08         1.32 o                         
   9  -1   1         11.07         12.79         0.77 o                         
  -9   0   1        174.73        186.91         7.60 o                         
  -8   0   1         12.94         14.75         0.64 o                         
  -7   0   1          2.71          1.81         0.36 o                         
  -6   0   1        425.20        417.36         4.33 o                         
  -5   0   1         13.62         15.97         0.51 o                         
  -4   0   1         62.41         64.79         0.97 o                         
  -3   0   1        409.05        432.02         3.48 o                         
  -2   0   1        123.17        127.04         1.35 o                         
   1   0   1       1257.86       1226.53        23.83 o                         
   2   0   1       1658.87       1485.65        29.13 o                         
   3   0   1       3725.19       3797.16        95.59 o                         
   4   0   1         17.55         22.10         0.66 o                         
   5   0   1        242.95        245.65         2.96 o                         
   6   0   1         86.59         81.69         1.70 o                         
   7   0   1         35.13         32.77         0.86 o                         
   8   0   1         68.00         74.97         2.18 o                         
   9   0   1         13.04         11.34         1.07 o                         
  -9   1   1          0.46         -0.32         0.32 o                         
  -8   1   1         18.41         18.17         0.80 o                         
  -7   1   1        114.40        114.50         2.09 o                         
  -6   1   1         53.82         54.74         1.39 o                         
  -5   1   1          4.56          3.14         0.32 o                         
  -4   1   1        307.50        301.90         2.90 o                         
  -3   1   1         10.35         12.84         0.48 o                         
  -2   1   1        116.81        105.10         1.09 o                         
  -1   1   1       1750.69       1808.58        57.22 o                         
   0   1   1        622.53        590.83         8.21 o                         
   1   1   1        930.09        901.47        34.17 o                         
   2   1   1          5.55          7.62         0.28 o                         
   3   1   1          3.48          9.81         0.33 o                         
   4   1   1        487.93        544.73        20.40 o                         
   5   1   1        239.96        240.89         6.10 o                         
   6   1   1        169.41        165.62         3.83 o                         
   7   1   1        149.33        151.68         2.73 o                         
   8   1   1         34.28         34.64         1.41 o                         
   9   1   1         79.60         82.20         2.36 o                         
  -8   2   1         31.16         29.00         1.39 o                         
  -7   2   1          0.20          0.37         0.53 o                         
  -6   2   1         38.84         41.26         1.09 o                         
  -5   2   1         17.56         19.37         0.72 o                         
  -4   2   1        177.50        196.10         2.19 o                         
  -3   2   1        108.13        116.63         1.47 o                         
  -2   2   1         12.98         13.30         0.49 o                         
  -1   2   1       3658.89       3518.34       106.35 o                         
   0   2   1       2977.31       2796.08        60.31 o                         
   1   2   1        898.79        874.43         8.26 o                         
   2   2   1         11.89         14.44         0.38 o                         
   3   2   1          1.91          2.54         0.19 o                         
   4   2   1        156.33        178.17         3.99 o                         
   5   2   1          4.98          2.65         0.60 o                         
   6   2   1          2.41          1.02         0.75 o                         
   7   2   1        319.68        338.74         6.44 o                         
   8   2   1         53.48         59.12         1.43 o                         
   9   2   1          0.05          1.50         1.39 o                         
  10   2   1          0.63          1.76         0.61 o                         
  -8   3   1          9.77          7.09         1.16 o                         
  -7   3   1          1.62          1.69         0.55 o                         
  -6   3   1          5.60          5.25         0.57 o                         
  -5   3   1         64.02         68.07         1.57 o                         
  -4   3   1         59.69         56.89         1.24 o                         
  -3   3   1        129.50        138.74         1.86 o                         
  -2   3   1          6.97          8.41         0.45 o                         
  -1   3   1         28.51         23.85         0.72 o                         
   0   3   1       2240.92       2280.90        74.94 o                         
   1   3   1       7654.14       7096.84       135.08 o                         
   2   3   1        347.22        335.09         2.83 o                         
   3   3   1         48.14         54.01         0.92 o                         
   4   3   1         93.82        105.70         1.27 o                         
   5   3   1         97.52         89.75         1.58 o                         
   6   3   1          0.52          1.34         0.60 o                         
   7   3   1         57.08         64.87         2.53 o                         
   8   3   1          4.52          4.42         0.95 o                         
   9   3   1          8.15         11.87         0.63 o                         
  10   3   1          5.92          6.35         0.60 o                         
  -7   4   1         23.45         20.31         1.66 o                         
  -6   4   1         51.87         51.51         1.47 o                         
  -5   4   1          1.35          0.30         0.38 o                         
  -4   4   1          8.62          7.31         0.54 o                         
  -3   4   1        389.90        415.93         4.02 o                         
  -2   4   1        162.85        166.94         2.08 o                         
  -1   4   1         44.38         56.63         1.17 o                         
   0   4   1         81.45         91.68         1.42 o                         
   1   4   1       5897.98       5986.65       124.39 o                         
   2   4   1          0.42         -0.20         0.23 o                         
   3   4   1        309.23        311.48         2.59 o                         
   4   4   1          8.64          8.56         0.46 o                         
   5   4   1         25.04         16.98         0.46 o                         
   6   4   1         45.97         55.78         1.09 o                         
   7   4   1         17.07         17.76         1.62 o                         
   8   4   1          0.51         -0.30         0.30 o                         
   9   4   1          0.29         -0.46         0.46 o                         
  10   4   1          6.54          4.44         1.61 o                         
  -7   5   1          4.56          4.45         1.43 o                         
  -6   5   1          8.40          6.88         0.80 o                         
  -5   5   1          1.17          0.28         0.44 o                         
  -4   5   1         32.59         29.65         1.18 o                         
  -3   5   1         95.14        102.99         1.90 o                         
  -2   5   1        349.62        347.66         3.60 o                         
  -1   5   1        112.54        117.72         1.96 o                         
   0   5   1         32.86         29.14         1.00 o                         
   1   5   1        518.95        552.64         4.47 o                         
   2   5   1          1.20          3.18         0.36 o                         
   3   5   1        822.78        825.75         6.10 o                         
   4   5   1        191.40        179.77         1.85 o                         
   5   5   1         64.20         68.34         1.23 o                         
   6   5   1          5.64          5.52         0.53 o                         
   7   5   1        364.38        360.88         4.06 o                         
   8   5   1          0.69          0.47         0.43 o                         
   9   5   1         17.39         15.67         1.06 o                         
  10   5   1         14.76         15.02         0.99 o                         
  -6   6   1          1.40          1.20         0.78 o                         
  -5   6   1        182.29        188.88         3.19 o                         
  -4   6   1         14.93         14.30         0.89 o                         
  -3   6   1        217.84        209.47         3.25 o                         
  -2   6   1        205.16        205.74         2.58 o                         
  -1   6   1        177.72        164.05         2.51 o                         
   0   6   1          4.75          3.76         0.48 o                         
   1   6   1         66.06         76.39         1.48 o                         
   2   6   1         75.57         79.25         1.44 o                         
   3   6   1        683.01        700.39         5.32 o                         
   4   6   1        109.04        120.92         1.74 o                         
   5   6   1         85.43         91.90         1.46 o                         
   6   6   1          0.01         -0.05         0.24 o                         
   7   6   1        691.80        697.23         7.20 o                         
   8   6   1         73.78         76.43         2.35 o                         
   9   6   1         51.74         51.74         2.19 o                         
  10   6   1         17.05         14.37         1.12 o                         
  -6   7   1         31.30         30.02         2.00 o                         
  -5   7   1        250.06        263.78         6.57 o                         
  -4   7   1        132.29        136.62         2.70 o                         
  -3   7   1        318.44        330.66         4.43 o                         
  -2   7   1         13.41         12.25         0.83 o                         
  -1   7   1       1084.06       1055.05         8.16 o                         
   0   7   1        291.24        272.55         3.35 o                         
   1   7   1         53.76         54.60         1.40 o                         
   2   7   1        102.30        100.77         1.83 o                         
   3   7   1         26.50         23.13         0.92 o                         
   4   7   1          0.18          0.29         0.26 o                         
   5   7   1         65.96         61.05         1.32 o                         
   6   7   1        168.55        167.80         2.43 o                         
   7   7   1         24.20         25.51         1.03 o                         
   8   7   1         11.49         10.75         0.70 o                         
   9   7   1          0.13         -0.20         0.43 o                         
  10   7   1         26.69         22.00         1.44 o                         
  -5   8   1        103.71        103.97         2.82 o                         
  -4   8   1        149.66        155.01         3.38 o                         
  -3   8   1         62.67         64.85         2.05 o                         
  -2   8   1        810.19        804.31         7.68 o                         
  -1   8   1         83.01         78.72         1.86 o                         
   0   8   1        846.20        816.83         7.02 o                         
   1   8   1        316.33        278.54         3.38 o                         
   2   8   1          1.57          0.23         0.31 o                         
   3   8   1          2.10          1.34         0.39 o                         
   4   8   1        113.63        116.45         1.96 o                         
   5   8   1         16.38         13.91         0.74 o                         
   6   8   1          7.04          4.82         0.67 o                         
   7   8   1        967.99        977.23         8.40 o                         
   8   8   1        177.15        180.55         3.35 o                         
   9   8   1         30.83         32.46         2.04 o                         
  -4   9   1         18.16         13.28         1.38 o                         
  -3   9   1        101.41        106.90         3.03 o                         
  -2   9   1         88.03         86.89         1.97 o                         
  -1   9   1         81.06         85.47         2.11 o                         
   0   9   1         19.85         16.39         1.02 o                         
   1   9   1         30.83         23.85         1.17 o                         
   2   9   1        103.97         86.12         1.87 o                         
   3   9   1        375.05        338.77         3.82 o                         
   4   9   1        104.39         85.05         1.78 o                         
   5   9   1         48.51         49.99         1.36 o                         
   6   9   1        360.17        354.75         4.10 o                         
   7   9   1         10.39          9.94         0.76 o                         
   8   9   1         33.05         30.37         1.23 o                         
   9   9   1         36.35         35.88         1.38 o                         
  -3  10   1         77.14         80.67         2.98 o                         
  -2  10   1          2.23          1.47         0.86 o                         
  -1  10   1         12.00          9.16         1.26 o                         
   0  10   1        148.21        142.82         2.84 o                         
   1  10   1         43.81         38.22         1.55 o                         
   2  10   1         70.98         55.26         1.76 o                         
   3  10   1          0.79         -0.54         0.54 o                         
   4  10   1          7.18          8.87         0.72 o                         
   5  10   1         18.10         17.27         1.03 o                         
   6  10   1         58.56         63.67         1.75 o                         
   7  10   1         10.47          9.52         0.89 o                         
   8  10   1          1.21          1.07         0.74 o                         
   9  10   1         21.45         21.77         1.68 o                         
  -2  11   1          9.55          8.37         1.21 o                         
  -1  11   1         19.86         17.23         1.62 o                         
   0  11   1         19.52         22.19         1.64 o                         
   1  11   1          1.99          0.04         0.71 o                         
   2  11   1          6.37          3.62         0.92 o                         
   3  11   1          1.18          0.10         0.59 o                         
   4  11   1        164.03        164.21         3.11 o                         
   5  11   1          2.39         -0.12         0.49 o                         
   6  11   1         46.89         41.31         1.52 o                         
   7  11   1         34.07         34.34         2.17 o                         
   8  11   1         30.89         29.62         1.90 o                         
  -1  12   1         46.93         50.14         2.72 o                         
   0  12   1        137.25        163.42         4.37 o                         
   1  12   1          9.11          5.39         1.34 o                         
   2  12   1         18.13         21.91         1.90 o                         
   3  12   1        210.94        221.73         4.32 o                         
   4  12   1          2.92          2.22         0.73 o                         
   5  12   1        119.77        125.78         3.14 o                         
   6  12   1          8.35         11.06         1.01 o                         
   7  12   1         24.30         28.54         2.04 o                         
   1  13   1        177.93        208.81         5.74 o                         
   2  13   1          0.11         -0.73         1.25 o                         
   3  13   1         30.63         27.94         1.92 o                         
   4  13   1          8.20          4.47         1.36 o                         
   5  13   1         92.31         92.69         2.75 o                         
   6  13   1        138.36        157.89         3.50 o                         
  -5 -13   2        124.34        140.38         3.63 o                         
  -4 -13   2          0.83          1.92         0.93 o                         
  -3 -13   2         23.55         28.94         1.86 o                         
  -2 -13   2          1.05         -0.92         0.92 o                         
  -1 -13   2          0.01         -0.51         0.99 o                         
  -7 -12   2          2.17          2.39         0.88 o                         
  -6 -12   2         23.46         26.55         1.94 o                         
  -5 -12   2         10.45         14.50         1.25 o                         
  -4 -12   2        122.90        131.23         3.15 o                         
  -3 -12   2         13.99         11.87         1.24 o                         
  -2 -12   2          0.23         -0.62         0.62 o                         
  -1 -12   2          0.75         -0.45         0.65 o                         
   0 -12   2         60.69         71.68         3.29 o                         
   1 -12   2         82.05         92.32         4.31 o                         
  -8 -11   2         15.50         11.47         3.05 o                         
  -7 -11   2         11.76         13.82         1.31 o                         
  -6 -11   2         56.05         54.18         2.12 o                         
  -5 -11   2          0.51         -0.36         0.61 o                         
  -4 -11   2          0.56         -0.56         0.56 o                         
  -3 -11   2          0.03          0.07         0.58 o                         
  -2 -11   2         41.10         35.85         1.65 o                         
  -1 -11   2          2.33          3.84         0.86 o                         
   0 -11   2          7.12          4.33         1.08 o                         
   1 -11   2         46.41         53.94         2.74 o                         
   2 -11   2         44.05         38.27         2.11 o                         
  -8 -10   2          1.11         -0.87         0.87 o                         
  -7 -10   2          4.58          4.80         0.76 o                         
  -6 -10   2          0.91         -0.31         0.39 o                         
  -5 -10   2          3.31          6.46         0.91 o                         
  -4 -10   2         66.61         61.88         1.64 o                         
  -3 -10   2         59.09         53.34         1.68 o                         
  -2 -10   2         65.67         58.06         1.72 o                         
  -1 -10   2        134.23        123.51         2.55 o                         
   0 -10   2         24.41         17.90         1.21 o                         
   1 -10   2          0.18         -0.58         0.58 o                         
   2 -10   2         73.71         72.19         2.51 o                         
   3 -10   2        108.36        110.40         3.84 o                         
   4 -10   2          3.58          1.60         1.71 o                         
  -9  -9   2          0.21         -0.59         0.63 o                         
  -8  -9   2          0.17         -0.58         0.58 o                         
  -7  -9   2        105.91        111.21         2.76 o                         
  -6  -9   2          5.10          4.80         0.89 o                         
  -5  -9   2         50.15         43.61         1.49 o                         
  -4  -9   2         18.46         21.41         0.97 o                         
  -3  -9   2        132.41         97.35         1.91 o                         
  -2  -9   2         33.13         17.99         1.10 o                         
  -1  -9   2         16.26         18.43         1.08 o                         
   0  -9   2          1.68          1.06         0.54 o                         
   1  -9   2          7.56          8.75         0.84 o                         
   2  -9   2         37.30         39.29         1.66 o                         
   3  -9   2         94.12         96.64         2.97 o                         
   4  -9   2         17.50         16.01         1.91 o                         
  -9  -8   2          5.86          3.74         0.63 o                         
  -8  -8   2         24.30         21.25         1.10 o                         
  -7  -8   2          3.85          4.42         0.56 o                         
  -6  -8   2        465.20        462.55         5.05 o                         
  -5  -8   2          7.81          8.08         0.67 o                         
  -4  -8   2          1.35          0.63         0.42 o                         
  -3  -8   2         12.42         13.00         0.78 o                         
  -2  -8   2          1.21          0.82         0.42 o                         
  -1  -8   2         57.80         65.73         1.66 o                         
   0  -8   2        272.37        248.25         3.38 o                         
   1  -8   2         20.98         21.18         1.17 o                         
   2  -8   2         29.22         26.77         1.23 o                         
   3  -8   2         94.03         96.13         3.03 o                         
   4  -8   2         73.17         76.67         2.54 o                         
   5  -8   2         14.21         12.27         1.10 o                         
  -9  -7   2         11.13         10.46         0.80 o                         
  -8  -7   2         15.23         14.67         1.13 o                         
  -7  -7   2        181.66        183.80         2.65 o                         
  -6  -7   2        272.09        283.27         3.70 o                         
  -5  -7   2         16.54         17.62         0.91 o                         
  -4  -7   2        437.03        430.33         4.56 o                         
  -3  -7   2        499.29        523.04         4.76 o                         
  -2  -7   2         20.44         20.77         1.01 o                         
  -1  -7   2         23.73         17.97         0.94 o                         
   0  -7   2         66.05         67.01         1.68 o                         
   1  -7   2          0.30         -0.31         0.31 o                         
   2  -7   2        246.88        240.04         3.20 o                         
   3  -7   2        206.98        210.13         3.32 o                         
   4  -7   2         58.37         58.37         1.92 o                         
   5  -7   2         59.43         57.93         1.83 o                         
   6  -7   2         15.09         14.05         1.37 o                         
  -9  -6   2         25.66         26.67         1.16 o                         
  -8  -6   2         27.51         24.92         1.22 o                         
  -7  -6   2         82.00         74.34         1.70 o                         
  -6  -6   2         53.31         54.26         1.39 o                         
  -5  -6   2        250.12        246.00         3.03 o                         
  -4  -6   2        257.89        259.28         3.02 o                         
  -3  -6   2        593.39        613.35         5.04 o                         
  -2  -6   2         13.78         10.45         0.67 o                         
  -1  -6   2        492.87        478.02         4.51 o                         
   0  -6   2        257.24        260.15         3.23 o                         
   1  -6   2        523.13        519.35         4.93 o                         
   2  -6   2          7.62          8.29         0.63 o                         
   3  -6   2          0.02         -0.20         0.34 o                         
   4  -6   2        202.89        207.56         2.99 o                         
   5  -6   2         64.34         67.94         1.80 o                         
   6  -6   2         90.10         92.58         2.65 o                         
   7  -6   2         22.42         21.33         1.47 o                         
  -9  -5   2          5.34          5.89         0.69 o                         
  -8  -5   2        121.64        128.80         1.88 o                         
  -7  -5   2          5.96          4.63         0.39 o                         
  -6  -5   2          6.39          3.66         0.39 o                         
  -5  -5   2          0.06         -0.23         0.23 o                         
  -4  -5   2        264.86        280.97         2.83 o                         
  -3  -5   2        176.30        189.11         2.30 o                         
  -2  -5   2        118.33        127.10         1.91 o                         
  -1  -5   2       1373.21       1389.94        10.67 o                         
   0  -5   2         49.83         57.92         1.26 o                         
   1  -5   2        306.23        305.06         3.25 o                         
   2  -5   2         57.75         50.58         1.20 o                         
   3  -5   2         45.66         51.63         1.34 o                         
   4  -5   2          8.11          8.66         0.71 o                         
   5  -5   2        120.04        115.75         2.96 o                         
   6  -5   2         42.04         44.12         1.63 o                         
   7  -5   2         40.99         40.56         1.92 o                         
  -9  -4   2         28.56         30.40         1.50 o                         
  -8  -4   2         26.56         26.74         0.86 o                         
  -7  -4   2         26.92         23.04         0.86 o                         
  -6  -4   2         45.49         44.79         1.11 o                         
  -5  -4   2        110.50         98.29         1.35 o                         
  -4  -4   2         83.39         86.82         1.48 o                         
  -3  -4   2          0.11          0.31         0.20 o                         
  -2  -4   2        445.71        448.63         3.63 o                         
  -1  -4   2       1720.50       1706.31        11.11 o                         
   0  -4   2        133.59        152.04         1.92 o                         
   1  -4   2        276.13        271.95         2.70 o                         
   2  -4   2       1059.32       1059.85         7.46 o                         
   3  -4   2         59.35         65.79         1.34 o                         
   4  -4   2          2.41          2.45         0.40 o                         
   5  -4   2        355.87        346.67         4.13 o                         
   6  -4   2         12.46         10.21         0.77 o                         
   7  -4   2          0.08         -0.44         0.44 o                         
   8  -4   2          2.28          1.15         0.60 o                         
  -9  -3   2         13.05         13.88         1.06 o                         
  -8  -3   2         30.45         27.98         0.90 o                         
  -7  -3   2         11.80          9.19         0.60 o                         
  -6  -3   2        568.04        545.00         5.49 o                         
  -5  -3   2        362.99        349.29         3.32 o                         
  -4  -3   2         51.72         51.94         0.98 o                         
  -3  -3   2        144.42        169.57         1.74 o                         
  -2  -3   2        218.65        218.73         2.14 o                         
  -1  -3   2          1.02          0.11         0.17 o                         
   0  -3   2         22.40         16.55         0.59 o                         
   1  -3   2        128.66        122.62         1.62 o                         
   2  -3   2          1.14          2.06         0.27 o                         
   3  -3   2        179.36        188.98         2.27 o                         
   4  -3   2         11.39         14.82         0.67 o                         
   5  -3   2         58.98         60.20         1.39 o                         
   6  -3   2         12.48         10.04         0.71 o                         
   7  -3   2          2.25          0.18         0.56 o                         
   8  -3   2          8.06          7.76         0.96 o                         
  -9  -2   2         33.82         38.70         1.86 o                         
  -8  -2   2         22.33         25.00         0.90 o                         
  -7  -2   2         75.71         85.30         1.65 o                         
  -6  -2   2        531.95        482.26         4.91 o                         
  -5  -2   2         39.90         36.01         0.81 o                         
  -4  -2   2        195.45        194.09         2.04 o                         
  -3  -2   2          0.05          0.54         0.18 o                         
  -2  -2   2       1751.57       1730.19        49.55 o                         
  -1  -2   2       1637.64       1579.10        39.37 o                         
   0  -2   2         70.54         60.39         0.96 o                         
   1  -2   2         55.71         52.51         0.93 o                         
   2  -2   2        452.25        459.77         3.57 o                         
   3  -2   2         21.95         21.01         0.60 o                         
   4  -2   2          0.03          0.09         0.26 o                         
   5  -2   2         37.10         35.79         1.03 o                         
   6  -2   2        569.56        547.80         5.03 o                         
   7  -2   2         20.45         24.47         1.43 o                         
   8  -2   2          2.71          3.32         0.71 o                         
   9  -2   2          5.81          5.99         0.92 o                         
  -9  -1   2         44.46         50.59         2.37 o                         
  -8  -1   2          0.11         -0.05         0.21 o                         
  -7  -1   2         96.26         96.27         1.71 o                         
  -6  -1   2         11.65          6.11         0.51 o                         
  -5  -1   2         71.88         68.25         0.98 o                         
  -4  -1   2        312.31        359.59         2.93 o                         
  -3  -1   2          8.77          9.73         0.38 o                         
  -2  -1   2        406.57        380.29         2.65 o                         
  -1  -1   2       1190.24       1127.84        27.76 o                         
   0  -1   2        261.17        271.22         2.74 o                         
   1  -1   2        413.01        420.68         3.05 o                         
   2  -1   2        845.60        808.98         5.26 o                         
   3  -1   2         21.40         18.06         0.61 o                         
   4  -1   2         43.87         35.83         0.82 o                         
   5  -1   2        338.44        363.64         3.38 o                         
   6  -1   2         14.70          6.92         0.60 o                         
   7  -1   2         35.15         28.61         1.03 o                         
   8  -1   2          2.63          3.56         0.43 o                         
   9  -1   2          9.15          7.85         1.33 o                         
  -9   0   2          1.05          0.34         0.97 o                         
  -8   0   2          2.28          2.83         0.45 o                         
  -7   0   2        104.01        101.28         1.73 o                         
  -6   0   2        665.86        681.73         6.08 o                         
  -5   0   2          1.29          2.20         0.29 o                         
  -4   0   2          8.29         17.44         0.54 o                         
  -3   0   2         40.74         43.46         0.76 o                         
  -2   0   2        418.98        379.48         2.74 o                         
  -1   0   2        406.72        385.38         2.66 o                         
   0   0   2       1394.08       1399.62        30.96 o                         
   1   0   2       1686.26       1614.16        47.61 o                         
   3   0   2        316.41        320.56         2.50 o                         
   4   0   2        169.09        156.25         1.57 o                         
   5   0   2        137.99        149.07         2.01 o                         
   6   0   2        197.55        200.34         3.27 o                         
   7   0   2        196.63        186.08         2.77 o                         
   8   0   2         13.22         10.05         1.01 o                         
   9   0   2          0.00         -0.39         0.60 o                         
  -8   1   2          3.19          0.81         0.32 o                         
  -7   1   2         15.81         16.33         0.83 o                         
  -6   1   2        108.65        108.21         1.42 o                         
  -5   1   2         78.59         84.82         1.38 o                         
  -4   1   2        134.38        127.11         1.61 o                         
  -3   1   2        900.46        961.97         6.27 o                         
  -2   1   2        282.29        296.27         2.36 o                         
  -1   1   2         17.23          9.70         0.32 o                         
   0   1   2       2068.37       1920.28        41.92 o                         
   1   1   2       1459.30       1425.06        44.96 o                         
   3   1   2          6.73          6.05         0.24 o                         
   4   1   2          5.36          8.37         0.41 o                         
   5   1   2          3.45          7.17         0.35 o                         
   6   1   2          0.00          0.45         0.51 o                         
   7   1   2        146.38        156.91         2.81 o                         
   8   1   2         15.55         18.11         1.07 o                         
   9   1   2         67.88         76.79         2.51 o                         
  10   1   2        162.70        171.14         4.28 o                         
  -8   2   2         85.04         88.61         2.34 o                         
  -7   2   2          3.07          1.87         0.34 o                         
  -6   2   2          0.05          0.20         0.32 o                         
  -5   2   2         78.44         76.40         1.44 o                         
  -4   2   2         21.39         23.39         0.72 o                         
  -3   2   2         43.36         46.48         0.84 o                         
  -2   2   2       1106.51       1149.57         7.77 o                         
  -1   2   2          3.76          5.71         0.33 o                         
   0   2   2        699.92        656.39         5.43 o                         
   1   2   2       3168.58       2970.54        80.71 o                         
   2   2   2        119.18        125.52         1.58 o                         
   3   2   2        885.88        856.49         5.92 o                         
   4   2   2        448.50        479.70         5.00 o                         
   5   2   2        135.66        155.46         4.47 o                         
   6   2   2        147.45        157.83         3.82 o                         
   7   2   2         29.87         33.96         2.04 o                         
   8   2   2         82.17         72.12         1.58 o                         
   9   2   2          4.25          4.89         0.51 o                         
  10   2   2         12.34         13.69         1.13 o                         
  -8   3   2         58.35         60.88         1.96 o                         
  -7   3   2          5.13          2.50         0.50 o                         
  -6   3   2          5.13          3.37         0.51 o                         
  -5   3   2         20.16         18.86         0.93 o                         
  -4   3   2         26.41         23.57         0.75 o                         
  -3   3   2         80.33         94.03         1.45 o                         
  -2   3   2       1013.42       1062.39         6.97 o                         
  -1   3   2        199.26        215.09         2.24 o                         
   0   3   2         33.72         36.01         0.78 o                         
   1   3   2       2285.03       2233.60        55.88 o                         
   2   3   2         71.33         65.41         1.02 o                         
   3   3   2        233.72        230.51         1.91 o                         
   4   3   2        882.73        900.53         6.14 o                         
   5   3   2        264.27        284.65         2.94 o                         
   6   3   2        762.07        807.27        14.77 o                         
   7   3   2         10.63         13.57         1.39 o                         
   8   3   2         57.99         51.39         2.46 o                         
   9   3   2          7.49          3.85         1.13 o                         
  10   3   2          0.95         -0.39         1.09 o                         
  -7   4   2         36.58         33.76         1.68 o                         
  -6   4   2          5.95          4.96         0.65 o                         
  -5   4   2          8.31          8.62         0.73 o                         
  -4   4   2          0.04         -0.26         0.26 o                         
  -3   4   2        103.56        116.80         1.79 o                         
  -2   4   2         19.65         13.89         0.63 o                         
  -1   4   2        376.90        406.44         3.80 o                         
   0   4   2        457.46        471.16         4.38 o                         
   1   4   2       1675.78       1639.39        10.10 o                         
   2   4   2        720.47        757.59         5.22 o                         
   3   4   2         63.43         59.50         1.09 o                         
   4   4   2        181.38        192.35         1.88 o                         
   5   4   2         70.81         80.06         1.09 o                         
   6   4   2          5.99          3.43         0.38 o                         
   7   4   2         13.82         14.15         0.86 o                         
   8   4   2         10.89          6.58         0.68 o                         
   9   4   2          0.18         -0.08         0.57 o                         
  10   4   2          4.41          1.32         1.00 o                         
  -7   5   2         16.10         12.86         1.55 o                         
  -6   5   2         62.38         58.34         2.04 o                         
  -5   5   2          0.06         -0.20         0.44 o                         
  -4   5   2         29.06         27.02         1.21 o                         
  -3   5   2        229.74        235.44         2.88 o                         
  -2   5   2         42.39         52.85         1.43 o                         
  -1   5   2         20.77         16.47         0.82 o                         
   0   5   2        645.47        639.86         5.13 o                         
   1   5   2        323.27        362.71         3.66 o                         
   2   5   2        650.97        659.22         5.20 o                         
   3   5   2        128.79        138.81         1.72 o                         
   4   5   2         77.95         75.57         1.10 o                         
   5   5   2         63.81         54.33         1.19 o                         
   6   5   2          0.40         -0.17         0.17 o                         
   7   5   2          0.51          0.19         0.30 o                         
   8   5   2         23.41         22.24         1.28 o                         
   9   5   2          0.15         -0.50         0.50 o                         
  10   5   2        137.42        147.11         2.91 o                         
  -6   6   2          1.45          0.99         0.81 o                         
  -5   6   2        117.96        113.76         2.74 o                         
  -4   6   2         10.86          7.58         0.73 o                         
  -3   6   2         63.02         61.69         1.43 o                         
  -2   6   2        113.26        125.39         2.03 o                         
  -1   6   2         54.34         50.47         1.38 o                         
   0   6   2        147.90        136.09         2.15 o                         
   1   6   2        876.86        847.18         6.50 o                         
   2   6   2        849.19        872.43         6.45 o                         
   3   6   2        211.75        215.18         2.39 o                         
   4   6   2         36.17         31.70         1.00 o                         
   5   6   2         27.75         25.76         0.92 o                         
   6   6   2         76.70         85.39         1.49 o                         
   7   6   2          6.70          8.54         0.61 o                         
   8   6   2         89.06         85.39         1.55 o                         
   9   6   2          6.08          7.62         0.91 o                         
  10   6   2         17.10         20.87         2.00 o                         
  -6   7   2          0.61          1.94         2.80 o                         
  -5   7   2          1.98          1.60         0.62 o                         
  -4   7   2         98.53         99.26         2.55 o                         
  -3   7   2         57.82         60.51         1.80 o                         
  -2   7   2        197.20        196.58         2.74 o                         
  -1   7   2         45.09         42.28         1.48 o                         
   0   7   2          9.81          7.74         0.67 o                         
   1   7   2       1571.44       1576.70        11.16 o                         
   2   7   2        509.56        505.86         4.68 o                         
   3   7   2         20.79         23.93         0.93 o                         
   4   7   2         51.77         52.33         1.21 o                         
   5   7   2        288.71        291.41         3.13 o                         
   6   7   2        691.48        693.19         5.86 o                         
   7   7   2          0.00         -0.28         0.28 o                         
   8   7   2         16.23         19.22         0.93 o                         
   9   7   2         25.99         22.32         2.16 o                         
  10   7   2          0.27          1.31         1.05 o                         
  -5   8   2         51.44         50.17         2.36 o                         
  -4   8   2          0.11         -0.80         0.80 o                         
  -3   8   2         67.32         68.88         2.41 o                         
  -2   8   2        203.21        201.89         3.00 o                         
  -1   8   2        434.49        427.39         4.89 o                         
   0   8   2        423.83        417.82         4.58 o                         
   1   8   2        290.81        314.27         3.88 o                         
   2   8   2          5.80          2.70         0.49 o                         
   3   8   2        430.15        416.16         4.18 o                         
   4   8   2         52.04         48.01         1.31 o                         
   5   8   2          0.11         -0.28         0.28 o                         
   6   8   2        172.66        167.42         2.45 o                         
   7   8   2         24.88         20.81         1.40 o                         
   8   8   2          1.04          0.12         0.29 o                         
   9   8   2         28.35         27.62         1.79 o                         
  10   8   2         56.99         51.99         2.67 o                         
  -4   9   2         45.83         45.21         2.23 o                         
  -3   9   2          9.66         10.27         1.15 o                         
  -2   9   2         40.37         38.72         1.57 o                         
  -1   9   2         16.43         18.27         1.05 o                         
   0   9   2          0.20         -0.41         0.41 o                         
   1   9   2         78.54         76.22         1.93 o                         
   2   9   2          6.85         10.54         0.85 o                         
   3   9   2        156.91        149.80         2.53 o                         
   4   9   2         30.36         26.09         1.06 o                         
   5   9   2        187.22        184.93         2.57 o                         
   6   9   2         93.79         91.27         2.33 o                         
   7   9   2         28.89         26.00         1.28 o                         
   8   9   2         26.45         25.66         1.67 o                         
   9   9   2          0.29         -0.56         0.80 o                         
  -3  10   2         18.72         16.51         1.67 o                         
  -2  10   2          3.89          2.59         0.80 o                         
  -1  10   2         33.32         34.37         1.76 o                         
   0  10   2          2.10          1.31         0.59 o                         
   1  10   2         69.90         65.74         1.93 o                         
   2  10   2         20.43         16.93         1.04 o                         
   3  10   2         43.90         41.34         1.58 o                         
   4  10   2         86.32         88.28         2.05 o                         
   5  10   2         59.50         58.64         1.78 o                         
   6  10   2          2.05          1.61         0.58 o                         
   7  10   2          0.35         -0.13         0.54 o                         
   8  10   2         37.00         33.09         2.12 o                         
   9  10   2         26.35         27.74         1.80 o                         
  -2  11   2         19.91         20.96         1.27 o                         
  -1  11   2          0.14         -0.06         0.79 o                         
   0  11   2         27.88         32.03         2.10 o                         
   1  11   2          1.66          0.86         0.77 o                         
   2  11   2         27.83         25.34         1.51 o                         
   3  11   2          0.01          0.21         0.58 o                         
   4  11   2         49.95         49.75         1.94 o                         
   5  11   2          0.33         -0.66         0.66 o                         
   6  11   2         42.48         38.79         1.67 o                         
   7  11   2         84.86         85.02         2.61 o                         
   8  11   2        138.93        137.48         4.71 o                         
  -1  12   2        120.95        118.68        12.84 o                         
   0  12   2          0.35         -0.13         0.77 o                         
   1  12   2          4.19          4.81         1.03 o                         
   2  12   2         90.48         99.25         3.49 o                         
   3  12   2        188.09        196.91         4.59 o                         
   4  12   2          0.12         -0.62         0.62 o                         
   5  12   2          9.93         11.86         1.11 o                         
   6  12   2         71.19         78.45         2.77 o                         
   7  12   2         26.83         23.85         1.93 o                         
   1  13   2         16.34         20.88         4.80 o                         
   2  13   2          8.28          7.10         1.49 o                         
   3  13   2         22.58         16.22         1.82 o                         
   4  13   2         82.05        103.30         3.21 o                         
   5  13   2         19.03         19.88         1.49 o                         
   6  13   2          6.64          3.18         1.05 o                         
  -4 -13   3         16.50         19.86         1.71 o                         
  -3 -13   3         16.31         11.95         1.50 o                         
  -2 -13   3         22.57         24.65         2.02 o                         
  -6 -12   3        158.96        172.09         4.50 o                         
  -5 -12   3         18.03         16.92         1.33 o                         
  -4 -12   3          6.61          6.68         0.77 o                         
  -3 -12   3         45.21         45.99         2.10 o                         
  -2 -12   3         88.68         98.61         3.14 o                         
  -1 -12   3         97.85         96.59         3.55 o                         
   0 -12   3         90.06        102.04         4.89 o                         
   1 -12   3         33.06         31.29         2.32 o                         
  -7 -11   3          7.68         10.08         1.11 o                         
  -6 -11   3        117.35        113.48         3.87 o                         
  -5 -11   3          7.53          7.37         1.10 o                         
  -4 -11   3          2.16          1.62         0.49 o                         
  -3 -11   3         39.97         35.56         1.68 o                         
  -2 -11   3        117.86        114.02         2.73 o                         
  -1 -11   3          3.89          1.55         0.79 o                         
   0 -11   3          7.01          8.65         1.19 o                         
   1 -11   3          2.55          2.48         1.43 o                         
   2 -11   3          0.34         -0.93         0.93 o                         
  -8 -10   3         16.15         13.09         1.29 o                         
  -7 -10   3         56.06         60.71         2.15 o                         
  -6 -10   3          5.10          6.30         0.69 o                         
  -5 -10   3         11.21          9.74         0.89 o                         
  -4 -10   3         69.32         68.58         1.43 o                         
  -3 -10   3         26.45         26.13         1.20 o                         
  -2 -10   3        132.91        132.42         2.60 o                         
  -1 -10   3         36.61         36.14         1.60 o                         
   0 -10   3         47.06         49.93         2.02 o                         
   1 -10   3         15.99         14.87         1.21 o                         
   2 -10   3         18.62         16.74         1.32 o                         
   3 -10   3         14.31         13.65         1.42 o                         
  -8  -9   3          0.79          0.18         0.64 o                         
  -7  -9   3         27.73         29.96         1.44 o                         
  -6  -9   3          5.86          5.98         0.84 o                         
  -5  -9   3         19.73         16.57         0.97 o                         
  -4  -9   3          0.01          0.75         0.47 o                         
  -3  -9   3         14.60         23.18         1.10 o                         
  -2  -9   3        166.78        153.70         2.68 o                         
  -1  -9   3         40.57         45.55         1.67 o                         
   0  -9   3          3.11          4.86         0.70 o                         
   1  -9   3         34.40         29.16         1.40 o                         
   2  -9   3         19.31         16.06         1.12 o                         
   3  -9   3         51.77         51.95         2.39 o                         
   4  -9   3         47.48         51.91         2.55 o                         
  -9  -8   3         13.32         14.04         1.11 o                         
  -8  -8   3          0.83          0.38         0.85 o                         
  -7  -8   3         20.09         18.59         1.11 o                         
  -6  -8   3        236.74        247.42         3.59 o                         
  -5  -8   3         37.05         37.32         1.32 o                         
  -4  -8   3          2.05         -0.47         0.53 o                         
  -3  -8   3        276.46        250.71         2.98 o                         
  -2  -8   3        443.86        404.56         4.50 o                         
  -1  -8   3        202.24        215.83         3.07 o                         
   0  -8   3        133.05        136.27         2.43 o                         
   1  -8   3          9.50          9.07         0.79 o                         
   2  -8   3         39.76         44.07         1.63 o                         
   3  -8   3        392.18        391.64         5.53 o                         
   4  -8   3        394.71        398.97         5.95 o                         
   5  -8   3         36.24         35.76         1.79 o                         
  -9  -7   3         63.29         67.76         1.82 o                         
  -8  -7   3         23.54         23.98         1.45 o                         
  -7  -7   3          8.97         10.75         0.71 o                         
  -6  -7   3          0.35          1.00         0.38 o                         
  -5  -7   3         86.11         89.29         1.62 o                         
  -4  -7   3         16.70         14.73         0.87 o                         
  -3  -7   3        429.87        411.31         3.79 o                         
  -2  -7   3         14.34         12.72         0.79 o                         
  -1  -7   3         12.40          6.20         0.59 o                         
   0  -7   3          0.34          0.36         0.34 o                         
   1  -7   3         74.54         71.25         1.70 o                         
   2  -7   3          2.29          1.00         0.41 o                         
   3  -7   3         39.10         43.07         1.63 o                         
   4  -7   3          5.57          4.04         0.82 o                         
   5  -7   3         17.19         16.56         1.30 o                         
   6  -7   3         37.16         33.61         2.38 o                         
  -9  -6   3         66.86         65.65         1.71 o                         
  -8  -6   3          7.58          4.85         0.64 o                         
  -7  -6   3         27.71         22.66         0.92 o                         
  -6  -6   3        326.57        311.57         3.70 o                         
  -5  -6   3         34.53         32.73         1.23 o                         
  -4  -6   3        447.28        423.85         4.35 o                         
  -3  -6   3        850.26        805.86         6.62 o                         
  -2  -6   3        469.96        439.80         4.35 o                         
  -1  -6   3          0.60          0.04         0.28 o                         
   0  -6   3         30.28         41.06         1.38 o                         
   1  -6   3        550.22        547.20         5.33 o                         
   2  -6   3          1.45          1.82         0.40 o                         
   3  -6   3        127.21        133.52         2.47 o                         
   4  -6   3        335.10        339.93         4.47 o                         
   5  -6   3        175.97        188.84         3.11 o                         
   6  -6   3         61.03         58.77         2.16 o                         
   7  -6   3         49.47         48.87         2.23 o                         
  -9  -5   3         64.63         67.04         1.94 o                         
  -8  -5   3          0.05         -0.06         0.34 o                         
  -7  -5   3         53.28         45.51         1.45 o                         
  -6  -5   3        142.83        135.55         2.13 o                         
  -5  -5   3         98.67        103.14         1.78 o                         
  -4  -5   3          3.59          4.00         0.40 o                         
  -3  -5   3         67.81         94.00         1.65 o                         
  -2  -5   3          0.07          0.51         0.22 o                         
  -1  -5   3        146.71        157.42         2.11 o                         
   0  -5   3         31.59         30.23         1.00 o                         
   1  -5   3        265.50        290.53         3.07 o                         
   2  -5   3        956.21        958.87         7.50 o                         
   3  -5   3         58.96         58.00         1.46 o                         
   4  -5   3        139.13        130.31         2.24 o                         
   5  -5   3         25.03         27.26         1.24 o                         
   6  -5   3         39.72         40.55         1.60 o                         
   7  -5   3          6.58          6.31         0.79 o                         
  -9  -4   3          2.27          2.17         0.59 o                         
  -8  -4   3          4.79          2.60         0.44 o                         
  -7  -4   3          7.62          5.42         0.50 o                         
  -6  -4   3        366.57        365.49         3.29 o                         
  -5  -4   3         34.97         37.71         0.83 o                         
  -4  -4   3         78.25         76.76         1.15 o                         
  -3  -4   3        101.59         96.46         1.47 o                         
  -2  -4   3        673.14        744.34         5.45 o                         
  -1  -4   3        380.89        384.76         3.21 o                         
   0  -4   3        559.74        538.27         4.43 o                         
   1  -4   3        235.96        227.03         2.48 o                         
   2  -4   3        155.66        147.38         1.94 o                         
   3  -4   3          0.52          0.02         0.27 o                         
   4  -4   3        381.73        384.80         3.74 o                         
   5  -4   3        177.42        179.74         2.67 o                         
   6  -4   3        195.61        187.86         2.82 o                         
   7  -4   3          1.32         -0.21         0.48 o                         
   8  -4   3         23.80         25.11         2.01 o                         
  -9  -3   3          0.08          0.68         0.58 o                         
  -8  -3   3          0.03         -0.35         0.35 o                         
  -7  -3   3          0.14          0.34         0.32 o                         
  -6  -3   3        164.16        161.44         2.04 o                         
  -5  -3   3         16.46         16.63         0.64 o                         
  -4  -3   3         11.01         11.64         0.51 o                         
  -3  -3   3       1893.20       2069.90        16.31 o                         
  -2  -3   3       1074.21       1079.43         6.54 o                         
  -1  -3   3        156.16        139.61         1.53 o                         
   0  -3   3         57.34         64.00         1.08 o                         
   1  -3   3       2157.41       2199.03        19.07 o                         
   2  -3   3          0.43          0.67         0.22 o                         
   3  -3   3         12.63         16.01         0.65 o                         
   4  -3   3         30.44         27.06         0.83 o                         
   5  -3   3         51.95         44.62         1.24 o                         
   6  -3   3         90.57         82.30         1.72 o                         
   7  -3   3         32.10         24.52         1.02 o                         
   8  -3   3          4.76          4.07         0.80 o                         
  -9  -2   3          1.97          1.80         1.19 o                         
  -8  -2   3         13.47         13.63         1.27 o                         
  -7  -2   3          0.04         -0.05         0.28 o                         
  -6  -2   3        195.07        192.28         2.41 o                         
  -5  -2   3         37.26         33.30         0.78 o                         
  -4  -2   3        197.87        190.58         2.09 o                         
  -3  -2   3        319.38        367.71         2.88 o                         
  -2  -2   3       1038.02       1015.67         6.56 o                         
  -1  -2   3         33.51         33.75         0.92 o                         
   0  -2   3        328.39        319.13         2.60 o                         
   1  -2   3       2273.27       2144.09        38.00 o                         
   2  -2   3         97.89        107.05         1.32 o                         
   3  -2   3        136.78        142.95         1.72 o                         
   4  -2   3         16.66         16.69         0.63 o                         
   5  -2   3        487.66        485.44         4.49 o                         
   6  -2   3        147.60        146.52         2.30 o                         
   7  -2   3         23.16         20.46         0.85 o                         
   8  -2   3          8.88          5.33         0.69 o                         
   9  -2   3          7.91          9.17         0.84 o                         
  -9  -1   3          0.00         -0.52         0.52 o                         
  -8  -1   3         32.32         29.35         1.16 o                         
  -7  -1   3        473.38        501.40         6.02 o                         
  -6  -1   3          0.29         -0.09         0.19 o                         
  -5  -1   3         51.52         58.17         0.97 o                         
  -4  -1   3         34.82         27.99         0.67 o                         
  -3  -1   3        388.94        461.74         3.74 o                         
  -2  -1   3         60.64         62.90         0.88 o                         
  -1  -1   3        284.79        281.10         2.59 o                         
   0  -1   3        781.37        733.95         4.71 o                         
   1  -1   3       1553.69       1494.55        38.00 o                         
   2  -1   3       1687.34       1641.64        14.49 o                         
   3  -1   3       1105.24       1054.26         6.87 o                         
   4  -1   3        792.98        843.91         6.27 o                         
   5  -1   3         48.18         49.25         1.04 o                         
   6  -1   3        389.96        376.75         3.67 o                         
   7  -1   3          3.53          3.59         0.41 o                         
   8  -1   3         31.56         26.20         1.08 o                         
   9  -1   3         19.56         24.60         1.91 o                         
  -8   0   3          1.58          0.97         0.45 o                         
  -7   0   3         60.15         58.39         1.78 o                         
  -6   0   3        261.33        256.69         2.76 o                         
  -5   0   3        137.94        140.43         1.88 o                         
  -4   0   3        420.24        398.44         3.63 o                         
  -3   0   3          0.12         13.61         3.63 o                         
  -2   0   3        423.77        434.23         3.43 o                         
  -1   0   3        246.74        243.38         1.91 o                         
   0   0   3         12.98         19.07         0.43 o                         
   1   0   3       6190.89       5725.70       103.98 o                         
   2   0   3         11.13          8.23         0.35 o                         
   3   0   3        711.42        735.97         5.80 o                         
   4   0   3        835.35        895.51         6.51 o                         
   5   0   3        116.81        139.97         1.70 o                         
   6   0   3        487.63        483.99         5.00 o                         
   7   0   3        103.46         95.55         1.63 o                         
   8   0   3          8.70          5.44         0.46 o                         
   9   0   3          6.22         10.75         1.07 o                         
  -8   1   3          0.10         -0.39         0.46 o                         
  -7   1   3        174.86        171.74         2.79 o                         
  -6   1   3         19.14         15.13         0.75 o                         
  -5   1   3        161.30        151.69         2.15 o                         
  -4   1   3        160.18        172.94         2.19 o                         
  -3   1   3        118.11        140.12         1.65 o                         
  -2   1   3         90.95         92.87         1.47 o                         
  -1   1   3         13.54          9.46         0.38 o                         
   0   1   3        606.54        581.02         3.84 o                         
   1   1   3       5277.48       5374.11        99.74 o                         
   2   1   3        167.13        177.31         1.62 o                         
   3   1   3         74.68         86.92         1.09 o                         
   4   1   3          0.01          0.89         0.17 o                         
   5   1   3         26.74         17.09         0.59 o                         
   6   1   3        458.25        466.39         4.76 o                         
   7   1   3        166.30        165.70         7.88 o                         
   8   1   3          0.09          0.92         0.62 o                         
   9   1   3        180.15        195.17         4.25 o                         
  10   1   3         62.11         68.43         3.38 o                         
  -8   2   3          0.62          0.75         0.63 o                         
  -7   2   3          3.31          1.93         0.59 o                         
  -6   2   3        437.10        441.35         4.23 o                         
  -5   2   3        821.31        795.92         6.32 o                         
  -4   2   3          0.01         -0.22         0.22 o                         
  -3   2   3         11.42         22.21         0.68 o                         
  -2   2   3         37.73         37.06         0.76 o                         
  -1   2   3         26.57         26.95         0.62 o                         
   0   2   3          2.19          3.46         0.27 o                         
   1   2   3         13.77         21.04         0.61 o                         
   2   2   3        288.28        297.25         2.43 o                         
   3   2   3         78.04         82.78         1.09 o                         
   4   2   3        284.23        310.95         2.70 o                         
   5   2   3         44.21         47.32         1.14 o                         
   6   2   3         35.28         37.59         1.18 o                         
   7   2   3         91.71         75.43         1.68 o                         
   8   2   3          0.26         -0.15         0.53 o                         
   9   2   3         43.04         44.52         1.50 o                         
  10   2   3          6.35          4.99         0.65 o                         
  -7   3   3          3.31          2.03         0.56 o                         
  -6   3   3         39.29         36.21         1.21 o                         
  -5   3   3        253.97        253.29         3.33 o                         
  -4   3   3          5.42          5.68         0.42 o                         
  -3   3   3        186.06        184.73         2.22 o                         
  -2   3   3        324.42        338.21         3.06 o                         
  -1   3   3         36.74         30.55         0.78 o                         
   0   3   3        226.34        243.42         2.39 o                         
   1   3   3       2721.98       2933.39       126.35 o                         
   2   3   3        113.03        115.66         1.44 o                         
   3   3   3         92.07         89.43         1.27 o                         
   4   3   3          3.16          2.66         0.27 o                         
   5   3   3         93.52         99.69         1.37 o                         
   6   3   3          7.65          8.54         0.48 o                         
   7   3   3         54.07         49.93         1.46 o                         
   8   3   3         38.48         34.37         1.98 o                         
   9   3   3         36.61         33.25         1.37 o                         
  10   3   3          1.30          0.41         0.41 o                         
  -7   4   3          7.27          6.44         0.89 o                         
  -6   4   3         18.50         17.52         1.15 o                         
  -5   4   3        218.72        223.47         3.21 o                         
  -4   4   3         93.73         93.11         1.59 o                         
  -3   4   3         28.20         25.89         0.93 o                         
  -2   4   3         88.33        103.26         1.58 o                         
  -1   4   3        266.62        282.06         2.74 o                         
   0   4   3        280.56        291.63         2.85 o                         
   1   4   3       1198.72       1200.70         7.82 o                         
   2   4   3        503.14        489.34         3.78 o                         
   3   4   3         91.77         91.51         1.35 o                         
   4   4   3          6.09          4.24         0.42 o                         
   5   4   3        469.11        506.55         4.05 o                         
   6   4   3         18.00         22.21         0.77 o                         
   7   4   3         65.17         61.98         1.21 o                         
   8   4   3          0.66          0.19         0.32 o                         
   9   4   3          0.60         -0.03         0.41 o                         
  10   4   3          8.55          8.77         0.55 o                         
  -6   5   3          0.72          0.22         0.66 o                         
  -5   5   3          0.64          0.94         0.47 o                         
  -4   5   3          7.67          4.39         0.57 o                         
  -3   5   3          0.32          0.02         0.29 o                         
  -2   5   3         23.40         25.84         0.95 o                         
  -1   5   3         12.22         12.52         0.66 o                         
   0   5   3         98.62        106.04         1.75 o                         
   1   5   3       2294.40       2411.48        15.03 o                         
   2   5   3          6.18          4.01         0.39 o                         
   3   5   3        596.42        618.36         4.89 o                         
   4   5   3         89.79         97.97         1.52 o                         
   5   5   3         96.46        110.40         1.80 o                         
   6   5   3          0.28          0.69         0.21 o                         
   7   5   3         30.70         28.67         0.96 o                         
   8   5   3          1.97          0.36         0.51 o                         
   9   5   3          4.35          2.38         0.72 o                         
  10   5   3         15.78         19.56         1.52 o                         
  -6   6   3         31.73         29.42         2.20 o                         
  -5   6   3         43.10         38.82         2.30 o                         
  -4   6   3         14.39         13.66         0.98 o                         
  -3   6   3         79.66         77.53         1.72 o                         
  -2   6   3         84.91         81.50         1.63 o                         
  -1   6   3          0.92         -0.17         0.34 o                         
   0   6   3        431.89        409.38         4.06 o                         
   1   6   3        961.86        976.97         7.58 o                         
   2   6   3        993.74       1011.76         7.52 o                         
   3   6   3         82.41         90.39         1.54 o                         
   4   6   3        236.13        232.96         2.82 o                         
   5   6   3        958.18       1004.52         7.91 o                         
   6   6   3        128.59        128.77         2.05 o                         
   7   6   3          1.58          1.39         0.31 o                         
   8   6   3         10.86          9.55         0.76 o                         
   9   6   3          6.79          4.62         0.77 o                         
  10   6   3         15.57         15.13         1.37 o                         
  -5   7   3         46.38         54.30         1.94 o                         
  -4   7   3         51.61         50.86         2.16 o                         
  -3   7   3         57.72         51.72         1.48 o                         
  -2   7   3         40.47         43.64         1.49 o                         
  -1   7   3        547.69        519.89         5.09 o                         
   0   7   3         76.67         78.76         1.77 o                         
   1   7   3        127.81        100.23         1.92 o                         
   2   7   3        557.50        572.69         5.27 o                         
   3   7   3          1.05          2.37         0.40 o                         
   4   7   3         36.28         38.56         1.24 o                         
   5   7   3          4.25          5.41         0.48 o                         
   6   7   3         19.88         19.58         1.02 o                         
   7   7   3         94.64        101.04         3.05 o                         
   8   7   3         53.03         57.38         1.94 o                         
   9   7   3        275.58        281.68         5.34 o                         
  10   7   3          0.61         -0.16         0.56 o                         
  -5   8   3         19.27         20.77         4.56 o                         
  -4   8   3          0.01         -0.81         0.81 o                         
  -3   8   3         12.17         11.97         1.14 o                         
  -2   8   3          0.00         -0.35         0.35 o                         
  -1   8   3         58.08         55.12         1.69 o                         
   0   8   3         86.75         84.22         1.95 o                         
   1   8   3        764.94        731.15         6.51 o                         
   2   8   3       1569.84       1523.23        11.14 o                         
   3   8   3        225.93        216.17         2.96 o                         
   4   8   3        104.86         98.50         2.04 o                         
   5   8   3        202.56        188.93         2.89 o                         
   6   8   3         63.42         66.19         1.60 o                         
   7   8   3         17.83         15.04         1.17 o                         
   8   8   3         62.46         65.45         1.74 o                         
   9   8   3        131.30        136.44         2.62 o                         
  10   8   3          8.47          6.31         0.95 o                         
  -4   9   3         27.69         28.03         1.70 o                         
  -3   9   3          4.05          2.62         2.07 o                         
  -2   9   3         20.30         18.37         1.18 o                         
  -1   9   3         48.59         46.64         1.83 o                         
   0   9   3         23.70         26.08         1.29 o                         
   1   9   3         66.48         74.31         1.93 o                         
   2   9   3        215.11        217.60         3.27 o                         
   3   9   3         61.57         71.69         2.38 o                         
   4   9   3          1.52          1.28         0.44 o                         
   5   9   3        453.00        434.93         4.73 o                         
   6   9   3         26.14         25.83         1.06 o                         
   7   9   3        168.66        173.16         3.03 o                         
   8   9   3        331.52        319.93         5.14 o                         
   9   9   3         19.66         19.08         1.40 o                         
  -3  10   3         37.93         38.15         2.50 o                         
  -2  10   3          0.98          0.91         0.95 o                         
  -1  10   3          2.83          2.79         0.74 o                         
   0  10   3          4.37          5.86         0.88 o                         
   1  10   3          7.49          6.14         0.70 o                         
   2  10   3        105.35        107.24         2.40 o                         
   3  10   3         14.38         13.10         0.96 o                         
   4  10   3         42.85         33.64         1.43 o                         
   5  10   3          8.54          5.62         0.70 o                         
   6  10   3          6.37          5.92         0.66 o                         
   7  10   3        325.96        335.86         4.72 o                         
   8  10   3         69.80         75.76         2.98 o                         
   9  10   3          0.91         -0.41         0.64 o                         
  -2  11   3        182.22        205.30         5.47 o                         
  -1  11   3         20.46         16.92         1.54 o                         
   0  11   3         54.64         66.45         3.03 o                         
   1  11   3         10.68         10.41         1.34 o                         
   2  11   3        242.92        230.93         4.30 o                         
   3  11   3          4.23          2.19         0.65 o                         
   4  11   3         63.79         56.29         2.58 o                         
   5  11   3          5.50          1.68         0.62 o                         
   6  11   3         73.51         76.12         2.30 o                         
   7  11   3         55.16         62.36         2.81 o                         
   8  11   3          9.08          7.22         1.10 o                         
   0  12   3         50.71         64.39         3.18 o                         
   1  12   3          1.88          1.10         1.21 o                         
   2  12   3        263.29        282.01         7.92 o                         
   3  12   3          3.37         10.42         1.45 o                         
   4  12   3         54.72         62.35         2.51 o                         
   5  12   3         42.06         43.84         2.13 o                         
   6  12   3          1.77          1.45         0.70 o                         
   7  12   3         15.16         16.93         1.73 o                         
   2  13   3          0.47         -0.27         1.21 o                         
   3  13   3         34.39         47.82         2.91 o                         
   4  13   3         14.61         18.36         1.63 o                         
   5  13   3         30.33         27.77         2.68 o                         
   6  13   3          3.00          1.93         0.87 o                         
  -3 -13   4        604.48        645.89        21.31 o                         
  -6 -12   4          0.04         -0.83         0.83 o                         
  -5 -12   4        159.44        168.12         3.72 o                         
  -4 -12   4        124.81        123.07         2.66 o                         
  -3 -12   4          8.94          7.50         0.93 o                         
  -2 -12   4        210.43        233.19         4.93 o                         
  -1 -12   4         19.77         19.11         1.94 o                         
   0 -12   4         10.61         10.02         2.02 o                         
   1 -12   4         17.74         16.61         4.27 o                         
  -7 -11   4          0.31         -0.75         0.75 o                         
  -6 -11   4          3.79          1.84         0.71 o                         
  -5 -11   4         30.14         23.11         1.60 o                         
  -4 -11   4          7.04          5.57         1.01 o                         
  -3 -11   4          0.04         -0.50         0.51 o                         
  -2 -11   4         44.17         55.06         2.32 o                         
  -1 -11   4         19.83         17.90         1.58 o                         
   0 -11   4          4.07          3.90         1.04 o                         
   1 -11   4          3.32          2.14         1.01 o                         
   2 -11   4          7.97          4.46         1.03 o                         
  -7 -10   4         17.33         19.48         1.41 o                         
  -6 -10   4        139.92        135.53         6.40 o                         
  -5 -10   4          4.61          4.31         0.76 o                         
  -4 -10   4         81.11         90.70         2.43 o                         
  -3 -10   4          3.82          5.74         0.63 o                         
  -2 -10   4        461.44        447.33         7.36 o                         
  -1 -10   4          0.01         -0.55         0.70 o                         
   0 -10   4          6.46          4.60         0.78 o                         
   1 -10   4         95.25         94.04         2.66 o                         
   2 -10   4          0.97         -0.17         1.03 o                         
   3 -10   4        107.13        115.12         3.50 o                         
  -8  -9   4         63.29         72.16         2.63 o                         
  -7  -9   4          8.77          8.75         1.13 o                         
  -6  -9   4        157.82        156.13         3.00 o                         
  -5  -9   4         55.24         51.41         1.70 o                         
  -4  -9   4         68.93         70.00         1.90 o                         
  -3  -9   4         57.81         59.75         1.49 o                         
  -2  -9   4         49.52         62.98         1.72 o                         
  -1  -9   4        113.68         85.66         2.07 o                         
   0  -9   4        196.01        180.16         3.19 o                         
   1  -9   4         17.86         14.53         1.08 o                         
   2  -9   4         37.57         39.47         2.11 o                         
   3  -9   4        107.41        109.46         3.19 o                         
   4  -9   4         23.44         22.88         1.60 o                         
  -8  -8   4          0.33         -0.08         0.63 o                         
  -7  -8   4          6.80          4.64         0.78 o                         
  -6  -8   4        109.49        105.75         2.37 o                         
  -5  -8   4        434.15        423.77         4.84 o                         
  -4  -8   4        234.15        227.59         3.20 o                         
  -3  -8   4        455.56        449.69         4.31 o                         
  -2  -8   4        249.65        262.94         3.32 o                         
  -1  -8   4        151.79        148.08         2.54 o                         
   0  -8   4         11.58         15.69         1.01 o                         
   1  -8   4          0.36         -0.39         0.39 o                         
   2  -8   4         31.45         27.30         1.26 o                         
   3  -8   4         25.05         23.49         1.12 o                         
   4  -8   4          4.38          3.84         0.77 o                         
   5  -8   4         62.89         61.33         2.39 o                         
  -9  -7   4          8.05          7.93         1.60 o                         
  -8  -7   4          3.26          2.64         0.65 o                         
  -7  -7   4          0.10         -0.11         0.39 o                         
  -6  -7   4          0.95          1.20         0.42 o                         
  -5  -7   4         13.65         12.15         0.71 o                         
  -4  -7   4        546.47        538.25         5.13 o                         
  -3  -7   4          0.93          0.35         0.31 o                         
  -2  -7   4        239.87        222.71         2.76 o                         
  -1  -7   4         39.79         36.00         1.38 o                         
   0  -7   4         14.08         14.19         0.92 o                         
   1  -7   4        125.76        126.53         2.29 o                         
   2  -7   4        101.39        105.28         2.09 o                         
   3  -7   4        182.07        184.87         3.71 o                         
   4  -7   4         91.05         90.57         2.21 o                         
   5  -7   4        218.33        219.74         4.22 o                         
   6  -7   4         89.54         97.57         3.26 o                         
  -9  -6   4         14.43         13.37         0.95 o                         
  -8  -6   4         47.70         42.62         2.04 o                         
  -7  -6   4         59.75         58.88         1.70 o                         
  -6  -6   4        189.35        195.93         2.71 o                         
  -5  -6   4        600.33        579.12         5.52 o                         
  -4  -6   4        585.95        573.84         5.15 o                         
  -3  -6   4         11.08          7.85         0.62 o                         
  -2  -6   4        141.74        145.58         2.22 o                         
  -1  -6   4         16.44         18.89         0.89 o                         
   0  -6   4        226.58        241.52         2.97 o                         
   1  -6   4        354.41        351.51         3.76 o                         
   2  -6   4          0.93          0.81         0.33 o                         
   3  -6   4          6.12          4.28         0.50 o                         
   4  -6   4         58.70         59.77         1.75 o                         
   5  -6   4          9.41          9.92         0.82 o                         
   6  -6   4          0.43         -0.33         0.62 o                         
   7  -6   4         17.27         14.92         1.81 o                         
  -9  -5   4          0.13         -0.03         0.42 o                         
  -8  -5   4         32.19         24.84         1.19 o                         
  -7  -5   4          0.08         -0.14         0.24 o                         
  -6  -5   4        191.87        199.44         2.93 o                         
  -5  -5   4          0.00         -0.03         0.32 o                         
  -4  -5   4         30.82         29.18         0.94 o                         
  -3  -5   4        149.45        164.98         2.17 o                         
  -2  -5   4        231.36        257.97         2.69 o                         
  -1  -5   4         25.33         22.90         0.84 o                         
   0  -5   4          0.10          0.57         0.26 o                         
   1  -5   4       1258.84       1319.51         9.41 o                         
   2  -5   4        117.94        112.13         1.81 o                         
   3  -5   4         84.41         80.26         1.47 o                         
   4  -5   4         27.70         28.58         1.19 o                         
   5  -5   4        153.77        158.21         2.42 o                         
   6  -5   4          1.38          0.89         0.67 o                         
   7  -5   4         49.39         42.28         1.79 o                         
  -9  -4   4         17.60         18.38         1.15 o                         
  -8  -4   4         54.30         55.28         1.62 o                         
  -7  -4   4         53.10         54.75         1.58 o                         
  -6  -4   4          7.06          3.65         0.40 o                         
  -5  -4   4         15.66         14.71         0.74 o                         
  -4  -4   4         34.33         34.83         0.88 o                         
  -3  -4   4         19.05         15.71         0.69 o                         
  -2  -4   4        233.20        234.32         2.53 o                         
  -1  -4   4        158.89        166.53         2.18 o                         
   0  -4   4        699.28        721.76         5.52 o                         
   1  -4   4        624.72        657.88         5.06 o                         
   2  -4   4        119.84        131.21         1.82 o                         
   3  -4   4        380.81        396.91         3.92 o                         
   4  -4   4          6.18          3.49         0.49 o                         
   5  -4   4        297.70        288.07         3.34 o                         
   6  -4   4         23.42         23.21         1.15 o                         
   7  -4   4         25.63         24.24         1.47 o                         
   8  -4   4         21.15         24.87         1.66 o                         
  -9  -3   4          5.70          5.11         0.52 o                         
  -8  -3   4          1.85          1.33         0.47 o                         
  -7  -3   4          5.04          2.16         0.47 o                         
  -6  -3   4         65.82         64.41         1.31 o                         
  -5  -3   4         51.98         57.94         1.26 o                         
  -4  -3   4         81.26         89.92         1.25 o                         
  -3  -3   4          3.23          2.10         0.26 o                         
  -2  -3   4         32.49         38.88         0.78 o                         
  -1  -3   4        150.24        136.74         1.67 o                         
   0  -3   4         89.86         87.90         1.30 o                         
   1  -3   4          0.10          0.29         0.23 o                         
   2  -3   4        652.20        658.14         4.86 o                         
   3  -3   4          5.51          3.27         0.38 o                         
   4  -3   4        242.61        257.64         2.77 o                         
   5  -3   4         35.94         33.11         0.96 o                         
   6  -3   4         89.65         88.02         1.76 o                         
   7  -3   4         10.14          8.38         0.73 o                         
   8  -3   4          0.00          0.11         0.55 o                         
  -9  -2   4          0.96          0.70         0.51 o                         
  -8  -2   4         16.27         21.29         1.20 o                         
  -7  -2   4          0.42          0.29         0.36 o                         
  -6  -2   4        436.99        426.23         4.17 o                         
  -5  -2   4        159.20        173.07         2.26 o                         
  -4  -2   4        193.44        238.14         3.06 o                         
  -3  -2   4        162.85        165.79         1.76 o                         
  -2  -2   4        568.61        593.73         4.20 o                         
  -1  -2   4          3.24          1.87         0.25 o                         
   0  -2   4       1281.91       1264.84         8.78 o                         
   1  -2   4        166.09        154.40         1.83 o                         
   2  -2   4        172.37        176.49         1.85 o                         
   3  -2   4         88.95         77.70         1.22 o                         
   4  -2   4         23.35         21.38         0.61 o                         
   5  -2   4          0.18         -0.23         0.23 o                         
   6  -2   4         52.66         45.69         1.22 o                         
   7  -2   4          2.24          0.01         0.34 o                         
   8  -2   4         54.35         54.24         1.86 o                         
   9  -2   4         13.17         11.81         0.87 o                         
  -8  -1   4         17.65         18.87         1.06 o                         
  -7  -1   4         10.34          9.89         0.80 o                         
  -6  -1   4         78.97         75.51         1.39 o                         
  -5  -1   4        556.76        530.34         5.20 o                         
  -4  -1   4        480.04        445.41         3.91 o                         
  -3  -1   4         43.44         53.70         0.98 o                         
  -2  -1   4       1477.25       1545.74        12.92 o                         
  -1  -1   4        255.87        256.33         2.36 o                         
   0  -1   4          8.30          5.74         0.33 o                         
   1  -1   4        500.86        498.83         3.51 o                         
   2  -1   4          0.14          0.09         0.16 o                         
   3  -1   4        610.10        623.39         4.64 o                         
   4  -1   4        243.65        271.75         2.62 o                         
   5  -1   4        294.71        270.95         3.22 o                         
   6  -1   4          0.31         -0.11         0.21 o                         
   7  -1   4          2.80          5.52         0.61 o                         
   8  -1   4          3.60          3.49         0.49 o                         
   9  -1   4          7.02          7.00         0.58 o                         
  -8   0   4          3.75          1.87         0.61 o                         
  -7   0   4         38.16         34.62         1.15 o                         
  -6   0   4         14.52         12.28         0.71 o                         
  -5   0   4        101.02         97.77         1.73 o                         
  -4   0   4        196.04        190.00         2.28 o                         
  -3   0   4          1.18          2.50         0.28 o                         
  -2   0   4        620.11        662.94         4.73 o                         
  -1   0   4       1404.08       1390.69        11.76 o                         
   0   0   4         53.44         42.78         0.72 o                         
   1   0   4         71.03         76.50         1.03 o                         
   2   0   4       1552.32       1497.63        16.90 o                         
   3   0   4        468.90        459.17         3.42 o                         
   4   0   4       1974.83       1961.34        16.67 o                         
   5   0   4        369.25        374.53         3.22 o                         
   6   0   4        114.28        134.82         1.84 o                         
   7   0   4        183.11        159.97         2.48 o                         
   8   0   4         18.09         15.78         0.78 o                         
   9   0   4        102.70        108.42         2.94 o                         
  -8   1   4          4.19          2.94         0.63 o                         
  -7   1   4         29.52         30.67         1.10 o                         
  -6   1   4         53.46         55.77         1.41 o                         
  -5   1   4        456.43        446.85         5.39 o                         
  -4   1   4        142.96        144.65         1.84 o                         
  -3   1   4         15.55         22.58         0.70 o                         
  -2   1   4         15.48         15.81         0.58 o                         
  -1   1   4       1451.00       1434.76        10.07 o                         
   0   1   4       1071.70       1050.69         7.04 o                         
   1   1   4          4.27          3.10         0.25 o                         
   2   1   4       1671.64       1610.83        22.73 o                         
   3   1   4        116.82        113.96         1.19 o                         
   4   1   4       1467.81       1412.52        10.74 o                         
   5   1   4          3.46          2.91         0.26 o                         
   6   1   4        104.29        108.36         1.72 o                         
   7   1   4        196.83        189.96         2.49 o                         
   8   1   4          0.02         -0.11         0.42 o                         
   9   1   4          1.27          1.98         0.60 o                         
  10   1   4         47.65         64.86         3.57 o                         
  -8   2   4         31.18         36.20         2.68 o                         
  -7   2   4          2.27          1.28         0.68 o                         
  -6   2   4         67.09         59.05         1.57 o                         
  -5   2   4         23.67         23.80         0.95 o                         
  -4   2   4         87.77         79.54         1.41 o                         
  -3   2   4        449.46        456.24         4.05 o                         
  -2   2   4          6.22          9.80         0.44 o                         
  -1   2   4        275.42        313.96         2.91 o                         
   0   2   4        253.76        266.49         2.54 o                         
   1   2   4         35.62         39.34         0.81 o                         
   2   2   4        259.49        259.07         2.21 o                         
   3   2   4        112.06        118.52         1.34 o                         
   4   2   4       1363.76       1364.55         9.86 o                         
   5   2   4        622.08        609.54         6.05 o                         
   6   2   4         65.32         69.07         1.35 o                         
   7   2   4         13.67         10.70         0.50 o                         
   8   2   4         40.49         42.10         1.50 o                         
   9   2   4          0.78         -0.32         0.42 o                         
  10   2   4          0.58         -0.15         0.48 o                         
  -7   3   4          0.80         -0.20         0.80 o                         
  -6   3   4          0.11         -0.40         0.40 o                         
  -5   3   4         89.13         81.84         1.63 o                         
  -4   3   4          7.94         10.53         0.63 o                         
  -3   3   4         19.99         21.89         0.81 o                         
  -2   3   4          2.89          6.86         0.45 o                         
  -1   3   4        334.70        317.44         2.97 o                         
   0   3   4       1426.01       1557.86         9.85 o                         
   1   3   4        226.46        234.11         2.33 o                         
   2   3   4        177.42        198.84         2.16 o                         
   3   3   4         33.90         27.34         0.64 o                         
   4   3   4        144.51        151.85         1.69 o                         
   5   3   4         80.39         88.95         1.26 o                         
   6   3   4          0.28         -0.09         0.21 o                         
   7   3   4         44.77         44.74         1.53 o                         
   8   3   4        150.95        149.23         2.82 o                         
   9   3   4          0.20         -0.33         0.33 o                         
  10   3   4          9.54          8.01         0.75 o                         
  -7   4   4         11.18         11.62         1.33 o                         
  -6   4   4          1.15         -0.60         0.60 o                         
  -5   4   4         47.75         51.82         1.67 o                         
  -4   4   4        131.45        128.51         2.09 o                         
  -3   4   4         27.53         26.37         0.94 o                         
  -2   4   4         60.96         59.04         1.19 o                         
  -1   4   4        311.82        342.54         3.23 o                         
   0   4   4         98.91        119.06         1.75 o                         
   1   4   4       1710.29       1764.50        11.91 o                         
   2   4   4       1308.75       1372.13        11.42 o                         
   3   4   4         15.46         13.21         0.65 o                         
   4   4   4        114.46        110.57         1.46 o                         
   5   4   4          2.17          6.35         0.39 o                         
   6   4   4         12.66         10.75         0.43 o                         
   7   4   4         40.85         35.11         1.06 o                         
   8   4   4         12.47         14.07         1.05 o                         
   9   4   4         10.61          9.19         0.81 o                         
  10   4   4         10.29          8.32         0.75 o                         
  -6   5   4         12.20          7.19         1.01 o                         
  -5   5   4        455.64        456.86         6.11 o                         
  -4   5   4         13.16         15.47         0.83 o                         
  -3   5   4          5.10          7.35         0.59 o                         
  -2   5   4        235.38        229.01         2.67 o                         
  -1   5   4        126.45        122.39         1.84 o                         
   0   5   4         19.18          9.18         0.62 o                         
   1   5   4          9.32          7.50         0.53 o                         
   2   5   4        596.23        636.68         4.84 o                         
   3   5   4        393.05        390.70         3.40 o                         
   4   5   4        562.58        570.30         5.20 o                         
   5   5   4          1.01          0.81         0.27 o                         
   6   5   4         11.43         11.28         0.59 o                         
   7   5   4         44.83         47.91         1.43 o                         
   8   5   4          1.88          0.64         0.24 o                         
   9   5   4         19.13         19.12         1.25 o                         
  10   5   4         12.18         11.84         0.97 o                         
  -6   6   4         68.12         75.32         3.29 o                         
  -5   6   4         37.48         34.21         2.19 o                         
  -4   6   4        303.59        297.25         3.66 o                         
  -3   6   4        111.96         95.84         1.93 o                         
  -2   6   4         19.28         16.56         0.86 o                         
  -1   6   4        667.58        652.84         5.46 o                         
   0   6   4         16.70         12.82         0.77 o                         
   1   6   4        299.03        300.07         3.32 o                         
   2   6   4         22.49         22.63         0.93 o                         
   3   6   4          1.80          0.39         0.22 o                         
   4   6   4        167.60        172.24         2.24 o                         
   5   6   4          0.06         -0.23         0.23 o                         
   6   6   4         43.60         49.59         1.26 o                         
   7   6   4         38.37         36.35         0.93 o                         
   8   6   4         23.89         22.27         0.89 o                         
   9   6   4         22.44         18.86         0.78 o                         
  10   6   4         11.10         11.12         1.32 o                         
  -5   7   4         14.10         11.01         1.49 o                         
  -4   7   4         77.26         75.34         2.72 o                         
  -3   7   4         13.46         11.40         0.80 o                         
  -2   7   4         48.54         40.61         1.39 o                         
  -1   7   4         79.07         84.17         1.74 o                         
   0   7   4        740.56        720.57         6.27 o                         
   1   7   4         81.82         87.99         1.79 o                         
   2   7   4        650.86        658.42         5.90 o                         
   3   7   4          2.19          1.97         0.37 o                         
   4   7   4        122.46        129.10         2.06 o                         
   5   7   4        100.66        102.03         1.72 o                         
   6   7   4         10.06          9.71         0.76 o                         
   7   7   4        166.31        169.77         2.38 o                         
   8   7   4         44.42         47.04         1.88 o                         
   9   7   4         22.09         19.66         1.24 o                         
  10   7   4         19.55         19.07         2.20 o                         
  -4   8   4         47.65         54.55         2.34 o                         
  -3   8   4         28.64         25.51         1.35 o                         
  -2   8   4        137.47        148.26         2.67 o                         
  -1   8   4         96.86         98.57         1.99 o                         
   0   8   4         88.03         85.44         1.94 o                         
   1   8   4        722.37        725.53         6.49 o                         
   2   8   4       2155.27       2109.28        14.57 o                         
   3   8   4        226.15        209.02         2.93 o                         
   4   8   4        337.79        333.20         3.96 o                         
   5   8   4         12.45         11.88         0.75 o                         
   6   8   4         81.45         80.98         1.85 o                         
   7   8   4          0.04          0.14         0.37 o                         
   8   8   4        439.62        456.29         5.03 o                         
   9   8   4         65.08         65.09         2.74 o                         
  10   8   4         21.66         23.64         1.49 o                         
  -3   9   4          2.13          2.37         0.47 o                         
  -2   9   4         64.92         60.20         2.12 o                         
  -1   9   4          7.48          6.11         0.85 o                         
   0   9   4         69.61         71.64         1.96 o                         
   1   9   4         95.02        100.20         2.20 o                         
   2   9   4        458.80        462.21         5.54 o                         
   3   9   4        123.53        117.87         2.28 o                         
   4   9   4         62.07         56.54         1.50 o                         
   5   9   4         20.85         21.72         1.19 o                         
   6   9   4        250.15        247.37         3.19 o                         
   7   9   4         75.57         74.95         2.15 o                         
   8   9   4         13.18         13.74         1.02 o                         
   9   9   4         46.42         49.19         2.37 o                         
  -2  10   4         43.69         48.50         2.14 o                         
  -1  10   4         31.31         31.17         1.77 o                         
   0  10   4         50.16         47.84         2.26 o                         
   1  10   4          3.75          1.82         0.81 o                         
   2  10   4        618.92        609.67         6.36 o                         
   3  10   4         47.45         53.32         1.86 o                         
   4  10   4          0.54         -0.41         0.41 o                         
   5  10   4          1.84          0.37         0.49 o                         
   6  10   4         62.16         63.55         1.90 o                         
   7  10   4          1.19          1.42         0.59 o                         
   8  10   4          0.11          0.06         0.56 o                         
   9  10   4         30.07         28.32         1.55 o                         
  -1  11   4         15.97         16.28         1.29 o                         
   0  11   4          0.04          0.70         0.93 o                         
   1  11   4         79.22         79.04         3.14 o                         
   2  11   4         54.88         46.74         2.31 o                         
   3  11   4        256.47        260.78         4.84 o                         
   4  11   4          0.01         -0.06         0.53 o                         
   5  11   4          3.21          4.03         0.88 o                         
   6  11   4          5.48          4.58         0.87 o                         
   7  11   4          0.15         -0.46         1.00 o                         
   8  11   4         87.53         86.61         2.79 o                         
   0  12   4          1.03          0.86         1.05 o                         
   1  12   4          0.29         -0.23         0.93 o                         
   2  12   4          1.12          0.79         0.92 o                         
   3  12   4          1.46          0.89         0.94 o                         
   4  12   4          9.33         11.44         1.19 o                         
   5  12   4         27.95         30.57         2.07 o                         
   6  12   4         56.33         56.80         2.35 o                         
   7  12   4          5.82          3.88         0.76 o                         
   2  13   4         20.28         18.50         6.02 o                         
   3  13   4         60.16         58.98         3.49 o                         
   4  13   4         20.92         22.40         2.09 o                         
   5  13   4          2.07          0.45         0.91 o                         
   6  13   4         46.74         47.92         4.44 o                         
  -5 -12   5         83.35         96.78         3.09 o                         
  -4 -12   5         40.91         36.08         2.22 o                         
  -3 -12   5         22.47         19.92         1.53 o                         
  -2 -12   5         25.72         26.63         1.92 o                         
  -1 -12   5         18.79         19.02         1.70 o                         
   0 -12   5         21.86         20.57         1.88 o                         
  -6 -11   5         18.60         11.53         1.30 o                         
  -5 -11   5          9.55         14.71         1.25 o                         
  -4 -11   5         31.50         34.21         1.96 o                         
  -3 -11   5          0.95          0.55         0.66 o                         
  -2 -11   5        204.74        201.94         4.86 o                         
  -1 -11   5          3.65          0.69         1.34 o                         
   0 -11   5          2.94          2.61         0.90 o                         
   1 -11   5         91.52         94.47         3.37 o                         
   2 -11   5         21.32         19.44         1.74 o                         
  -7 -10   5         17.53         17.11         1.62 o                         
  -6 -10   5          0.46         -0.71         0.71 o                         
  -5 -10   5        287.68        322.92         5.71 o                         
  -4 -10   5          0.18          0.82         0.61 o                         
  -3 -10   5         12.85         13.26         0.97 o                         
  -2 -10   5        176.23        174.81         3.24 o                         
  -1 -10   5          5.97          5.96         0.82 o                         
   0 -10   5          1.02          0.04         0.55 o                         
   1 -10   5         74.54         76.59         2.66 o                         
   2 -10   5          2.51          2.22         0.79 o                         
   3 -10   5          7.47          5.92         1.21 o                         
  -8  -9   5          3.57         -0.65         2.80 o                         
  -7  -9   5          4.21          1.90         0.73 o                         
  -6  -9   5         25.54         27.50         1.72 o                         
  -5  -9   5         52.50         47.96         1.67 o                         
  -4  -9   5         62.44         60.84         1.87 o                         
  -3  -9   5        287.53        282.88         3.65 o                         
  -2  -9   5        247.77        232.44         3.52 o                         
  -1  -9   5         67.68         52.53         1.78 o                         
   0  -9   5         13.76         11.63         0.92 o                         
   1  -9   5         40.13         41.59         1.65 o                         
   2  -9   5         44.36         42.78         1.89 o                         
   3  -9   5         37.73         37.11         1.78 o                         
   4  -9   5         14.22         13.87         1.37 o                         
  -8  -8   5         16.53         15.02         1.12 o                         
  -7  -8   5         32.75         31.81         1.43 o                         
  -6  -8   5          9.47         10.06         1.04 o                         
  -5  -8   5          0.63          0.11         0.37 o                         
  -4  -8   5         22.97         21.51         1.18 o                         
  -3  -8   5         73.45         73.24         1.60 o                         
  -2  -8   5          0.01         -0.04         0.38 o                         
  -1  -8   5        148.67        157.49         2.67 o                         
   0  -8   5        316.47        286.23         3.69 o                         
   1  -8   5         36.58         38.42         1.61 o                         
   2  -8   5         46.77         41.80         1.64 o                         
   3  -8   5          5.95          4.52         0.78 o                         
   4  -8   5         32.44         33.44         1.89 o                         
   5  -8   5         37.42         34.14         1.83 o                         
  -8  -7   5        218.18        246.10         4.30 o                         
  -7  -7   5        139.85        145.67         3.09 o                         
  -6  -7   5         19.82         17.56         1.00 o                         
  -5  -7   5         16.66         12.25         0.76 o                         
  -4  -7   5         87.93         85.24         1.75 o                         
  -3  -7   5        134.33        131.72         2.07 o                         
  -2  -7   5         79.43         80.07         1.65 o                         
  -1  -7   5        411.69        400.96         4.28 o                         
   0  -7   5        157.90        162.46         2.52 o                         
   1  -7   5          9.37          6.41         0.62 o                         
   2  -7   5         15.82         14.73         0.97 o                         
   3  -7   5        115.39        105.16         2.13 o                         
   4  -7   5         60.61         65.45         2.20 o                         
   5  -7   5         19.52         20.46         1.51 o                         
   6  -7   5        162.35        168.76         5.12 o                         
  -8  -6   5        136.31        156.45         3.62 o                         
  -7  -6   5         73.90         76.49         1.72 o                         
  -6  -6   5         42.32         37.60         1.23 o                         
  -5  -6   5        548.72        561.55         5.02 o                         
  -4  -6   5        516.95        476.76         4.48 o                         
  -3  -6   5          7.64          8.33         0.47 o                         
  -2  -6   5        423.79        372.95         3.73 o                         
  -1  -6   5         56.25         47.80         1.38 o                         
   0  -6   5          1.74          0.75         0.30 o                         
   1  -6   5          0.09          0.02         0.28 o                         
   2  -6   5         45.15         46.89         1.36 o                         
   3  -6   5        309.47        309.91         4.40 o                         
   4  -6   5        211.23        215.12         3.51 o                         
   5  -6   5         26.27         27.74         1.33 o                         
   6  -6   5         76.78         77.71         2.55 o                         
   7  -6   5         12.43          9.02         1.24 o                         
  -8  -5   5         71.07         75.90         2.44 o                         
  -7  -5   5         19.33         20.58         0.99 o                         
  -6  -5   5          0.01         -0.09         0.31 o                         
  -5  -5   5        749.26        667.34         5.83 o                         
  -4  -5   5         13.37          9.70         0.64 o                         
  -3  -5   5          8.20          9.24         0.60 o                         
  -2  -5   5         48.16         50.69         1.17 o                         
  -1  -5   5        202.56        190.83         2.40 o                         
   0  -5   5         25.73         24.89         1.02 o                         
   1  -5   5         39.68         31.99         1.07 o                         
   2  -5   5          4.32          3.90         0.44 o                         
   3  -5   5          3.35          2.89         0.41 o                         
   4  -5   5        788.79        783.51         6.62 o                         
   5  -5   5         36.42         35.19         1.19 o                         
   6  -5   5         70.42         67.10         1.94 o                         
   7  -5   5         11.80         11.23         1.13 o                         
  -8  -4   5          3.07          2.52         0.49 o                         
  -7  -4   5         59.22         52.48         1.26 o                         
  -6  -4   5          4.44          6.67         0.59 o                         
  -5  -4   5         45.84         49.79         1.11 o                         
  -4  -4   5         22.80         15.81         0.64 o                         
  -3  -4   5        102.75        102.89         1.54 o                         
  -2  -4   5        626.43        660.26         5.14 o                         
  -1  -4   5         95.97        108.91         1.63 o                         
   0  -4   5          5.58          6.91         0.49 o                         
   1  -4   5        264.29        250.84         2.90 o                         
   2  -4   5        132.47        126.29         1.99 o                         
   3  -4   5        567.00        557.87         4.54 o                         
   4  -4   5        126.55        128.76         2.13 o                         
   5  -4   5          1.55          1.26         0.34 o                         
   6  -4   5         28.40         23.65         1.11 o                         
   7  -4   5          1.38          1.52         0.59 o                         
   8  -4   5         67.06         73.91         2.91 o                         
  -8  -3   5          0.16         -0.10         0.46 o                         
  -7  -3   5         26.98         26.62         0.79 o                         
  -6  -3   5          4.10          7.13         0.58 o                         
  -5  -3   5         37.89         50.06         1.28 o                         
  -4  -3   5        138.56        134.26         1.66 o                         
  -3  -3   5         25.53         23.07         0.75 o                         
  -2  -3   5         31.71         39.72         0.85 o                         
  -1  -3   5        474.11        534.87         4.12 o                         
   0  -3   5         98.10        109.95         1.54 o                         
   1  -3   5        311.80        327.25         3.11 o                         
   2  -3   5        357.79        349.00         3.20 o                         
   3  -3   5          0.00         -0.22         0.22 o                         
   4  -3   5         33.02         32.08         0.99 o                         
   5  -3   5         18.07         14.39         0.58 o                         
   6  -3   5          0.03         -0.46         0.46 o                         
   7  -3   5         39.83         38.56         1.82 o                         
   8  -3   5          3.28          1.34         0.52 o                         
  -8  -2   5          0.39         -0.46         0.46 o                         
  -7  -2   5         42.43         42.38         1.23 o                         
  -6  -2   5         65.90         76.89         1.51 o                         
  -5  -2   5         87.22         90.12         1.59 o                         
  -4  -2   5          6.12          3.02         0.33 o                         
  -3  -2   5         43.50         39.55         0.88 o                         
  -2  -2   5         31.40         28.98         0.79 o                         
  -1  -2   5        853.20        921.10         6.04 o                         
   0  -2   5          3.35          1.47         0.26 o                         
   1  -2   5          1.49          5.30         0.40 o                         
   2  -2   5        384.33        404.50         3.94 o                         
   3  -2   5         46.32         38.95         0.87 o                         
   4  -2   5         24.94         19.83         0.68 o                         
   5  -2   5         56.68         52.42         1.25 o                         
   6  -2   5         54.69         52.65         1.25 o                         
   7  -2   5          6.94          5.32         0.43 o                         
   8  -2   5          0.02          0.83         0.49 o                         
   9  -2   5          2.53          3.08         0.65 o                         
  -8  -1   5         10.64         13.32         1.05 o                         
  -7  -1   5          2.62          1.82         0.43 o                         
  -6  -1   5        172.21        162.42         2.28 o                         
  -5  -1   5        943.78        960.82         7.79 o                         
  -4  -1   5         86.16         94.35         1.45 o                         
  -3  -1   5         11.82         12.60         0.58 o                         
  -2  -1   5         41.46         55.89         0.96 o                         
  -1  -1   5       1095.16       1169.31         7.47 o                         
   0  -1   5         21.91         16.48         0.56 o                         
   1  -1   5         85.63         73.99         1.10 o                         
   2  -1   5       1214.58       1284.67         7.96 o                         
   3  -1   5       1400.61       1405.81         9.50 o                         
   4  -1   5        285.89        278.10         2.88 o                         
   5  -1   5         15.30         13.13         0.68 o                         
   6  -1   5          4.40          1.39         0.29 o                         
   7  -1   5        115.97        112.89         1.73 o                         
   8  -1   5        201.61        215.28         2.96 o                         
   9  -1   5          0.39         -0.23         0.60 o                         
  -8   0   5          5.16          3.40         1.10 o                         
  -7   0   5         31.54         30.08         1.08 o                         
  -6   0   5          4.98          3.60         0.49 o                         
  -5   0   5        491.53        496.14         4.66 o                         
  -4   0   5         22.09         22.98         0.84 o                         
  -3   0   5          3.97          4.35         0.40 o                         
  -2   0   5          0.03          0.09         0.14 o                         
  -1   0   5         21.05         20.94         0.61 o                         
   0   0   5         58.74         61.50         1.00 o                         
   1   0   5         70.77         55.56         0.88 o                         
   2   0   5        202.73        242.02         2.11 o                         
   3   0   5       3888.72       3925.27        83.45 o                         
   4   0   5        112.31        146.67         1.67 o                         
   5   0   5         49.82         53.65         1.12 o                         
   6   0   5         83.63         74.80         1.64 o                         
   7   0   5          6.34          5.91         0.54 o                         
   8   0   5         50.59         50.29         1.24 o                         
   9   0   5         13.50         13.30         1.07 o                         
  -8   1   5          7.32          6.02         1.06 o                         
  -7   1   5          0.02          0.05         0.50 o                         
  -6   1   5          8.23          8.26         0.67 o                         
  -5   1   5          5.41          7.43         0.60 o                         
  -4   1   5         83.69         86.58         1.39 o                         
  -3   1   5         76.74         81.64         1.36 o                         
  -2   1   5         17.71         13.79         0.52 o                         
  -1   1   5        204.30        220.19         2.14 o                         
   0   1   5          6.01          5.37         0.37 o                         
   1   1   5        190.90        218.98         2.04 o                         
   2   1   5         21.28         18.80         0.54 o                         
   3   1   5        691.93        712.96         4.97 o                         
   4   1   5         39.40         33.53         0.70 o                         
   5   1   5          7.06          4.61         0.29 o                         
   6   1   5        128.56        133.28         1.65 o                         
   7   1   5          6.97          6.61         0.54 o                         
   8   1   5         10.75          7.82         0.94 o                         
   9   1   5         22.90         24.16         2.48 o                         
  10   1   5         51.68         50.89         2.98 o                         
  -7   2   5         31.46         27.35         1.70 o                         
  -6   2   5         52.25         54.46         1.50 o                         
  -5   2   5        575.88        569.04         5.55 o                         
  -4   2   5        600.28        592.21         4.83 o                         
  -3   2   5         89.40         82.04         1.42 o                         
  -2   2   5        414.56        431.30         3.93 o                         
  -1   2   5        614.96        668.87         5.10 o                         
   0   2   5         13.59         13.41         0.56 o                         
   1   2   5        995.12       1005.38         6.82 o                         
   2   2   5          3.22          5.63         0.38 o                         
   3   2   5        737.25        761.26         5.63 o                         
   4   2   5          4.12          2.70         0.28 o                         
   5   2   5         15.68         20.72         0.90 o                         
   6   2   5        150.55        154.94         2.34 o                         
   7   2   5        148.82        134.25         2.68 o                         
   8   2   5         49.90         61.32         1.98 o                         
   9   2   5          6.81          5.48         0.93 o                         
  10   2   5          0.18         -0.11         0.49 o                         
  -7   3   5         19.54         16.76         1.58 o                         
  -6   3   5        118.52        115.57         2.70 o                         
  -5   3   5        262.99        256.10         3.44 o                         
  -4   3   5        119.08        113.77         1.95 o                         
  -3   3   5          2.50          3.47         0.45 o                         
  -2   3   5          8.60          5.93         0.47 o                         
  -1   3   5         16.34         26.94         0.87 o                         
   0   3   5         30.35         32.65         0.88 o                         
   1   3   5        545.83        559.82         4.42 o                         
   2   3   5          0.03         -0.17         0.18 o                         
   3   3   5          4.07          3.96         0.33 o                         
   4   3   5        404.86        410.51         3.23 o                         
   5   3   5         27.56         31.15         0.77 o                         
   6   3   5         28.65         26.47         0.68 o                         
   7   3   5         64.55         50.32         1.17 o                         
   8   3   5         87.27         70.99         1.45 o                         
   9   3   5          0.37         -0.44         0.44 o                         
  10   3   5         11.81         13.32         1.21 o                         
  -6   4   5          6.19          2.86         0.98 o                         
  -5   4   5         86.05         89.32         2.38 o                         
  -4   4   5        155.32        156.77         2.34 o                         
  -3   4   5         98.62         95.64         1.71 o                         
  -2   4   5          0.17          0.64         0.29 o                         
  -1   4   5        122.68        129.79         1.97 o                         
   0   4   5        253.17        271.04         2.88 o                         
   1   4   5        316.99        365.90         3.47 o                         
   2   4   5          6.78          9.90         0.61 o                         
   3   4   5       1031.37       1072.97         7.54 o                         
   4   4   5        224.97        239.87         2.51 o                         
   5   4   5         17.35         17.90         0.73 o                         
   6   4   5          4.66          6.10         0.39 o                         
   7   4   5        321.64        330.39         3.94 o                         
   8   4   5         85.03         76.00         1.40 o                         
   9   4   5          4.27          4.77         0.82 o                         
  10   4   5          5.07          1.35         0.55 o                         
  -6   5   5          0.99          1.04         0.97 o                         
  -5   5   5         95.27         90.99         2.32 o                         
  -4   5   5        139.91        135.94         2.42 o                         
  -3   5   5          0.00         -0.32         0.32 o                         
  -2   5   5        122.64        125.57         1.94 o                         
  -1   5   5          8.68          4.55         0.45 o                         
   0   5   5         91.53        107.17         1.77 o                         
   1   5   5         29.72         24.78         0.97 o                         
   2   5   5        110.08        121.10         1.74 o                         
   3   5   5          4.73          2.45         0.33 o                         
   4   5   5          5.15          6.05         0.48 o                         
   5   5   5          0.07         -0.23         0.23 o                         
   6   5   5         42.34         46.97         1.31 o                         
   7   5   5          0.35          0.04         0.18 o                         
   8   5   5         60.76         53.46         1.56 o                         
   9   5   5         22.71         20.59         1.27 o                         
  10   5   5          0.97         -0.36         0.55 o                         
  -5   6   5          0.20         -0.68         0.68 o                         
  -4   6   5         24.46         18.46         1.26 o                         
  -3   6   5        121.48        116.52         2.09 o                         
  -2   6   5        263.52        279.78         3.26 o                         
  -1   6   5          3.00          1.18         0.50 o                         
   0   6   5         18.61         21.52         0.96 o                         
   1   6   5          8.85          7.24         0.62 o                         
   2   6   5         46.06         65.60         1.42 o                         
   3   6   5         23.66         23.57         0.91 o                         
   4   6   5        218.65        204.50         2.70 o                         
   5   6   5         67.91         72.95         1.47 o                         
   6   6   5        181.66        182.86         2.59 o                         
   7   6   5          0.72         -0.01         0.29 o                         
   8   6   5         59.09         61.33         1.84 o                         
   9   6   5         26.16         24.00         1.01 o                         
  10   6   5          4.80          2.35         0.68 o                         
  -5   7   5         23.26         22.13         1.87 o                         
  -4   7   5         12.14         11.26         0.98 o                         
  -3   7   5         66.85         80.32         2.21 o                         
  -2   7   5         29.69         27.81         1.25 o                         
  -1   7   5        135.85        138.22         2.29 o                         
   0   7   5         12.25         10.43         0.78 o                         
   1   7   5         84.12         75.96         1.70 o                         
   2   7   5        780.49        816.37         6.66 o                         
   3   7   5         69.68         63.27         1.42 o                         
   4   7   5         44.65         44.21         1.28 o                         
   5   7   5         97.24        105.61         2.18 o                         
   6   7   5          2.97          2.06         0.42 o                         
   7   7   5         47.69         45.32         1.29 o                         
   8   7   5         51.59         49.38         1.84 o                         
   9   7   5         35.83         34.96         1.31 o                         
  10   7   5         14.66         13.13         1.37 o                         
  -4   8   5         86.46         84.89         2.69 o                         
  -3   8   5          4.52          1.58         0.66 o                         
  -2   8   5          2.89          2.59         0.72 o                         
  -1   8   5         67.08         67.73         1.75 o                         
   0   8   5          0.16          0.08         0.44 o                         
   1   8   5          0.42          0.39         0.41 o                         
   2   8   5         75.15         77.24         1.78 o                         
   3   8   5        729.13        740.94         6.53 o                         
   4   8   5        220.06        212.25         3.15 o                         
   5   8   5        173.61        179.82         2.80 o                         
   6   8   5          8.24          3.85         0.49 o                         
   7   8   5        133.52        134.48         2.40 o                         
   8   8   5         43.80         44.82         1.58 o                         
   9   8   5         13.94         15.91         1.08 o                         
  10   8   5          6.32          6.06         1.05 o                         
  -3   9   5         71.39         71.67         2.57 o                         
  -2   9   5         11.44         11.38         1.04 o                         
  -1   9   5          2.55          1.69         0.59 o                         
   0   9   5         22.59         21.44         1.25 o                         
   1   9   5         20.06         19.62         1.16 o                         
   2   9   5          8.88          7.44         0.75 o                         
   3   9   5         32.33         36.44         1.48 o                         
   4   9   5        236.83        241.35         3.30 o                         
   5   9   5          1.01          0.90         0.64 o                         
   6   9   5         16.14         16.56         1.05 o                         
   7   9   5         24.28         26.54         1.45 o                         
   8   9   5         17.16         18.17         1.18 o                         
   9   9   5         44.02         42.22         2.02 o                         
  -2  10   5          9.42          8.60         1.19 o                         
  -1  10   5         14.45         14.21         1.32 o                         
   0  10   5         33.67         39.55         2.17 o                         
   1  10   5         29.98         25.63         1.55 o                         
   2  10   5         95.58         94.27         2.45 o                         
   3  10   5          0.59          2.25         0.55 o                         
   4  10   5         68.58         67.62         1.84 o                         
   5  10   5        126.28        126.31         2.92 o                         
   6  10   5          0.23         -0.12         0.53 o                         
   7  10   5         68.74         71.65         2.29 o                         
   8  10   5          0.81          1.43         0.69 o                         
   9  10   5         22.82         21.27         1.49 o                         
  -1  11   5         79.42         75.37         3.09 o                         
   0  11   5        159.26        182.21         4.34 o                         
   1  11   5         14.16         15.12         1.66 o                         
   2  11   5        275.53        296.11         5.88 o                         
   3  11   5         75.07         71.93         2.49 o                         
   4  11   5         12.76         15.17         1.41 o                         
   5  11   5          6.77          8.49         1.18 o                         
   6  11   5          1.22          1.31         0.84 o                         
   7  11   5         12.33          8.62         1.10 o                         
   8  11   5         61.60         59.62         2.47 o                         
   1  12   5          2.74         -1.01         1.01 o                         
   2  12   5          3.22          6.94         1.33 o                         
   3  12   5        218.82        200.84         5.40 o                         
   4  12   5          4.98          3.57         1.06 o                         
   5  12   5          2.61          3.16         0.95 o                         
   6  12   5         11.83          6.11         0.97 o                         
   7  12   5         10.58          8.85         0.94 o                         
   4  13   5          0.26         -0.77         1.12 o                         
   5  13   5          5.26          9.41         2.62 o                         
  -4 -12   6          0.09         -0.87         0.87 o                         
  -3 -12   6        287.86        316.38         5.81 o                         
  -2 -12   6         81.80         84.62         4.20 o                         
  -1 -12   6         67.07         78.29         3.11 o                         
  -6 -11   6         43.08         51.84         5.68 o                         
  -5 -11   6          1.19         -0.77         0.77 o                         
  -4 -11   6          0.01         -0.68         0.83 o                         
  -3 -11   6         54.19         45.64         2.07 o                         
  -2 -11   6         29.93         32.04         1.95 o                         
  -1 -11   6          0.13          0.59         0.76 o                         
   0 -11   6         88.95        103.90         4.06 o                         
   1 -11   6        124.63        124.87         3.64 o                         
   2 -11   6         82.77         73.13         7.86 o                         
  -6 -10   6         86.16         99.46         3.99 o                         
  -5 -10   6          8.01          6.26         0.85 o                         
  -4 -10   6         12.72         16.29         1.51 o                         
  -3 -10   6         91.46         96.80         2.43 o                         
  -2 -10   6        117.58        127.70         2.85 o                         
  -1 -10   6         79.41         85.81         2.51 o                         
   0 -10   6         56.52         54.94         2.30 o                         
   1 -10   6          2.35          0.59         0.70 o                         
   2 -10   6          6.86          8.58         1.01 o                         
   3 -10   6         62.44         65.42         2.94 o                         
  -7  -9   6         38.73         40.11         2.83 o                         
  -6  -9   6         11.06         13.61         1.21 o                         
  -5  -9   6        279.02        295.99         4.77 o                         
  -4  -9   6          4.73          5.30         0.80 o                         
  -3  -9   6         25.31         28.37         1.22 o                         
  -2  -9   6         67.94         72.05         2.02 o                         
  -1  -9   6         30.78         35.14         1.47 o                         
   0  -9   6        111.95         99.00         2.33 o                         
   1  -9   6          5.74          2.57         0.83 o                         
   2  -9   6         45.35         43.35         2.00 o                         
   3  -9   6          9.77          7.37         1.07 o                         
   4  -9   6         19.35         19.85         1.71 o                         
  -7  -8   6        111.64        125.09         3.07 o                         
  -6  -8   6          8.82          5.67         1.43 o                         
  -5  -8   6         24.53         22.52         1.18 o                         
  -4  -8   6         21.81         22.25         1.14 o                         
  -3  -8   6          0.21         -0.29         0.33 o                         
  -2  -8   6        340.99        336.48         4.50 o                         
  -1  -8   6        108.84        101.80         2.10 o                         
   0  -8   6         11.68         12.42         0.82 o                         
   1  -8   6        328.31        312.87         4.56 o                         
   2  -8   6         29.85         28.46         1.39 o                         
   3  -8   6         27.85         25.66         1.56 o                         
   4  -8   6          4.72          3.21         0.80 o                         
   5  -8   6          7.29          4.19         1.29 o                         
  -8  -7   6          6.81          6.88         1.07 o                         
  -7  -7   6         18.48         15.03         1.03 o                         
  -6  -7   6         99.37        102.25         2.43 o                         
  -5  -7   6         76.48         64.27         1.77 o                         
  -4  -7   6         14.99         14.86         0.95 o                         
  -3  -7   6        112.29        109.03         1.91 o                         
  -2  -7   6         57.66         51.96         1.57 o                         
  -1  -7   6       1081.53       1079.61         8.32 o                         
   0  -7   6        409.98        404.68         4.36 o                         
   1  -7   6         17.63         15.91         0.94 o                         
   2  -7   6         44.43         39.46         1.39 o                         
   3  -7   6          2.49          2.04         0.54 o                         
   4  -7   6        260.73        271.39         4.51 o                         
   5  -7   6         57.97         63.63         2.32 o                         
   6  -7   6         59.52         67.90         2.60 o                         
  -8  -6   6          3.51          4.09         0.76 o                         
  -7  -6   6          0.14          1.88         0.66 o                         
  -6  -6   6          6.78          4.81         0.59 o                         
  -5  -6   6         99.16         98.98         2.07 o                         
  -4  -6   6         16.98         14.72         0.88 o                         
  -3  -6   6        675.52        649.68         5.73 o                         
  -2  -6   6       1863.86       1787.29        12.28 o                         
  -1  -6   6        508.84        505.08         4.71 o                         
   0  -6   6         39.83         35.45         1.23 o                         
   1  -6   6         53.99         49.83         1.36 o                         
   2  -6   6        247.43        244.43         3.03 o                         
   3  -6   6         21.14         22.95         1.00 o                         
   4  -6   6          7.72          5.02         0.64 o                         
   5  -6   6         34.07         34.99         1.54 o                         
   6  -6   6          0.54         -1.13         1.53 o                         
   7  -6   6         35.31         30.48         6.27 o                         
  -8  -5   6          0.17          0.69         0.53 o                         
  -7  -5   6          2.15          0.48         0.67 o                         
  -6  -5   6         59.84         54.42         1.65 o                         
  -5  -5   6         13.98          7.19         0.54 o                         
  -4  -5   6        116.48        111.44         1.90 o                         
  -3  -5   6          2.46          4.27         0.44 o                         
  -2  -5   6         45.74         42.20         1.16 o                         
  -1  -5   6          7.16          9.38         0.64 o                         
   0  -5   6         17.84         16.74         0.83 o                         
   1  -5   6        267.78        258.71         3.06 o                         
   2  -5   6          2.78          1.58         0.35 o                         
   3  -5   6        172.38        166.21         2.30 o                         
   4  -5   6         50.87         48.97         1.39 o                         
   5  -5   6          9.31          7.47         0.59 o                         
   6  -5   6         15.99         19.48         1.18 o                         
   7  -5   6          6.54          6.55         1.55 o                         
  -8  -4   6         17.30         22.38         1.12 o                         
  -7  -4   6          0.32          0.51         0.39 o                         
  -6  -4   6        209.29        196.97         2.86 o                         
  -5  -4   6         21.61         17.78         0.81 o                         
  -4  -4   6        218.50        207.85         2.42 o                         
  -3  -4   6         15.57         18.76         0.77 o                         
  -2  -4   6         24.00         15.22         0.68 o                         
  -1  -4   6          2.64          3.31         0.40 o                         
   0  -4   6         11.89          8.46         0.58 o                         
   1  -4   6         17.61         11.41         0.67 o                         
   2  -4   6        552.78        560.96         4.65 o                         
   3  -4   6          6.82          4.55         0.44 o                         
   4  -4   6        194.62        190.60         2.50 o                         
   5  -4   6          0.58          0.20         0.29 o                         
   6  -4   6          0.43          0.66         0.42 o                         
   7  -4   6          1.82          2.48         0.69 o                         
   8  -4   6         76.75         86.08         2.98 o                         
  -8  -3   6         12.37         12.15         1.11 o                         
  -7  -3   6         46.47         57.52         1.57 o                         
  -6  -3   6          8.38         12.17         0.76 o                         
  -5  -3   6        124.55        110.70         1.96 o                         
  -4  -3   6          2.23          0.09         0.23 o                         
  -3  -3   6         38.99         48.89         1.09 o                         
  -2  -3   6         44.91         54.63         1.10 o                         
  -1  -3   6        265.41        291.46         2.80 o                         
   0  -3   6        111.60        121.99         1.65 o                         
   1  -3   6         83.17        108.71         1.75 o                         
   2  -3   6          9.59          8.61         0.57 o                         
   3  -3   6         16.23         15.63         0.73 o                         
   4  -3   6        395.63        381.65         3.63 o                         
   5  -3   6        256.88        263.94         2.93 o                         
   6  -3   6         59.87         66.97         1.67 o                         
   7  -3   6         56.65         62.92         1.93 o                         
   8  -3   6         76.04         84.57         3.81 o                         
  -8  -2   6         18.00         15.07         1.34 o                         
  -7  -2   6         12.62         13.04         0.78 o                         
  -6  -2   6          6.05          7.76         0.63 o                         
  -5  -2   6          0.04         -0.32         0.32 o                         
  -4  -2   6         22.67         24.63         0.88 o                         
  -3  -2   6        192.56        199.00         2.26 o                         
  -2  -2   6        307.38        355.84         3.09 o                         
  -1  -2   6         58.43         66.28         1.11 o                         
   0  -2   6        125.43        137.13         1.80 o                         
   1  -2   6        590.74        650.63         4.85 o                         
   2  -2   6        165.20        187.50         2.18 o                         
   3  -2   6          0.06         -0.11         0.23 o                         
   4  -2   6         65.53         59.91         1.29 o                         
   5  -2   6        280.57        270.24         2.94 o                         
   6  -2   6          2.31          1.80         0.51 o                         
   7  -2   6          0.00         -0.16         0.38 o                         
   8  -2   6          3.10          2.25         0.66 o                         
   9  -2   6         44.94         55.56         2.11 o                         
  -8  -1   6         19.91         23.46         1.41 o                         
  -7  -1   6          0.06         -0.43         0.43 o                         
  -6  -1   6          8.06          7.63         0.64 o                         
  -5  -1   6          2.92          1.39         0.41 o                         
  -4  -1   6        294.90        290.66         2.96 o                         
  -3  -1   6        275.10        272.53         2.97 o                         
  -2  -1   6          0.85          1.19         0.23 o                         
  -1  -1   6        189.64        225.53         2.41 o                         
   0  -1   6         55.09         62.70         1.07 o                         
   1  -1   6        254.42        245.81         2.47 o                         
   2  -1   6         47.91         37.56         0.80 o                         
   3  -1   6        202.27        215.78         2.44 o                         
   4  -1   6         97.79         87.09         1.46 o                         
   5  -1   6        588.09        604.08         5.29 o                         
   6  -1   6          0.09          0.22         0.35 o                         
   7  -1   6         12.95         12.19         0.71 o                         
   8  -1   6          0.86          1.03         0.85 o                         
   9  -1   6          2.95          3.13         0.47 o                         
  -7   0   6          3.33          2.68         0.58 o                         
  -6   0   6         98.83         99.39         1.91 o                         
  -5   0   6         17.39         18.36         0.92 o                         
  -4   0   6        126.66        124.44         1.94 o                         
  -3   0   6          7.01          7.01         0.51 o                         
  -2   0   6        489.35        473.65         3.90 o                         
  -1   0   6         17.25         25.40         0.74 o                         
   0   0   6         89.66        101.47         1.47 o                         
   1   0   6        361.50        349.52         2.90 o                         
   2   0   6        602.77        664.47         4.65 o                         
   3   0   6        121.04        145.69         1.74 o                         
   4   0   6          9.40          9.06         0.49 o                         
   5   0   6        262.51        260.69         2.87 o                         
   6   0   6        269.66        313.36         3.29 o                         
   7   0   6          3.50          2.05         0.29 o                         
   8   0   6         41.19         43.21         1.41 o                         
   9   0   6         27.44         30.69         1.19 o                         
  -7   1   6         78.47         85.37         2.13 o                         
  -6   1   6          1.32          0.82         0.48 o                         
  -5   1   6        354.56        366.18         4.06 o                         
  -4   1   6         21.66         22.09         0.88 o                         
  -3   1   6          0.09          0.12         0.25 o                         
  -2   1   6          5.21         12.53         0.55 o                         
  -1   1   6        115.24        133.95         1.65 o                         
   0   1   6        269.92        292.53         2.79 o                         
   1   1   6         83.28         75.79         1.15 o                         
   2   1   6        573.13        552.85         4.00 o                         
   3   1   6          5.27          5.64         0.38 o                         
   4   1   6        110.21        112.91         1.57 o                         
   5   1   6         85.36         84.97         1.46 o                         
   6   1   6        547.15        533.60         4.71 o                         
   7   1   6         43.89         43.30         1.11 o                         
   8   1   6          6.20          6.78         0.81 o                         
   9   1   6          0.02         -0.58         0.58 o                         
  -7   2   6          6.38          6.92         1.06 o                         
  -6   2   6         19.82         22.07         1.25 o                         
  -5   2   6         24.11         23.06         1.14 o                         
  -4   2   6         78.44         74.90         1.46 o                         
  -3   2   6         35.31         40.74         1.08 o                         
  -2   2   6        551.75        559.22         4.42 o                         
  -1   2   6        901.16        931.95         6.40 o                         
   0   2   6         14.61         16.71         0.67 o                         
   1   2   6        576.49        635.91         4.74 o                         
   2   2   6         19.23         15.71         0.61 o                         
   3   2   6         26.52         37.94         0.85 o                         
   4   2   6        403.09        394.12         3.19 o                         
   5   2   6         33.28         34.41         0.81 o                         
   6   2   6          3.17          3.00         0.31 o                         
   7   2   6         75.42         70.78         1.52 o                         
   8   2   6          1.49          0.62         0.30 o                         
   9   2   6         45.62         47.16         1.56 o                         
  10   2   6         59.47         71.51         2.80 o                         
  -6   3   6         11.73         10.99         1.10 o                         
  -5   3   6          4.66          2.70         0.64 o                         
  -4   3   6         34.67         30.90         1.23 o                         
  -3   3   6        139.13        124.23         2.03 o                         
  -2   3   6        174.14        174.41         2.25 o                         
  -1   3   6        207.39        229.82         2.71 o                         
   0   3   6         71.01         78.57         1.34 o                         
   1   3   6        527.14        552.29         4.57 o                         
   2   3   6        576.95        640.17         4.92 o                         
   3   3   6         43.63         47.44         0.95 o                         
   4   3   6        317.69        320.72         2.95 o                         
   5   3   6        148.51        136.75         1.71 o                         
   6   3   6        341.74        360.22         3.66 o                         
   7   3   6        203.44        205.64         2.39 o                         
   8   3   6         80.22         80.44         1.58 o                         
   9   3   6         48.69         50.56         1.83 o                         
  10   3   6          0.03         -0.11         0.55 o                         
  -6   4   6         33.64         33.41         2.04 o                         
  -5   4   6          0.04         -0.46         0.46 o                         
  -4   4   6         40.36         36.75         1.30 o                         
  -3   4   6          3.13          0.32         0.35 o                         
  -2   4   6         72.78         92.60         1.75 o                         
  -1   4   6         44.25         49.38         1.24 o                         
   0   4   6         74.20         63.37         1.38 o                         
   1   4   6        255.97        278.24         3.11 o                         
   2   4   6         33.89         43.71         1.07 o                         
   3   4   6          0.72          1.26         0.27 o                         
   4   4   6        164.35        172.30         2.14 o                         
   5   4   6          8.48          8.43         0.52 o                         
   6   4   6        322.82        320.18         3.38 o                         
   7   4   6        163.68        154.63         1.94 o                         
   8   4   6         70.85         73.93         1.50 o                         
   9   4   6          3.19          3.24         0.49 o                         
  10   4   6         50.36         50.39         2.08 o                         
  -5   5   6          6.66          4.33         0.98 o                         
  -4   5   6         47.67         46.63         1.80 o                         
  -3   5   6        148.10        138.85         2.28 o                         
  -2   5   6        130.61        116.18         1.95 o                         
  -1   5   6         35.32         32.20         1.13 o                         
   0   5   6         65.37         72.36         1.53 o                         
   1   5   6        296.04        296.83         3.29 o                         
   2   5   6        143.63        164.14         2.35 o                         
   3   5   6        151.24        156.28         2.55 o                         
   4   5   6          5.80          6.62         0.54 o                         
   5   5   6          0.00          0.32         0.26 o                         
   6   5   6        202.07        192.75         2.50 o                         
   7   5   6         69.19         67.73         1.36 o                         
   8   5   6          0.50         -0.17         0.28 o                         
   9   5   6          2.26          1.81         0.37 o                         
  10   5   6          0.02          0.73         1.38 o                         
  -5   6   6          0.06         -0.40         0.54 o                         
  -4   6   6         70.33         66.46         2.29 o                         
  -3   6   6          0.32          0.32         0.64 o                         
  -2   6   6        142.70        127.43         2.22 o                         
  -1   6   6         59.46         44.55         1.46 o                         
   0   6   6        248.44        242.69         2.96 o                         
   1   6   6        496.19        470.86         4.52 o                         
   2   6   6        246.95        248.27         2.97 o                         
   3   6   6         19.13         27.77         1.01 o                         
   4   6   6          4.67          3.05         0.44 o                         
   5   6   6        212.70        219.54         2.85 o                         
   6   6   6          4.30          4.41         0.51 o                         
   7   6   6          9.08          8.42         0.62 o                         
   8   6   6         69.11         65.94         1.43 o                         
   9   6   6         26.13         32.53         1.78 o                         
  10   6   6          7.35          5.09         1.03 o                         
  -4   7   6        108.22         98.47         2.55 o                         
  -3   7   6         78.53         74.79         2.95 o                         
  -2   7   6         24.45         23.15         1.18 o                         
  -1   7   6          5.99          1.81         0.48 o                         
   0   7   6         13.50          9.24         0.73 o                         
   1   7   6        120.73        127.52         2.24 o                         
   2   7   6        288.27        273.00         3.42 o                         
   3   7   6         57.07         61.16         1.48 o                         
   4   7   6         10.48          8.67         0.72 o                         
   5   7   6        114.43        114.23         2.08 o                         
   6   7   6        196.18        206.07         2.97 o                         
   7   7   6         70.28         67.55         1.55 o                         
   8   7   6        199.12        209.71         3.13 o                         
   9   7   6        146.21        142.15         2.79 o                         
  10   7   6         44.11         43.43         1.58 o                         
  -3   8   6          0.57          1.14         0.73 o                         
  -2   8   6         75.72         74.40         2.29 o                         
  -1   8   6        133.54        131.18         2.83 o                         
   0   8   6         49.61         53.27         1.61 o                         
   1   8   6        321.59        316.03         3.92 o                         
   2   8   6        402.94        393.39         4.42 o                         
   3   8   6        103.38         95.78         1.98 o                         
   4   8   6        104.88         96.69         1.76 o                         
   5   8   6        183.59        178.40         3.03 o                         
   6   8   6         46.59         41.89         1.29 o                         
   7   8   6          0.18         -0.28         0.41 o                         
   8   8   6        207.18        216.92         3.32 o                         
   9   8   6         22.46         19.71         1.27 o                         
  -3   9   6         24.83         23.26         1.54 o                         
  -2   9   6          8.69          5.23         0.84 o                         
  -1   9   6         12.82         10.98         1.05 o                         
   0   9   6         18.17         19.32         1.23 o                         
   1   9   6         21.17         20.15         1.23 o                         
   2   9   6          0.85          0.10         0.46 o                         
   3   9   6         82.20         93.03         2.10 o                         
   4   9   6         53.14         50.69         1.53 o                         
   5   9   6        210.92        212.98         3.37 o                         
   6   9   6          0.71          0.93         0.54 o                         
   7   9   6          0.27         -0.24         0.45 o                         
   8   9   6         83.41         86.94         2.25 o                         
   9   9   6         65.87         66.85         2.90 o                         
  -2  10   6          0.66          0.49         1.77 o                         
  -1  10   6         67.99         73.43         3.06 o                         
   0  10   6          0.52          1.60         0.82 o                         
   1  10   6          0.54         -0.64         0.80 o                         
   2  10   6        110.68        104.09         2.78 o                         
   3  10   6        479.32        484.91         6.06 o                         
   4  10   6         24.08         22.02         1.25 o                         
   5  10   6          7.97          9.25         1.27 o                         
   6  10   6         57.21         50.05         2.08 o                         
   7  10   6          7.73          8.49         1.26 o                         
   8  10   6          1.63          0.67         0.63 o                         
   9  10   6          3.14          3.11         0.93 o                         
   0  11   6          9.85         14.13         1.50 o                         
   1  11   6          9.64         13.50         1.64 o                         
   2  11   6        229.92        233.96         5.73 o                         
   3  11   6        469.13        470.35         7.81 o                         
   4  11   6         38.60         36.16         1.78 o                         
   5  11   6         31.64         29.12         1.98 o                         
   6  11   6         18.58         18.16         1.36 o                         
   7  11   6          0.49          0.07         0.55 o                         
   8  11   6         17.98         19.01         1.51 o                         
   1  12   6        139.00        183.34        11.76 o                         
   2  12   6         39.07         37.32         2.82 o                         
   3  12   6         48.90         48.98         2.82 o                         
   4  12   6         24.17         25.19         2.48 o                         
   5  12   6         19.34         17.47         1.71 o                         
   6  12   6         57.75         50.85         2.49 o                         
   7  12   6         65.90         61.67         3.18 o                         
  -5 -11   7          3.49          2.78         0.93 o                         
  -4 -11   7         61.02         68.75         3.31 o                         
  -3 -11   7         12.87         13.84         1.62 o                         
  -2 -11   7         17.18         14.30         1.35 o                         
  -1 -11   7          5.62          6.02         1.14 o                         
   0 -11   7         32.54         32.59         2.40 o                         
   1 -11   7         21.91         19.69         1.68 o                         
  -6 -10   7         50.54         42.50         2.71 o                         
  -5 -10   7          9.01         10.64         1.15 o                         
  -4 -10   7          3.58          1.85         1.16 o                         
  -3 -10   7        310.66        352.80         6.28 o                         
  -2 -10   7        308.82        322.71         6.54 o                         
  -1 -10   7          0.73          0.42         0.56 o                         
   0 -10   7        172.84        186.73         6.37 o                         
   1 -10   7          0.25         -0.56         0.72 o                         
   2 -10   7         64.31         59.01         2.51 o                         
   3 -10   7          1.63          1.99         0.72 o                         
  -6  -9   7          0.02         -0.47         0.47 o                         
  -5  -9   7         54.11         50.02         2.06 o                         
  -4  -9   7          4.19          4.63         0.75 o                         
  -3  -9   7         49.32         50.60         1.74 o                         
  -2  -9   7        276.63        269.38         3.98 o                         
  -1  -9   7        307.88        296.98         4.43 o                         
   0  -9   7        113.17        121.48         2.76 o                         
   1  -9   7          0.08          0.30         0.61 o                         
   2  -9   7         47.97         48.93         2.07 o                         
   3  -9   7         63.05         72.20         2.51 o                         
   4  -9   7         24.09         22.04         1.79 o                         
  -7  -8   7          1.11          0.80         0.66 o                         
  -6  -8   7          1.26         -0.82         0.82 o                         
  -5  -8   7         79.02         74.87         2.11 o                         
  -4  -8   7         11.89         11.87         0.97 o                         
  -3  -8   7         36.13         31.81         1.27 o                         
  -2  -8   7        370.14        370.35         4.63 o                         
  -1  -8   7         20.97         19.14         1.09 o                         
   0  -8   7        124.19        119.42         2.38 o                         
   1  -8   7          0.02         -0.46         0.46 o                         
   2  -8   7         32.38         31.46         1.48 o                         
   3  -8   7         49.16         48.45         1.95 o                         
   4  -8   7         29.06         26.57         1.69 o                         
   5  -8   7          9.81          7.60         1.05 o                         
  -7  -7   7          0.44          3.97         0.79 o                         
  -6  -7   7        278.28        304.48         6.01 o                         
  -5  -7   7         22.54         17.55         1.08 o                         
  -4  -7   7         61.05         57.12         1.67 o                         
  -3  -7   7          0.00         -0.06         0.34 o                         
  -2  -7   7        104.02        106.96         2.06 o                         
  -1  -7   7        332.92        323.13         3.94 o                         
   0  -7   7         13.32         11.82         0.82 o                         
   1  -7   7        133.87        138.11         2.37 o                         
   2  -7   7        264.92        263.54         3.40 o                         
   3  -7   7          4.88          3.95         0.51 o                         
   4  -7   7         14.03         18.56         1.32 o                         
   5  -7   7          0.37         -0.69         0.69 o                         
   6  -7   7         87.07         89.55         3.19 o                         
  -7  -6   7          3.11          1.13         0.92 o                         
  -6  -6   7         65.51         56.87         1.71 o                         
  -5  -6   7         40.06         38.42         1.55 o                         
  -4  -6   7        124.37        115.44         2.15 o                         
  -3  -6   7        184.57        195.59         2.66 o                         
  -2  -6   7         54.49         50.77         1.40 o                         
  -1  -6   7         94.21         91.38         1.97 o                         
   0  -6   7       1070.68       1033.66         8.19 o                         
   1  -6   7         18.87         17.28         0.94 o                         
   2  -6   7         18.07         17.78         0.94 o                         
   3  -6   7         22.34         22.67         1.10 o                         
   4  -6   7         36.87         36.06         1.32 o                         
   5  -6   7         24.00         25.15         1.37 o                         
   6  -6   7          0.25         -0.07         0.55 o                         
  -8  -5   7         23.26         27.37         2.68 o                         
  -7  -5   7         14.23         10.86         1.01 o                         
  -6  -5   7          1.66          0.22         0.60 o                         
  -5  -5   7         49.88         43.96         1.30 o                         
  -4  -5   7         28.25         26.40         1.12 o                         
  -3  -5   7         55.64         66.87         1.53 o                         
  -2  -5   7        560.96        526.65         4.90 o                         
  -1  -5   7         17.70         18.18         0.90 o                         
   0  -5   7         42.79         42.36         1.24 o                         
   1  -5   7         13.38         12.22         0.77 o                         
   2  -5   7        270.43        273.96         3.15 o                         
   3  -5   7         13.24         11.86         0.74 o                         
   4  -5   7         61.90         59.24         1.57 o                         
   5  -5   7         49.23         55.10         1.56 o                         
   6  -5   7         43.91         40.87         1.65 o                         
   7  -5   7         81.30         90.89         2.78 o                         
  -8  -4   7         25.07         30.87         2.40 o                         
  -7  -4   7          0.90          0.93         0.46 o                         
  -6  -4   7         43.72         36.13         1.34 o                         
  -5  -4   7        112.33         89.20         1.51 o                         
  -4  -4   7         56.08         46.05         1.16 o                         
  -3  -4   7        254.79        232.33         2.73 o                         
  -2  -4   7          5.53          8.18         0.56 o                         
  -1  -4   7         95.35         96.86         1.69 o                         
   0  -4   7          1.87          0.86         0.30 o                         
   1  -4   7         10.00          5.80         0.52 o                         
   2  -4   7        186.52        175.50         2.38 o                         
   3  -4   7         20.60         17.91         0.86 o                         
   4  -4   7        457.97        438.10         4.27 o                         
   5  -4   7        442.13        443.71         5.76 o                         
   6  -4   7          0.47         -0.67         0.72 o                         
   7  -4   7          0.00         -0.49         0.49 o                         
   8  -4   7          1.65          0.88         0.99 o                         
  -8  -3   7          3.68          2.46         1.59 o                         
  -7  -3   7        191.35        203.41         3.23 o                         
  -6  -3   7          7.50          5.27         0.60 o                         
  -5  -3   7          0.03         -0.33         0.33 o                         
  -4  -3   7        258.22        201.60         2.58 o                         
  -3  -3   7         95.00        116.80         1.73 o                         
  -2  -3   7         29.56         28.28         0.88 o                         
  -1  -3   7        447.73        443.76         3.86 o                         
   0  -3   7       1040.46       1012.27         7.89 o                         
   1  -3   7        648.66        665.73         5.46 o                         
   2  -3   7         71.64         67.02         1.37 o                         
   3  -3   7          0.90          0.60         0.29 o                         
   4  -3   7         24.22         27.06         0.89 o                         
   5  -3   7         64.56         61.98         1.39 o                         
   6  -3   7          0.56          0.50         0.50 o                         
   7  -3   7          5.25          5.73         0.76 o                         
   8  -3   7          0.06         -0.10         0.67 o                         
  -7  -2   7          0.02          1.24         0.48 o                         
  -6  -2   7          1.87          0.77         0.45 o                         
  -5  -2   7         35.64         23.56         1.06 o                         
  -4  -2   7         42.43         30.66         1.04 o                         
  -3  -2   7         48.81         45.13         1.05 o                         
  -2  -2   7         59.27         55.01         1.11 o                         
  -1  -2   7         96.04         90.75         1.40 o                         
   0  -2   7        875.52        884.77         6.23 o                         
   1  -2   7        159.21        181.02         2.10 o                         
   2  -2   7         96.73        104.10         1.52 o                         
   3  -2   7        148.74        150.68         1.92 o                         
   4  -2   7         60.31         55.65         1.34 o                         
   5  -2   7          8.98          4.39         0.45 o                         
   6  -2   7         11.22          7.89         0.68 o                         
   7  -2   7         27.88         33.47         1.23 o                         
   8  -2   7         10.34          7.91         0.65 o                         
  -7  -1   7         17.00         13.01         0.92 o                         
  -6  -1   7          0.05         -0.43         0.43 o                         
  -5  -1   7          0.00          0.06         0.37 o                         
  -4  -1   7        637.34        619.50         5.25 o                         
  -3  -1   7         72.38         70.56         1.51 o                         
  -2  -1   7         27.70         31.38         0.87 o                         
  -1  -1   7          0.26          0.19         0.24 o                         
   0  -1   7          0.10          1.02         0.24 o                         
   1  -1   7        333.37        361.56         3.19 o                         
   2  -1   7          2.47          2.23         0.29 o                         
   3  -1   7         18.87         16.55         0.53 o                         
   4  -1   7         32.03         36.41         1.02 o                         
   5  -1   7         26.95         27.98         0.92 o                         
   6  -1   7        311.44        301.04         3.45 o                         
   7  -1   7         37.86         47.99         1.30 o                         
   8  -1   7         47.16         52.33         1.42 o                         
   9  -1   7          1.45          0.92         0.78 o                         
  -7   0   7        126.22        139.77         2.78 o                         
  -6   0   7         47.84         53.10         1.80 o                         
  -5   0   7          4.17          4.45         0.56 o                         
  -4   0   7         98.73         94.82         1.72 o                         
  -3   0   7       1206.70       1190.65         8.51 o                         
  -2   0   7        147.90        143.38         1.79 o                         
  -1   0   7        124.63        137.31         1.88 o                         
   0   0   7         20.65         26.34         1.03 o                         
   1   0   7        850.42        895.94         6.29 o                         
   2   0   7        170.44        209.39         2.24 o                         
   3   0   7          2.49          5.22         0.38 o                         
   4   0   7         11.83          9.11         0.57 o                         
   5   0   7       2126.42       2092.96        13.82 o                         
   6   0   7          2.98          2.03         0.39 o                         
   7   0   7          1.57         15.36         1.22 o                         
   8   0   7          9.26          8.82         0.86 o                         
   9   0   7         54.99         66.00         1.88 o                         
  -7   1   7         29.14         30.09         2.01 o                         
  -6   1   7         24.49         23.85         1.39 o                         
  -5   1   7          8.09          7.42         0.71 o                         
  -4   1   7        227.93        235.10         3.10 o                         
  -3   1   7        221.74        214.44         2.65 o                         
  -2   1   7        180.07        174.80         2.14 o                         
  -1   1   7        102.87        121.25         1.67 o                         
   0   1   7         38.44         41.43         0.95 o                         
   1   1   7          2.84          2.55         0.32 o                         
   2   1   7        370.30        408.79         3.36 o                         
   3   1   7        280.76        316.61         3.23 o                         
   4   1   7        183.62        207.16         2.34 o                         
   5   1   7         91.08         93.51         1.51 o                         
   6   1   7        315.30        319.17         3.36 o                         
   7   1   7          3.76          1.88         0.42 o                         
   8   1   7          7.00          8.28         0.93 o                         
   9   1   7         34.88         41.69         1.93 o                         
  -6   2   7          0.60         -0.67         0.67 o                         
  -5   2   7         47.81         48.68         1.80 o                         
  -4   2   7        188.99        196.56         2.65 o                         
  -3   2   7        128.32        134.36         2.04 o                         
  -2   2   7        739.97        723.64         5.64 o                         
  -1   2   7        167.56        164.07         2.06 o                         
   0   2   7        542.50        598.87         4.69 o                         
   1   2   7        645.16        722.00         5.40 o                         
   2   2   7         49.02         59.71         1.15 o                         
   3   2   7        413.63        427.65         3.65 o                         
   4   2   7         11.27         12.92         0.58 o                         
   5   2   7        411.17        424.52         4.19 o                         
   6   2   7        144.48        145.65         2.18 o                         
   7   2   7         15.27         14.61         0.79 o                         
   8   2   7         62.42         65.11         1.95 o                         
   9   2   7         69.46         73.20         1.74 o                         
  10   2   7          6.37          3.19         1.22 o                         
  -6   3   7         41.07         41.60         2.04 o                         
  -5   3   7          0.52          0.10         0.54 o                         
  -4   3   7         35.29         29.98         1.20 o                         
  -3   3   7         54.00         58.72         1.47 o                         
  -2   3   7         18.03         17.87         0.83 o                         
  -1   3   7         94.13         99.37         1.75 o                         
   0   3   7          8.73          8.64         0.58 o                         
   1   3   7        426.19        445.56         4.03 o                         
   2   3   7          1.06          3.03         0.35 o                         
   3   3   7         43.72         46.87         1.00 o                         
   4   3   7         50.20         50.66         1.07 o                         
   5   3   7          3.63          5.02         0.39 o                         
   6   3   7         45.05         38.26         0.93 o                         
   7   3   7         43.24         42.48         1.11 o                         
   8   3   7         31.59         29.07         1.32 o                         
   9   3   7          0.23         -0.33         0.38 o                         
  10   3   7         44.02         37.48         2.30 o                         
  -6   4   7          1.70          2.47         1.29 o                         
  -5   4   7         22.93         28.60         1.98 o                         
  -4   4   7        336.04        327.04         4.26 o                         
  -3   4   7         57.67         50.35         1.47 o                         
  -2   4   7         69.00         77.20         1.59 o                         
  -1   4   7        278.03        283.22         3.24 o                         
   0   4   7          4.69          3.94         0.46 o                         
   1   4   7         54.71         47.04         1.15 o                         
   2   4   7        167.21        188.81         2.33 o                         
   3   4   7          2.87          1.89         0.32 o                         
   4   4   7        289.88        294.89         2.97 o                         
   5   4   7        142.68        142.27         1.82 o                         
   6   4   7         22.14         22.46         0.91 o                         
   7   4   7          0.81          0.15         0.26 o                         
   8   4   7        135.86        135.11         2.21 o                         
   9   4   7         17.12         13.06         1.04 o                         
  10   4   7          0.48          0.18         0.51 o                         
  -5   5   7          3.12          1.97         1.03 o                         
  -4   5   7        128.52        143.25         3.09 o                         
  -3   5   7          9.87          8.03         0.67 o                         
  -2   5   7          0.17         -0.38         0.38 o                         
  -1   5   7         73.17         76.53         1.79 o                         
   0   5   7         98.66        104.02         1.98 o                         
   1   5   7        136.82        147.58         2.25 o                         
   2   5   7         92.73        108.65         1.93 o                         
   3   5   7        226.47        226.30         2.76 o                         
   4   5   7        145.79        141.38         1.96 o                         
   5   5   7        287.70        301.81         3.30 o                         
   6   5   7         52.68         50.20         1.28 o                         
   7   5   7         77.27         78.03         1.59 o                         
   8   5   7        159.25        159.94         3.30 o                         
   9   5   7          6.51          7.39         0.64 o                         
  10   5   7          2.24          1.50         0.72 o                         
  -4   6   7        113.71        111.43         3.03 o                         
  -3   6   7         17.15         13.48         1.22 o                         
  -2   6   7        139.32        124.81         2.38 o                         
  -1   6   7          1.90         -0.10         0.32 o                         
   0   6   7        674.42        643.42         5.74 o                         
   1   6   7          3.48          6.58         0.62 o                         
   2   6   7          4.05          2.83         0.52 o                         
   3   6   7         56.19         54.51         1.35 o                         
   4   6   7          5.79          4.78         0.47 o                         
   5   6   7         10.97          8.62         0.64 o                         
   6   6   7          0.18         -0.41         0.41 o                         
   7   6   7        142.65        139.31         2.30 o                         
   8   6   7        109.88        106.61         1.93 o                         
   9   6   7          1.18         -0.52         0.55 o                         
  10   6   7          0.00         -0.45         0.45 o                         
  -4   7   7         37.62         36.89         1.99 o                         
  -3   7   7          0.91         -0.54         0.89 o                         
  -2   7   7          0.57         -0.09         0.51 o                         
  -1   7   7         88.23         76.68         1.84 o                         
   0   7   7          6.91          5.00         0.63 o                         
   1   7   7        309.16        311.49         3.73 o                         
   2   7   7         19.47         14.98         0.92 o                         
   3   7   7        180.37        165.92         2.56 o                         
   4   7   7         22.78         19.35         0.93 o                         
   5   7   7         26.69         26.52         1.15 o                         
   6   7   7          6.25          4.92         0.55 o                         
   7   7   7         66.92         64.38         1.65 o                         
   8   7   7         93.83         94.09         1.94 o                         
   9   7   7         36.94         38.74         1.66 o                         
  10   7   7         45.24         39.38         1.45 o                         
  -3   8   7          0.26         -0.35         1.11 o                         
  -2   8   7         25.28         22.76         1.47 o                         
  -1   8   7         57.39         60.00         2.09 o                         
   0   8   7          3.59          1.45         0.51 o                         
   1   8   7         14.15         12.40         0.88 o                         
   2   8   7         13.34          9.51         0.79 o                         
   3   8   7         60.38         50.69         1.62 o                         
   4   8   7        105.82        113.33         2.14 o                         
   5   8   7        366.37        357.24         4.32 o                         
   6   8   7        153.89        158.27         2.66 o                         
   7   8   7          2.25          2.33         0.52 o                         
   8   8   7         72.17         70.29         2.05 o                         
   9   8   7         10.84          8.90         1.18 o                         
  -2   9   7         34.51         31.47         1.87 o                         
  -1   9   7          3.05          0.07         0.76 o                         
   0   9   7          4.48          3.54         0.66 o                         
   1   9   7          3.22          2.40         0.64 o                         
   2   9   7         12.37         11.87         0.90 o                         
   3   9   7         11.63         10.11         0.90 o                         
   4   9   7        202.06        209.22         3.22 o                         
   5   9   7          2.01          4.06         0.67 o                         
   6   9   7          0.73          0.60         0.51 o                         
   7   9   7          8.69          9.40         0.95 o                         
   8   9   7         38.23         39.36         1.99 o                         
   9   9   7          8.21          8.13         0.92 o                         
  -1  10   7         34.50         32.62         2.01 o                         
   0  10   7         14.53         13.02         1.46 o                         
   1  10   7          0.75          0.25         0.65 o                         
   2  10   7          0.11         -0.46         0.57 o                         
   3  10   7          0.80         -0.22         0.97 o                         
   4  10   7          7.90          7.07         0.82 o                         
   5  10   7         69.68         70.55         2.35 o                         
   6  10   7        363.55        370.65         7.16 o                         
   7  10   7         99.33        107.51         3.48 o                         
   8  10   7         37.60         37.76         1.95 o                         
   0  11   7          5.04          4.09         1.07 o                         
   1  11   7         59.38         68.32         3.24 o                         
   2  11   7        114.06        133.19         4.42 o                         
   3  11   7          4.10          5.52         1.19 o                         
   4  11   7         11.74          9.12         1.08 o                         
   5  11   7          1.27          0.84         1.01 o                         
   6  11   7         16.92         16.74         1.46 o                         
   7  11   7          0.06         -0.66         0.66 o                         
   8  11   7         11.37          9.99         2.55 o                         
   2  12   7         16.82         17.02         2.71 o                         
   3  12   7         36.58         35.95         2.43 o                         
   4  12   7        175.87        206.35         5.84 o                         
   5  12   7          1.10         -0.99         1.25 o                         
   6  12   7         24.49         22.97         1.94 o                         
  -4 -11   8          2.65          7.26         2.19 o                         
  -3 -11   8         63.99         65.01         3.11 o                         
  -2 -11   8          0.01         -0.26         0.67 o                         
  -1 -11   8          3.88          2.89         0.98 o                         
   0 -11   8          3.83          2.71         1.37 o                         
  -5 -10   8          0.17         -0.64         0.64 o                         
  -4 -10   8        258.91        298.71         7.70 o                         
  -3 -10   8         48.51         53.06         2.59 o                         
  -2 -10   8         24.37         26.62         1.79 o                         
  -1 -10   8        137.46        161.97         4.28 o                         
   0 -10   8        110.36        116.30         3.44 o                         
   1 -10   8         11.65          8.75         1.14 o                         
   2 -10   8          4.81          0.64         0.99 o                         
  -6  -9   8          0.19         -0.73         0.73 o                         
  -5  -9   8          5.93          4.40         0.96 o                         
  -4  -9   8         26.61         26.75         1.64 o                         
  -3  -9   8         53.58         62.80         2.13 o                         
  -2  -9   8         80.30         92.97         2.55 o                         
  -1  -9   8         44.88         48.72         1.99 o                         
   0  -9   8        171.42        180.00         4.70 o                         
   1  -9   8         61.61         67.22         2.38 o                         
   2  -9   8         33.10         27.97         1.73 o                         
   3  -9   8          5.87          3.24         0.80 o                         
  -6  -8   8         21.39         21.60         1.60 o                         
  -5  -8   8         80.83         77.84         2.37 o                         
  -4  -8   8          4.87          4.52         0.82 o                         
  -3  -8   8        153.70        152.51         3.21 o                         
  -2  -8   8         40.69         43.61         1.91 o                         
  -1  -8   8         14.78         12.22         0.90 o                         
   0  -8   8         21.42         21.78         1.20 o                         
   1  -8   8        164.16        160.53         3.13 o                         
   2  -8   8         90.02         93.66         2.34 o                         
   3  -8   8         74.91         82.67         2.44 o                         
   4  -8   8          0.16         -0.98         0.98 o                         
  -7  -7   8        211.58        261.39         5.12 o                         
  -6  -7   8          6.78          4.48         0.76 o                         
  -5  -7   8          0.28          1.39         0.60 o                         
  -4  -7   8        143.11        138.63         2.77 o                         
  -3  -7   8         33.68         36.93         1.49 o                         
  -2  -7   8         25.63         25.64         1.25 o                         
  -1  -7   8         76.49         72.15         1.95 o                         
   0  -7   8        144.99        142.64         2.64 o                         
   1  -7   8         74.61         72.40         1.79 o                         
   2  -7   8        113.89        109.21         2.44 o                         
   3  -7   8          3.79          3.25         0.79 o                         
   4  -7   8          0.15         -0.26         0.57 o                         
   5  -7   8          8.74          7.29         0.91 o                         
  -7  -6   8          0.65          0.59         0.89 o                         
  -6  -6   8          0.58         -0.11         0.97 o                         
  -5  -6   8          3.10          3.10         0.61 o                         
  -4  -6   8        131.85        116.32         2.30 o                         
  -3  -6   8        422.30        387.85         4.29 o                         
  -2  -6   8        238.41        238.60         3.16 o                         
  -1  -6   8       1894.80       1830.05        12.77 o                         
   0  -6   8        609.83        616.70         5.82 o                         
   1  -6   8        383.82        381.30         4.22 o                         
   2  -6   8          0.00         -0.23         0.36 o                         
   3  -6   8          0.84          0.12         0.44 o                         
   4  -6   8        106.38        116.11         2.45 o                         
   5  -6   8          0.00         -0.07         0.68 o                         
   6  -6   8         26.20         24.24         1.42 o                         
  -7  -5   8         51.43         58.83         2.37 o                         
  -6  -5   8          1.89          0.05         0.66 o                         
  -5  -5   8          0.06          0.22         0.36 o                         
  -4  -5   8         31.71         35.74         1.29 o                         
  -3  -5   8         53.28         44.12         1.30 o                         
  -2  -5   8         75.59         77.59         1.65 o                         
  -1  -5   8        101.72         99.42         1.91 o                         
   0  -5   8          3.00          2.12         0.41 o                         
   1  -5   8        801.13        791.08         6.71 o                         
   2  -5   8          4.45          2.06         0.45 o                         
   3  -5   8          5.75          1.85         0.41 o                         
   4  -5   8         17.51         18.73         0.95 o                         
   5  -5   8        109.13        111.22         2.13 o                         
   6  -5   8         48.84         45.68         2.15 o                         
   7  -5   8        158.25        169.35         3.91 o                         
  -7  -4   8          2.14          2.64         0.74 o                         
  -6  -4   8          7.72          8.01         0.80 o                         
  -5  -4   8          5.27          2.38         0.45 o                         
  -4  -4   8        312.01        274.41         3.07 o                         
  -3  -4   8         51.64         51.28         1.27 o                         
  -2  -4   8         45.04         43.25         1.17 o                         
  -1  -4   8        230.78        230.20         2.85 o                         
   0  -4   8        188.59        176.71         2.51 o                         
   1  -4   8          2.25          0.86         0.32 o                         
   2  -4   8          6.41          4.27         0.52 o                         
   3  -4   8        200.13        178.50         2.47 o                         
   4  -4   8        204.51        198.38         2.67 o                         
   5  -4   8          2.95          0.69         0.41 o                         
   6  -4   8          1.48          1.15         0.61 o                         
   7  -4   8        173.43        186.67         4.49 o                         
  -7  -3   8         25.68         24.64         1.78 o                         
  -6  -3   8          1.91          0.40         0.45 o                         
  -5  -3   8          0.66         -0.17         0.44 o                         
  -4  -3   8         53.82         42.36         1.17 o                         
  -3  -3   8         11.69          8.03         0.58 o                         
  -2  -3   8          5.04          4.54         0.44 o                         
  -1  -3   8         16.98         10.47         0.61 o                         
   0  -3   8        329.33        333.74         3.46 o                         
   1  -3   8          1.96          1.44         0.33 o                         
   2  -3   8         44.24         38.90         1.19 o                         
   3  -3   8         73.68         59.96         1.39 o                         
   4  -3   8         58.53         66.48         1.33 o                         
   5  -3   8          0.72         -0.37         0.37 o                         
   6  -3   8          2.53          1.13         0.49 o                         
   7  -3   8         18.60         21.22         1.42 o                         
   8  -3   8          0.19          0.34         0.62 o                         
  -7  -2   8         79.81         87.62         2.63 o                         
  -6  -2   8          2.39          2.19         0.54 o                         
  -5  -2   8          0.36          0.41         0.37 o                         
  -4  -2   8        267.52        269.57         3.17 o                         
  -3  -2   8        301.89        271.14         2.99 o                         
  -2  -2   8        212.14        189.77         2.27 o                         
  -1  -2   8         15.71          8.00         0.53 o                         
   0  -2   8        289.09        305.82         3.11 o                         
   1  -2   8        381.68        402.25         3.68 o                         
   2  -2   8          0.07         -0.14         0.20 o                         
   3  -2   8         52.55         50.50         1.20 o                         
   4  -2   8          2.89          5.94         0.53 o                         
   5  -2   8        128.73        122.81         2.00 o                         
   6  -2   8          0.24         -0.05         0.51 o                         
   7  -2   8          3.90          3.34         0.57 o                         
   8  -2   8         25.09         24.30         1.39 o                         
  -7  -1   8        100.22        119.54         3.19 o                         
  -6  -1   8          1.78          1.82         0.60 o                         
  -5  -1   8         45.53         42.24         1.48 o                         
  -4  -1   8         31.24         25.74         1.14 o                         
  -3  -1   8          1.17          0.23         0.25 o                         
  -2  -1   8        162.50        163.40         2.10 o                         
  -1  -1   8        534.99        532.22         4.41 o                         
   0  -1   8        151.95        123.04         1.75 o                         
   1  -1   8         86.74         99.92         1.56 o                         
   2  -1   8          0.25          0.43         0.24 o                         
   3  -1   8         44.52         59.95         1.20 o                         
   4  -1   8          7.81          8.72         0.65 o                         
   5  -1   8          8.93          8.63         0.61 o                         
   6  -1   8        115.25        124.12         2.17 o                         
   7  -1   8         84.45         89.72         1.84 o                         
   8  -1   8          4.70          4.87         0.61 o                         
   9  -1   8         12.82         16.04         1.60 o                         
  -7   0   8          7.15          7.17         1.06 o                         
  -6   0   8         31.07         30.90         1.56 o                         
  -5   0   8         18.13         19.06         1.22 o                         
  -4   0   8        363.86        357.08         3.91 o                         
  -3   0   8         18.37         14.14         0.80 o                         
  -2   0   8         69.45         70.79         1.35 o                         
  -1   0   8          1.66          1.11         0.29 o                         
   0   0   8        411.38        434.86         3.79 o                         
   1   0   8        211.89        210.59         2.37 o                         
   2   0   8          1.21          1.02         0.26 o                         
   3   0   8         13.00         12.95         0.60 o                         
   4   0   8         25.26         32.77         1.06 o                         
   5   0   8        860.81        869.13         6.62 o                         
   6   0   8         13.62         15.95         0.86 o                         
   7   0   8         19.61         21.59         1.01 o                         
   8   0   8         44.25         45.27         1.37 o                         
   9   0   8          5.95          7.06         0.82 o                         
  -6   1   8         34.29         35.66         1.93 o                         
  -5   1   8        155.36        175.06         3.04 o                         
  -4   1   8         11.68         14.91         0.84 o                         
  -3   1   8         40.72         36.94         1.21 o                         
  -2   1   8         28.22         31.33         1.00 o                         
  -1   1   8         29.50         24.61         0.88 o                         
   0   1   8        169.03        163.59         2.13 o                         
   1   1   8        174.75        169.42         2.07 o                         
   2   1   8         10.94          8.38         0.54 o                         
   3   1   8          2.44          3.67         0.39 o                         
   4   1   8        292.16        328.35         3.20 o                         
   5   1   8        102.56         99.21         1.64 o                         
   6   1   8         75.30         74.63         1.54 o                         
   7   1   8         79.84         71.16         1.57 o                         
   8   1   8          9.75          6.64         0.58 o                         
   9   1   8          0.00          0.05         0.50 o                         
  -6   2   8          7.57          8.30         1.13 o                         
  -5   2   8          4.24          1.38         0.43 o                         
  -4   2   8          0.08         -0.26         0.39 o                         
  -3   2   8       1430.10       1445.09        10.25 o                         
  -2   2   8        319.42        302.63         3.17 o                         
  -1   2   8         41.62         44.85         1.14 o                         
   0   2   8        198.21        187.09         2.30 o                         
   1   2   8         88.04         85.26         1.73 o                         
   2   2   8          0.43          0.21         0.21 o                         
   3   2   8        327.85        336.87         3.19 o                         
   4   2   8        267.50        254.39         2.63 o                         
   5   2   8         32.34         27.32         0.88 o                         
   6   2   8         15.26         12.67         0.73 o                         
   7   2   8          1.25         -0.25         0.49 o                         
   8   2   8         57.85         57.02         1.98 o                         
   9   2   8          4.46          5.26         0.82 o                         
  -6   3   8          1.06         -1.10         1.10 o                         
  -5   3   8          0.00         -0.21         0.62 o                         
  -4   3   8          9.37          9.84         0.87 o                         
  -3   3   8         77.68         76.45         1.83 o                         
  -2   3   8          1.32          0.13         0.31 o                         
  -1   3   8         14.34         21.56         0.95 o                         
   0   3   8        325.98        330.77         3.37 o                         
   1   3   8          5.65          2.56         0.38 o                         
   2   3   8         14.91         15.08         0.70 o                         
   3   3   8        687.12        699.40         5.33 o                         
   4   3   8         11.13         14.63         0.71 o                         
   5   3   8        105.45        113.27         1.68 o                         
   6   3   8         20.56         19.01         0.82 o                         
   7   3   8        244.87        235.69         3.10 o                         
   8   3   8          0.07         -0.36         0.36 o                         
   9   3   8         97.80         98.39         2.25 o                         
  10   3   8          7.01          4.12         0.92 o                         
  -5   4   8         38.90         34.87         2.05 o                         
  -4   4   8         39.01         39.75         1.98 o                         
  -3   4   8         13.87         14.90         0.94 o                         
  -2   4   8         61.66         57.08         1.51 o                         
  -1   4   8        256.86        240.24         3.04 o                         
   0   4   8        182.04        206.77         2.73 o                         
   1   4   8          0.07          0.05         0.28 o                         
   2   4   8        150.73        164.76         2.23 o                         
   3   4   8        423.09        431.36         3.92 o                         
   4   4   8         28.57         34.03         1.00 o                         
   5   4   8        113.47        114.73         1.76 o                         
   6   4   8         37.19         35.48         1.03 o                         
   7   4   8         70.44         72.13         1.49 o                         
   8   4   8         14.25         13.40         0.54 o                         
   9   4   8          2.07          1.93         0.77 o                         
  10   4   8          0.01         -0.12         0.84 o                         
  -5   5   8         20.73         22.38         1.93 o                         
  -4   5   8          0.49         -0.59         0.59 o                         
  -3   5   8         66.34         63.58         2.22 o                         
  -2   5   8          3.07          0.86         0.45 o                         
  -1   5   8          6.41          2.47         0.50 o                         
   0   5   8         47.80         42.63         1.33 o                         
   1   5   8         22.07         24.13         1.05 o                         
   2   5   8         63.76         70.65         1.51 o                         
   3   5   8        346.61        359.32         3.68 o                         
   4   5   8        234.94        250.65         2.93 o                         
   5   5   8         13.39         12.53         0.75 o                         
   6   5   8         50.40         47.46         1.15 o                         
   7   5   8        133.13        130.47         2.14 o                         
   8   5   8         14.33         11.92         0.78 o                         
   9   5   8          0.02         -0.33         0.33 o                         
  10   5   8         17.26         22.06         2.01 o                         
  -4   6   8         60.67         58.12         2.60 o                         
  -3   6   8         75.33         74.23         2.43 o                         
  -2   6   8         32.93         27.82         1.48 o                         
  -1   6   8          1.96          2.15         0.50 o                         
   0   6   8        225.41        199.32         3.05 o                         
   1   6   8         29.07         24.84         1.15 o                         
   2   6   8        285.50        313.53         3.60 o                         
   3   6   8        347.11        326.66         3.74 o                         
   4   6   8        132.06        132.86         1.98 o                         
   5   6   8          0.20         -0.32         0.32 o                         
   6   6   8         13.62         11.55         0.70 o                         
   7   6   8         11.09         11.21         0.80 o                         
   8   6   8        125.40        122.31         2.86 o                         
   9   6   8          0.11         -0.61         0.61 o                         
  -3   7   8         14.52         11.49         1.28 o                         
  -2   7   8         17.51         19.34         1.48 o                         
  -1   7   8         30.75         27.67         1.58 o                         
   0   7   8         58.22         55.71         1.71 o                         
   1   7   8         36.57         26.55         1.36 o                         
   2   7   8         26.79         18.67         1.05 o                         
   3   7   8         48.99         55.66         1.49 o                         
   4   7   8        167.05        181.75         2.45 o                         
   5   7   8         26.59         21.80         1.09 o                         
   6   7   8         26.28         26.15         1.26 o                         
   7   7   8         14.86         13.51         0.97 o                         
   8   7   8          5.80          5.22         0.73 o                         
   9   7   8         11.88          9.43         0.81 o                         
  -2   8   8         23.10         28.09         2.01 o                         
  -1   8   8         36.46         39.75         2.23 o                         
   0   8   8        156.40        152.53         3.15 o                         
   1   8   8        105.77        105.11         2.21 o                         
   2   8   8          5.47          4.48         0.60 o                         
   3   8   8        162.22        165.70         3.12 o                         
   4   8   8         96.97         95.07         1.78 o                         
   5   8   8        255.16        247.19         3.44 o                         
   6   8   8         57.35         59.96         1.68 o                         
   7   8   8        115.07        117.30         2.62 o                         
   8   8   8          0.04         -0.14         0.50 o                         
   9   8   8         92.89         88.40         2.35 o                         
  -1   9   8         44.28         42.14         2.33 o                         
   0   9   8          0.19          0.18         0.74 o                         
   1   9   8         15.15         14.38         1.27 o                         
   2   9   8         13.31         14.23         1.23 o                         
   3   9   8          0.66         -0.58         0.58 o                         
   4   9   8        256.20        268.71         4.19 o                         
   5   9   8         36.80         35.74         1.83 o                         
   6   9   8          4.55          2.46         0.79 o                         
   7   9   8         12.10         15.44         1.34 o                         
   8   9   8         28.87         30.24         1.69 o                         
   9   9   8         48.21         44.59         2.64 o                         
   0  10   8         29.94         24.72         1.77 o                         
   1  10   8         43.86         39.98         2.36 o                         
   2  10   8          0.61         -0.60         0.68 o                         
   3  10   8         28.67         27.23         2.01 o                         
   4  10   8          7.67          6.99         1.01 o                         
   5  10   8        123.76        128.74         3.40 o                         
   6  10   8         38.60         37.03         1.88 o                         
   7  10   8         36.67         33.75         2.32 o                         
   8  10   8         16.87         16.47         1.45 o                         
   1  11   8         89.82        111.17         4.70 o                         
   2  11   8          0.86          0.93         1.15 o                         
   3  11   8          6.12          3.93         1.43 o                         
   4  11   8          0.49          1.39         0.96 o                         
   5  11   8          5.65          3.64         1.13 o                         
   6  11   8          5.94          6.15         1.67 o                         
   7  11   8          4.21          1.12         1.00 o                         
   4  12   8          0.09         -0.51         2.65 o                         
   5  12   8         57.58         51.41        13.12 o                         
  -4 -10   9          5.69          7.29         1.32 o                         
  -3 -10   9          0.14          2.29         0.98 o                         
  -2 -10   9         79.42         93.11         2.89 o                         
  -1 -10   9        227.00        250.81         5.10 o                         
   0 -10   9          1.55          0.80         0.79 o                         
   1 -10   9        115.00        114.07         3.51 o                         
  -5  -9   9          5.71          5.54         1.02 o                         
  -4  -9   9         40.95         40.92         2.29 o                         
  -3  -9   9         25.54         26.80         2.01 o                         
  -2  -9   9          0.66         -0.84         0.84 o                         
  -1  -9   9          2.14         -0.45         0.79 o                         
   0  -9   9        153.76        157.48         3.59 o                         
   1  -9   9          6.91          7.88         1.18 o                         
   2  -9   9          2.32          0.76         0.90 o                         
   3  -9   9          0.98          3.31         1.06 o                         
  -6  -8   9         23.68         29.89         3.06 o                         
  -5  -8   9          2.01          0.29         0.65 o                         
  -4  -8   9         65.57         65.88         2.26 o                         
  -3  -8   9          3.35          0.08         0.52 o                         
  -2  -8   9          0.88          0.14         0.64 o                         
  -1  -8   9         70.89         73.60         2.22 o                         
   0  -8   9         30.77         29.50         1.73 o                         
   1  -8   9        274.17        279.38         5.22 o                         
   2  -8   9         25.07         25.22         1.65 o                         
   3  -8   9         44.25         43.44         1.83 o                         
   4  -8   9          7.31          7.31         0.95 o                         
  -6  -7   9          4.09          5.23         0.86 o                         
  -5  -7   9         44.42         45.07         2.17 o                         
  -4  -7   9         92.03        108.62         2.66 o                         
  -3  -7   9         30.01         32.25         1.47 o                         
  -2  -7   9         22.34         22.15         1.21 o                         
  -1  -7   9         86.45         86.57         2.19 o                         
   0  -7   9          0.08         -0.02         0.51 o                         
   1  -7   9        108.30        103.64         2.19 o                         
   2  -7   9        139.49        132.69         2.76 o                         
   3  -7   9         15.27         12.88         1.05 o                         
   4  -7   9          7.35          7.26         0.98 o                         
   5  -7   9         14.94         13.78         1.08 o                         
  -6  -6   9          3.77          4.19         0.77 o                         
  -5  -6   9         24.79         21.23         1.38 o                         
  -4  -6   9          3.79          0.43         0.61 o                         
  -3  -6   9         29.98         29.31         1.23 o                         
  -2  -6   9         37.34         33.17         1.34 o                         
  -1  -6   9          0.52          0.41         0.38 o                         
   0  -6   9         17.89         19.80         1.12 o                         
   1  -6   9         54.71         56.34         1.69 o                         
   2  -6   9        318.43        287.62         3.61 o                         
   3  -6   9         19.18         16.83         1.06 o                         
   4  -6   9         31.83         29.37         1.43 o                         
   5  -6   9        105.16        107.84         2.43 o                         
   6  -6   9          2.14          2.21         0.82 o                         
  -6  -5   9         39.81         53.23         2.27 o                         
  -5  -5   9         30.47         26.57         1.35 o                         
  -4  -5   9         28.02         24.07         1.20 o                         
  -3  -5   9         60.12         53.38         1.42 o                         
  -2  -5   9        151.40        153.34         2.66 o                         
  -1  -5   9        440.16        438.66         4.59 o                         
   0  -5   9        417.98        410.79         4.41 o                         
   1  -5   9          0.75          0.32         0.40 o                         
   2  -5   9         42.60         51.78         1.51 o                         
   3  -5   9          0.00         -0.35         0.53 o                         
   4  -5   9        115.27        122.10         2.33 o                         
   5  -5   9          2.46          1.81         0.57 o                         
   6  -5   9          2.08          1.43         0.65 o                         
   7  -5   9          6.90          6.74         2.22 o                         
  -6  -4   9          0.51          0.27         0.58 o                         
  -5  -4   9          0.66          0.96         0.46 o                         
  -4  -4   9        103.31         87.02         1.85 o                         
  -3  -4   9         24.05         24.28         1.09 o                         
  -2  -4   9         84.92         76.67         1.53 o                         
  -1  -4   9         14.08         11.75         0.74 o                         
   0  -4   9        213.65        215.92         2.90 o                         
   1  -4   9         46.04         41.45         1.32 o                         
   2  -4   9         15.41         18.00         0.94 o                         
   3  -4   9          0.45         -0.34         0.34 o                         
   4  -4   9          3.98          2.21         0.58 o                         
   5  -4   9          4.15          4.06         0.61 o                         
   6  -4   9          9.14          5.71         0.85 o                         
   7  -4   9         12.67         12.53         1.43 o                         
  -6  -3   9          3.18          5.25         1.18 o                         
  -5  -3   9        328.86        333.94         4.51 o                         
  -4  -3   9          0.14         -0.16         0.31 o                         
  -3  -3   9          0.00         -0.06         0.32 o                         
  -2  -3   9          1.70          0.35         0.34 o                         
  -1  -3   9         58.89         52.37         1.25 o                         
   0  -3   9        312.93        313.64         3.25 o                         
   1  -3   9         10.08          4.72         0.50 o                         
   2  -3   9         67.52         74.20         1.51 o                         
   3  -3   9         95.14        118.16         1.91 o                         
   4  -3   9          9.56          8.27         0.70 o                         
   5  -3   9         12.28          9.91         0.82 o                         
   6  -3   9         47.49         43.86         1.70 o                         
   7  -3   9          5.53          2.45         0.67 o                         
   8  -3   9          0.22         -0.59         0.59 o                         
  -6  -2   9         48.62         42.44         2.05 o                         
  -5  -2   9          0.44         -0.25         0.56 o                         
  -4  -2   9        142.90        115.69         2.15 o                         
  -3  -2   9        380.63        353.17         3.84 o                         
  -2  -2   9         41.91         40.60         1.12 o                         
  -1  -2   9        164.87        167.33         2.20 o                         
   0  -2   9         80.07         83.52         1.54 o                         
   1  -2   9         82.44         70.59         1.41 o                         
   2  -2   9          9.65          7.96         0.55 o                         
   3  -2   9        333.57        313.03         3.34 o                         
   4  -2   9         30.51         35.54         1.23 o                         
   5  -2   9         80.29         64.09         1.52 o                         
   6  -2   9          0.13         -0.37         0.37 o                         
   7  -2   9          0.07         -0.63         0.63 o                         
   8  -2   9          4.48          4.02         0.74 o                         
  -6  -1   9          3.13          1.10         0.68 o                         
  -5  -1   9          1.00          0.70         0.40 o                         
  -4  -1   9          3.80          1.49         0.43 o                         
  -3  -1   9        196.11        182.38         2.63 o                         
  -2  -1   9        241.29        239.31         2.76 o                         
  -1  -1   9         25.03         21.65         0.90 o                         
   0  -1   9        266.55        268.40         2.94 o                         
   1  -1   9          2.02          2.20         0.35 o                         
   2  -1   9        249.19        260.39         2.85 o                         
   3  -1   9         47.03         34.26         1.01 o                         
   4  -1   9          1.63          4.11         0.47 o                         
   5  -1   9          0.25         -0.14         0.41 o                         
   6  -1   9         10.44         11.30         0.79 o                         
   7  -1   9         32.95         34.54         1.39 o                         
   8  -1   9          5.06          6.76         0.73 o                         
  -6   0   9          0.36         -0.61         0.61 o                         
  -5   0   9        207.97        213.07         4.29 o                         
  -4   0   9          3.67          2.36         0.53 o                         
  -3   0   9          4.76          2.99         0.51 o                         
  -2   0   9        111.49        111.43         1.78 o                         
  -1   0   9        792.74        778.13         6.36 o                         
   0   0   9          6.57          8.03         0.57 o                         
   1   0   9         92.25         90.66         1.56 o                         
   2   0   9          0.04         -0.24         0.24 o                         
   3   0   9        694.96        708.69         5.79 o                         
   4   0   9         55.64         57.77         1.30 o                         
   5   0   9         30.79         27.71         1.17 o                         
   6   0   9          9.61          7.62         0.65 o                         
   7   0   9        231.27        211.61         2.97 o                         
   8   0   9        202.85        216.12         3.89 o                         
   9   0   9          7.79          8.49         1.45 o                         
  -6   1   9        185.20        218.96         4.75 o                         
  -5   1   9          3.94          0.38         0.44 o                         
  -4   1   9          7.25          8.20         0.72 o                         
  -3   1   9          9.30          8.67         0.70 o                         
  -2   1   9          9.25          9.74         0.66 o                         
  -1   1   9         23.42         25.18         1.00 o                         
   0   1   9         33.52         30.67         1.13 o                         
   1   1   9         79.23         75.17         1.45 o                         
   2   1   9         35.88         41.94         1.13 o                         
   3   1   9         48.29         53.24         1.22 o                         
   4   1   9          6.20          3.81         0.46 o                         
   5   1   9         18.80         17.33         0.94 o                         
   6   1   9         20.14         20.46         1.00 o                         
   7   1   9        117.28        111.19         2.10 o                         
   8   1   9          1.43          1.80         0.49 o                         
   9   1   9          8.29          6.38         1.06 o                         
  -5   2   9         82.23         93.32         3.07 o                         
  -4   2   9         89.49         96.41         2.42 o                         
  -3   2   9        395.59        395.95         4.47 o                         
  -2   2   9         38.30         35.27         1.17 o                         
  -1   2   9        900.20        894.53         6.79 o                         
   0   2   9        982.66        969.20         7.35 o                         
   1   2   9         10.36         12.81         0.70 o                         
   2   2   9         82.65         84.63         1.55 o                         
   3   2   9         16.15         24.71         0.91 o                         
   4   2   9         10.34         13.24         0.72 o                         
   5   2   9        137.59        140.77         2.67 o                         
   6   2   9        386.46        407.81         4.32 o                         
   7   2   9        112.17        108.32         2.08 o                         
   8   2   9          0.24          0.38         0.58 o                         
   9   2   9          0.00         -0.54         0.54 o                         
  -5   3   9          0.01         -0.46         0.95 o                         
  -4   3   9         13.54         13.25         1.36 o                         
  -3   3   9         77.33         80.18         2.06 o                         
  -2   3   9          0.36          1.00         0.37 o                         
  -1   3   9          4.96          3.53         0.48 o                         
   0   3   9          5.33          8.80         0.64 o                         
   1   3   9        174.57        169.03         2.31 o                         
   2   3   9          1.27          0.35         0.29 o                         
   3   3   9        472.32        501.83         4.36 o                         
   4   3   9         28.57         30.62         0.97 o                         
   5   3   9        175.05        173.69         2.22 o                         
   6   3   9        362.59        369.88         4.11 o                         
   7   3   9          3.58          1.96         0.44 o                         
   8   3   9         63.78         58.83         1.41 o                         
   9   3   9          3.48          3.01         0.62 o                         
  -5   4   9          9.25          9.72         1.42 o                         
  -4   4   9         72.90         86.25         2.54 o                         
  -3   4   9         68.76         67.77         2.23 o                         
  -2   4   9         64.15         52.04         1.49 o                         
  -1   4   9          0.01         -0.44         0.44 o                         
   0   4   9         12.07         10.88         0.74 o                         
   1   4   9         66.45         70.61         1.52 o                         
   2   4   9          1.41          2.46         0.43 o                         
   3   4   9          0.16         -0.17         0.31 o                         
   4   4   9        215.98        215.87         2.61 o                         
   5   4   9        232.06        238.02         2.70 o                         
   6   4   9        490.00        494.07         4.76 o                         
   7   4   9         32.37         28.90         1.29 o                         
   8   4   9          0.07         -0.42         0.42 o                         
   9   4   9          0.00         -0.57         0.57 o                         
  -4   5   9          4.99          2.95         0.83 o                         
  -3   5   9         84.40         96.75         2.90 o                         
  -2   5   9        185.47        172.91         3.40 o                         
  -1   5   9         39.55         35.86         1.43 o                         
   0   5   9          5.49          4.56         0.55 o                         
   1   5   9          7.67          9.08         0.70 o                         
   2   5   9          2.50          1.94         0.42 o                         
   3   5   9          3.10          3.74         0.45 o                         
   4   5   9         26.28         28.43         1.10 o                         
   5   5   9         79.77         83.07         1.60 o                         
   6   5   9         83.89         90.60         1.68 o                         
   7   5   9         67.32         66.11         1.56 o                         
   8   5   9         10.64          7.23         0.67 o                         
   9   5   9          1.60          0.10         0.58 o                         
  -3   6   9         43.84         44.77         2.22 o                         
  -2   6   9         37.23         34.89         1.94 o                         
  -1   6   9          9.03          4.90         0.74 o                         
   0   6   9          3.59          0.83         0.50 o                         
   1   6   9          8.81          9.85         0.80 o                         
   2   6   9        379.68        350.00         3.95 o                         
   3   6   9         11.85         12.38         0.79 o                         
   4   6   9          8.48          6.47         0.62 o                         
   5   6   9         90.44         98.73         2.07 o                         
   6   6   9          1.12          0.39         0.58 o                         
   7   6   9         84.71         84.46         1.96 o                         
   8   6   9          0.58          0.39         0.57 o                         
   9   6   9          2.39          2.40         0.65 o                         
  -3   7   9         28.12         24.57         2.16 o                         
  -2   7   9         14.63         13.34         1.14 o                         
  -1   7   9         53.90         54.85         2.18 o                         
   0   7   9        209.24        193.39         3.49 o                         
   1   7   9        128.69        112.77         2.69 o                         
   2   7   9        147.34        156.23         2.69 o                         
   3   7   9        103.25        106.56         2.07 o                         
   4   7   9        311.31        293.95         3.50 o                         
   5   7   9          0.19         -0.54         0.54 o                         
   6   7   9          0.11         -0.57         0.57 o                         
   7   7   9         16.51         14.80         0.99 o                         
   8   7   9          0.03         -0.46         0.46 o                         
   9   7   9         17.04         15.07         1.25 o                         
  -2   8   9          8.51          9.45         1.21 o                         
  -1   8   9         12.21         10.36         1.23 o                         
   0   8   9          5.96          5.72         1.11 o                         
   1   8   9         10.06          9.60         1.17 o                         
   2   8   9          8.65          8.06         0.79 o                         
   3   8   9         90.95         85.91         2.25 o                         
   4   8   9        153.33        140.95         2.43 o                         
   5   8   9         12.48         10.25         0.94 o                         
   6   8   9         11.14          8.46         0.80 o                         
   7   8   9          0.00         -0.61         0.61 o                         
   8   8   9          6.48          6.97         0.90 o                         
   9   8   9         36.80         37.95         1.95 o                         
  -1   9   9          0.01         -0.82         0.82 o                         
   0   9   9          1.81         -1.01         1.01 o                         
   1   9   9          3.29          3.26         1.12 o                         
   2   9   9          8.38          4.67         1.12 o                         
   3   9   9         37.96         43.49         2.07 o                         
   4   9   9          0.75          0.17         0.52 o                         
   5   9   9          1.64          0.86         0.74 o                         
   6   9   9         30.35         31.88         1.84 o                         
   7   9   9         38.93         38.56         2.10 o                         
   8   9   9         94.09         90.38         3.19 o                         
   1  10   9          8.13          7.68         1.46 o                         
   2  10   9          6.99          3.55         1.46 o                         
   3  10   9         21.53         17.52         1.73 o                         
   4  10   9          6.98          6.85         0.95 o                         
   5  10   9         20.84         21.53         2.08 o                         
   6  10   9         60.22         63.54         3.52 o                         
   7  10   9          7.66          7.40         1.32 o                         
   2  11   9         14.53         16.45         3.54 o                         
   3  11   9        140.80        156.40         5.18 o                         
   4  11   9         25.42         31.19         1.90 o                         
   5  11   9         10.54         11.71         1.56 o                         
   6  11   9          2.86          0.35         1.01 o                         
  -2 -10  10        225.17        249.87         5.01 o                         
  -1 -10  10         42.56         43.81         2.53 o                         
   0 -10  10         23.65         24.02         2.00 o                         
  -4  -9  10          2.37          0.84         0.84 o                         
  -3  -9  10          6.98          6.75         0.85 o                         
  -2  -9  10         40.41         45.08         2.25 o                         
  -1  -9  10         14.73         12.80         1.26 o                         
   0  -9  10          0.09         -0.36         0.81 o                         
   1  -9  10          5.27          1.65         1.02 o                         
   2  -9  10          5.50          2.20         0.95 o                         
  -5  -8  10        191.69        232.09         4.49 o                         
  -4  -8  10         28.19         31.78         1.80 o                         
  -3  -8  10         42.18         46.21         1.82 o                         
  -2  -8  10          0.13         -0.58         0.58 o                         
  -1  -8  10         11.27          9.61         1.24 o                         
   0  -8  10          1.63          1.55         0.75 o                         
   1  -8  10          9.82          9.73         1.14 o                         
   2  -8  10         64.84         74.35         2.42 o                         
   3  -8  10        162.89        161.16         4.18 o                         
  -5  -7  10          3.41          4.82         0.76 o                         
  -4  -7  10          7.44          8.84         0.94 o                         
  -3  -7  10          0.52          0.12         0.58 o                         
  -2  -7  10         15.79         14.43         1.19 o                         
  -1  -7  10         11.78         10.51         0.95 o                         
   0  -7  10         44.62         40.37         1.82 o                         
   1  -7  10         53.55         50.95         1.98 o                         
   2  -7  10         38.66         38.28         1.74 o                         
   3  -7  10          0.10         -0.36         0.64 o                         
   4  -7  10        114.43        118.21         2.72 o                         
   5  -7  10         14.50         17.29         3.51 o                         
  -6  -6  10        112.14        136.28         5.24 o                         
  -5  -6  10         37.75         40.23         1.94 o                         
  -4  -6  10          5.97          5.73         0.99 o                         
  -3  -6  10          7.08         10.02         0.88 o                         
  -2  -6  10        106.90        100.30         2.34 o                         
  -1  -6  10         97.47         93.32         2.06 o                         
   0  -6  10         39.31         37.33         1.60 o                         
   1  -6  10         15.07         13.79         0.92 o                         
   2  -6  10         44.02         49.14         2.32 o                         
   3  -6  10        130.96        128.79         2.70 o                         
   4  -6  10          3.45          2.18         1.01 o                         
   5  -6  10         36.70         43.15         2.06 o                         
  -6  -5  10         11.68         18.28         1.72 o                         
  -5  -5  10          5.16          6.95         0.79 o                         
  -4  -5  10         43.53         43.97         1.57 o                         
  -3  -5  10          1.72          1.29         0.53 o                         
  -2  -5  10          3.85          1.38         0.45 o                         
  -1  -5  10        220.97        195.30         2.84 o                         
   0  -5  10         23.59         21.93         1.12 o                         
   1  -5  10        541.38        532.29         5.58 o                         
   2  -5  10        133.80        133.57         2.45 o                         
   3  -5  10          2.63          3.00         0.57 o                         
   4  -5  10         26.62         24.36         1.24 o                         
   5  -5  10         16.75         20.07         1.83 o                         
   6  -5  10         58.57         69.13         2.12 o                         
  -6  -4  10         35.69         35.18         2.13 o                         
  -5  -4  10         54.01         62.23         1.91 o                         
  -4  -4  10          0.23         -0.19         0.49 o                         
  -3  -4  10          0.17          0.37         0.43 o                         
  -2  -4  10          1.73          1.54         0.44 o                         
  -1  -4  10        106.74        104.46         1.98 o                         
   0  -4  10         57.63         55.35         1.47 o                         
   1  -4  10          0.09          0.25         0.35 o                         
   2  -4  10          2.71          1.90         0.44 o                         
   3  -4  10        423.76        409.27         4.23 o                         
   4  -4  10         32.00         32.51         0.99 o                         
   5  -4  10         38.81         41.85         1.76 o                         
   6  -4  10         15.06         11.52         0.94 o                         
   7  -4  10         14.49         11.13         1.20 o                         
  -6  -3  10         38.46         37.14         1.83 o                         
  -5  -3  10         16.84          9.18         0.90 o                         
  -4  -3  10         20.00         23.42         1.09 o                         
  -3  -3  10         64.82         57.96         1.44 o                         
  -2  -3  10        120.69        102.85         1.90 o                         
  -1  -3  10        124.23        123.48         2.01 o                         
   0  -3  10        306.76        287.76         3.22 o                         
   1  -3  10          0.56         -0.33         0.33 o                         
   2  -3  10          0.80          0.50         0.35 o                         
   3  -3  10         77.65         66.21         1.54 o                         
   4  -3  10         42.74         36.83         1.37 o                         
   5  -3  10          1.60          0.36         0.68 o                         
   6  -3  10        104.38        108.23         2.85 o                         
   7  -3  10          9.23          7.60         1.10 o                         
  -6  -2  10         60.04         72.54         2.36 o                         
  -5  -2  10         10.44          8.23         0.80 o                         
  -4  -2  10         85.59         86.63         2.10 o                         
  -3  -2  10          2.81          1.31         0.37 o                         
  -2  -2  10         12.37         15.49         0.82 o                         
  -1  -2  10       1231.69       1200.84         8.62 o                         
   0  -2  10        645.40        614.95         5.29 o                         
   1  -2  10         37.15         34.49         1.19 o                         
   2  -2  10        534.50        533.23         4.78 o                         
   3  -2  10        127.31        117.72         1.97 o                         
   4  -2  10         22.44         15.94         0.97 o                         
   5  -2  10         23.80         23.02         1.14 o                         
   6  -2  10         21.88         23.54         1.10 o                         
   7  -2  10          0.86         -0.31         0.59 o                         
   8  -2  10         18.71         15.44         1.34 o                         
  -6  -1  10          3.90          1.14         1.34 o                         
  -5  -1  10         10.93         10.18         0.88 o                         
  -4  -1  10          0.09         -0.04         0.45 o                         
  -3  -1  10        101.40         97.33         1.73 o                         
  -2  -1  10        426.86        433.91         4.35 o                         
  -1  -1  10         37.64         43.23         1.43 o                         
   0  -1  10        116.21        109.51         2.09 o                         
   1  -1  10        167.50        170.48         2.41 o                         
   2  -1  10         20.50         18.18         0.86 o                         
   3  -1  10         37.14         44.37         1.20 o                         
   4  -1  10         61.81         51.83         1.44 o                         
   5  -1  10          4.49          2.49         0.49 o                         
   6  -1  10         26.73         29.74         1.39 o                         
   7  -1  10        137.07        125.85         2.51 o                         
   8  -1  10          0.20         -0.33         0.70 o                         
  -5   0  10         27.28         32.16         1.93 o                         
  -4   0  10         71.13         79.44         2.13 o                         
  -3   0  10          3.70          3.23         0.57 o                         
  -2   0  10         17.74         19.43         0.88 o                         
  -1   0  10         51.12         51.11         1.55 o                         
   0   0  10         50.35         51.99         1.27 o                         
   1   0  10         88.26         95.76         1.75 o                         
   2   0  10          5.81         10.47         0.67 o                         
   3   0  10        136.75        145.35         2.15 o                         
   4   0  10         72.12         71.30         1.57 o                         
   5   0  10        133.91        130.24         2.27 o                         
   6   0  10          9.33          7.00         0.61 o                         
   7   0  10         38.85         35.93         1.48 o                         
   8   0  10         47.06         44.73         1.76 o                         
  -5   1  10          7.22          6.46         0.79 o                         
  -4   1  10         45.61         51.33         1.75 o                         
  -3   1  10          4.73          1.42         0.49 o                         
  -2   1  10        102.11        106.58         1.95 o                         
  -1   1  10          0.29          0.93         0.38 o                         
   0   1  10        110.10        111.84         1.96 o                         
   1   1  10        200.61        206.58         2.78 o                         
   2   1  10        575.61        580.89         5.11 o                         
   3   1  10         26.82         24.24         1.00 o                         
   4   1  10          0.02         -0.29         0.29 o                         
   5   1  10         48.59         49.87         1.33 o                         
   6   1  10        216.50        217.47         3.01 o                         
   7   1  10         80.07         72.43         1.80 o                         
   8   1  10          7.03          8.08         0.92 o                         
   9   1  10         20.85         16.07         1.55 o                         
  -5   2  10          1.23         -0.59         0.59 o                         
  -4   2  10          0.28         -0.60         0.64 o                         
  -3   2  10        119.20        118.37         2.96 o                         
  -2   2  10        114.46        109.52         2.03 o                         
  -1   2  10        626.01        637.42         5.57 o                         
   0   2  10        361.05        372.61         3.95 o                         
   1   2  10          0.00          0.29         0.29 o                         
   2   2  10        469.05        457.67         4.48 o                         
   3   2  10        103.59        100.99         1.76 o                         
   4   2  10        206.11        203.07         2.68 o                         
   5   2  10         52.56         54.80         1.42 o                         
   6   2  10         64.71         57.03         1.51 o                         
   7   2  10          0.00          0.23         0.48 o                         
   8   2  10         44.11         49.60         2.19 o                         
   9   2  10         29.25         24.44         1.46 o                         
  -4   3  10          3.30          0.43         0.68 o                         
  -3   3  10         20.10         22.14         1.68 o                         
  -2   3  10         17.64         15.10         0.85 o                         
  -1   3  10        104.01        108.55         2.04 o                         
   0   3  10          0.15         -0.37         0.37 o                         
   1   3  10        108.29        111.63         1.94 o                         
   2   3  10         61.15         62.71         1.38 o                         
   3   3  10          0.70          1.23         0.32 o                         
   4   3  10        261.00        254.35         2.93 o                         
   5   3  10         45.69         40.57         1.14 o                         
   6   3  10         17.90         15.56         0.88 o                         
   7   3  10        106.47        108.72         2.22 o                         
   8   3  10         19.83         26.27         1.56 o                         
   9   3  10          3.87          3.41         0.60 o                         
  -4   4  10         89.94         92.66         2.75 o                         
  -3   4  10          9.47          6.37         1.15 o                         
  -2   4  10          0.47         -0.08         0.46 o                         
  -1   4  10          5.44          6.22         0.71 o                         
   0   4  10        179.86        179.03         2.83 o                         
   1   4  10          1.33          1.44         0.42 o                         
   2   4  10         51.01         43.83         1.30 o                         
   3   4  10         10.19         10.10         0.70 o                         
   4   4  10        121.48        120.41         1.91 o                         
   5   4  10          5.19          4.17         0.50 o                         
   6   4  10         59.64         58.45         1.35 o                         
   7   4  10         17.21         17.23         0.98 o                         
   8   4  10          9.63          9.75         1.44 o                         
   9   4  10         19.93         19.94         1.45 o                         
  -3   5  10          6.40          2.54         0.91 o                         
  -2   5  10         38.47         35.67         1.80 o                         
  -1   5  10          0.25         -0.36         0.61 o                         
   0   5  10         23.86         20.42         1.09 o                         
   1   5  10         66.71         60.38         1.60 o                         
   2   5  10         69.27         72.15         1.69 o                         
   3   5  10         10.62         11.80         0.74 o                         
   4   5  10          0.43         -0.36         0.36 o                         
   5   5  10          1.63          1.34         0.37 o                         
   6   5  10        149.20        154.42         2.31 o                         
   7   5  10         16.53         17.89         1.13 o                         
   8   5  10          2.71          0.02         0.91 o                         
   9   5  10          2.63          2.94         0.78 o                         
  -3   6  10         73.47         81.94         3.13 o                         
  -2   6  10         14.36         16.47         1.28 o                         
  -1   6  10          0.03         -0.65         0.65 o                         
   0   6  10          6.40          6.72         0.72 o                         
   1   6  10          0.17          0.40         0.49 o                         
   2   6  10         52.88         51.28         1.56 o                         
   3   6  10         57.67         67.15         1.65 o                         
   4   6  10         12.16         14.04         0.81 o                         
   5   6  10        244.64        247.14         3.14 o                         
   6   6  10         96.97        104.28         2.17 o                         
   7   6  10        209.74        212.80         3.47 o                         
   8   6  10          6.57          4.99         0.66 o                         
   9   6  10          4.02          6.42         0.84 o                         
  -2   7  10         33.71         32.90         2.38 o                         
  -1   7  10         52.56         48.29         2.38 o                         
   0   7  10          7.03         10.10         1.13 o                         
   1   7  10         32.53         35.51         1.86 o                         
   2   7  10          2.71          0.48         0.67 o                         
   3   7  10          2.09         -0.43         0.43 o                         
   4   7  10         32.42         29.32         1.20 o                         
   5   7  10        118.82        124.93         2.64 o                         
   6   7  10          4.68          3.07         0.62 o                         
   7   7  10        303.77        305.97         5.44 o                         
   8   7  10         33.79         33.94         1.97 o                         
   9   7  10         25.28         29.25         1.77 o                         
  -1   8  10          8.97         13.36         1.39 o                         
   0   8  10          7.57          8.01         1.15 o                         
   1   8  10         99.87        113.32         3.40 o                         
   2   8  10          6.59          3.85         1.03 o                         
   3   8  10        216.97        224.56         3.85 o                         
   4   8  10          0.40         -0.52         0.52 o                         
   5   8  10          2.57          2.37         0.67 o                         
   6   8  10        240.24        242.82         4.88 o                         
   7   8  10        200.92        216.04         4.08 o                         
   8   8  10         22.41         22.27         1.53 o                         
   0   9  10          1.23          2.17         1.10 o                         
   1   9  10         95.23         97.72         3.83 o                         
   2   9  10         34.38         30.19         2.57 o                         
   3   9  10         33.89         28.02         2.21 o                         
   4   9  10         11.90         10.77         1.06 o                         
   5   9  10          5.22          4.16         1.11 o                         
   6   9  10          3.44          3.42         0.75 o                         
   7   9  10         27.02         23.90         1.82 o                         
   8   9  10          8.57         10.50         1.32 o                         
   2  10  10          5.68          5.70         1.34 o                         
   3  10  10          0.66         -0.25         1.05 o                         
   4  10  10         27.23         25.65         1.89 o                         
   5  10  10          2.27          2.49         1.38 o                         
   6  10  10        106.84        112.12         3.81 o                         
   7  10  10         46.13         42.46         2.80 o                         
  -2  -9  11          2.22         -0.21         0.99 o                         
  -1  -9  11          0.23         -1.04         1.13 o                         
   0  -9  11         32.78         32.63         2.37 o                         
   1  -9  11         13.47         13.30         1.38 o                         
  -4  -8  11          9.24          5.86         2.01 o                         
  -3  -8  11          6.27          6.85         0.93 o                         
  -2  -8  11         15.03         10.77         1.40 o                         
  -1  -8  11         27.77         26.38         1.83 o                         
   0  -8  11         24.85         26.73         1.96 o                         
   1  -8  11        133.26        134.94         3.60 o                         
   2  -8  11        240.61        256.14         4.87 o                         
   3  -8  11         85.25         84.53         2.74 o                         
  -4  -7  11          3.23          5.55         1.06 o                         
  -3  -7  11         81.50         91.89         2.88 o                         
  -2  -7  11          0.25         -0.55         0.55 o                         
  -1  -7  11          4.43          5.93         1.04 o                         
   0  -7  11          0.11         -0.75         0.75 o                         
   1  -7  11          0.42         -0.08         0.65 o                         
   2  -7  11         13.58         11.88         1.12 o                         
   3  -7  11        226.48        223.38         4.31 o                         
   4  -7  11         22.92         22.47         1.54 o                         
  -5  -6  11         21.46         21.49         1.82 o                         
  -4  -6  11          0.31         -0.53         0.80 o                         
  -3  -6  11         53.49         44.89         1.76 o                         
  -2  -6  11          2.63          1.48         0.59 o                         
  -1  -6  11          0.12          0.57         0.47 o                         
   0  -6  11         86.54         88.63         2.72 o                         
   1  -6  11         65.68         64.87         2.20 o                         
   2  -6  11          8.68          8.63         0.89 o                         
   3  -6  11         34.81         32.25         1.65 o                         
   4  -6  11          0.34          0.10         0.54 o                         
   5  -6  11         55.89         59.11         2.48 o                         
  -5  -5  11         25.90         29.31         1.78 o                         
  -4  -5  11          6.89          5.52         0.81 o                         
  -3  -5  11         52.38         48.43         1.75 o                         
  -2  -5  11         45.55         38.21         1.63 o                         
  -1  -5  11         95.15         96.38         2.32 o                         
   0  -5  11         41.51         36.69         1.52 o                         
   1  -5  11         95.50        101.08         2.13 o                         
   2  -5  11          9.10          5.76         0.72 o                         
   3  -5  11          0.40         -0.25         0.46 o                         
   4  -5  11          8.98          7.41         0.68 o                         
   5  -5  11         10.57         10.26         1.03 o                         
   6  -5  11         75.42         74.55         2.39 o                         
  -5  -4  11          6.97          6.65         0.85 o                         
  -4  -4  11        136.98        150.14         3.00 o                         
  -3  -4  11          2.12          3.05         0.57 o                         
  -2  -4  11         76.61         80.62         1.94 o                         
  -1  -4  11          2.63          1.79         0.48 o                         
   0  -4  11          5.81          6.14         0.63 o                         
   1  -4  11          0.54         -0.15         0.38 o                         
   2  -4  11         86.07         98.19         2.00 o                         
   3  -4  11         51.24         42.18         1.43 o                         
   4  -4  11         44.64         42.40         2.10 o                         
   5  -4  11          0.10         -0.59         0.59 o                         
   6  -4  11          9.57         11.91         1.13 o                         
  -5  -3  11          1.00          0.69         0.70 o                         
  -4  -3  11         62.20         63.51         2.17 o                         
  -3  -3  11         87.93         76.94         1.96 o                         
  -2  -3  11          4.78          0.57         0.41 o                         
  -1  -3  11        101.70         95.86         1.85 o                         
   0  -3  11         22.75         18.87         0.95 o                         
   1  -3  11         48.50         49.26         1.48 o                         
   2  -3  11        226.29        214.51         3.00 o                         
   3  -3  11          0.96         -0.32         0.32 o                         
   4  -3  11          2.00          2.13         0.50 o                         
   5  -3  11         13.05         12.45         1.01 o                         
   6  -3  11         49.11         57.28         2.46 o                         
   7  -3  11         32.53         29.06         1.78 o                         
  -5  -2  11          8.73         10.45         0.95 o                         
  -4  -2  11         41.09         41.97         1.95 o                         
  -3  -2  11         78.41         82.14         2.05 o                         
  -2  -2  11         79.38         77.53         1.73 o                         
  -1  -2  11        228.77        222.96         2.92 o                         
   0  -2  11          6.99          8.12         0.68 o                         
   1  -2  11        122.25        116.39         2.03 o                         
   2  -2  11        491.33        467.72         5.24 o                         
   3  -2  11          1.01          0.20         0.33 o                         
   4  -2  11         30.26         30.44         1.37 o                         
   5  -2  11        160.36        169.94         2.90 o                         
   6  -2  11         21.84         21.96         1.30 o                         
   7  -2  11          1.85          2.10         0.71 o                         
  -5  -1  11         37.18         47.74         2.12 o                         
  -4  -1  11          0.06         -0.51         0.51 o                         
  -3  -1  11         27.89         26.22         1.46 o                         
  -2  -1  11        146.81        131.87         2.25 o                         
  -1  -1  11          1.77          2.15         0.48 o                         
   0  -1  11        401.79        397.98         4.18 o                         
   1  -1  11         71.43         68.50         1.54 o                         
   2  -1  11        163.26        156.87         2.43 o                         
   3  -1  11         84.10         85.24         1.74 o                         
   4  -1  11         51.44         42.60         1.47 o                         
   5  -1  11         47.61         54.98         1.72 o                         
   6  -1  11         15.49         11.68         0.90 o                         
   7  -1  11         14.68         12.38         1.11 o                         
   8  -1  11          2.65          0.96         0.71 o                         
  -5   0  11          7.74          4.88         1.12 o                         
  -4   0  11          5.45          5.05         0.82 o                         
  -3   0  11         93.57         98.38         2.36 o                         
  -2   0  11         22.45         20.63         1.02 o                         
  -1   0  11         74.57         68.04         2.02 o                         
   0   0  11         85.86         80.15         1.68 o                         
   1   0  11        672.93        693.26         6.03 o                         
   2   0  11        176.99        172.83         2.53 o                         
   3   0  11         44.91         41.73         1.32 o                         
   4   0  11        276.83        260.19         3.52 o                         
   5   0  11         79.41         80.77         1.85 o                         
   6   0  11          7.81          9.35         0.75 o                         
   7   0  11         71.43         72.50         2.71 o                         
   8   0  11         31.31         29.29         1.71 o                         
  -4   1  11        114.49        121.21         2.99 o                         
  -3   1  11         28.28         31.10         1.57 o                         
  -2   1  11          0.42         -0.34         0.34 o                         
  -1   1  11          0.26         -0.51         0.51 o                         
   0   1  11        328.10        330.72         3.81 o                         
   1   1  11        212.06        204.33         2.91 o                         
   2   1  11         21.67         22.09         1.03 o                         
   3   1  11         26.67         28.54         1.15 o                         
   4   1  11         70.49         58.42         1.48 o                         
   5   1  11         67.20         73.00         1.76 o                         
   6   1  11          3.88          2.08         0.50 o                         
   7   1  11          0.00         -0.47         0.47 o                         
   8   1  11         73.73         77.86         2.70 o                         
  -4   2  11          4.27          2.43         0.79 o                         
  -3   2  11         10.83         10.74         1.09 o                         
  -2   2  11         11.15         11.88         1.14 o                         
  -1   2  11         10.86          9.75         0.83 o                         
   0   2  11        531.67        545.49         5.46 o                         
   1   2  11        870.49        880.59         6.97 o                         
   2   2  11        490.90        509.93         4.93 o                         
   3   2  11        208.61        216.03         2.96 o                         
   4   2  11         55.86         57.30         1.55 o                         
   5   2  11         22.59         19.96         1.09 o                         
   6   2  11         17.09         16.56         1.12 o                         
   7   2  11         27.31         29.98         1.87 o                         
   8   2  11         17.84         14.67         1.21 o                         
   9   2  11          3.85          6.60         2.58 o                         
  -4   3  11         14.26         13.71         1.58 o                         
  -3   3  11         12.20         12.56         1.40 o                         
  -2   3  11         24.85         22.37         1.32 o                         
  -1   3  11        177.82        173.40         3.23 o                         
   0   3  11          9.13         12.00         0.86 o                         
   1   3  11         74.82         76.40         1.75 o                         
   2   3  11          6.45         13.85         0.79 o                         
   3   3  11        102.59        106.21         1.90 o                         
   4   3  11         25.04         26.32         1.10 o                         
   5   3  11         15.13         16.63         1.03 o                         
   6   3  11        250.04        259.27         3.65 o                         
   7   3  11         31.18         31.31         1.46 o                         
   8   3  11         15.41         14.70         1.10 o                         
   9   3  11        119.94        128.61         3.31 o                         
  -3   4  11          0.43         -0.77         0.77 o                         
  -2   4  11          1.73          1.01         0.67 o                         
  -1   4  11         13.73         15.91         1.17 o                         
   0   4  11         67.72         59.46         1.69 o                         
   1   4  11        104.34        100.61         2.10 o                         
   2   4  11         28.91         29.33         1.15 o                         
   3   4  11         64.34         65.82         1.51 o                         
   4   4  11          1.80          1.04         0.38 o                         
   5   4  11         68.23         65.54         1.48 o                         
   6   4  11        239.61        234.22         3.75 o                         
   7   4  11         58.14         60.73         1.92 o                         
   8   4  11          0.49         -0.61         0.61 o                         
   9   4  11         64.79         61.92         2.39 o                         
  -3   5  11         39.62         33.87         2.35 o                         
  -2   5  11        210.07        237.71         5.77 o                         
  -1   5  11          1.30         -0.38         0.53 o                         
   0   5  11         53.93         45.36         1.81 o                         
   1   5  11         14.67         14.72         1.01 o                         
   2   5  11         31.02         28.82         1.25 o                         
   3   5  11        196.67        191.63         2.74 o                         
   4   5  11         40.86         38.34         1.31 o                         
   5   5  11          0.09         -0.29         0.36 o                         
   6   5  11          6.35          4.96         0.65 o                         
   7   5  11         33.92         31.86         1.43 o                         
   8   5  11          6.40          3.82         0.91 o                         
   9   5  11         40.09         37.53         2.36 o                         
  -2   6  11        135.67        136.63         4.50 o                         
  -1   6  11         75.89         85.97         3.26 o                         
   0   6  11         50.84         47.15         2.19 o                         
   1   6  11         80.16         71.63         2.45 o                         
   2   6  11        116.37        116.54         2.95 o                         
   3   6  11          5.67          1.99         0.57 o                         
   4   6  11         91.57         90.07         2.09 o                         
   5   6  11         15.29         15.86         1.12 o                         
   6   6  11         42.62         41.50         2.00 o                         
   7   6  11         73.29         74.60         2.67 o                         
   8   6  11          5.49          3.43         0.85 o                         
  -1   7  11          3.23          3.54         1.09 o                         
   0   7  11         14.91         15.93         1.66 o                         
   1   7  11          7.59          5.39         1.10 o                         
   2   7  11          4.04          4.92         1.03 o                         
   3   7  11          2.66          0.08         0.53 o                         
   4   7  11        261.73        264.21         5.40 o                         
   5   7  11        114.86        122.79         2.71 o                         
   6   7  11          0.58         -0.58         0.58 o                         
   7   7  11          0.77          0.72         0.57 o                         
   8   7  11          0.83         -0.66         0.66 o                         
   0   8  11         61.39         68.96         3.26 o                         
   1   8  11         28.79         28.22         2.07 o                         
   2   8  11        124.08        123.88         3.99 o                         
   3   8  11         72.42         78.99         3.08 o                         
   4   8  11          0.13          0.07         0.61 o                         
   5   8  11         14.33          9.76         1.15 o                         
   6   8  11         51.16         55.63         2.20 o                         
   7   8  11         22.29         21.52         1.31 o                         
   8   8  11          0.35         -0.76         0.76 o                         
   1   9  11          0.00          0.01         1.10 o                         
   2   9  11          0.31         -0.90         0.90 o                         
   3   9  11          6.74          3.78         1.36 o                         
   4   9  11          1.84          0.20         1.12 o                         
   5   9  11          1.00         -0.76         0.84 o                         
   6   9  11        111.49        111.11         3.18 o                         
   7   9  11         31.93         29.23         1.88 o                         
   3  10  11          0.25         -1.60         1.60 o                         
   4  10  11         14.37          9.38         1.71 o                         
   5  10  11         39.14         37.18         2.88 o                         
  -2  -8  12         38.23         39.19         2.11 o                         
  -1  -8  12         89.99         91.26         3.13 o                         
   0  -8  12         44.51         50.67         2.64 o                         
   1  -8  12          4.56          1.95         0.96 o                         
  -3  -7  12         69.16         87.52         2.93 o                         
  -2  -7  12         28.66         23.77         1.64 o                         
  -1  -7  12         24.30         19.60         1.55 o                         
   0  -7  12          4.67          6.03         1.12 o                         
   1  -7  12          2.26          0.15         0.78 o                         
   2  -7  12         99.13        115.98         3.66 o                         
   3  -7  12          3.28          1.31         0.79 o                         
  -4  -6  12          2.82          1.45         0.78 o                         
  -3  -6  12         16.45         17.62         1.40 o                         
  -2  -6  12         16.93         16.90         1.31 o                         
  -1  -6  12         16.28         15.02         1.42 o                         
   0  -6  12         21.47         19.73         1.55 o                         
   1  -6  12        175.91        182.81         3.93 o                         
   2  -6  12         10.22         12.98         1.19 o                         
   3  -6  12        103.11        114.54         2.77 o                         
   4  -6  12          0.06         -0.32         0.45 o                         
  -4  -5  12          5.63          5.52         0.91 o                         
  -3  -5  12         37.05         38.77         2.09 o                         
  -2  -5  12         19.67         18.72         1.33 o                         
  -1  -5  12          0.00         -0.40         0.64 o                         
   0  -5  12          7.86          8.93         0.95 o                         
   1  -5  12         14.65         10.95         1.04 o                         
   2  -5  12        112.49        102.92         2.89 o                         
   3  -5  12          7.72          4.82         0.71 o                         
   4  -5  12         53.70         54.98         2.04 o                         
   5  -5  12          0.37         -0.87         0.87 o                         
  -4  -4  12         12.36         16.15         1.23 o                         
  -3  -4  12         56.52         77.26         2.21 o                         
  -2  -4  12         31.23         24.97         1.30 o                         
  -1  -4  12          0.78          0.54         0.54 o                         
   0  -4  12          3.71          1.69         0.71 o                         
   1  -4  12          2.17          1.22         0.71 o                         
   2  -4  12          4.66          2.88         0.65 o                         
   3  -4  12        131.94        141.70         2.79 o                         
   4  -4  12          0.51          0.17         0.60 o                         
   5  -4  12         23.08         22.15         1.40 o                         
   6  -4  12          7.61          8.37         1.18 o                         
  -4  -3  12         96.84        104.19         2.70 o                         
  -3  -3  12          4.26          5.51         0.68 o                         
  -2  -3  12         62.07         58.47         1.85 o                         
  -1  -3  12         60.52         55.80         1.68 o                         
   0  -3  12          6.33          3.71         0.57 o                         
   1  -3  12         24.16         21.02         1.07 o                         
   2  -3  12          6.00          6.94         0.72 o                         
   3  -3  12          6.83          8.23         0.84 o                         
   4  -3  12          0.20         -0.58         0.74 o                         
   5  -3  12         53.19         47.54         2.18 o                         
   6  -3  12          0.23         -0.90         0.90 o                         
  -4  -2  12          0.06         -0.61         0.61 o                         
  -3  -2  12          6.82          8.56         0.96 o                         
  -2  -2  12         58.01         53.30         1.75 o                         
  -1  -2  12         28.66         27.62         1.30 o                         
   0  -2  12         47.17         42.45         1.46 o                         
   1  -2  12        349.88        359.11         4.05 o                         
   2  -2  12          1.94          1.88         0.47 o                         
   3  -2  12         50.10         54.44         1.67 o                         
   4  -2  12         79.05         81.70         2.26 o                         
   5  -2  12          9.60          8.09         0.85 o                         
   6  -2  12          5.64          3.71         0.91 o                         
   7  -2  12         38.58         37.43         2.11 o                         
  -4  -1  12         84.41         92.79         2.46 o                         
  -3  -1  12         29.63         30.59         1.68 o                         
  -2  -1  12         15.13         14.54         1.03 o                         
  -1  -1  12        125.54        129.33         2.41 o                         
   0  -1  12        385.19        393.83         4.74 o                         
   1  -1  12         74.02         70.37         1.73 o                         
   2  -1  12          0.03          0.22         0.38 o                         
   3  -1  12          0.15         -0.43         0.43 o                         
   4  -1  12         77.24         72.45         1.87 o                         
   5  -1  12          0.69         -0.75         0.75 o                         
   6  -1  12         12.47          8.17         0.92 o                         
   7  -1  12          7.11          7.24         1.14 o                         
  -4   0  12         31.53         29.86         1.75 o                         
  -3   0  12          7.51          8.58         0.97 o                         
  -2   0  12         68.56         65.32         1.85 o                         
  -1   0  12         21.71         21.59         1.14 o                         
   0   0  12        116.05        116.40         2.26 o                         
   1   0  12         20.56         21.13         1.15 o                         
   2   0  12          8.79          8.00         0.73 o                         
   3   0  12          2.39          2.47         0.52 o                         
   4   0  12         20.42         16.91         0.89 o                         
   5   0  12          3.64          4.10         0.65 o                         
   6   0  12         15.46         12.45         1.07 o                         
   7   0  12         14.78         16.23         1.23 o                         
   8   0  12         36.64         27.23         1.71 o                         
  -4   1  12         49.77         60.85         2.49 o                         
  -3   1  12          0.00         -0.57         0.57 o                         
  -2   1  12          1.94          1.30         0.50 o                         
  -1   1  12         25.22         23.72         1.25 o                         
   0   1  12         28.13         31.96         1.37 o                         
   1   1  12         11.69         10.86         0.85 o                         
   2   1  12        140.31        140.45         2.47 o                         
   3   1  12         46.76         42.43         1.44 o                         
   4   1  12        287.95        291.96         3.69 o                         
   5   1  12          0.45         -0.54         0.54 o                         
   6   1  12         33.42         39.09         1.76 o                         
   7   1  12         35.87         37.12         2.19 o                         
   8   1  12          6.35          4.15         1.32 o                         
  -3   2  12         23.62         17.68         1.90 o                         
  -2   2  12         12.24          9.31         1.50 o                         
  -1   2  12         33.37         28.48         1.52 o                         
   0   2  12        121.50        122.87         2.59 o                         
   1   2  12        480.59        487.33         5.03 o                         
   2   2  12         28.55         25.84         1.33 o                         
   3   2  12        373.96        381.56         5.11 o                         
   4   2  12         10.24         11.30         0.84 o                         
   5   2  12          3.11          0.83         0.52 o                         
   6   2  12        161.67        173.80         3.45 o                         
   7   2  12        100.78        108.84         3.66 o                         
   8   2  12          0.11         -0.73         0.73 o                         
  -3   3  12          1.80          0.86         1.22 o                         
  -2   3  12         26.05         24.48         1.74 o                         
  -1   3  12        159.61        154.98         3.58 o                         
   0   3  12          8.85          9.34         0.83 o                         
   1   3  12          0.06          0.30         0.61 o                         
   2   3  12          1.98          1.35         0.61 o                         
   3   3  12         30.63         27.80         1.18 o                         
   4   3  12         66.09         62.74         1.60 o                         
   5   3  12         71.54         67.59         2.02 o                         
   6   3  12         31.70         33.95         1.70 o                         
   7   3  12          0.57          0.63         0.65 o                         
   8   3  12         13.74         16.91         1.31 o                         
  -2   4  12         53.46         53.69         3.12 o                         
  -1   4  12          0.18         -0.12         0.66 o                         
   0   4  12          5.72          6.74         0.89 o                         
   1   4  12        437.49        442.54         7.44 o                         
   2   4  12        368.35        372.49         4.57 o                         
   3   4  12         71.94         74.62         2.01 o                         
   4   4  12         54.90         51.44         1.65 o                         
   5   4  12         29.50         28.18         1.65 o                         
   6   4  12          0.83          0.48         0.62 o                         
   7   4  12         11.44          9.87         0.95 o                         
   8   4  12         31.67         27.02         1.78 o                         
  -2   5  12         50.75         61.42         4.68 o                         
  -1   5  12         26.99         31.90         2.05 o                         
   0   5  12        214.59        228.33         5.36 o                         
   1   5  12        153.49        168.72         3.59 o                         
   2   5  12        103.27         98.92         2.41 o                         
   3   5  12          3.68          3.12         0.61 o                         
   4   5  12          0.00         -0.29         0.51 o                         
   5   5  12          1.58          2.16         0.61 o                         
   6   5  12         13.16         10.93         0.88 o                         
   7   5  12          2.44          1.57         0.52 o                         
   8   5  12         39.65         37.40         2.15 o                         
  -1   6  12         53.86         48.50         2.62 o                         
   0   6  12        126.95        137.50         4.43 o                         
   1   6  12         29.17         31.02         2.19 o                         
   2   6  12         17.61         18.61         1.48 o                         
   3   6  12          9.52          5.74         0.82 o                         
   4   6  12         19.34         17.99         1.32 o                         
   5   6  12         90.94         96.24         2.50 o                         
   6   6  12         15.99         14.44         1.24 o                         
   7   6  12          7.22          2.93         0.74 o                         
   8   6  12          0.06          0.30         0.75 o                         
   0   7  12         32.55         27.76         2.28 o                         
   1   7  12         40.29         33.14         2.43 o                         
   2   7  12         58.38         65.88         3.18 o                         
   3   7  12          1.59         -0.32         0.90 o                         
   4   7  12          7.66          7.27         0.90 o                         
   5   7  12          0.46         -0.37         0.77 o                         
   6   7  12          3.47          3.58         0.79 o                         
   7   7  12        179.31        172.07         3.84 o                         
   1   8  12          0.03         -0.96         0.96 o                         
   2   8  12         33.76         28.63         2.30 o                         
   3   8  12          0.92         -0.46         0.84 o                         
   4   8  12         48.55         55.12         2.27 o                         
   5   8  12         79.62         84.36         2.80 o                         
   6   8  12         11.80          8.73         1.17 o                         
   7   8  12         51.79         45.98         2.11 o                         
   3   9  12         62.24         61.04         3.50 o                         
   4   9  12          2.09         -0.26         1.75 o                         
   5   9  12          5.37          4.52         1.53 o                         
  -1  -7  13         27.23         23.88         2.17 o                         
   0  -7  13         14.81         13.37         1.40 o                         
   1  -7  13         11.92          7.06         1.11 o                         
  -2  -6  13          3.44          1.49         0.94 o                         
  -1  -6  13         87.96         87.29         2.74 o                         
   0  -6  13          0.13          1.25         0.81 o                         
   1  -6  13          7.34         10.95         1.26 o                         
   2  -6  13         42.38         44.09         2.36 o                         
   3  -6  13          9.65          7.89         1.08 o                         
  -3  -5  13         30.05         29.33         1.85 o                         
  -2  -5  13         39.50         40.33         2.46 o                         
  -1  -5  13          5.26          6.31         0.91 o                         
   0  -5  13        186.43        199.83         4.12 o                         
   1  -5  13          0.61          0.01         0.58 o                         
   2  -5  13          8.24          6.52         0.91 o                         
   3  -5  13         21.86         22.25         1.65 o                         
   4  -5  13          6.77         10.24         1.26 o                         
  -3  -4  13          0.66         -0.03         0.76 o                         
  -2  -4  13         62.09         71.73         3.20 o                         
  -1  -4  13         57.02         52.69         2.11 o                         
   0  -4  13        175.86        182.36         3.57 o                         
   1  -4  13         95.68         97.06         2.64 o                         
   2  -4  13         14.48         13.43         1.22 o                         
   3  -4  13         22.14         25.93         1.89 o                         
   4  -4  13         23.13         22.26         1.61 o                         
   5  -4  13          6.27          8.07         1.19 o                         
  -3  -3  13          3.16          2.50         0.77 o                         
  -2  -3  13          3.54          2.96         0.71 o                         
  -1  -3  13          0.05         -0.55         0.55 o                         
   0  -3  13          6.92          7.09         0.83 o                         
   1  -3  13        114.17        111.23         2.53 o                         
   2  -3  13         38.80         39.83         1.70 o                         
   3  -3  13         10.28          4.63         0.90 o                         
   4  -3  13        167.11        160.94         4.93 o                         
   5  -3  13         28.99         25.53         1.74 o                         
   6  -3  13         79.10         88.76         3.98 o                         
  -3  -2  13          0.04         -0.58         0.62 o                         
  -2  -2  13         13.70         14.76         1.18 o                         
  -1  -2  13         37.62         32.05         1.65 o                         
   0  -2  13        144.82        133.14         3.00 o                         
   1  -2  13         36.26         33.27         1.65 o                         
   2  -2  13        205.76        213.13         3.75 o                         
   3  -2  13         55.33         44.16         2.04 o                         
   4  -2  13         13.89          7.21         1.06 o                         
   5  -2  13          0.47         -0.30         0.74 o                         
   6  -2  13        144.90        164.20         4.15 o                         
  -3  -1  13          2.91          2.70         0.95 o                         
  -2  -1  13          4.42          5.20         1.10 o                         
  -1  -1  13          0.62         -0.40         0.58 o                         
   0  -1  13        128.26        123.97         2.84 o                         
   1  -1  13          0.88         -0.47         0.47 o                         
   2  -1  13          3.48          3.39         0.68 o                         
   3  -1  13         39.42         34.82         1.89 o                         
   4  -1  13          9.40          7.45         1.16 o                         
   5  -1  13          8.82          6.36         0.98 o                         
   6  -1  13         17.99         19.06         1.42 o                         
   7  -1  13         65.72         88.26         3.08 o                         
  -3   0  13          0.11         -0.69         0.69 o                         
  -2   0  13         28.50         32.26         1.91 o                         
  -1   0  13          2.84          0.66         0.53 o                         
   0   0  13         29.52         26.66         1.56 o                         
   1   0  13         17.24         17.75         1.15 o                         
   2   0  13         15.68         16.99         1.15 o                         
   3   0  13          5.62          6.00         0.87 o                         
   4   0  13          2.23          1.31         0.85 o                         
   5   0  13          0.67          0.07         0.71 o                         
   6   0  13         17.68         18.74         1.31 o                         
   7   0  13         15.33         17.57         1.69 o                         
  -3   1  13          1.81          2.11         0.86 o                         
  -2   1  13         83.76         97.60         3.23 o                         
  -1   1  13         49.80         49.29         2.20 o                         
   0   1  13         58.03         50.96         2.02 o                         
   1   1  13         38.43         35.00         1.66 o                         
   2   1  13          0.24         -0.52         0.52 o                         
   3   1  13         18.68         17.89         1.26 o                         
   4   1  13         36.88         33.54         1.61 o                         
   5   1  13         11.52         12.62         1.15 o                         
   6   1  13          0.70         -0.57         0.57 o                         
   7   1  13          7.47          3.32         0.75 o                         
  -2   2  13          9.82          5.67         1.16 o                         
  -1   2  13         14.46         18.39         1.58 o                         
   0   2  13          2.50          2.48         0.73 o                         
   1   2  13         11.24          9.88         1.01 o                         
   2   2  13         58.40         63.14         2.01 o                         
   3   2  13          6.86          4.67         0.80 o                         
   4   2  13        166.18        160.63         3.72 o                         
   5   2  13          4.35          4.86         0.89 o                         
   6   2  13         16.14         14.24         1.29 o                         
   7   2  13         14.89         10.24         1.12 o                         
  -2   3  13          2.94         -0.53         0.99 o                         
  -1   3  13          1.37          0.03         0.73 o                         
   0   3  13         69.25         67.22         2.71 o                         
   1   3  13        151.23        142.90         4.12 o                         
   2   3  13         27.34         28.69         1.57 o                         
   3   3  13         76.94         83.30         2.18 o                         
   4   3  13          2.82          3.69         0.82 o                         
   5   3  13         61.81         58.46         2.28 o                         
   6   3  13          0.15         -0.42         0.63 o                         
   7   3  13          5.50          2.53         0.93 o                         
  -1   4  13          8.89          7.48         1.09 o                         
   0   4  13          3.47          3.72         0.89 o                         
   1   4  13          0.18         -0.63         0.63 o                         
   2   4  13         88.94         89.84         2.46 o                         
   3   4  13         55.37         54.96         1.94 o                         
   4   4  13         42.81         43.92         1.80 o                         
   5   4  13        156.86        169.48         3.68 o                         
   6   4  13          4.29          3.39         0.82 o                         
   7   4  13          0.42         -0.47         0.67 o                         
  -1   5  13         16.79         13.54         1.85 o                         
   0   5  13          0.12          0.06         1.13 o                         
   1   5  13         10.81         10.52         1.27 o                         
   2   5  13          3.71          0.98         0.90 o                         
   3   5  13        167.31        166.32         6.31 o                         
   4   5  13          8.77          6.70         1.06 o                         
   5   5  13         11.17          9.45         0.87 o                         
   6   5  13         20.30         21.43         1.24 o                         
   7   5  13         13.15         11.56         1.14 o                         
   0   6  13         77.51         82.38         4.04 o                         
   1   6  13         55.15         58.36         3.93 o                         
   2   6  13          2.60          2.08         0.86 o                         
   3   6  13         13.31         11.01         1.18 o                         
   4   6  13         48.63         54.02         2.10 o                         
   5   6  13        114.50        117.92         2.91 o                         
   6   6  13         99.32         97.22         2.83 o                         
   7   6  13          0.06         -0.82         0.82 o                         
   1   7  13          8.25          3.63         1.42 o                         
   2   7  13        100.47        101.62         4.19 o                         
   3   7  13          4.81          2.45         1.05 o                         
   4   7  13         11.23          5.70         1.58 o                         
   5   7  13         80.49         84.82         2.99 o                         
   6   7  13         35.32         33.26         1.76 o                         
   3   8  13        113.45        115.91         3.95 o                         
   4   8  13          3.19          1.36         0.84 o                         
   5   8  13         47.78         46.71         3.03 o                         
  -1  -5  14          8.66          8.85         1.71 o                         
   0  -5  14          0.79         -0.39         0.72 o                         
   1  -5  14         10.65         10.93         1.32 o                         
   2  -5  14         19.34         17.16         1.58 o                         
   3  -5  14        230.72        269.30        26.82 o                         
  -2  -4  14         65.73         76.73         2.37 o                         
  -1  -4  14          0.00         -0.66         0.66 o                         
   0  -4  14         37.93         36.17         2.00 o                         
   1  -4  14          0.01         -0.70         0.70 o                         
   2  -4  14          5.20          5.06         0.84 o                         
   3  -4  14         66.55         79.67         3.15 o                         
   4  -4  14         13.54         11.32         1.56 o                         
  -2  -3  14        261.01        289.10         5.29 o                         
  -1  -3  14          0.18          0.79         0.73 o                         
   0  -3  14         53.92         57.02         2.27 o                         
   1  -3  14         64.27         73.40         2.49 o                         
   2  -3  14         18.37         12.18         1.26 o                         
   3  -3  14         82.25         88.65         3.01 o                         
   4  -3  14          0.39         -0.95         1.00 o                         
   5  -3  14        244.01        268.86         5.57 o                         
  -2  -2  14         31.28         42.73         2.19 o                         
  -1  -2  14          0.11          1.06         0.91 o                         
   0  -2  14         45.76         46.76         2.21 o                         
   1  -2  14          1.89          3.60         0.83 o                         
   2  -2  14          1.37          1.21         0.72 o                         
   3  -2  14         54.39         55.68         2.28 o                         
   4  -2  14         10.37          8.86         1.17 o                         
   5  -2  14        222.33        243.39         5.21 o                         
  -2  -1  14         81.50         85.14         2.75 o                         
  -1  -1  14         11.29         13.15         1.32 o                         
   0  -1  14          2.48          2.48         0.91 o                         
   1  -1  14        316.35        350.64         6.15 o                         
   2  -1  14         32.13         31.25         1.90 o                         
   3  -1  14        148.93        161.83         3.81 o                         
   4  -1  14          6.31          7.09         1.04 o                         
   5  -1  14          3.57          2.52         1.02 o                         
   6  -1  14          4.12          1.22         0.86 o                         
  -2   0  14        110.79        126.09         5.03 o                         
  -1   0  14         35.92         35.07         2.09 o                         
   0   0  14          3.04          3.60         0.93 o                         
   1   0  14          0.09         -0.72         0.72 o                         
   2   0  14        129.02        126.57         3.35 o                         
   3   0  14         39.34         37.76         1.95 o                         
   4   0  14          2.52          1.18         0.80 o                         
   5   0  14          1.79          0.96         0.75 o                         
   6   0  14         37.99         34.07         2.06 o                         
  -2   1  14         11.79         13.28         1.53 o                         
  -1   1  14         14.02         10.08         1.23 o                         
   0   1  14          4.59          2.15         1.11 o                         
   1   1  14         11.79         10.80         1.33 o                         
   2   1  14         31.68         31.26         1.92 o                         
   3   1  14          6.16          3.60         1.06 o                         
   4   1  14          7.95          5.06         1.11 o                         
   5   1  14         38.72         38.83         2.17 o                         
   6   1  14         24.24         22.42         1.71 o                         
  -1   2  14          5.62          3.27         0.92 o                         
   0   2  14          0.11         -0.62         0.84 o                         
   1   2  14          6.31          7.10         1.03 o                         
   2   2  14         25.31         25.34         1.62 o                         
   3   2  14          9.75          9.06         1.62 o                         
   4   2  14          0.84          1.55         0.71 o                         
   5   2  14         80.14         87.87         2.91 o                         
   6   2  14         26.07         27.31         1.76 o                         
   7   2  14         18.86         -2.58         2.58 o                         
  -1   3  14         13.74          9.88         2.05 o                         
   0   3  14          1.07          0.72         0.77 o                         
   1   3  14         19.98         18.43         1.54 o                         
   2   3  14         40.62         38.29         2.28 o                         
   3   3  14        218.35        221.01         4.72 o                         
   4   3  14          1.43          2.77         0.81 o                         
   5   3  14          5.42          5.58         1.01 o                         
   6   3  14          0.23         -0.74         0.74 o                         
   7   3  14         37.92         43.46         4.27 o                         
   0   4  14          0.03         -0.89         0.89 o                         
   1   4  14        183.98        172.62         4.59 o                         
   2   4  14         21.46         20.68         1.81 o                         
   3   4  14          3.18          2.37         0.85 o                         
   4   4  14         13.55         15.86         1.45 o                         
   5   4  14          0.76         -0.01         0.81 o                         
   6   4  14          2.33          1.96         0.78 o                         
   1   5  14        200.02        231.33         6.25 o                         
   2   5  14        185.83        191.68         4.55 o                         
   3   5  14         92.33         92.27         3.15 o                         
   4   5  14         73.36         78.61         4.26 o                         
   5   5  14         17.51         13.74         1.29 o                         
   6   5  14          3.76          2.22         0.81 o                         
   2   6  14         64.45         67.93         3.29 o                         
   3   6  14         26.67         28.91         1.86 o                         
   4   6  14        190.06        211.44         4.84 o                         
   5   6  14        151.89        144.60         3.51 o                         
   6   6  14         16.91         24.81         5.74 o                         
   0  -3  15          9.46          8.60         1.17 o                         
   1  -3  15         17.44         21.91         1.83 o                         
   2  -3  15          0.57         -0.16         0.77 o                         
   3  -3  15         47.16         46.99         2.64 o                         
   0  -2  15          8.73          6.51         1.11 o                         
   1  -2  15         16.53         20.84         2.04 o                         
   2  -2  15        155.62        162.41         3.99 o                         
   3  -2  15         42.95         39.69         2.16 o                         
   4  -2  15          2.30          3.27         1.09 o                         
   0  -1  15          1.37         -0.25         0.83 o                         
   1  -1  15         19.08         19.11         1.87 o                         
   2  -1  15         68.62         65.37         3.06 o                         
   3  -1  15         18.31         18.27         1.53 o                         
   4  -1  15        178.46        203.88         5.30 o                         
   5  -1  15         12.05         16.28         5.02 o                         
   0   0  15         47.35         46.86         2.53 o                         
   1   0  15          0.74         -0.85         0.85 o                         
   2   0  15         44.83         41.97         2.37 o                         
   3   0  15         26.74         25.56         1.77 o                         
   4   0  15         29.14         35.66         2.36 o                         
   5   0  15          9.14          9.68         1.36 o                         
   0   1  15         42.51         43.75         2.43 o                         
   1   1  15          6.45          7.62         1.25 o                         
   2   1  15          6.49         10.71         1.29 o                         
   3   1  15         17.65         15.04         1.52 o                         
   4   1  15          0.91         -1.00         1.76 o                         
   5   1  15          1.59          1.72         0.95 o                         
   0   2  15          0.08         -0.72         0.72 o                         
   1   2  15          1.88          0.89         0.91 o                         
   2   2  15        138.83        147.51         3.87 o                         
   3   2  15         49.84         49.81         2.58 o                         
   4   2  15          4.66          3.99         0.93 o                         
   5   2  15         21.93         18.67         1.61 o                         
   1   3  15          0.04         -0.77         0.77 o                         
   2   3  15          2.76          0.06         1.09 o                         
   3   3  15          2.47          0.19         0.85 o                         
   4   3  15         64.58         67.84         3.08 o                         
   5   3  15          4.49          0.59         0.92 o                         
   2   4  15          9.92          8.34         1.36 o                         
   3   4  15          0.19          0.58         0.85 o                         
   4   4  15         51.96         50.39         2.46 o                         
   5   4  15         73.07         67.95         2.87 o                         
   4   5  15          6.58         -2.08         2.08 o                         
                                                                                
