# Supplementary material for: Synthesis of N-substituted 3-(2-aryl-2-oxoeth­yl)-3-hy­droxy­indolin-2-ones and their conversion to N-substituted (E)-3-(2-aryl-2-oxo­ethyl­idene)indolin-2-ones: synthetic sequence, spectroscopic characterization and structures of four 3-hy­droxy com­pounds and five oxo­ethyl­idene products
Source: Acta Crystallogr C Struct Chem. 2020 Apr 20;76(Pt 5):433–45. doi: 10.1107/S2053229620004143 (PMC7199199; doi:10.1107/S2053229620004143)
Supplement: Supplementary file 9 [file c-76-00433-Ifsup5.hkl]

data_If                                                                         
_shelx_title ' 10cg'                                                            
_shelx_refln_list_code          4                                               
_shelx_F_calc_maximum      134.83                                               
_exptl_crystal_F_000       840.00                                               
_reflns_d_resolution_high  0.7497                                               
                                                                                
loop_                                                                           
 _space_group_symop_operation_xyz                                               
 'x, y, z'                                                                      
 '-x, -y, -z'                                                                   
                                                                                
_cell_length_a    11.8136                                                       
_cell_length_b    12.4987                                                       
_cell_length_c    13.5976                                                       
_cell_angle_alpha  93.084                                                       
_cell_angle_beta  101.883                                                       
_cell_angle_gamma  95.055                                                       
                                                                                
_shelx_F_squared_multiplier     1.000                                           
                                                                                
loop_                                                                           
 _refln_index_h                                                                 
 _refln_index_k                                                                 
 _refln_index_l                                                                 
 _refln_F_squared_calc                                                          
 _refln_F_squared_meas                                                          
 _refln_F_squared_sigma                                                         
 _refln_observed_status                                                         
   3   0   0        134.45        126.44         1.80 o                         
   4   0   0        718.40        688.50         5.65 o                         
   5   0   0        339.53        340.52         4.06 o                         
   6   0   0         40.43         93.58         1.68 o                         
   7   0   0        438.01        474.85         8.03 o                         
   8   0   0        842.67        848.48         8.58 o                         
   9   0   0          4.62          1.65         0.77 o                         
  10   0   0        579.35        568.09         6.74 o                         
  11   0   0         75.96         87.55         2.51 o                         
  12   0   0          1.57          0.22         0.71 o                         
  13   0   0          1.13          2.68         0.78 o                         
  14   0   0          1.92         -0.12         0.75 o                         
  15   0   0         41.61         45.55         4.10 o                         
 -15   1   0         79.56         64.44         5.13 o                         
 -14   1   0         26.28         28.64         2.45 o                         
 -13   1   0          1.06         -0.59         0.95 o                         
 -12   1   0          7.50         12.22         0.91 o                         
 -11   1   0        142.26        141.73         2.85 o                         
 -10   1   0        275.82        263.28         4.56 o                         
  -9   1   0        583.93        566.53         7.33 o                         
  -8   1   0        294.19        272.67         3.80 o                         
  -7   1   0       1724.50       1737.04        14.51 o                         
  -6   1   0       2814.14       2872.53        22.16 o                         
  -5   1   0       1108.33       1005.90        10.24 o                         
  -4   1   0          0.77          1.14         0.27 o                         
  -3   1   0        325.62        348.52         3.06 o                         
  -2   1   0       1258.35       1240.99         9.18 o                         
  -1   1   0       1132.74       1008.89        36.68 o                         
   1   1   0         74.96         70.44         1.43 o                         
   2   1   0        142.25        149.59         2.23 o                         
   3   1   0        365.13        375.23         3.66 o                         
   4   1   0        545.52        492.53         5.09 o                         
   5   1   0       1414.71       1405.11        10.09 o                         
   6   1   0        278.98        278.28         3.08 o                         
   7   1   0        213.37        194.71         2.57 o                         
   8   1   0        932.76        985.24         7.86 o                         
   9   1   0        626.72        618.43         9.06 o                         
  10   1   0         51.58         53.59         2.27 o                         
  11   1   0        778.33        849.28         9.61 o                         
  12   1   0          2.05          1.23         0.95 o                         
  13   1   0         13.96          9.71         0.99 o                         
  14   1   0         10.49          7.96         1.30 o                         
  15   1   0          0.03         -2.13         2.14 o                         
 -15   2   0          0.82         -1.64         1.64 o                         
 -14   2   0         29.57         33.71         2.91 o                         
 -13   2   0         16.36          6.71         1.77 o                         
 -12   2   0        221.94        212.59         4.28 o                         
 -11   2   0        151.04        174.03         3.10 o                         
 -10   2   0        215.31        230.53         4.35 o                         
  -9   2   0       3093.68       3104.15        27.01 o                         
  -8   2   0          4.97          9.29         0.84 o                         
  -7   2   0         11.58         20.76         1.07 o                         
  -6   2   0         65.74         69.53         1.51 o                         
  -5   2   0         40.97         30.39         0.90 o                         
  -4   2   0        775.53        774.21         5.99 o                         
  -3   2   0       5080.43       4796.60        90.90 o                         
  -2   2   0       5305.32       4847.64       203.85 o                         
  -1   2   0       2807.52       2808.54        88.78 o                         
   0   2   0       1317.39       1202.64         8.07 o                         
   2   2   0        490.89        440.99         3.70 o                         
   3   2   0       4068.65       3831.08        44.56 o                         
   4   2   0        107.90         94.15         1.76 o                         
   5   2   0        612.13        600.98         5.60 o                         
   6   2   0        115.79        144.39         2.28 o                         
   7   2   0         37.81         57.30         1.60 o                         
   8   2   0         16.33         15.01         0.94 o                         
   9   2   0         51.84         43.26         1.52 o                         
  10   2   0         93.62         89.92         3.03 o                         
  11   2   0         72.58         92.50         3.52 o                         
  12   2   0        145.79        148.97         4.67 o                         
  13   2   0        378.62        401.38         7.02 o                         
  14   2   0          0.07         -0.85         1.22 o                         
  15   2   0         99.19        109.03         2.85 o                         
 -15   3   0         46.92         41.59         3.18 o                         
 -14   3   0        328.97        345.44         7.53 o                         
 -13   3   0        132.47        157.53         6.21 o                         
 -12   3   0        118.28        128.17         3.53 o                         
 -11   3   0          1.48         -0.60         0.60 o                         
 -10   3   0        159.72        151.16         3.24 o                         
  -9   3   0          0.02          2.43         0.82 o                         
  -8   3   0        476.75        437.63         5.42 o                         
  -7   3   0        311.48        290.75         4.38 o                         
  -6   3   0        178.91        193.95         2.65 o                         
  -5   3   0       3707.86       3611.70        26.41 o                         
  -4   3   0        252.16        228.82         3.09 o                         
  -3   3   0         63.43         82.93         1.38 o                         
  -2   3   0        119.39        113.48         1.85 o                         
  -1   3   0       3611.57       3335.87        46.16 o                         
   0   3   0       3178.07       3017.61        24.19 o                         
   1   3   0       1990.94       1950.49        12.52 o                         
   2   3   0       1765.76       1712.19        11.33 o                         
   3   3   0       1318.33       1317.94         9.25 o                         
   4   3   0       2181.13       2086.74        13.52 o                         
   5   3   0         47.10         52.45         1.60 o                         
   6   3   0        540.24        554.19         5.72 o                         
   7   3   0        438.23        411.59         5.33 o                         
   8   3   0          7.00          6.91         1.00 o                         
   9   3   0          0.37         -0.02         0.97 o                         
  10   3   0        702.59        678.99         8.53 o                         
  11   3   0        491.35        496.73         7.01 o                         
  12   3   0         28.07         24.54         2.48 o                         
  13   3   0          7.84          7.77         1.90 o                         
  14   3   0        576.06        600.05         9.29 o                         
 -15   4   0        370.19        372.59        20.79 o                         
 -14   4   0        120.37        137.86         5.70 o                         
 -13   4   0         79.67         80.93         3.95 o                         
 -12   4   0         47.63         41.44         1.73 o                         
 -11   4   0          0.46          1.27         0.73 o                         
 -10   4   0          7.24          6.49         1.11 o                         
  -9   4   0          0.03          0.19         0.73 o                         
  -8   4   0         34.82         47.52         1.47 o                         
  -7   4   0         71.65         69.38         1.77 o                         
  -6   4   0        915.62        961.40         8.14 o                         
  -5   4   0        469.28        490.22         5.07 o                         
  -4   4   0          0.20          1.70         0.43 o                         
  -3   4   0          1.55          1.71         0.53 o                         
  -2   4   0        187.08        160.79         2.51 o                         
  -1   4   0        962.16       1018.90         8.16 o                         
   0   4   0          8.33         13.29         0.88 o                         
   1   4   0          1.04          0.90         0.48 o                         
   2   4   0       1201.63       1227.14         9.06 o                         
   3   4   0        186.49        222.62         2.96 o                         
   4   4   0        681.26        755.29         6.62 o                         
   5   4   0       2332.04       2360.86        16.52 o                         
   6   4   0       1157.24       1154.86         9.37 o                         
   7   4   0         98.51         83.49         2.54 o                         
   8   4   0          3.67          2.88         1.01 o                         
   9   4   0        110.79        123.32         3.13 o                         
  10   4   0        426.12        426.89         6.40 o                         
  11   4   0        158.89        159.67         4.20 o                         
  12   4   0         71.82         70.77         2.59 o                         
  13   4   0        195.00        228.45         6.16 o                         
  14   4   0          0.27         -0.79         1.61 o                         
 -15   5   0          9.71          5.82         5.19 o                         
 -14   5   0          6.85          4.72         2.73 o                         
 -13   5   0          4.46          4.46         1.53 o                         
 -12   5   0         83.43         74.65         2.57 o                         
 -11   5   0         96.13         94.10         2.90 o                         
 -10   5   0         26.45         26.59         1.73 o                         
  -9   5   0        523.69        521.12         8.13 o                         
  -8   5   0         16.24         14.19         1.14 o                         
  -7   5   0        314.35        302.08         4.08 o                         
  -6   5   0          6.84          8.04         0.82 o                         
  -5   5   0        114.72        125.29         2.25 o                         
  -4   5   0         21.98         24.10         1.31 o                         
  -3   5   0        691.76        745.38         6.56 o                         
  -2   5   0       2360.32       2457.78        14.86 o                         
  -1   5   0       3849.57       3961.64        24.57 o                         
   0   5   0        141.92        156.62         2.84 o                         
   1   5   0        661.48        658.15         6.48 o                         
   2   5   0        483.20        493.80         5.33 o                         
   3   5   0        218.72        240.07         3.38 o                         
   4   5   0       2206.51       2242.95        14.70 o                         
   5   5   0       1551.31       1666.52        12.15 o                         
   6   5   0        126.28        130.45         3.07 o                         
   7   5   0         35.92         38.65         1.79 o                         
   8   5   0        134.54        128.05         3.43 o                         
   9   5   0        229.29        223.97         4.46 o                         
  10   5   0         16.32         13.89         1.71 o                         
  11   5   0         81.26         71.38         3.04 o                         
  12   5   0        205.17        212.18         4.63 o                         
  13   5   0          3.21          3.25         1.70 o                         
  14   5   0         45.19         46.64         3.37 o                         
 -14   6   0        278.73        286.19         6.11 o                         
 -13   6   0         16.64         13.63         1.35 o                         
 -12   6   0          0.20         -0.89         0.89 o                         
 -11   6   0          0.77         -0.83         0.83 o                         
 -10   6   0        226.30        242.53         4.67 o                         
  -9   6   0        421.86        426.73         4.83 o                         
  -8   6   0          0.04         -0.66         0.67 o                         
  -7   6   0         26.66         25.09         1.58 o                         
  -6   6   0        203.63        219.04         3.91 o                         
  -5   6   0        524.20        545.07         6.05 o                         
  -4   6   0        428.19        410.19         5.26 o                         
  -3   6   0       1075.09       1174.22        10.11 o                         
  -2   6   0        337.03        339.53         4.17 o                         
  -1   6   0        205.27        201.86         3.25 o                         
   0   6   0        335.97        354.03         4.61 o                         
   1   6   0        713.35        780.76         7.27 o                         
   2   6   0         12.71          1.11         0.76 o                         
   3   6   0          4.87         47.61         8.77 o                         
   4   6   0       1388.64       1438.00        11.36 o                         
   5   6   0        185.96        192.36         3.53 o                         
   6   6   0       1005.28       1032.41         9.24 o                         
   7   6   0         61.42         64.48         2.57 o                         
   8   6   0        395.63        383.87         5.35 o                         
   9   6   0        629.49        674.04         8.54 o                         
  10   6   0        158.62        144.78         4.04 o                         
  11   6   0        265.22        282.82         5.64 o                         
  12   6   0          7.51          5.91         2.24 o                         
  13   6   0         24.67         21.09         2.21 o                         
 -14   7   0        178.41        187.78         3.79 o                         
 -13   7   0        146.75        159.66         3.55 o                         
 -12   7   0         65.24         69.52         2.65 o                         
 -11   7   0         38.52         31.46         2.12 o                         
 -10   7   0         46.26         46.71         2.07 o                         
  -9   7   0        563.35        595.09         6.84 o                         
  -8   7   0         64.28         51.59         2.32 o                         
  -7   7   0        275.95        297.30         4.86 o                         
  -6   7   0         53.32         51.15         2.07 o                         
  -5   7   0       1079.79       1142.75        10.63 o                         
  -4   7   0          0.01         -0.66         0.76 o                         
  -3   7   0       1119.44       1114.77         9.40 o                         
  -2   7   0        752.15        741.52         7.57 o                         
  -1   7   0         60.97         69.35         2.31 o                         
   0   7   0       2319.76       2505.26        17.00 o                         
   1   7   0        180.01        220.77         3.90 o                         
   2   7   0       1179.55       1175.60        10.71 o                         
   3   7   0          7.73          9.64         1.15 o                         
   4   7   0        382.21        401.29         5.22 o                         
   5   7   0       1091.51       1116.57         9.75 o                         
   6   7   0         17.92         15.06         1.27 o                         
   7   7   0         54.43         52.29         2.47 o                         
   8   7   0         16.46         22.13         1.75 o                         
   9   7   0        305.14        333.02         5.94 o                         
  10   7   0         62.11         66.96         3.32 o                         
  11   7   0          0.90          4.46         1.98 o                         
  12   7   0         57.08         64.30         3.27 o                         
  13   7   0         64.22         55.66         5.41 o                         
 -14   8   0        313.22        327.49        12.45 o                         
 -13   8   0         29.14         26.78         2.02 o                         
 -12   8   0        276.86        290.31         5.77 o                         
 -11   8   0        185.94        202.99         5.98 o                         
 -10   8   0        132.64        137.03         3.28 o                         
  -9   8   0        553.26        562.30         7.33 o                         
  -8   8   0          0.08         -0.46         0.95 o                         
  -7   8   0          2.91          1.87         0.74 o                         
  -6   8   0        352.67        341.24         5.08 o                         
  -5   8   0          4.00          2.22         0.89 o                         
  -4   8   0         74.60         60.63         2.43 o                         
  -3   8   0        666.45        648.49         6.84 o                         
  -2   8   0        159.60        208.24         3.65 o                         
  -1   8   0        864.37        851.91         8.46 o                         
   0   8   0       1632.57       1636.91        13.11 o                         
   1   8   0        210.55        230.01         4.30 o                         
   2   8   0         34.06         28.15         1.82 o                         
   3   8   0          8.37          3.70         1.04 o                         
   4   8   0         13.50         17.28         1.51 o                         
   5   8   0         38.50         43.15         2.13 o                         
   6   8   0        458.17        424.16         6.07 o                         
   7   8   0         91.42         81.29         3.22 o                         
   8   8   0          0.47          2.68         1.41 o                         
   9   8   0          7.52          6.67         1.46 o                         
  10   8   0        400.37        411.45         7.59 o                         
  11   8   0         56.12         52.02         3.40 o                         
  12   8   0         28.26         23.43         2.85 o                         
 -13   9   0        120.81        117.64         4.31 o                         
 -12   9   0         72.43         72.93         3.91 o                         
 -11   9   0         94.87         90.07         3.02 o                         
 -10   9   0        332.24        339.02         5.52 o                         
  -9   9   0        769.20        773.83         9.48 o                         
  -8   9   0          0.00         -1.07         1.07 o                         
  -7   9   0         77.05         70.91         2.52 o                         
  -6   9   0        394.55        418.06         6.11 o                         
  -5   9   0         55.66         58.73         2.59 o                         
  -4   9   0        214.25        240.03         4.62 o                         
  -3   9   0        382.29        399.57         5.49 o                         
  -2   9   0          0.50          1.16         0.84 o                         
  -1   9   0       1631.30       1572.20        13.09 o                         
   0   9   0        795.18        837.65         9.04 o                         
   1   9   0         72.98         66.14         2.75 o                         
   2   9   0         58.64         38.33         2.20 o                         
   3   9   0         30.34         19.65         1.71 o                         
   4   9   0        236.58        211.37         4.19 o                         
   5   9   0         70.17         64.15         2.67 o                         
   6   9   0        320.09        333.28         5.57 o                         
   7   9   0        287.40        287.27         5.70 o                         
   8   9   0        357.78        329.18         6.32 o                         
   9   9   0          1.21         -0.30         1.54 o                         
  10   9   0         47.84         47.76         4.69 o                         
  11   9   0         13.19         15.33         2.60 o                         
  12   9   0          1.28         -0.83         2.24 o                         
 -13  10   0         13.42          5.31         1.80 o                         
 -12  10   0          4.81          2.94         1.53 o                         
 -11  10   0        212.41        215.35         5.93 o                         
 -10  10   0         95.37         90.24         3.65 o                         
  -9  10   0       1426.52       1465.86        14.33 o                         
  -8  10   0        227.83        240.90         5.18 o                         
  -7  10   0        397.05        388.30         5.82 o                         
  -6  10   0        298.42        310.32         5.37 o                         
  -5  10   0        218.84        214.29         4.59 o                         
  -4  10   0        814.78        778.70         8.19 o                         
  -3  10   0        251.56        231.88         4.37 o                         
  -2  10   0        814.99        789.93         8.43 o                         
  -1  10   0        380.13        420.45         6.20 o                         
   0  10   0        751.79        767.75         8.78 o                         
   1  10   0       4910.28       4991.34        31.90 o                         
   2  10   0       1524.90       1507.44        13.49 o                         
   3  10   0        337.87        340.68         5.52 o                         
   4  10   0          7.85          7.93         1.39 o                         
   5  10   0         11.63         14.21         1.63 o                         
   6  10   0         50.28         46.90         2.52 o                         
   7  10   0        653.26        653.92         9.29 o                         
   8  10   0         10.71         12.95         1.98 o                         
   9  10   0          7.57          2.35         1.78 o                         
  10  10   0          1.41          1.02         1.84 o                         
  11  10   0        173.28        182.92         9.19 o                         
 -12  11   0          0.59         -2.52         2.52 o                         
 -11  11   0         45.63         39.51         2.68 o                         
 -10  11   0        272.76        280.62         6.06 o                         
  -9  11   0        157.96        166.24         5.05 o                         
  -8  11   0          0.09         -0.82         1.42 o                         
  -7  11   0          0.33         -1.44         1.44 o                         
  -6  11   0        448.33        455.74         7.04 o                         
  -5  11   0       1394.21       1362.96        13.50 o                         
  -4  11   0         38.32         40.09         1.88 o                         
  -3  11   0        571.14        581.30         8.17 o                         
  -2  11   0         38.27         39.52         2.34 o                         
  -1  11   0       1097.12       1019.73        10.82 o                         
   0  11   0          0.70          2.71         1.28 o                         
   1  11   0         15.72         23.34         1.98 o                         
   2  11   0         70.84         44.67         2.60 o                         
   3  11   0        112.57         82.92         3.37 o                         
   4  11   0        215.60        195.39         4.57 o                         
   5  11   0         39.15         31.84         2.18 o                         
   6  11   0         47.27         38.57         2.55 o                         
   7  11   0         62.33         69.94         3.52 o                         
   8  11   0         23.22         25.03         2.91 o                         
   9  11   0         30.30         19.75         2.67 o                         
  10  11   0         14.43         10.44         2.97 o                         
 -11  12   0          2.30         -0.17         2.05 o                         
 -10  12   0        377.07        402.87         8.99 o                         
  -9  12   0         32.72         28.38         2.79 o                         
  -8  12   0        409.07        405.88         8.03 o                         
  -7  12   0          0.23         -0.89         1.29 o                         
  -6  12   0         16.01         12.62         2.15 o                         
  -5  12   0        199.56        215.76         5.29 o                         
  -4  12   0          4.52          2.11         1.15 o                         
  -3  12   0         49.64         48.35         2.64 o                         
  -2  12   0        231.61        221.30         5.06 o                         
  -1  12   0        394.11        415.65         6.76 o                         
   0  12   0         30.46         24.95         2.16 o                         
   1  12   0        401.33        443.22         7.44 o                         
   2  12   0        238.31        223.82         5.34 o                         
   3  12   0        212.50        184.96         4.64 o                         
   4  12   0         56.23         45.33         2.78 o                         
   5  12   0          6.96          5.19         1.61 o                         
   6  12   0         44.10         44.51         3.09 o                         
   7  12   0         82.02         83.66         3.90 o                         
   8  12   0         36.68         29.71         3.11 o                         
   9  12   0          7.79          2.04         2.16 o                         
 -10  13   0         82.40         81.28         4.67 o                         
  -9  13   0         36.91         35.87         3.72 o                         
  -8  13   0         12.10         13.34         2.10 o                         
  -7  13   0        136.81        137.75         5.20 o                         
  -6  13   0         11.50         11.88         2.08 o                         
  -5  13   0         26.18         25.59         2.72 o                         
  -4  13   0          1.69         -1.12         1.12 o                         
  -3  13   0         69.03         69.54         3.51 o                         
  -2  13   0         20.45         15.37         2.19 o                         
  -1  13   0        164.43        160.11         4.75 o                         
   0  13   0        163.45        164.46         4.88 o                         
   1  13   0        105.02        109.39         4.64 o                         
   2  13   0        402.89        426.20         7.43 o                         
   3  13   0        130.95        116.34         4.73 o                         
   4  13   0         32.39         33.64         2.79 o                         
   5  13   0         13.52          5.10         1.84 o                         
   6  13   0          6.91          8.13         2.01 o                         
   7  13   0          1.12         -1.95         1.95 o                         
   8  13   0          4.80          0.15         2.34 o                         
  -9  14   0        327.93        323.00         9.18 o                         
  -8  14   0          0.22         -2.27         2.57 o                         
  -7  14   0         13.81         13.44         2.45 o                         
  -6  14   0         81.38         82.05         5.65 o                         
  -5  14   0         39.74         39.46         3.50 o                         
  -4  14   0          4.69         -0.92         1.75 o                         
  -3  14   0          3.11          0.21         1.64 o                         
  -2  14   0        110.02        101.04         4.62 o                         
  -1  14   0        206.65        207.90         6.27 o                         
   0  14   0        301.33        327.35         7.99 o                         
   1  14   0         19.85         26.25         3.06 o                         
   2  14   0         52.93         58.65         3.83 o                         
   3  14   0         30.03         25.89         4.33 o                         
   4  14   0          2.67          0.50         2.05 o                         
   5  14   0         24.25         24.41         2.94 o                         
   6  14   0         91.22        100.76         5.32 o                         
  -8  15   0         31.38         33.92         3.91 o                         
  -7  15   0         48.22         48.44         4.04 o                         
  -6  15   0          5.10          1.82         2.46 o                         
  -5  15   0          7.42          4.02         3.02 o                         
  -4  15   0          6.10          4.98         2.49 o                         
  -3  15   0         72.87         73.59         4.24 o                         
  -2  15   0         17.93         13.84         2.97 o                         
  -1  15   0         57.13         62.08         4.81 o                         
   0  15   0        670.83        732.13        15.70 o                         
   1  15   0          2.41         -2.26         2.26 o                         
   2  15   0          2.23          2.04         3.79 o                         
   3  15   0         64.33         70.66         6.08 o                         
   4  15   0         12.77          8.26         2.74 o                         
   5  15   0         62.84         68.24         5.02 o                         
  -5  16   0          1.45         -1.09         3.12 o                         
  -4  16   0         84.58         89.34         6.45 o                         
  -3  16   0         60.40         37.83         5.59 o                         
  -2  16   0         28.54         32.08         3.71 o                         
  -1  16   0        393.12        431.49        11.11 o                         
   0  16   0        110.84        100.95         6.74 o                         
   1  16   0         78.51         75.40         5.76 o                         
   2  16   0         19.60          5.90         2.92 o                         
  -2 -16   1          0.09         -2.74         2.74 o                         
  -1 -16   1          6.24          4.46         3.09 o                         
   0 -16   1         13.43         13.69         3.15 o                         
   1 -16   1          0.80          2.65         2.77 o                         
   2 -16   1        257.59        302.73         9.70 o                         
   3 -16   1        123.12        133.59         8.18 o                         
   4 -16   1         33.24         38.12         4.89 o                         
   5 -16   1         39.64         44.05         4.64 o                         
  -5 -15   1          7.20          7.30         2.71 o                         
  -4 -15   1         13.82          9.37         2.76 o                         
  -3 -15   1         67.19         57.96         4.23 o                         
  -2 -15   1         28.08         24.68         3.33 o                         
  -1 -15   1          1.03          0.21         2.22 o                         
   0 -15   1        112.15        119.92         6.55 o                         
   1 -15   1          6.41          8.42         2.55 o                         
   2 -15   1        298.83        333.63         9.83 o                         
   3 -15   1        159.63        207.46         7.13 o                         
   4 -15   1         32.50         32.02         3.55 o                         
   5 -15   1          0.04          0.10         2.75 o                         
   6 -15   1         19.47         14.69         3.03 o                         
   7 -15   1         50.55         56.41         4.20 o                         
  -7 -14   1         13.69         15.52         2.88 o                         
  -6 -14   1          4.25          3.66         2.13 o                         
  -5 -14   1        100.76        101.17         4.99 o                         
  -4 -14   1         21.86         19.11         2.75 o                         
  -3 -14   1          8.07          1.37         2.03 o                         
  -2 -14   1          7.48          4.37         2.70 o                         
  -1 -14   1          0.59          1.77         2.12 o                         
   0 -14   1        276.76        284.89         7.98 o                         
   1 -14   1        122.29        146.78         5.55 o                         
   2 -14   1        143.13        139.43         5.59 o                         
   3 -14   1          6.57          0.93         2.26 o                         
   4 -14   1         37.56         29.90         2.05 o                         
   5 -14   1          0.61         -1.92         1.92 o                         
   6 -14   1         23.86         19.80         2.89 o                         
   7 -14   1         77.68         88.88         4.61 o                         
   8 -14   1        106.09        107.29         5.49 o                         
   9 -14   1         87.47         98.86         5.99 o                         
  -8 -13   1        124.01        109.03         4.55 o                         
  -7 -13   1          7.16          8.23         2.31 o                         
  -6 -13   1         20.16         29.12         2.62 o                         
  -5 -13   1         48.49         53.72         3.35 o                         
  -4 -13   1          0.02         -1.50         1.57 o                         
  -3 -13   1          0.82         -0.14         1.65 o                         
  -2 -13   1          0.03         -1.30         1.30 o                         
  -1 -13   1        275.09        263.99         5.86 o                         
   0 -13   1          1.53         -0.84         1.33 o                         
   1 -13   1        548.22        568.77         8.32 o                         
   2 -13   1         13.86         10.13         2.01 o                         
   3 -13   1         39.29         30.36         2.55 o                         
   4 -13   1         65.74         66.49         2.52 o                         
   5 -13   1         47.18         43.99         3.21 o                         
   6 -13   1        248.33        253.42         7.40 o                         
   7 -13   1         30.14         27.56         2.74 o                         
   8 -13   1          1.85         -2.37         2.37 o                         
   9 -13   1        437.28        472.95        11.88 o                         
  10 -13   1          0.72         -0.21         2.25 o                         
  -9 -12   1        118.28        100.19         4.90 o                         
  -8 -12   1          6.82          7.04         2.30 o                         
  -7 -12   1         80.92         78.52         4.68 o                         
  -6 -12   1         93.14         89.08         3.95 o                         
  -5 -12   1        103.13        108.92         4.37 o                         
  -4 -12   1        134.40        111.07         4.00 o                         
  -3 -12   1         59.95         55.35         2.88 o                         
  -2 -12   1         77.73         87.56         3.59 o                         
  -1 -12   1         64.49         53.70         2.92 o                         
   0 -12   1        265.26        257.18         5.40 o                         
   1 -12   1         66.65         65.68         3.12 o                         
   2 -12   1        129.21        120.27         4.08 o                         
   3 -12   1         73.60         67.73         3.09 o                         
   4 -12   1       1445.77       1413.42        16.33 o                         
   5 -12   1         10.13          9.16         1.69 o                         
   6 -12   1        135.44        128.92         4.91 o                         
   7 -12   1        224.30        251.51         6.55 o                         
   8 -12   1          0.02         -1.34         1.34 o                         
   9 -12   1         13.25          6.76         2.22 o                         
  10 -12   1        222.96        219.53         6.65 o                         
  11 -12   1         49.47         46.01         3.93 o                         
 -10 -11   1        125.39        131.83         6.02 o                         
  -9 -11   1         43.10         34.72         3.08 o                         
  -8 -11   1         13.61          6.30         1.78 o                         
  -7 -11   1         77.48         69.93         3.58 o                         
  -6 -11   1         29.55         28.94         2.17 o                         
  -5 -11   1         29.32         14.75         1.73 o                         
  -4 -11   1        334.34        344.43         6.46 o                         
  -3 -11   1        652.71        614.79         7.91 o                         
  -2 -11   1          0.33          0.33         1.10 o                         
  -1 -11   1        813.20        784.38         9.36 o                         
   0 -11   1         26.48         22.23         2.01 o                         
   1 -11   1        129.08        111.84         4.01 o                         
   2 -11   1        134.35        133.43         3.78 o                         
   3 -11   1         83.52         71.61         3.05 o                         
   4 -11   1          3.44          2.23         1.04 o                         
   5 -11   1        726.57        729.61         9.30 o                         
   6 -11   1        486.10        498.76         7.58 o                         
   7 -11   1        952.62        922.09        10.62 o                         
   8 -11   1          6.11          5.87         1.43 o                         
   9 -11   1          6.81          3.82         1.67 o                         
  10 -11   1         33.16         37.89         2.85 o                         
  11 -11   1          3.84         -1.76         2.44 o                         
  12 -11   1         26.58         21.81         3.08 o                         
 -11 -10   1          6.31          0.16         2.65 o                         
 -10 -10   1        209.02        207.86         7.89 o                         
  -9 -10   1          7.83          5.60         1.96 o                         
  -8 -10   1         37.84         34.98         2.69 o                         
  -7 -10   1          0.81         -1.01         1.01 o                         
  -6 -10   1          7.08          3.99         1.33 o                         
  -5 -10   1        364.16        360.10         5.86 o                         
  -4 -10   1        461.57        401.98         6.24 o                         
  -3 -10   1         27.16         16.53         1.78 o                         
  -2 -10   1        115.15        125.18         3.63 o                         
  -1 -10   1        876.24        887.42         9.64 o                         
   0 -10   1         49.10         55.03         2.65 o                         
   1 -10   1        845.55        842.52         9.39 o                         
   2 -10   1        214.16        191.37         4.10 o                         
   3 -10   1       2348.68       2325.76        17.80 o                         
   4 -10   1          4.50          4.70         1.01 o                         
   5 -10   1       1388.56       1317.65        13.00 o                         
   6 -10   1        462.60        423.05         6.38 o                         
   7 -10   1        195.95        196.32         4.51 o                         
   8 -10   1         11.69         10.12         1.69 o                         
   9 -10   1          0.18         -0.08         1.35 o                         
  10 -10   1         12.98         10.75         1.67 o                         
  11 -10   1         40.93         42.37         2.65 o                         
  12 -10   1         24.31         18.95         2.02 o                         
  13 -10   1         34.06         32.10         4.40 o                         
 -12  -9   1         64.87         61.48         4.19 o                         
 -11  -9   1          0.33         -1.91         1.91 o                         
 -10  -9   1         15.51         15.77         2.31 o                         
  -9  -9   1          4.91          5.03         1.62 o                         
  -8  -9   1          1.57         -0.99         1.29 o                         
  -7  -9   1          1.01          0.07         1.03 o                         
  -6  -9   1        182.39        177.61         3.98 o                         
  -5  -9   1        590.02        571.00         7.31 o                         
  -4  -9   1        144.27        148.16         3.57 o                         
  -3  -9   1        262.08        261.84         4.58 o                         
  -2  -9   1         20.40         21.29         1.79 o                         
  -1  -9   1        378.74        345.30         5.58 o                         
   0  -9   1       1824.40       1767.11        14.57 o                         
   1  -9   1          2.48          1.15         0.96 o                         
   2  -9   1          1.32          1.14         1.01 o                         
   3  -9   1          0.99         -0.86         0.86 o                         
   4  -9   1        157.27        134.71         3.13 o                         
   5  -9   1         16.61         22.03         1.83 o                         
   6  -9   1         36.53         29.90         2.02 o                         
   7  -9   1         38.52         36.77         2.00 o                         
   8  -9   1        224.40        224.65         4.78 o                         
   9  -9   1         82.69         82.35         3.21 o                         
  10  -9   1         14.22         12.47         1.60 o                         
  11  -9   1         63.26         61.58         3.86 o                         
  12  -9   1         19.47         15.96         1.97 o                         
  13  -9   1         31.35         19.62         2.38 o                         
 -12  -8   1          1.64         -2.09         2.23 o                         
 -11  -8   1          2.55          2.33         1.84 o                         
 -10  -8   1        161.11        156.46         6.57 o                         
  -9  -8   1        481.52        498.93         7.70 o                         
  -8  -8   1          1.87         -1.14         1.14 o                         
  -7  -8   1        140.13        121.76         3.19 o                         
  -6  -8   1        162.47        167.90         3.73 o                         
  -5  -8   1          0.36         -0.81         0.81 o                         
  -4  -8   1          2.69          3.46         1.07 o                         
  -3  -8   1         54.77         52.21         2.28 o                         
  -2  -8   1         25.72         26.51         1.78 o                         
  -1  -8   1        116.64        129.70         3.56 o                         
   0  -8   1        232.25        267.53         4.56 o                         
   1  -8   1        295.31        324.06         4.72 o                         
   2  -8   1        105.44        127.02         3.25 o                         
   3  -8   1        172.57        184.94         3.61 o                         
   4  -8   1          2.95          1.03         0.62 o                         
   5  -8   1        633.80        633.57         7.63 o                         
   6  -8   1        263.91        270.59         4.54 o                         
   7  -8   1         37.27         35.93         1.79 o                         
   8  -8   1        271.61        279.90         5.15 o                         
   9  -8   1        117.63        118.71         3.28 o                         
  10  -8   1          8.73          4.99         1.45 o                         
  11  -8   1          1.49          1.57         0.90 o                         
  12  -8   1          5.33          2.93         1.20 o                         
  13  -8   1         98.53         93.14         4.73 o                         
  14  -8   1         52.08         41.78         3.47 o                         
 -13  -7   1        358.68        390.59         9.24 o                         
 -12  -7   1         74.68         68.92         4.27 o                         
 -11  -7   1        404.23        420.30         7.33 o                         
 -10  -7   1        220.40        238.56         5.20 o                         
  -9  -7   1          0.13         -0.15         1.34 o                         
  -8  -7   1        310.00        298.57         4.94 o                         
  -7  -7   1         47.15         43.89         2.32 o                         
  -6  -7   1         11.56         10.73         1.24 o                         
  -5  -7   1        463.06        460.70         5.63 o                         
  -4  -7   1        153.16        172.65         3.28 o                         
  -3  -7   1        206.98        217.31         3.67 o                         
  -2  -7   1        502.99        507.55         6.52 o                         
  -1  -7   1        310.48        282.76         4.54 o                         
   0  -7   1         47.27         46.28         2.03 o                         
   1  -7   1         23.00         25.37         1.58 o                         
   2  -7   1        539.46        576.01         6.48 o                         
   3  -7   1        303.68        334.16         4.81 o                         
   4  -7   1        500.41        548.11         6.02 o                         
   5  -7   1          5.79          6.73         1.02 o                         
   6  -7   1        520.68        534.30         6.20 o                         
   7  -7   1        430.26        423.50         6.08 o                         
   8  -7   1         48.18         51.97         2.34 o                         
   9  -7   1        182.72        185.25         3.96 o                         
  10  -7   1       1121.57       1136.10         9.97 o                         
  11  -7   1        423.77        453.92         5.40 o                         
  12  -7   1         26.61         22.34         1.57 o                         
  13  -7   1        184.88        201.05         5.15 o                         
  14  -7   1          6.69          2.38         2.25 o                         
 -13  -6   1         94.49         82.08         3.55 o                         
 -12  -6   1        302.85        308.95         6.24 o                         
 -11  -6   1          0.23         -1.28         1.28 o                         
 -10  -6   1        542.99        571.71         8.06 o                         
  -9  -6   1        301.26        304.34         5.45 o                         
  -8  -6   1         20.33         19.54         1.44 o                         
  -7  -6   1         22.07         23.52         1.21 o                         
  -6  -6   1          4.56          1.45         0.99 o                         
  -5  -6   1        851.98        877.01         8.30 o                         
  -4  -6   1         73.81         74.65         2.22 o                         
  -3  -6   1        592.56        537.95         5.77 o                         
  -2  -6   1        495.82        534.94         5.76 o                         
  -1  -6   1        813.29        904.54         8.45 o                         
   0  -6   1         55.20         41.69         1.81 o                         
   1  -6   1       2480.10       2521.58        16.46 o                         
   2  -6   1        867.16        839.39         7.66 o                         
   3  -6   1        756.43        785.69         6.96 o                         
   4  -6   1         43.85         33.84         1.37 o                         
   5  -6   1       1813.06       1860.49        13.25 o                         
   6  -6   1        205.15        230.79         3.49 o                         
   7  -6   1       1474.52       1501.10        12.25 o                         
   8  -6   1        152.90        136.54         2.95 o                         
   9  -6   1       1083.32       1080.01         9.92 o                         
  10  -6   1       1705.49       1667.33        12.77 o                         
  11  -6   1        154.30        149.54         3.47 o                         
  12  -6   1         16.45         13.33         1.33 o                         
  13  -6   1          6.62          3.38         1.22 o                         
  14  -6   1         58.27         65.95         3.27 o                         
 -14  -5   1        113.15        123.21         7.08 o                         
 -13  -5   1         48.59         42.78         3.71 o                         
 -12  -5   1         36.87         35.08         2.51 o                         
 -11  -5   1        105.47        121.99         3.73 o                         
 -10  -5   1        973.41        961.37        10.01 o                         
  -9  -5   1          6.71          7.99         1.26 o                         
  -8  -5   1        154.60        144.44         3.43 o                         
  -7  -5   1        251.11        256.89         3.87 o                         
  -6  -5   1        855.79        853.42         7.81 o                         
  -5  -5   1        107.22        110.83         2.39 o                         
  -4  -5   1        368.44        362.87         4.28 o                         
  -3  -5   1        468.46        495.24         5.32 o                         
  -2  -5   1        202.25        214.71         3.40 o                         
  -1  -5   1       7981.17       7588.12       422.90 o                         
   0  -5   1       2769.54       2656.01        19.93 o                         
   1  -5   1       5378.10       5455.89        57.70 o                         
   2  -5   1        288.02        268.52         3.59 o                         
   3  -5   1        322.91        335.22         3.87 o                         
   4  -5   1       1090.51       1141.63         9.32 o                         
   5  -5   1        167.71        190.89         2.81 o                         
   6  -5   1        754.15        753.57         6.65 o                         
   7  -5   1          4.59          3.47         0.80 o                         
   8  -5   1          8.46          8.78         0.95 o                         
   9  -5   1       1925.65       1897.43        13.80 o                         
  10  -5   1         14.58         12.02         1.23 o                         
  11  -5   1        588.70        594.80         7.51 o                         
  12  -5   1          8.76          8.62         1.00 o                         
  13  -5   1          1.76          2.59         1.08 o                         
  14  -5   1          6.22          1.93         2.31 o                         
 -14  -4   1         14.65         12.09         1.96 o                         
 -13  -4   1         44.45         40.95         2.83 o                         
 -12  -4   1         53.45         50.25         2.56 o                         
 -11  -4   1        231.56        228.97         4.09 o                         
 -10  -4   1          7.23          4.34         1.07 o                         
  -9  -4   1       2358.83       2358.60        19.29 o                         
  -8  -4   1          1.01          1.05         0.85 o                         
  -7  -4   1          8.03          7.40         1.07 o                         
  -6  -4   1         42.64         54.66         1.78 o                         
  -5  -4   1        818.25        921.15         7.73 o                         
  -4  -4   1         55.92         53.83         1.65 o                         
  -3  -4   1        127.66        126.33         2.33 o                         
  -2  -4   1        972.72        948.72         7.60 o                         
  -1  -4   1       8868.48       8407.39       175.59 o                         
   0  -4   1      12440.25      11454.43       231.34 o                         
   1  -4   1       7073.99       7142.19       458.43 o                         
   2  -4   1        144.68        154.99         2.32 o                         
   3  -4   1       1005.24        971.86         7.62 o                         
   4  -4   1        148.13        167.89         2.30 o                         
   5  -4   1        604.49        674.11         5.75 o                         
   6  -4   1        235.24        209.33         3.02 o                         
   7  -4   1        197.76        228.76         3.61 o                         
   8  -4   1         66.75         67.94         2.35 o                         
   9  -4   1        331.45        307.78         4.42 o                         
  10  -4   1        240.48        249.73         4.51 o                         
  11  -4   1        299.18        287.70         4.90 o                         
  12  -4   1         65.82         61.91         2.27 o                         
  13  -4   1          2.51          2.17         0.67 o                         
  14  -4   1        131.11        148.68         8.14 o                         
  15  -4   1        525.39        581.48        18.45 o                         
 -14  -3   1         63.81         68.50         3.31 o                         
 -13  -3   1         31.89         31.22         2.36 o                         
 -12  -3   1        219.69        214.76         5.49 o                         
 -11  -3   1         29.27         20.57         2.20 o                         
 -10  -3   1       1328.28       1310.52        10.99 o                         
  -9  -3   1        213.70        200.11         3.37 o                         
  -8  -3   1         14.81          9.37         0.86 o                         
  -7  -3   1        625.38        682.47         6.28 o                         
  -6  -3   1        331.92        365.87         4.20 o                         
  -5  -3   1        238.26        259.73         3.14 o                         
  -4  -3   1         17.35         23.74         0.98 o                         
  -3  -3   1       1135.27       1134.60         8.34 o                         
  -2  -3   1        362.83        379.13         3.62 o                         
  -1  -3   1       2772.52       2624.73        18.25 o                         
   1  -3   1       1362.50       1325.38         9.02 o                         
   2  -3   1       3178.81       3077.88        37.68 o                         
   3  -3   1       2571.79       2602.07        17.19 o                         
   4  -3   1        425.03        397.08         3.54 o                         
   5  -3   1        107.23        104.16         2.00 o                         
   6  -3   1        400.49        406.13         4.55 o                         
   7  -3   1         62.61         70.23         1.62 o                         
   8  -3   1          1.28          0.39         0.45 o                         
   9  -3   1         14.06         10.19         1.16 o                         
  10  -3   1        118.67        115.38         2.94 o                         
  11  -3   1         13.96          6.70         1.12 o                         
  12  -3   1         27.96         28.73         1.78 o                         
  13  -3   1        498.61        495.39        11.75 o                         
  14  -3   1         82.29         86.13         4.53 o                         
  15  -3   1        221.47        230.02         7.08 o                         
 -15  -2   1        463.03        471.41        14.07 o                         
 -14  -2   1         27.72         28.99         2.76 o                         
 -13  -2   1        414.65        475.16         8.12 o                         
 -12  -2   1         21.86         20.30         1.95 o                         
 -11  -2   1         79.09         68.04         2.44 o                         
 -10  -2   1         99.16         90.78         2.78 o                         
  -9  -2   1         79.37         86.27         2.15 o                         
  -8  -2   1        102.16         84.84         1.91 o                         
  -7  -2   1        150.36        146.98         2.37 o                         
  -6  -2   1        293.92        275.22         3.47 o                         
  -5  -2   1        849.99        799.62         6.85 o                         
  -4  -2   1          3.14          1.88         0.35 o                         
  -3  -2   1       3777.68       3556.27        83.05 o                         
  -2  -2   1        782.96        768.78         5.65 o                         
  -1  -2   1         74.08         71.69         1.29 o                         
   0  -2   1        703.32        672.90         5.63 o                         
   2  -2   1       1520.97       1357.61         8.55 o                         
   3  -2   1       4095.85       3831.74        80.66 o                         
   4  -2   1         70.52         83.83         1.60 o                         
   5  -2   1       2206.68       2202.42        14.81 o                         
   6  -2   1        157.93        182.33         2.48 o                         
   7  -2   1         31.39         53.31         1.37 o                         
   8  -2   1         24.15         33.28         1.35 o                         
   9  -2   1         48.90         53.15         2.04 o                         
  10  -2   1          1.66          2.02         0.85 o                         
  11  -2   1        447.31        502.61         7.14 o                         
  12  -2   1          0.40         -0.26         0.83 o                         
  13  -2   1          3.41          2.78         1.14 o                         
  14  -2   1        240.69        226.57         9.90 o                         
  15  -2   1         61.66         57.22         4.28 o                         
 -15  -1   1         13.31         12.01         2.71 o                         
 -14  -1   1         11.78          7.07         2.16 o                         
 -13  -1   1          6.11          2.48         0.96 o                         
 -12  -1   1         81.60         76.52         2.30 o                         
 -11  -1   1          1.24          2.03         1.00 o                         
 -10  -1   1        223.31        238.75         4.13 o                         
  -9  -1   1       2039.05       2096.46        18.16 o                         
  -8  -1   1         14.24         14.26         1.13 o                         
  -7  -1   1          3.28         -0.27         0.50 o                         
  -6  -1   1       1451.53       1447.47         9.80 o                         
  -5  -1   1       2185.24       1994.57        12.79 o                         
  -4  -1   1        489.07        483.37         4.43 o                         
  -3  -1   1        337.45        381.65         3.61 o                         
  -2  -1   1       1100.40       1002.76         6.57 o                         
  -1  -1   1       3665.47       3215.70        89.48 o                         
   0  -1   1        268.52        259.79        13.48 o                         
   1  -1   1       3349.11       3076.71        61.13 o                         
   2  -1   1       3309.40       3022.23        86.99 o                         
   3  -1   1          6.95          5.98         0.55 o                         
   4  -1   1       1870.09       1684.51        11.45 o                         
   5  -1   1       1946.84       1971.22        13.39 o                         
   6  -1   1          1.72          2.62         0.45 o                         
   7  -1   1          9.80         16.92         0.88 o                         
   8  -1   1        700.14        698.81         6.93 o                         
   9  -1   1       1150.23       1166.92        12.46 o                         
  10  -1   1       1018.57       1043.87        11.00 o                         
  11  -1   1          8.23          9.81         1.33 o                         
  12  -1   1         13.34         13.60         1.37 o                         
  13  -1   1          6.80          6.17         1.09 o                         
  14  -1   1         27.11         23.00         1.80 o                         
  15  -1   1          1.46         -1.77         2.17 o                         
 -15   0   1         12.95          6.70         1.93 o                         
 -14   0   1        229.62        251.30         6.36 o                         
 -13   0   1          0.92         -0.26         1.99 o                         
 -12   0   1         17.70         10.88         1.09 o                         
 -11   0   1         50.42         50.08         1.92 o                         
 -10   0   1         48.45         54.35         1.83 o                         
  -9   0   1        117.64        132.43         2.52 o                         
  -8   0   1        236.94        182.68         2.83 o                         
  -7   0   1        675.29        715.25        12.70 o                         
  -6   0   1        755.28        838.02         8.85 o                         
  -5   0   1        281.63        300.79         3.92 o                         
  -4   0   1       3159.85       2992.88        73.74 o                         
  -3   0   1        922.56        884.04        13.64 o                         
  -2   0   1        228.69        201.17         2.20 o                         
   1   0   1       1267.78       1145.82        24.05 o                         
   3   0   1        407.26        389.71         3.13 o                         
   4   0   1       3910.01       3684.41        89.31 o                         
   5   0   1        265.86        262.57         3.18 o                         
   6   0   1         65.93         53.17         1.53 o                         
   7   0   1         91.02         93.88         1.97 o                         
   8   0   1        266.32        254.09         3.92 o                         
   9   0   1        182.36        197.64         3.26 o                         
  10   0   1        880.58        855.14         9.32 o                         
  11   0   1          0.82         -0.76         0.76 o                         
  12   0   1          1.64          1.09         0.91 o                         
  13   0   1          2.27          0.21         0.96 o                         
  14   0   1         81.00         79.72         3.51 o                         
  15   0   1          3.32         -2.08         2.08 o                         
 -15   1   1          0.54         -1.57         1.57 o                         
 -14   1   1         47.69         49.48         3.30 o                         
 -13   1   1         69.52         71.48         3.46 o                         
 -12   1   1         93.95         81.42         3.79 o                         
 -11   1   1         49.80         49.78         2.64 o                         
 -10   1   1          0.26         -0.83         0.95 o                         
  -9   1   1         75.98         62.41         1.65 o                         
  -8   1   1         26.49         15.58         0.86 o                         
  -7   1   1         53.91         61.25         1.44 o                         
  -6   1   1         34.06         54.29         2.27 o                         
  -5   1   1        553.83        591.08        11.43 o                         
  -3   1   1        405.03        384.99         6.97 o                         
  -2   1   1        249.07        236.80         2.35 o                         
  -1   1   1          8.74          8.59         0.36 o                         
   0   1   1        632.56        579.20         6.58 o                         
   2   1   1       2257.69       2197.27        23.50 o                         
   3   1   1        144.35        142.90         1.85 o                         
   4   1   1        533.97        470.17         3.76 o                         
   5   1   1        845.67        910.54         7.35 o                         
   6   1   1         81.68         75.40         1.85 o                         
   7   1   1         21.20         19.80         1.21 o                         
   8   1   1        181.62        182.51         3.01 o                         
   9   1   1        234.29        218.96         3.07 o                         
  10   1   1        533.74        551.90         5.83 o                         
  11   1   1          7.21          3.18         0.83 o                         
  12   1   1          0.71         -0.04         0.73 o                         
  13   1   1          3.55          0.09         1.67 o                         
  14   1   1         13.45          8.33         2.00 o                         
  15   1   1        127.53         96.28        18.08 o                         
 -15   2   1         70.55         69.93         5.88 o                         
 -14   2   1         52.29         51.56         3.11 o                         
 -13   2   1        198.72        205.26         5.32 o                         
 -12   2   1          0.40         -0.17         1.37 o                         
 -11   2   1        390.81        390.09         7.28 o                         
 -10   2   1         83.04         92.77         3.94 o                         
  -9   2   1         83.93        102.20         2.48 o                         
  -8   2   1        508.50        505.38         7.81 o                         
  -7   2   1          2.28          6.46         0.69 o                         
  -6   2   1       1017.44       1012.60        11.94 o                         
  -5   2   1       5188.50       4905.17       118.47 o                         
  -4   2   1        650.96        627.45         5.92 o                         
  -3   2   1       3175.14       2893.02        71.59 o                         
  -2   2   1        968.64        870.55         6.06 o                         
  -1   2   1        786.88        723.39         4.87 o                         
   0   2   1        964.29        865.59         6.06 o                         
   1   2   1       4310.04       3809.30        83.83 o                         
   2   2   1        572.36        510.91         4.26 o                         
   3   2   1       1247.04       1141.57         8.76 o                         
   4   2   1          3.31          1.90         0.51 o                         
   5   2   1         18.47         15.48         0.96 o                         
   6   2   1        686.44        708.16         7.30 o                         
   7   2   1       1220.89       1200.55        11.12 o                         
   8   2   1        116.66        132.32         2.97 o                         
   9   2   1       1048.87       1062.18         9.73 o                         
  10   2   1         41.62         31.95         1.77 o                         
  11   2   1        226.25        225.17         7.05 o                         
  12   2   1        360.58        380.56         7.23 o                         
  13   2   1         18.55         21.65         2.14 o                         
  14   2   1         51.11         52.02         3.42 o                         
 -15   3   1          0.09         -1.49         1.49 o                         
 -14   3   1         21.91         15.37         2.00 o                         
 -13   3   1        103.90        112.72         4.73 o                         
 -12   3   1         26.89         23.06         2.07 o                         
 -11   3   1        325.24        319.43         7.11 o                         
 -10   3   1        454.15        453.34         5.78 o                         
  -9   3   1        843.23        849.96         9.54 o                         
  -8   3   1        480.42        505.36         5.60 o                         
  -7   3   1        514.39        525.49         7.27 o                         
  -6   3   1          9.87         10.22         0.63 o                         
  -5   3   1         54.58         54.37         1.21 o                         
  -4   3   1        743.60        684.96         5.89 o                         
  -3   3   1         32.95         28.14         0.78 o                         
  -2   3   1        138.21        145.22         2.05 o                         
  -1   3   1        237.64        229.94         2.76 o                         
   0   3   1       4789.06       4474.47       101.55 o                         
   1   3   1        413.60        409.61         4.36 o                         
   2   3   1        184.98        161.71         2.55 o                         
   3   3   1       1110.12       1152.11         8.01 o                         
   4   3   1        509.76        490.00         5.26 o                         
   5   3   1        608.47        594.30         5.82 o                         
   6   3   1        188.57        184.92         3.27 o                         
   7   3   1        788.72        764.92         7.66 o                         
   8   3   1         18.12         15.32         1.31 o                         
   9   3   1        297.36        312.16         5.28 o                         
  10   3   1          0.00          2.64         1.12 o                         
  11   3   1        101.39        109.61         3.66 o                         
  12   3   1          0.91         -0.43         1.24 o                         
  13   3   1        350.75        357.84         7.32 o                         
  14   3   1          1.25         -1.35         1.56 o                         
 -15   4   1         48.67         54.33         4.94 o                         
 -14   4   1         34.98         36.03         2.96 o                         
 -13   4   1          0.94         -0.13         1.20 o                         
 -12   4   1          6.20          4.53         1.65 o                         
 -11   4   1         86.05         91.16         2.42 o                         
 -10   4   1        203.17        201.27         3.59 o                         
  -9   4   1        844.97        904.58        10.03 o                         
  -8   4   1         32.15         38.06         1.72 o                         
  -7   4   1        273.50        279.04         3.16 o                         
  -6   4   1        135.04        152.74         2.33 o                         
  -5   4   1          0.14          0.17         0.47 o                         
  -4   4   1         41.87         36.33         1.20 o                         
  -3   4   1       2540.16       2424.21        15.39 o                         
  -2   4   1        676.29        632.33         5.47 o                         
  -1   4   1        101.67         97.26         1.88 o                         
   0   4   1       6572.74       6241.25       323.03 o                         
   1   4   1        259.90        244.64         3.32 o                         
   2   4   1        484.61        493.18         5.13 o                         
   3   4   1         40.43         58.21         1.78 o                         
   4   4   1        142.83        160.17         2.39 o                         
   5   4   1       1648.79       1679.95        13.29 o                         
   6   4   1       2669.29       2750.79        18.97 o                         
   7   4   1        118.76        117.70         2.85 o                         
   8   4   1        653.38        678.95         7.71 o                         
   9   4   1         23.73         22.29         1.71 o                         
  10   4   1          1.21          2.12         1.14 o                         
  11   4   1        497.02        504.61         6.99 o                         
  12   4   1         28.50         25.14         1.85 o                         
  13   4   1         27.83         22.50         3.10 o                         
  14   4   1         81.11         89.51         4.25 o                         
 -15   5   1         44.42         47.36         3.84 o                         
 -14   5   1         18.66         17.06         2.53 o                         
 -13   5   1         17.65         16.18         2.27 o                         
 -12   5   1          0.69          1.00         1.52 o                         
 -11   5   1        194.60        197.93         3.77 o                         
 -10   5   1       1319.26       1325.21        14.16 o                         
  -9   5   1        149.59        150.55         3.46 o                         
  -8   5   1        309.89        327.32         3.66 o                         
  -7   5   1        342.06        352.94         4.09 o                         
  -6   5   1         39.00         24.86         1.13 o                         
  -5   5   1        179.37        164.44         2.70 o                         
  -4   5   1        176.70        144.45         2.52 o                         
  -3   5   1       2543.07       2488.30        15.92 o                         
  -2   5   1        107.96        101.90         2.01 o                         
  -1   5   1        221.70        241.47         3.36 o                         
   0   5   1      12121.41      11615.03       333.95 o                         
   1   5   1        598.12        716.12         7.10 o                         
   2   5   1      13039.43      13403.80       295.29 o                         
   3   5   1        894.64        981.05         8.72 o                         
   4   5   1         62.95         69.70         2.00 o                         
   5   5   1          5.61          5.06         0.96 o                         
   6   5   1         99.30         81.26         2.60 o                         
   7   5   1         40.92         42.16         2.10 o                         
   8   5   1          0.76          0.38         0.97 o                         
   9   5   1        159.91        180.57         4.18 o                         
  10   5   1        654.73        704.20         8.64 o                         
  11   5   1         13.97         12.67         1.69 o                         
  12   5   1          0.08         -1.29         1.29 o                         
  13   5   1         75.09         76.53         3.40 o                         
 -15   6   1         48.58         45.69         4.35 o                         
 -14   6   1         40.35         45.83         3.31 o                         
 -13   6   1        104.12        115.72         4.46 o                         
 -12   6   1          0.00         -0.88         0.88 o                         
 -11   6   1        170.41        179.53         3.97 o                         
 -10   6   1         94.65        101.53         3.12 o                         
  -9   6   1          1.00          0.06         0.58 o                         
  -8   6   1        279.26        285.53         3.78 o                         
  -7   6   1        719.16        788.91         8.04 o                         
  -6   6   1        644.63        617.40         6.91 o                         
  -5   6   1          7.40          3.57         0.76 o                         
  -4   6   1        149.99        168.88         3.13 o                         
  -3   6   1          0.00          0.25         0.45 o                         
  -2   6   1        111.92        105.29         2.27 o                         
  -1   6   1       1738.95       1818.16        12.75 o                         
   0   6   1       4921.93       4785.37        27.95 o                         
   1   6   1        506.20        525.59         6.04 o                         
   2   6   1       3807.53       3792.81        23.96 o                         
   3   6   1        643.41        697.14         7.17 o                         
   4   6   1         24.34         20.26         1.31 o                         
   5   6   1        733.82        738.75         8.11 o                         
   6   6   1        937.78        899.70         9.11 o                         
   7   6   1        104.93        100.16         3.08 o                         
   8   6   1       1098.08       1083.80        10.60 o                         
   9   6   1        123.63        112.89         3.07 o                         
  10   6   1         50.22         52.32         2.93 o                         
  11   6   1        156.67        172.24         5.60 o                         
  12   6   1          6.58          4.10         2.00 o                         
  13   6   1        113.11        114.52         4.57 o                         
 -14   7   1        147.14        147.05         6.35 o                         
 -13   7   1         25.87         26.20         1.56 o                         
 -12   7   1         75.96         77.22         2.65 o                         
 -11   7   1         30.21         31.46         2.01 o                         
 -10   7   1        505.21        493.58         8.28 o                         
  -9   7   1        403.84        417.36         5.90 o                         
  -8   7   1         25.84         26.32         1.75 o                         
  -7   7   1        157.88        169.22         3.58 o                         
  -6   7   1       1246.59       1320.89        14.82 o                         
  -5   7   1        192.32        194.91         3.59 o                         
  -4   7   1        485.06        511.08         6.13 o                         
  -3   7   1        734.02        738.66         6.93 o                         
  -2   7   1         93.33         80.01         2.37 o                         
  -1   7   1        207.42        187.85         3.40 o                         
   0   7   1        899.89        940.90         8.60 o                         
   1   7   1       6350.17       6535.42        38.68 o                         
   2   7   1         46.40         41.48         2.04 o                         
   3   7   1        835.84        960.82         9.49 o                         
   4   7   1        478.26        502.77         6.34 o                         
   5   7   1        949.65        936.52         9.03 o                         
   6   7   1        492.36        471.70         6.53 o                         
   7   7   1        296.91        308.89         5.31 o                         
   8   7   1        133.56        136.54         3.80 o                         
   9   7   1        438.69        447.21         6.72 o                         
  10   7   1         76.20         73.16         3.74 o                         
  11   7   1        422.69        442.04         7.76 o                         
  12   7   1          1.04         -1.92         1.92 o                         
  13   7   1        136.78        156.54         6.45 o                         
 -14   8   1          3.37          1.82         2.31 o                         
 -13   8   1         66.10         77.39         3.22 o                         
 -12   8   1        421.59        463.85         7.80 o                         
 -11   8   1         74.90         74.41         3.56 o                         
 -10   8   1         82.32         74.81         2.75 o                         
  -9   8   1          6.49          7.83         1.29 o                         
  -8   8   1        152.31        147.04         3.58 o                         
  -7   8   1        169.65        165.65         3.94 o                         
  -6   8   1        161.24        158.92         3.29 o                         
  -5   8   1          1.75          0.12         0.83 o                         
  -4   8   1          0.08         -0.75         0.75 o                         
  -3   8   1        506.69        490.77         5.75 o                         
  -2   8   1        176.42        187.80         3.59 o                         
  -1   8   1        162.44        174.26         3.69 o                         
   0   8   1         24.86         18.10         1.55 o                         
   1   8   1        963.38        998.36         9.87 o                         
   2   8   1        137.05        139.41         3.28 o                         
   3   8   1          7.12          3.65         1.05 o                         
   4   8   1         25.78         30.19         1.96 o                         
   5   8   1        131.86        134.72         3.37 o                         
   6   8   1          0.00         -0.84         0.84 o                         
   7   8   1        138.84        134.04         3.90 o                         
   8   8   1        598.41        591.88         8.12 o                         
   9   8   1        347.40        346.18         6.94 o                         
  10   8   1         23.63         19.19         2.06 o                         
  11   8   1         71.29         70.90         4.13 o                         
  12   8   1         56.16         50.11         4.31 o                         
 -13   9   1        105.45        111.22         4.48 o                         
 -12   9   1        211.85        209.16         5.85 o                         
 -11   9   1         15.38         12.32         1.46 o                         
 -10   9   1          5.08          2.24         1.19 o                         
  -9   9   1         13.79         10.43         1.41 o                         
  -8   9   1        144.78        154.91         3.91 o                         
  -7   9   1          5.22          3.17         1.15 o                         
  -6   9   1         19.11         23.93         1.82 o                         
  -5   9   1        185.08        199.98         4.30 o                         
  -4   9   1          0.86          0.39         1.04 o                         
  -3   9   1        239.35        224.93         4.11 o                         
  -2   9   1        232.18        263.37         4.94 o                         
  -1   9   1        484.44        505.50         6.60 o                         
   0   9   1         25.02         27.12         1.84 o                         
   1   9   1       1897.29       1940.02        15.31 o                         
   2   9   1       1276.04       1289.60        11.77 o                         
   3   9   1          0.31         -1.03         1.03 o                         
   4   9   1          5.37          2.93         1.19 o                         
   5   9   1          5.60          1.01         1.00 o                         
   6   9   1        726.53        674.05         7.55 o                         
   7   9   1         76.78         73.24         3.40 o                         
   8   9   1         76.73         76.36         3.68 o                         
   9   9   1        317.91        305.90         6.51 o                         
  10   9   1         45.73         31.71         2.88 o                         
  11   9   1         71.78         65.84         4.27 o                         
 -13  10   1          9.84          7.81         2.72 o                         
 -12  10   1         16.12         12.25         2.27 o                         
 -11  10   1          0.15         -1.16         1.16 o                         
 -10  10   1        167.43        165.48         4.27 o                         
  -9  10   1          0.22          1.75         1.31 o                         
  -8  10   1        144.66        134.42         3.95 o                         
  -7  10   1        656.15        642.47         7.67 o                         
  -6  10   1        327.83        310.64         5.36 o                         
  -5  10   1        282.39        268.81         5.11 o                         
  -4  10   1        178.44        183.99         4.15 o                         
  -3  10   1        220.42        224.48         4.30 o                         
  -2  10   1          9.49         10.45         1.39 o                         
  -1  10   1        539.44        559.02         7.24 o                         
   0  10   1       3749.21       3604.11        24.60 o                         
   1  10   1         49.67         54.04         2.71 o                         
   2  10   1         21.14         25.14         2.06 o                         
   3  10   1        178.79        215.87         4.82 o                         
   4  10   1         23.03         24.80         1.94 o                         
   5  10   1          7.29         10.05         1.49 o                         
   6  10   1         32.58         28.86         2.09 o                         
   7  10   1        147.20        173.02         5.06 o                         
   8  10   1         26.24         22.25         2.57 o                         
   9  10   1        439.30        513.36        10.64 o                         
  10  10   1          6.61          2.46         2.18 o                         
  11  10   1          4.20         -1.63         3.28 o                         
 -12  11   1          0.50         -1.46         1.46 o                         
 -11  11   1        157.81        167.87         5.35 o                         
 -10  11   1         77.36         77.13         3.70 o                         
  -9  11   1        137.63        124.98         4.39 o                         
  -8  11   1        250.22        248.20         5.73 o                         
  -7  11   1         84.41         92.55         3.77 o                         
  -6  11   1         74.01         94.67         3.54 o                         
  -5  11   1         48.14         43.96         2.83 o                         
  -4  11   1        180.80        180.77         3.78 o                         
  -3  11   1          0.83          2.15         1.17 o                         
  -2  11   1          0.00         -0.30         1.18 o                         
  -1  11   1       1421.48       1420.17        13.77 o                         
   0  11   1       1687.61       1639.18        14.55 o                         
   1  11   1        807.93        694.68         8.79 o                         
   2  11   1        239.64        205.23         4.71 o                         
   3  11   1          0.20         -0.04         1.22 o                         
   4  11   1        728.07        679.26         8.48 o                         
   5  11   1         63.38         60.03         2.87 o                         
   6  11   1         26.71         21.25         2.04 o                         
   7  11   1         33.18         28.02         2.85 o                         
   8  11   1        167.60        190.83         6.22 o                         
   9  11   1          3.96          3.32         2.21 o                         
  10  11   1         76.10         62.42         4.27 o                         
 -11  12   1          8.70          8.07         2.49 o                         
 -10  12   1        663.93        698.61        10.79 o                         
  -9  12   1        269.47        284.18         6.91 o                         
  -8  12   1        109.03         97.12         3.89 o                         
  -7  12   1         38.53         33.61         2.62 o                         
  -6  12   1        213.52        214.28         5.42 o                         
  -5  12   1         43.47         43.78         2.78 o                         
  -4  12   1         46.18         43.15         2.16 o                         
  -3  12   1        135.76        131.70         4.22 o                         
  -2  12   1        206.27        185.82         4.91 o                         
  -1  12   1        200.20        230.51         5.33 o                         
   0  12   1         29.29         23.41         2.38 o                         
   1  12   1        378.90        400.98         7.06 o                         
   2  12   1        265.95        257.46         5.57 o                         
   3  12   1          3.86          3.65         1.65 o                         
   4  12   1         65.46         62.12         3.29 o                         
   5  12   1         36.95         34.40         2.60 o                         
   6  12   1          1.67         -1.13         2.10 o                         
   7  12   1          0.00         -1.14         1.42 o                         
   8  12   1          0.74          0.86         2.12 o                         
   9  12   1         33.28         34.60         3.32 o                         
 -10  13   1         27.89         23.52         3.12 o                         
  -9  13   1          6.13          0.08         2.12 o                         
  -8  13   1         11.18          7.85         2.46 o                         
  -7  13   1         78.15         71.02         4.04 o                         
  -6  13   1        147.81        150.91         5.76 o                         
  -5  13   1          0.04         -2.15         2.15 o                         
  -4  13   1        103.71         91.60         4.26 o                         
  -3  13   1          1.99         -0.25         1.30 o                         
  -2  13   1        251.62        231.20         5.79 o                         
  -1  13   1        287.98        301.52         6.32 o                         
   0  13   1        209.48        203.36         5.34 o                         
   1  13   1        167.91        134.47         4.66 o                         
   2  13   1          1.33          1.95         1.70 o                         
   3  13   1         94.23         95.61         4.28 o                         
   4  13   1         11.52         10.26         2.12 o                         
   5  13   1         14.55          5.63         2.16 o                         
   6  13   1         52.90         44.95         3.86 o                         
   7  13   1          0.01         -1.30         2.18 o                         
   8  13   1        177.74        184.60         8.49 o                         
  -9  14   1         86.53         82.50         5.29 o                         
  -8  14   1         13.07          8.79         3.64 o                         
  -7  14   1         89.07         88.11         4.60 o                         
  -6  14   1         80.70         73.97         4.51 o                         
  -5  14   1          0.28         -1.80         1.80 o                         
  -4  14   1          4.73         -0.81         1.71 o                         
  -3  14   1          0.11         -1.03         1.78 o                         
  -2  14   1         25.51         24.89         2.71 o                         
  -1  14   1         89.72         83.32         4.19 o                         
   0  14   1         10.08          8.05         2.32 o                         
   1  14   1        407.99        429.83         9.53 o                         
   2  14   1        150.45        144.20         6.83 o                         
   3  14   1         50.87         42.20         3.55 o                         
   4  14   1          0.00         -0.81         3.08 o                         
   5  14   1          0.22         -0.33         2.97 o                         
   6  14   1          6.03          2.34         2.21 o                         
  -8  15   1         93.29         89.08         4.95 o                         
  -7  15   1         31.61         35.13         3.59 o                         
  -6  15   1         99.87         91.51         5.39 o                         
  -5  15   1         66.36         76.91         5.43 o                         
  -4  15   1         32.28         39.16         3.83 o                         
  -3  15   1         28.43         23.77         2.89 o                         
  -2  15   1         31.92         37.75         3.73 o                         
  -1  15   1         18.05         15.97         2.97 o                         
   0  15   1         12.67         14.36         3.83 o                         
   1  15   1        328.52        321.21         9.17 o                         
   2  15   1        103.80        110.00         5.70 o                         
   3  15   1        105.92         99.72         5.42 o                         
   4  15   1        267.67        316.17         8.57 o                         
  -5  16   1          0.81         -0.31         3.57 o                         
  -4  16   1         52.71         46.16         4.82 o                         
  -3  16   1         76.33         83.55         4.95 o                         
  -2  16   1         26.87         31.54         3.61 o                         
  -1  16   1         58.90         79.24         5.52 o                         
   0  16   1         21.66          9.90         3.07 o                         
   1  16   1         24.71         13.52         3.56 o                         
   2  16   1        146.96        129.45         7.77 o                         
  -3 -16   2          0.01         -3.17         3.17 o                         
  -2 -16   2         14.49         18.65         3.59 o                         
  -1 -16   2         17.31         16.62         3.54 o                         
   0 -16   2         12.96         17.69         3.47 o                         
   1 -16   2         25.57         24.29         3.39 o                         
   2 -16   2          3.26          0.78         2.63 o                         
   3 -16   2          0.34         -2.55         2.55 o                         
   4 -16   2        464.52        547.53        14.56 o                         
   5 -16   2          0.20          2.97         3.14 o                         
  -5 -15   2         31.23         21.30         3.24 o                         
  -4 -15   2         31.49         28.85         3.42 o                         
  -3 -15   2          0.09         -2.80         2.80 o                         
  -2 -15   2        135.91        132.45         6.98 o                         
  -1 -15   2        134.45        160.66         6.91 o                         
   0 -15   2         26.23         32.48         3.79 o                         
   1 -15   2         61.07         62.79         4.95 o                         
   2 -15   2         25.99         31.22         4.02 o                         
   3 -15   2         37.00         50.23         3.86 o                         
   4 -15   2        190.10        188.23         9.56 o                         
   5 -15   2         35.38         32.33         4.15 o                         
   6 -15   2        128.07        134.52         6.04 o                         
   7 -15   2         14.40          0.48         2.72 o                         
  -7 -14   2        130.31        128.13         5.83 o                         
  -6 -14   2          5.27          3.81         2.22 o                         
  -5 -14   2          3.06          2.51         2.03 o                         
  -4 -14   2          3.94         -2.21         2.95 o                         
  -3 -14   2          0.24         -1.68         1.68 o                         
  -2 -14   2          2.52         -0.88         1.98 o                         
  -1 -14   2          5.18          0.42         2.10 o                         
   0 -14   2         59.87         58.68         3.90 o                         
   1 -14   2        100.74         86.12         4.19 o                         
   2 -14   2         59.49         56.87         3.72 o                         
   3 -14   2          5.45          1.62         1.93 o                         
   4 -14   2          1.85         -0.60         1.64 o                         
   5 -14   2        111.14        104.43         5.27 o                         
   6 -14   2         29.29         20.14         3.26 o                         
   7 -14   2          1.05         -2.09         2.09 o                         
   8 -14   2         74.27         73.97         5.67 o                         
   9 -14   2         58.39         52.21         4.61 o                         
  -8 -13   2          7.35          2.45         1.89 o                         
  -7 -13   2          0.87         -1.95         1.95 o                         
  -6 -13   2         82.33        102.57         4.37 o                         
  -5 -13   2          8.42          4.56         1.84 o                         
  -4 -13   2         21.89         21.59         2.30 o                         
  -3 -13   2          8.72          3.31         1.85 o                         
  -2 -13   2          0.60         -1.41         1.41 o                         
  -1 -13   2          2.75         -1.56         1.56 o                         
   0 -13   2         12.45         10.03         2.03 o                         
   1 -13   2         27.07         22.66         2.20 o                         
   2 -13   2          0.71         -1.41         1.41 o                         
   3 -13   2         15.52         11.46         2.22 o                         
   4 -13   2         16.84         18.27         1.82 o                         
   5 -13   2        121.37        122.64         5.43 o                         
   6 -13   2         48.52         47.11         3.37 o                         
   7 -13   2         62.90         59.67         3.81 o                         
   8 -13   2          0.00          1.47         2.67 o                         
   9 -13   2          0.75         -1.72         2.96 o                         
  10 -13   2         91.68         88.49         5.38 o                         
  -9 -12   2          0.96         -1.13         1.90 o                         
  -8 -12   2         11.08         10.05         2.21 o                         
  -7 -12   2         38.93         35.54         2.79 o                         
  -6 -12   2         15.53         13.62         2.20 o                         
  -5 -12   2          0.07         -1.28         1.43 o                         
  -4 -12   2         46.20         41.09         2.57 o                         
  -3 -12   2        100.65         98.21         3.68 o                         
  -2 -12   2         12.81          7.95         1.53 o                         
  -1 -12   2          0.68         -1.40         1.40 o                         
   0 -12   2        140.69        136.31         4.19 o                         
   1 -12   2         17.23         15.93         1.99 o                         
   2 -12   2        199.33        204.38         5.15 o                         
   3 -12   2         85.93         80.55         3.39 o                         
   4 -12   2        132.53        128.72         3.70 o                         
   5 -12   2         76.45         60.03         3.38 o                         
   6 -12   2          7.64          7.52         1.81 o                         
   7 -12   2         89.24         86.39         3.93 o                         
   8 -12   2        701.67        716.69        11.92 o                         
   9 -12   2        324.01        339.13         8.19 o                         
  10 -12   2         24.19         28.00         3.19 o                         
  11 -12   2        107.93        104.77         4.95 o                         
 -10 -11   2         26.20         17.30         2.67 o                         
  -9 -11   2         33.42         29.19         3.85 o                         
  -8 -11   2         56.19         52.82         3.06 o                         
  -7 -11   2          6.34          2.71         1.76 o                         
  -6 -11   2        532.94        498.71         7.17 o                         
  -5 -11   2         61.62         57.40         2.77 o                         
  -4 -11   2        152.61        144.70         4.46 o                         
  -3 -11   2         36.56         23.32         1.96 o                         
  -2 -11   2        256.43        251.87         5.00 o                         
  -1 -11   2         82.73         65.58         3.01 o                         
   0 -11   2         69.25         49.35         2.75 o                         
   1 -11   2         48.65         38.10         2.56 o                         
   2 -11   2        231.32        224.32         5.50 o                         
   3 -11   2          2.63          0.32         1.36 o                         
   4 -11   2         61.02         47.12         2.27 o                         
   5 -11   2        334.65        334.56         6.30 o                         
   6 -11   2         46.92         46.39         2.84 o                         
   7 -11   2         21.84         11.11         1.83 o                         
   8 -11   2          0.91          0.91         1.22 o                         
   9 -11   2         25.25         24.50         2.46 o                         
  10 -11   2        128.28        129.58         4.64 o                         
  11 -11   2          1.08         -1.86         1.86 o                         
  12 -11   2          0.47         -2.20         2.20 o                         
 -11 -10   2          3.33          0.69         2.03 o                         
 -10 -10   2        141.99        132.31         6.12 o                         
  -9 -10   2         88.00         82.46         4.13 o                         
  -8 -10   2         12.58          7.85         1.78 o                         
  -7 -10   2         36.73         39.16         2.51 o                         
  -6 -10   2         30.71         28.66         2.11 o                         
  -5 -10   2          7.89         10.33         1.46 o                         
  -4 -10   2        391.77        395.31         5.98 o                         
  -3 -10   2        494.01        485.09         6.67 o                         
  -2 -10   2       2216.77       2157.53        16.91 o                         
  -1 -10   2        587.77        534.37         7.13 o                         
   0 -10   2        337.20        361.53         6.00 o                         
   1 -10   2        301.35        279.75         5.05 o                         
   2 -10   2       3120.82       3045.37        22.91 o                         
   3 -10   2        385.93        377.47         6.30 o                         
   4 -10   2         37.02         36.99         1.96 o                         
   5 -10   2       1317.10       1372.78        12.22 o                         
   6 -10   2         23.72         20.99         1.84 o                         
   7 -10   2         64.69         77.98         3.48 o                         
   8 -10   2         40.71         35.59         2.15 o                         
   9 -10   2          4.64          4.66         1.66 o                         
  10 -10   2         36.23         31.71         2.40 o                         
  11 -10   2         38.23         37.69         2.71 o                         
  12 -10   2          5.04         -2.46         2.46 o                         
 -12  -9   2          3.08         -1.98         1.98 o                         
 -11  -9   2         28.74         19.88         2.84 o                         
 -10  -9   2          0.71         -1.59         1.61 o                         
  -9  -9   2         23.90         19.58         2.78 o                         
  -8  -9   2        330.04        303.33         5.09 o                         
  -7  -9   2          0.11         -1.06         1.06 o                         
  -6  -9   2        241.38        245.87         4.68 o                         
  -5  -9   2        536.55        525.76         6.91 o                         
  -4  -9   2        706.11        704.39         8.06 o                         
  -3  -9   2        258.35        235.25         4.43 o                         
  -2  -9   2        392.84        353.77         5.46 o                         
  -1  -9   2        299.01        320.87         5.38 o                         
   0  -9   2         42.64         32.76         2.09 o                         
   1  -9   2        152.34        155.58         3.90 o                         
   2  -9   2         58.43         56.73         2.68 o                         
   3  -9   2        418.41        394.53         6.03 o                         
   4  -9   2        406.04        417.49         5.85 o                         
   5  -9   2        150.64        151.12         4.17 o                         
   6  -9   2        335.84        327.74         5.52 o                         
   7  -9   2         16.95         19.20         1.60 o                         
   8  -9   2        826.55        833.00        10.26 o                         
   9  -9   2        257.79        250.49         5.25 o                         
  10  -9   2        932.49        941.81        11.00 o                         
  11  -9   2         87.53         86.00         3.58 o                         
  12  -9   2          0.06         -1.22         1.22 o                         
  13  -9   2        104.71        112.26         7.56 o                         
 -13  -8   2         62.77         63.13         8.14 o                         
 -12  -8   2         10.57          3.17         2.60 o                         
 -11  -8   2         27.10         29.12         2.86 o                         
 -10  -8   2        799.86        809.86        11.29 o                         
  -9  -8   2        305.80        309.11         6.60 o                         
  -8  -8   2        503.60        509.24         6.71 o                         
  -7  -8   2        129.28        131.78         3.36 o                         
  -6  -8   2         15.90         14.99         1.50 o                         
  -5  -8   2        683.60        701.02         7.44 o                         
  -4  -8   2         67.35         59.30         2.47 o                         
  -3  -8   2        159.96        136.77         3.19 o                         
  -2  -8   2        300.45        254.55         4.67 o                         
  -1  -8   2        187.22        158.29         3.65 o                         
   0  -8   2        336.25        382.15         5.65 o                         
   1  -8   2         37.17         28.06         1.81 o                         
   2  -8   2         23.71         15.77         1.47 o                         
   3  -8   2         67.74         58.79         2.22 o                         
   4  -8   2          0.40         -0.27         0.69 o                         
   5  -8   2        898.60        924.91         8.97 o                         
   6  -8   2         63.28         64.53         2.61 o                         
   7  -8   2        167.78        163.27         3.43 o                         
   8  -8   2         62.98         65.23         2.89 o                         
   9  -8   2         54.96         55.67         2.66 o                         
  10  -8   2        542.99        553.84        10.51 o                         
  11  -8   2         75.29         70.53         2.67 o                         
  12  -8   2          6.42          5.90         1.30 o                         
  13  -8   2         86.64         93.92         5.06 o                         
 -13  -7   2          0.00         -1.43         1.43 o                         
 -12  -7   2         13.07          7.39         1.79 o                         
 -11  -7   2          0.39         -0.19         1.62 o                         
 -10  -7   2        410.76        427.36         7.25 o                         
  -9  -7   2        192.52        184.98         4.58 o                         
  -8  -7   2          0.44         -0.96         0.96 o                         
  -7  -7   2        525.06        525.69         6.56 o                         
  -6  -7   2        737.82        751.58         7.99 o                         
  -5  -7   2        278.49        276.83         4.23 o                         
  -4  -7   2         40.12         38.04         2.13 o                         
  -3  -7   2         12.77         10.20         1.20 o                         
  -2  -7   2         60.61         57.12         2.19 o                         
  -1  -7   2        278.08        290.11         4.42 o                         
   0  -7   2        316.80        345.74         4.83 o                         
   1  -7   2        580.65        557.08         6.41 o                         
   2  -7   2         15.46         16.77         1.42 o                         
   3  -7   2        460.08        471.80         5.48 o                         
   4  -7   2         92.08        117.69         2.91 o                         
   5  -7   2         24.29         26.89         1.51 o                         
   6  -7   2         85.94         71.51         2.17 o                         
   7  -7   2        151.85        151.53         2.95 o                         
   8  -7   2        374.32        375.02         5.85 o                         
   9  -7   2        875.08        884.78         9.48 o                         
  10  -7   2        503.31        525.05         6.14 o                         
  11  -7   2          1.67          2.58         1.43 o                         
  12  -7   2        255.60        275.56         7.03 o                         
  13  -7   2        216.37        211.75         5.79 o                         
  14  -7   2        156.53        179.12         4.87 o                         
 -14  -6   2          6.14          5.96         1.89 o                         
 -13  -6   2        460.41        521.57        12.22 o                         
 -12  -6   2         28.19         27.96         2.15 o                         
 -11  -6   2         32.27         29.18         2.21 o                         
 -10  -6   2       1213.80       1236.49        12.30 o                         
  -9  -6   2         39.79         41.96         2.36 o                         
  -8  -6   2        157.34        150.76         3.19 o                         
  -7  -6   2        177.82        175.98         3.23 o                         
  -6  -6   2         39.79         31.92         1.66 o                         
  -5  -6   2        122.90        119.53         2.81 o                         
  -4  -6   2        635.23        706.25         6.93 o                         
  -3  -6   2        640.40        668.38         6.87 o                         
  -2  -6   2        592.28        601.76         6.32 o                         
  -1  -6   2       2288.08       2371.31        15.76 o                         
   0  -6   2         48.20         51.55         1.95 o                         
   1  -6   2        197.07        238.96         4.81 o                         
   2  -6   2        519.80        600.39         6.33 o                         
   3  -6   2        582.35        559.04         5.62 o                         
   4  -6   2        199.18        194.94         3.22 o                         
   5  -6   2        261.21        271.26         3.96 o                         
   6  -6   2        689.94        675.00         6.36 o                         
   7  -6   2          3.31          5.35         0.92 o                         
   8  -6   2         54.96         48.28         2.07 o                         
   9  -6   2         86.88         87.86         2.40 o                         
  10  -6   2         33.27         26.22         1.09 o                         
  11  -6   2        109.06        122.11         3.50 o                         
  12  -6   2        219.20        207.69         5.41 o                         
  13  -6   2         33.65         33.38         2.43 o                         
  14  -6   2         92.52        105.71         4.37 o                         
 -14  -5   2         43.97         44.59         3.24 o                         
 -13  -5   2          1.04         -0.44         1.62 o                         
 -12  -5   2         18.58         13.59         1.66 o                         
 -11  -5   2         49.83         45.39         2.39 o                         
 -10  -5   2        130.51        123.31         3.47 o                         
  -9  -5   2         81.20         83.98         2.92 o                         
  -8  -5   2         12.83         16.79         1.51 o                         
  -7  -5   2        936.67        943.41         8.18 o                         
  -6  -5   2        206.26        224.72         3.40 o                         
  -5  -5   2        936.22        993.06         8.78 o                         
  -4  -5   2       2359.69       2420.26        16.80 o                         
  -3  -5   2          9.76         10.08         0.92 o                         
  -2  -5   2       3470.39       3460.40        20.68 o                         
  -1  -5   2         40.79         39.35         1.53 o                         
   0  -5   2        193.38        167.90         2.89 o                         
   1  -5   2        947.78        987.06         8.12 o                         
   2  -5   2         77.42         80.50         2.03 o                         
   3  -5   2         24.99         28.03         1.26 o                         
   4  -5   2        320.74        340.50         4.25 o                         
   5  -5   2       2258.25       2333.91        14.92 o                         
   6  -5   2          1.09          1.73         0.50 o                         
   7  -5   2        352.87        319.13         4.14 o                         
   8  -5   2        301.39        312.20         4.03 o                         
   9  -5   2        232.71        235.07         5.67 o                         
  10  -5   2        294.94        297.36         4.92 o                         
  11  -5   2         15.71         13.01         2.13 o                         
  12  -5   2          0.60         -1.37         1.37 o                         
  13  -5   2        236.20        276.96         6.22 o                         
  14  -5   2          4.15          2.83         1.35 o                         
 -14  -4   2        101.92        109.42         4.27 o                         
 -13  -4   2          5.59          1.83         1.37 o                         
 -12  -4   2         90.59        107.53         4.29 o                         
 -11  -4   2        119.36        119.99         2.68 o                         
 -10  -4   2         89.33         87.71         2.53 o                         
  -9  -4   2        680.14        695.66         9.12 o                         
  -8  -4   2         41.71         47.17         1.81 o                         
  -7  -4   2        986.49        956.55         8.47 o                         
  -6  -4   2         27.28         25.22         1.12 o                         
  -5  -4   2         69.09         63.31         1.82 o                         
  -4  -4   2          6.96         10.37         0.81 o                         
  -3  -4   2         71.89         84.41         1.81 o                         
  -2  -4   2        759.16        715.67         6.07 o                         
  -1  -4   2       1737.56       1742.68        11.05 o                         
   0  -4   2        232.54        215.29         3.05 o                         
   1  -4   2         16.91         19.14         1.02 o                         
   2  -4   2        772.37        800.66         6.80 o                         
   3  -4   2        351.69        390.26         4.17 o                         
   4  -4   2          3.03          1.08         0.49 o                         
   5  -4   2       1312.61       1332.33         9.24 o                         
   6  -4   2       1713.51       1733.39        13.06 o                         
   7  -4   2        133.64        117.42         2.21 o                         
   8  -4   2         31.38         25.04         1.07 o                         
   9  -4   2          5.45          5.95         0.56 o                         
  10  -4   2        349.63        314.19         5.29 o                         
  11  -4   2         44.12         44.21         2.61 o                         
  12  -4   2         48.25         46.85         2.90 o                         
  13  -4   2         18.85         20.43         1.94 o                         
  14  -4   2        118.90        125.58         4.18 o                         
 -15  -3   2        129.05        125.38         4.93 o                         
 -14  -3   2         36.91         45.05         3.07 o                         
 -13  -3   2         33.72         36.39         2.43 o                         
 -12  -3   2         57.56         56.96         2.94 o                         
 -11  -3   2         30.59         28.05         1.71 o                         
 -10  -3   2         97.22         86.70         2.98 o                         
  -9  -3   2        387.51        411.09         4.73 o                         
  -8  -3   2         83.51         99.02         2.14 o                         
  -7  -3   2        292.94        313.63         4.01 o                         
  -6  -3   2        588.47        652.38         6.08 o                         
  -5  -3   2       1865.24       1878.41        13.47 o                         
  -4  -3   2        313.59        288.29         3.24 o                         
  -3  -3   2        257.18        250.47         3.58 o                         
  -2  -3   2         88.17         74.60         1.39 o                         
  -1  -3   2       2716.15       2603.87        15.13 o                         
   0  -3   2      10297.82       9260.35       322.32 o                         
   1  -3   2       1583.90       1499.63        10.10 o                         
   2  -3   2         83.85         68.91         1.40 o                         
   3  -3   2         44.21         52.24         1.28 o                         
   4  -3   2       2238.22       2189.72        13.34 o                         
   5  -3   2         90.32         86.88         1.56 o                         
   6  -3   2        469.27        482.02         4.51 o                         
   7  -3   2        941.62        967.93         7.77 o                         
   8  -3   2         27.83         27.55         1.20 o                         
   9  -3   2        114.08        100.95         2.05 o                         
  10  -3   2        623.87        570.84         8.40 o                         
  11  -3   2        128.47        139.54         3.97 o                         
  12  -3   2        244.90        258.17         5.89 o                         
  13  -3   2         15.41         11.32         1.45 o                         
  14  -3   2        159.81        159.56         4.25 o                         
 -15  -2   2        110.98        109.92         5.51 o                         
 -14  -2   2        109.64        118.33         5.31 o                         
 -13  -2   2          3.39          0.78         0.84 o                         
 -12  -2   2         44.34         48.82         2.09 o                         
 -11  -2   2         79.25         77.04         2.74 o                         
 -10  -2   2        480.26        488.20         6.67 o                         
  -9  -2   2       1022.30        989.86        10.56 o                         
  -8  -2   2         12.47         12.48         0.79 o                         
  -7  -2   2          2.56          3.43         0.73 o                         
  -6  -2   2         93.77         94.18         2.03 o                         
  -5  -2   2        230.90        244.60         3.10 o                         
  -4  -2   2        329.91        307.64         3.13 o                         
  -3  -2   2        773.65        714.21         5.44 o                         
  -2  -2   2         75.00         85.55         1.33 o                         
  -1  -2   2          6.43          6.17         0.49 o                         
   0  -2   2       1973.57       1866.76        12.31 o                         
   1  -2   2       4710.30       4304.61        92.37 o                         
   2  -2   2         65.23         68.83         1.22 o                         
   3  -2   2        761.47        663.35         5.74 o                         
   4  -2   2        151.45        176.06         2.42 o                         
   5  -2   2        239.89        235.19         2.92 o                         
   6  -2   2       1148.14       1189.30         9.38 o                         
   7  -2   2        357.40        337.02         4.02 o                         
   8  -2   2         55.11         55.87         1.63 o                         
   9  -2   2        679.93        676.71         6.33 o                         
  10  -2   2         11.19          7.53         1.01 o                         
  11  -2   2         16.33          9.99         1.37 o                         
  12  -2   2         95.69         89.07         2.73 o                         
  13  -2   2         41.35         33.84         2.17 o                         
  14  -2   2         12.95         10.76         1.50 o                         
 -15  -1   2         83.89         78.45         5.06 o                         
 -14  -1   2          8.39          4.79         1.85 o                         
 -13  -1   2        314.03        328.75         7.49 o                         
 -12  -1   2          5.75          4.05         1.06 o                         
 -11  -1   2        538.20        555.60         6.50 o                         
 -10  -1   2         28.15         35.23         1.71 o                         
  -9  -1   2         33.93         25.70         1.38 o                         
  -8  -1   2        229.24        231.88         3.62 o                         
  -7  -1   2        282.40        289.03         3.95 o                         
  -6  -1   2        156.21        156.23         1.90 o                         
  -5  -1   2       2362.51       2281.61        16.04 o                         
  -4  -1   2       1642.77       1575.14        11.58 o                         
  -3  -1   2       1246.24       1244.01         9.06 o                         
  -2  -1   2       2282.73       2114.59        28.96 o                         
  -1  -1   2       1531.14       1376.88         9.27 o                         
   0  -1   2       3077.43       2816.44        62.46 o                         
   1  -1   2        157.23        175.42         1.86 o                         
   2  -1   2          1.08          0.24         0.27 o                         
   3  -1   2        697.14        640.61         5.09 o                         
   4  -1   2        521.53        574.69         4.54 o                         
   5  -1   2         59.05         59.09         1.50 o                         
   6  -1   2        685.99        725.39         6.56 o                         
   7  -1   2         35.00         57.78         1.68 o                         
   8  -1   2         52.14         57.93         1.75 o                         
   9  -1   2        165.88        169.69         2.90 o                         
  10  -1   2        121.05        131.40         3.51 o                         
  11  -1   2        121.07        123.89         3.30 o                         
  12  -1   2         16.85          7.03         1.32 o                         
  13  -1   2         16.81         14.16         1.56 o                         
  14  -1   2         25.04         19.20         1.61 o                         
 -15   0   2          7.07          6.61         1.68 o                         
 -14   0   2          3.10          1.82         1.67 o                         
 -13   0   2         79.77         81.31         3.71 o                         
 -12   0   2          3.66          2.87         1.56 o                         
 -11   0   2         23.35         23.54         2.02 o                         
 -10   0   2        266.33        245.44         3.60 o                         
  -9   0   2         21.77         20.66         1.87 o                         
  -8   0   2        279.74        283.80         3.84 o                         
  -7   0   2        412.85        421.26         7.13 o                         
  -6   0   2        517.46        504.25         7.24 o                         
  -5   0   2       1152.89       1137.68        11.58 o                         
  -2   0   2       3652.13       3407.91        64.53 o                         
  -1   0   2         14.18         10.91         0.47 o                         
   0   0   2       5701.77       5076.01        94.85 o                         
   1   0   2        122.58        113.82         1.59 o                         
   2   0   2        120.06        124.78         1.80 o                         
   3   0   2        667.19        658.52         5.51 o                         
   4   0   2       2002.86       1812.31        11.76 o                         
   5   0   2          0.87          0.89         0.40 o                         
   6   0   2        238.95        292.91         3.39 o                         
   7   0   2         58.57         58.74         1.70 o                         
   8   0   2        116.28        112.77         2.30 o                         
   9   0   2          1.48          1.80         0.76 o                         
  10   0   2         56.14         44.15         1.60 o                         
  11   0   2          4.28          3.69         1.08 o                         
  12   0   2        220.91        207.57         4.49 o                         
  13   0   2          0.06         -0.97         0.97 o                         
  14   0   2         56.95         59.15         3.08 o                         
 -15   1   2          0.11         -1.80         2.04 o                         
 -14   1   2         43.37         56.78         3.90 o                         
 -13   1   2          5.84          4.82         1.30 o                         
 -12   1   2        196.52        214.31         5.40 o                         
 -11   1   2        145.73        147.24         3.60 o                         
 -10   1   2        164.26        150.86         2.90 o                         
  -9   1   2         26.49         25.07         2.88 o                         
  -8   1   2         32.91         29.86         3.03 o                         
  -7   1   2          3.15          6.72         1.53 o                         
  -6   1   2          4.24          3.94         1.55 o                         
  -5   1   2       1883.27       1867.41        33.32 o                         
  -4   1   2       6979.22       7080.51       159.28 o                         
  -2   1   2       3848.73       3620.37        69.28 o                         
  -1   1   2        161.33        160.38         2.45 o                         
   0   1   2       5651.12       5452.57       104.08 o                         
   1   1   2        588.08        534.01         4.12 o                         
   2   1   2         84.08         89.42         1.41 o                         
   3   1   2       3880.04       3777.66        88.24 o                         
   4   1   2       5257.83       5377.36       115.92 o                         
   5   1   2       2368.39       2459.64        15.96 o                         
   6   1   2        907.73        989.49         8.30 o                         
   7   1   2        302.08        347.12         4.10 o                         
   8   1   2         81.68         86.61         2.11 o                         
   9   1   2        110.38        103.30         2.36 o                         
  10   1   2         21.73         13.68         1.07 o                         
  11   1   2        192.36        162.86         2.99 o                         
  12   1   2         27.88         26.76         2.71 o                         
  13   1   2        133.54        145.21         4.55 o                         
  14   1   2        145.00        154.01         4.72 o                         
 -15   2   2         10.24          6.97         2.67 o                         
 -14   2   2         18.56         20.41         2.34 o                         
 -13   2   2        567.80        632.03        12.11 o                         
 -12   2   2         21.51         23.95         2.46 o                         
 -11   2   2         25.17         23.25         2.09 o                         
 -10   2   2         69.56         74.92         4.81 o                         
  -9   2   2          0.36          1.91         1.58 o                         
  -8   2   2        508.53        512.20        10.25 o                         
  -7   2   2       5328.04       5510.65        76.01 o                         
  -6   2   2        732.32        694.85         8.16 o                         
  -5   2   2        174.91        136.27         2.97 o                         
  -4   2   2          4.29          1.97         0.34 o                         
  -3   2   2       6835.44       6359.26       115.47 o                         
  -2   2   2        208.12        242.34         2.61 o                         
  -1   2   2       1433.12       1399.95         9.69 o                         
   0   2   2       6222.35       5717.71       300.21 o                         
   1   2   2        340.57        280.78         2.86 o                         
   2   2   2        419.64        414.38         3.87 o                         
   3   2   2        635.46        607.62         4.86 o                         
   4   2   2         42.79         41.47         1.41 o                         
   5   2   2        224.15        246.82         3.45 o                         
   6   2   2          0.19          1.64         0.61 o                         
   7   2   2        808.91        836.17         8.00 o                         
   8   2   2        228.43        244.65         4.22 o                         
   9   2   2         45.85         39.10         2.36 o                         
  10   2   2         69.45         69.59         2.93 o                         
  11   2   2         34.77         49.38         3.27 o                         
  12   2   2          7.49          4.11         1.12 o                         
  13   2   2         64.66         63.56         3.32 o                         
  14   2   2         46.35         42.76         3.01 o                         
 -15   3   2         77.23         62.48         3.97 o                         
 -14   3   2         51.10         46.25         3.35 o                         
 -13   3   2         90.68        107.13         3.51 o                         
 -12   3   2         49.23         51.52         2.47 o                         
 -11   3   2         14.04         11.85         1.71 o                         
 -10   3   2          0.18         -0.93         0.95 o                         
  -9   3   2        375.69        338.56         6.67 o                         
  -8   3   2       1041.71       1030.23        11.32 o                         
  -7   3   2        125.02        135.20         2.50 o                         
  -6   3   2        135.37        157.69         2.64 o                         
  -5   3   2       4435.89       4384.50        35.24 o                         
  -4   3   2          2.87         10.33         0.90 o                         
  -3   3   2       1620.92       1579.21         9.88 o                         
  -2   3   2       1025.91        946.40         6.72 o                         
  -1   3   2        448.39        454.96         4.88 o                         
   0   3   2       1973.65       1884.75        11.89 o                         
   1   3   2        591.11        608.53         5.70 o                         
   2   3   2        202.98        218.44         2.85 o                         
   3   3   2        622.43        701.82         5.78 o                         
   4   3   2       1155.68       1310.60         9.66 o                         
   5   3   2       1431.24       1495.69        11.19 o                         
   6   3   2        110.13         89.01         2.34 o                         
   7   3   2        385.88        363.82         4.54 o                         
   8   3   2         52.45         50.27         2.50 o                         
   9   3   2         56.55         41.88         2.20 o                         
  10   3   2       1758.70       1757.34        15.29 o                         
  11   3   2        572.38        619.98         8.09 o                         
  12   3   2          0.08         -1.06         1.06 o                         
  13   3   2        173.56        185.38         8.72 o                         
  14   3   2         80.84         80.18         4.22 o                         
 -15   4   2         37.62         35.78         3.25 o                         
 -14   4   2         27.06         23.02         3.42 o                         
 -13   4   2          2.64          2.34         1.79 o                         
 -12   4   2         29.19         29.47         2.26 o                         
 -11   4   2          0.05         -0.72         1.31 o                         
 -10   4   2        124.80        135.16         2.80 o                         
  -9   4   2         66.86         68.52         1.89 o                         
  -8   4   2        386.58        384.63         5.10 o                         
  -7   4   2        127.63        139.91         2.28 o                         
  -6   4   2       2175.76       2246.22        14.96 o                         
  -5   4   2        239.35        254.11         3.30 o                         
  -4   4   2         58.73         44.70         1.16 o                         
  -3   4   2         27.55         25.70         1.04 o                         
  -2   4   2         12.43          9.85         0.69 o                         
  -1   4   2          1.49          0.67         0.43 o                         
   0   4   2          9.13         13.19         0.89 o                         
   1   4   2       2710.77       2772.71        19.97 o                         
   2   4   2        648.84        658.12         5.95 o                         
   3   4   2        105.87        110.29         2.09 o                         
   4   4   2       1455.81       1430.27        10.22 o                         
   5   4   2         11.62          9.41         1.00 o                         
   6   4   2        652.82        652.16         7.07 o                         
   7   4   2        374.94        366.38         5.46 o                         
   8   4   2        108.36        119.30         2.89 o                         
   9   4   2         39.05         39.98         2.26 o                         
  10   4   2        786.29        774.93         9.00 o                         
  11   4   2         21.49         21.42         1.97 o                         
  12   4   2        239.95        241.73         5.62 o                         
  13   4   2        297.95        331.92         8.97 o                         
  14   4   2         60.28         67.01         4.06 o                         
 -15   5   2         34.65         35.84         3.86 o                         
 -14   5   2          0.31         -0.58         1.62 o                         
 -13   5   2         26.50         19.63         2.11 o                         
 -12   5   2         11.86         16.51         2.15 o                         
 -11   5   2        694.71        698.15         7.71 o                         
 -10   5   2        669.02        677.94         7.82 o                         
  -9   5   2         82.65         78.72         2.49 o                         
  -8   5   2          1.73          1.57         0.70 o                         
  -7   5   2         70.75         73.45         1.75 o                         
  -6   5   2        579.22        582.27         6.06 o                         
  -5   5   2        265.74        297.19         3.86 o                         
  -4   5   2         44.44         33.52         1.49 o                         
  -3   5   2       1775.09       1759.60        11.91 o                         
  -2   5   2        184.73        225.22         3.10 o                         
  -1   5   2        639.15        626.48         6.04 o                         
   0   5   2        711.37        717.80         6.24 o                         
   1   5   2       7851.53       7900.91       185.41 o                         
   2   5   2       1016.82       1093.37         8.82 o                         
   3   5   2        233.91        226.91         3.68 o                         
   4   5   2          6.20         28.42         1.41 o                         
   5   5   2        259.58        293.33         4.49 o                         
   6   5   2        119.72        116.24         3.18 o                         
   7   5   2        189.56        203.20         4.24 o                         
   8   5   2       1187.36       1165.28        11.03 o                         
   9   5   2        393.99        389.91         6.23 o                         
  10   5   2        173.69        185.72         4.44 o                         
  11   5   2          8.51          3.49         1.38 o                         
  12   5   2         40.07         41.60         3.48 o                         
  13   5   2        150.52        162.65         4.63 o                         
 -15   6   2          9.71         15.72         4.11 o                         
 -14   6   2        493.66        550.17        10.59 o                         
 -13   6   2         54.35         50.16         3.38 o                         
 -12   6   2        161.71        152.93         4.23 o                         
 -11   6   2        115.73        122.19         3.10 o                         
 -10   6   2        179.45        160.47         3.65 o                         
  -9   6   2        620.27        625.93         7.75 o                         
  -8   6   2        233.15        234.18         3.19 o                         
  -7   6   2        240.67        253.20         4.26 o                         
  -6   6   2       1366.53       1420.16        12.24 o                         
  -5   6   2        515.25        590.52         5.80 o                         
  -4   6   2       1221.71       1196.86         9.83 o                         
  -3   6   2        917.81        914.69         7.97 o                         
  -2   6   2       2228.61       2170.41        16.01 o                         
  -1   6   2         10.47         14.57         1.10 o                         
   0   6   2        820.06        866.99         8.30 o                         
   1   6   2         70.38         86.06         2.41 o                         
   2   6   2        774.15        777.04         7.65 o                         
   3   6   2         41.02         38.29         1.89 o                         
   4   6   2         86.68         79.54         2.43 o                         
   5   6   2         13.80          6.88         0.79 o                         
   6   6   2        126.14        133.94         3.47 o                         
   7   6   2        198.37        187.11         3.93 o                         
   8   6   2          7.28          6.76         1.26 o                         
   9   6   2         39.92         31.21         2.10 o                         
  10   6   2        324.43        318.47         6.32 o                         
  11   6   2        176.18        178.87         4.94 o                         
  12   6   2          3.36          1.11         1.50 o                         
  13   6   2         21.76         25.48         3.90 o                         
 -14   7   2        155.60        170.49         6.66 o                         
 -13   7   2         14.51         13.96         1.74 o                         
 -12   7   2        384.47        390.38         5.65 o                         
 -11   7   2          9.91          6.08         1.77 o                         
 -10   7   2         24.27         20.71         2.09 o                         
  -9   7   2        337.85        315.81         4.51 o                         
  -8   7   2         56.15         55.67         2.46 o                         
  -7   7   2          2.82          1.94         0.95 o                         
  -6   7   2        489.51        501.39         6.88 o                         
  -5   7   2         13.84          8.71         1.10 o                         
  -4   7   2        129.72        149.27         3.21 o                         
  -3   7   2        193.35        213.62         3.41 o                         
  -2   7   2         31.18         19.24         1.34 o                         
  -1   7   2       1033.64       1090.29        10.01 o                         
   0   7   2        124.80        139.67         3.14 o                         
   1   7   2         95.09         92.94         2.74 o                         
   2   7   2          0.62         -0.42         0.82 o                         
   3   7   2          0.68         -0.13         0.81 o                         
   4   7   2        221.85        230.06         4.42 o                         
   5   7   2        827.49        828.36         7.94 o                         
   6   7   2        250.39        261.47         5.62 o                         
   7   7   2        380.87        375.47         5.96 o                         
   8   7   2        385.37        420.18         7.20 o                         
   9   7   2         61.95         70.30         3.27 o                         
  10   7   2         28.18         30.33         2.56 o                         
  11   7   2         23.25         24.82         2.44 o                         
  12   7   2         13.46         13.28         2.51 o                         
 -14   8   2        120.90        117.19         5.12 o                         
 -13   8   2        205.22        222.64         4.66 o                         
 -12   8   2         27.97         21.55         2.00 o                         
 -11   8   2        477.64        477.62         8.60 o                         
 -10   8   2         89.95         82.66         2.42 o                         
  -9   8   2        166.30        172.06         3.67 o                         
  -8   8   2        373.93        389.87         5.95 o                         
  -7   8   2        229.61        236.38         4.75 o                         
  -6   8   2          4.83          3.12         0.94 o                         
  -5   8   2        312.35        305.69         4.69 o                         
  -4   8   2        539.96        534.20         6.65 o                         
  -3   8   2         78.45         76.46         2.41 o                         
  -2   8   2          2.39          1.11         0.85 o                         
  -1   8   2        577.87        591.83         7.18 o                         
   0   8   2        240.47        288.88         4.74 o                         
   1   8   2        999.79       1011.31         9.90 o                         
   2   8   2        252.07        276.25         4.66 o                         
   3   8   2         80.38         66.66         2.86 o                         
   4   8   2         23.19         31.34         2.06 o                         
   5   8   2        533.14        518.70         6.33 o                         
   6   8   2         65.37         76.94         2.05 o                         
   7   8   2        620.80        603.68         8.54 o                         
   8   8   2         32.55         31.03         2.25 o                         
   9   8   2         56.54         47.59         2.78 o                         
  10   8   2         51.22         46.27         3.50 o                         
  11   8   2         54.54         49.68         3.91 o                         
  12   8   2         66.94         69.87         4.45 o                         
 -13   9   2         75.14         68.77         4.13 o                         
 -12   9   2         20.34         22.56         2.32 o                         
 -11   9   2          4.21          0.90         1.06 o                         
 -10   9   2        271.52        275.18         5.27 o                         
  -9   9   2         35.68         38.39         2.20 o                         
  -8   9   2         91.58         90.58         3.28 o                         
  -7   9   2        197.89        208.37         3.80 o                         
  -6   9   2         20.26         21.61         1.76 o                         
  -5   9   2          0.32          0.11         0.92 o                         
  -4   9   2        196.45        198.35         4.06 o                         
  -3   9   2         72.48         61.71         2.50 o                         
  -2   9   2        495.90        489.83         6.51 o                         
  -1   9   2        930.49        889.30         9.44 o                         
   0   9   2         98.22         92.52         3.28 o                         
   1   9   2         56.12         56.77         2.60 o                         
   2   9   2        393.37        371.23         5.99 o                         
   3   9   2         11.82         12.53         1.58 o                         
   4   9   2        256.81        224.81         4.76 o                         
   5   9   2        584.42        492.11         6.27 o                         
   6   9   2         20.76         23.03         1.70 o                         
   7   9   2          0.28         -1.24         1.24 o                         
   8   9   2         15.19         16.91         2.23 o                         
   9   9   2         79.78         73.94         3.85 o                         
  10   9   2         12.96         12.01         2.14 o                         
  11   9   2         10.49          7.76         2.62 o                         
 -13  10   2          2.46          3.30         1.83 o                         
 -12  10   2          1.24         -1.07         1.65 o                         
 -11  10   2         61.37         58.04         3.18 o                         
 -10  10   2         16.32         15.65         1.73 o                         
  -9  10   2        843.86        880.43        10.65 o                         
  -8  10   2        613.81        609.71         8.33 o                         
  -7  10   2          8.59         10.22         1.39 o                         
  -6  10   2        274.23        269.50         4.98 o                         
  -5  10   2         32.22         28.36         2.03 o                         
  -4  10   2        632.98        608.91         7.00 o                         
  -3  10   2        176.85        178.48         3.95 o                         
  -2  10   2        322.01        336.74         5.59 o                         
  -1  10   2       2370.48       2265.06        17.95 o                         
   0  10   2        146.73        148.43         3.89 o                         
   1  10   2         48.75         46.12         2.57 o                         
   2  10   2         78.37        101.10         3.62 o                         
   3  10   2        242.32        231.40         4.87 o                         
   4  10   2        424.90        415.60         6.59 o                         
   5  10   2         62.91         46.21         2.35 o                         
   6  10   2          1.12         -0.41         0.97 o                         
   7  10   2          0.03         -1.45         1.45 o                         
   8  10   2        266.28        263.12         6.60 o                         
   9  10   2         95.55         89.98         4.46 o                         
  10  10   2         84.96         92.27         5.96 o                         
 -12  11   2         27.83         23.17         2.67 o                         
 -11  11   2        189.82        194.68         7.70 o                         
 -10  11   2        380.40        413.92         7.26 o                         
  -9  11   2        153.91        170.47         5.00 o                         
  -8  11   2        842.27        874.12        10.84 o                         
  -7  11   2        995.68       1031.99        13.18 o                         
  -6  11   2         59.66         55.69         2.79 o                         
  -5  11   2        884.62        878.39        10.65 o                         
  -4  11   2       1094.50       1059.20        10.62 o                         
  -3  11   2          6.11          3.25         1.32 o                         
  -2  11   2        897.38        893.40        10.06 o                         
  -1  11   2        570.16        516.16         7.50 o                         
   0  11   2          3.13          1.46         1.23 o                         
   1  11   2        738.49        719.85         9.00 o                         
   2  11   2          8.61         14.03         1.95 o                         
   3  11   2          3.05          2.88         1.43 o                         
   4  11   2         67.55         70.04         3.31 o                         
   5  11   2         23.27         16.30         1.79 o                         
   6  11   2          7.24          7.40         1.57 o                         
   7  11   2         22.20         17.21         2.54 o                         
   8  11   2         78.40         78.23         4.72 o                         
   9  11   2          8.34          8.35         2.28 o                         
 -11  12   2          2.16          1.28         2.17 o                         
 -10  12   2          1.27         -1.57         1.57 o                         
  -9  12   2         97.74        109.03         4.73 o                         
  -8  12   2        165.66        169.99         5.42 o                         
  -7  12   2         35.94         31.04         2.53 o                         
  -6  12   2        532.01        524.77         8.51 o                         
  -5  12   2          0.08         -1.34         1.34 o                         
  -4  12   2          0.09         -1.20         1.20 o                         
  -3  12   2         69.40         60.29         2.98 o                         
  -2  12   2        177.23        154.80         4.47 o                         
  -1  12   2         44.25         35.11         2.61 o                         
   0  12   2        184.62        144.78         4.59 o                         
   1  12   2        671.55        636.38         8.77 o                         
   2  12   2         72.87         70.62         3.31 o                         
   3  12   2        217.16        203.63         5.25 o                         
   4  12   2        216.31        228.25         6.19 o                         
   5  12   2          7.26         13.18         2.23 o                         
   6  12   2        180.15        200.91         5.72 o                         
   7  12   2        103.66        128.83         8.08 o                         
   8  12   2        105.91        128.62         6.03 o                         
 -10  13   2          0.51         -2.15         2.22 o                         
  -9  13   2        165.28        168.02         6.82 o                         
  -8  13   2         48.54         34.60         2.95 o                         
  -7  13   2         89.25         80.34         4.06 o                         
  -6  13   2        516.30        522.22         9.78 o                         
  -5  13   2         60.02         58.79         3.81 o                         
  -4  13   2        115.10        111.56         3.50 o                         
  -3  13   2          7.38          6.78         1.96 o                         
  -2  13   2          8.89          6.03         1.67 o                         
  -1  13   2          0.70         -0.39         1.44 o                         
   0  13   2          0.27          1.70         1.52 o                         
   1  13   2        252.66        258.71         6.15 o                         
   2  13   2        203.54        188.92         6.02 o                         
   3  13   2        258.84        272.94         8.73 o                         
   4  13   2         88.54         82.08         4.37 o                         
   5  13   2          0.00          3.53         1.68 o                         
   6  13   2          0.87         -2.02         2.02 o                         
   7  13   2        172.09        175.70         7.09 o                         
  -9  14   2          0.02         -2.60         2.60 o                         
  -8  14   2        183.07        185.87         6.79 o                         
  -7  14   2          1.39         -2.19         2.50 o                         
  -6  14   2        120.16        127.65         5.80 o                         
  -5  14   2        210.22        223.51         7.10 o                         
  -4  14   2         18.08         12.70         2.40 o                         
  -3  14   2          4.24          0.30         1.94 o                         
  -2  14   2         14.06         16.91         2.40 o                         
  -1  14   2         90.40        101.15         4.86 o                         
   0  14   2        274.76        283.30         8.44 o                         
   1  14   2         23.64         26.66         3.40 o                         
   2  14   2        201.25        186.50         7.51 o                         
   3  14   2         87.52        108.41         5.74 o                         
   4  14   2        167.68        173.61         6.74 o                         
   5  14   2          0.44         -1.91         1.91 o                         
   6  14   2        119.62        115.43         5.74 o                         
  -8  15   2         27.13         10.85         5.94 o                         
  -7  15   2        163.28        165.15         6.58 o                         
  -6  15   2          0.34         -1.10         3.10 o                         
  -5  15   2          2.20         -1.41         2.42 o                         
  -4  15   2         12.29          6.88         2.64 o                         
  -3  15   2         47.85         43.41         4.12 o                         
  -2  15   2          0.08         -2.14         2.14 o                         
  -1  15   2          9.35          8.86         3.39 o                         
   0  15   2         28.00         25.33         3.65 o                         
   1  15   2        144.24        133.11         7.30 o                         
   2  15   2         71.57         76.29         6.22 o                         
   3  15   2         35.89         41.89         4.54 o                         
   4  15   2          4.37         -2.85         2.85 o                         
  -5  16   2         69.06         75.42         5.70 o                         
  -4  16   2        182.17        208.34        15.33 o                         
  -3  16   2         79.16         76.16         5.77 o                         
  -2  16   2         23.45         26.54         4.16 o                         
  -1  16   2          1.89         -0.01         2.83 o                         
   0  16   2         80.92         69.39         6.38 o                         
   1  16   2        342.20        418.54        13.33 o                         
  -2 -16   3          1.75         -2.76         2.76 o                         
  -1 -16   3          0.01         -2.82         2.82 o                         
   0 -16   3        369.35        455.32        11.84 o                         
   1 -16   3         15.35         20.26         3.77 o                         
   2 -16   3         24.46         15.87         4.55 o                         
   3 -16   3         14.59          8.89         2.76 o                         
   4 -16   3         97.34        108.92         7.65 o                         
  -5 -15   3        137.09        119.95         6.50 o                         
  -4 -15   3          0.01         -2.94         2.94 o                         
  -3 -15   3          6.58         12.98         2.87 o                         
  -2 -15   3         57.47         61.16         4.71 o                         
  -1 -15   3        227.06        252.10         9.10 o                         
   0 -15   3         56.71         65.53         5.24 o                         
   1 -15   3          0.51          1.06         2.97 o                         
   2 -15   3        259.81        306.21         9.13 o                         
   3 -15   3         50.13         61.99         4.78 o                         
   4 -15   3         28.52         16.08         3.51 o                         
   5 -15   3         25.92         15.56         3.13 o                         
   6 -15   3         24.20         28.48         3.24 o                         
   7 -15   3         47.24         56.69         4.08 o                         
  -7 -14   3         83.29         61.36         4.73 o                         
  -6 -14   3         12.74          4.30         3.11 o                         
  -5 -14   3        145.05        148.66         6.21 o                         
  -4 -14   3         10.25          9.12         2.71 o                         
  -3 -14   3        281.48        332.84         8.95 o                         
  -2 -14   3        138.43        165.25         7.65 o                         
  -1 -14   3        157.64        155.96         6.11 o                         
   0 -14   3         20.04         18.56         2.67 o                         
   1 -14   3         35.92         34.37         3.13 o                         
   2 -14   3          5.80          3.84         1.90 o                         
   3 -14   3         14.36         12.98         3.62 o                         
   4 -14   3        298.17        299.73         6.66 o                         
   5 -14   3          1.64         -2.04         2.04 o                         
   6 -14   3         25.56         34.31         3.37 o                         
   7 -14   3          7.11          4.70         3.26 o                         
   8 -14   3          1.68         -2.27         2.27 o                         
  -8 -13   3         33.91         34.68         3.05 o                         
  -7 -13   3          1.45         -1.56         2.20 o                         
  -6 -13   3         30.85         25.93         2.60 o                         
  -5 -13   3          1.16         -1.68         1.68 o                         
  -4 -13   3          0.11         -1.83         1.83 o                         
  -3 -13   3         57.41         55.14         3.47 o                         
  -2 -13   3         89.40         84.21         3.97 o                         
  -1 -13   3         26.78         18.97         2.17 o                         
   0 -13   3         16.36         18.81         2.47 o                         
   1 -13   3         14.51         12.66         1.83 o                         
   2 -13   3          1.55         -0.73         1.55 o                         
   3 -13   3         13.79         11.43         1.93 o                         
   4 -13   3         42.30         39.68         2.51 o                         
   5 -13   3         43.57         38.82         2.46 o                         
   6 -13   3         33.67         20.20         2.83 o                         
   7 -13   3          1.68         -1.66         1.89 o                         
   8 -13   3        266.48        298.68         9.51 o                         
   9 -13   3         21.58         15.33         2.70 o                         
  10 -13   3         19.32         15.95         3.40 o                         
  -9 -12   3         52.99         49.56         3.68 o                         
  -8 -12   3        121.88        116.95         4.66 o                         
  -7 -12   3          2.48          1.91         2.00 o                         
  -6 -12   3        377.09        391.32         7.34 o                         
  -5 -12   3        104.72        113.79         4.43 o                         
  -4 -12   3         92.72         88.49         3.69 o                         
  -3 -12   3         35.14         41.95         2.49 o                         
  -2 -12   3        353.06        355.32         6.56 o                         
  -1 -12   3          8.87          3.96         1.88 o                         
   0 -12   3        581.08        608.04         9.01 o                         
   1 -12   3         13.10         12.59         1.83 o                         
   2 -12   3         54.73         55.08         2.82 o                         
   3 -12   3        468.96        491.68         7.19 o                         
   4 -12   3        203.89        206.52         4.50 o                         
   5 -12   3        187.50        204.93         4.23 o                         
   6 -12   3         87.63         87.74         4.05 o                         
   7 -12   3         10.17          5.75         1.77 o                         
   8 -12   3         27.67         19.18         2.32 o                         
   9 -12   3        126.16        149.66         7.35 o                         
  10 -12   3          0.02         -0.68         2.59 o                         
  11 -12   3          3.24         -0.40         2.54 o                         
 -10 -11   3          0.39         -1.04         2.14 o                         
  -9 -11   3         44.48         41.75         3.30 o                         
  -8 -11   3        332.62        355.73         6.96 o                         
  -7 -11   3         58.38         51.46         3.63 o                         
  -6 -11   3          1.48          0.57         1.41 o                         
  -5 -11   3         70.56         80.10         3.17 o                         
  -4 -11   3        737.43        696.77         9.17 o                         
  -3 -11   3         95.06         87.56         3.42 o                         
  -2 -11   3        120.41        116.12         3.77 o                         
  -1 -11   3        214.48        218.34         4.76 o                         
   0 -11   3        122.15        115.75         4.09 o                         
   1 -11   3         26.14         27.12         2.21 o                         
   2 -11   3         15.72          7.32         1.51 o                         
   3 -11   3       1105.42        992.90        11.14 o                         
   4 -11   3        562.56        573.03         7.85 o                         
   5 -11   3         13.46         12.45         1.72 o                         
   6 -11   3        182.44        143.05         4.72 o                         
   7 -11   3        190.49        188.23         5.27 o                         
   8 -11   3        116.23         96.20         3.63 o                         
   9 -11   3         11.86          7.87         2.19 o                         
  10 -11   3         16.03          9.87         2.54 o                         
  11 -11   3          0.21         -2.02         2.02 o                         
 -11 -10   3          0.07         -1.79         1.79 o                         
 -10 -10   3        100.90         87.87         5.25 o                         
  -9 -10   3        179.59        177.31         5.42 o                         
  -8 -10   3          4.00          1.22         1.34 o                         
  -7 -10   3          0.06         -1.21         1.21 o                         
  -6 -10   3          4.93          5.04         1.34 o                         
  -5 -10   3         23.22         18.54         1.75 o                         
  -4 -10   3        625.51        636.19         8.08 o                         
  -3 -10   3        451.72        481.25         6.74 o                         
  -2 -10   3        571.97        589.99         7.78 o                         
  -1 -10   3       1677.88       1616.48        14.86 o                         
   0 -10   3         98.42        103.76         3.66 o                         
   1 -10   3        730.94        686.64         8.30 o                         
   2 -10   3       1367.65       1357.14        12.82 o                         
   3 -10   3          1.40          2.61         1.09 o                         
   4 -10   3       1895.56       1885.65        15.25 o                         
   5 -10   3        173.02        177.44         4.11 o                         
   6 -10   3         15.86         15.21         1.74 o                         
   7 -10   3         23.50         19.95         1.88 o                         
   8 -10   3         74.63         72.30         3.77 o                         
   9 -10   3         27.31         26.74         2.62 o                         
  10 -10   3          0.30         -1.38         1.38 o                         
  11 -10   3          0.32         -2.02         2.02 o                         
  12 -10   3         34.13         27.68         2.72 o                         
 -12  -9   3          8.24          0.84         3.51 o                         
 -11  -9   3        163.46        163.27         5.79 o                         
 -10  -9   3         47.48         41.32         3.12 o                         
  -9  -9   3         45.87         47.34         2.39 o                         
  -8  -9   3         48.76         42.94         2.26 o                         
  -7  -9   3         67.56         77.32         2.99 o                         
  -6  -9   3        176.44        159.03         3.99 o                         
  -5  -9   3       1035.79       1015.66         9.99 o                         
  -4  -9   3        834.90        845.75         9.23 o                         
  -3  -9   3       1558.48       1554.76        13.45 o                         
  -2  -9   3         66.31         59.36         2.70 o                         
  -1  -9   3        359.34        339.73         5.56 o                         
   0  -9   3       2876.52       2842.49        20.63 o                         
   1  -9   3        201.95        169.94         3.89 o                         
   2  -9   3        166.36        142.99         3.62 o                         
   3  -9   3        149.41        142.87         3.41 o                         
   4  -9   3          5.99          1.14         0.93 o                         
   5  -9   3         96.28         88.85         2.88 o                         
   6  -9   3         15.10         18.29         1.47 o                         
   7  -9   3          0.30         -0.85         0.85 o                         
   8  -9   3         36.29         38.43         2.10 o                         
   9  -9   3         28.04         20.71         1.95 o                         
  10  -9   3         27.18         21.57         1.97 o                         
  11  -9   3         42.78         37.97         3.50 o                         
  12  -9   3          1.93         -1.63         1.63 o                         
  13  -9   3        169.28        169.89         7.06 o                         
 -13  -8   3         62.86         60.69         3.82 o                         
 -12  -8   3         58.53         56.91         3.73 o                         
 -11  -8   3         28.47         28.48         2.47 o                         
 -10  -8   3         94.21         96.12         4.16 o                         
  -9  -8   3          1.35         -1.13         1.13 o                         
  -8  -8   3        223.68        218.77         4.52 o                         
  -7  -8   3         66.23         67.20         2.59 o                         
  -6  -8   3          1.55         -0.49         0.92 o                         
  -5  -8   3         57.47         54.06         2.29 o                         
  -4  -8   3         99.75        112.66         3.09 o                         
  -3  -8   3          0.50         -0.71         0.71 o                         
  -2  -8   3        448.09        445.14         5.89 o                         
  -1  -8   3        968.16       1010.08        10.28 o                         
   0  -8   3          2.26          5.16         1.15 o                         
   1  -8   3          5.21          8.77         1.26 o                         
   2  -8   3         12.17         13.74         1.38 o                         
   3  -8   3         19.26         20.46         1.50 o                         
   4  -8   3          0.02         -0.74         0.74 o                         
   5  -8   3        114.09        128.72         3.01 o                         
   6  -8   3        296.40        299.64         4.65 o                         
   7  -8   3          2.16          0.41         0.83 o                         
   8  -8   3          1.76         -0.67         1.05 o                         
   9  -8   3        354.09        371.46         6.02 o                         
  10  -8   3         25.09         21.87         2.07 o                         
  11  -8   3        383.21        362.78         8.22 o                         
  12  -8   3          7.05          6.33         1.36 o                         
  13  -8   3        302.15        337.41         8.29 o                         
 -13  -7   3        180.79        186.50         6.72 o                         
 -12  -7   3         92.15         84.07         4.12 o                         
 -11  -7   3         65.61         66.41         3.23 o                         
 -10  -7   3          6.58          4.45         1.48 o                         
  -9  -7   3        140.93        135.19         3.98 o                         
  -8  -7   3         20.71         18.43         1.42 o                         
  -7  -7   3         37.35         35.83         1.91 o                         
  -6  -7   3         48.09         52.93         2.25 o                         
  -5  -7   3          0.00         -0.08         0.70 o                         
  -4  -7   3        126.78        134.22         2.93 o                         
  -3  -7   3        209.79        224.68         4.08 o                         
  -2  -7   3          1.76          0.44         0.74 o                         
  -1  -7   3        456.65        472.76         5.72 o                         
   0  -7   3        306.78        324.34         4.65 o                         
   1  -7   3        117.84        104.18         2.71 o                         
   2  -7   3       1839.18       1897.69        14.27 o                         
   3  -7   3        128.69        135.90         2.88 o                         
   4  -7   3          0.08          1.72         0.71 o                         
   5  -7   3       2389.09       2420.69        17.38 o                         
   6  -7   3          9.73          6.91         1.02 o                         
   7  -7   3        376.28        378.89         4.76 o                         
   8  -7   3         25.99         20.13         1.51 o                         
   9  -7   3         45.22         45.60         2.40 o                         
  10  -7   3        310.11        316.54         5.98 o                         
  11  -7   3         64.79         72.55         3.21 o                         
  12  -7   3        338.92        373.09         8.82 o                         
  13  -7   3         79.62         79.08         4.62 o                         
 -14  -6   3        291.27        337.07         8.15 o                         
 -13  -6   3         17.92         25.69         2.53 o                         
 -12  -6   3         71.03         63.75         2.66 o                         
 -11  -6   3        106.15        109.12         3.69 o                         
 -10  -6   3        415.00        429.54         6.52 o                         
  -9  -6   3        131.79        152.82         3.78 o                         
  -8  -6   3         96.73         86.25         2.41 o                         
  -7  -6   3        265.94        271.47         4.14 o                         
  -6  -6   3         51.38         49.10         2.09 o                         
  -5  -6   3        399.19        443.64         5.57 o                         
  -4  -6   3        245.21        260.74         3.79 o                         
  -3  -6   3        278.63        261.29         4.03 o                         
  -2  -6   3        151.46        150.62         2.89 o                         
  -1  -6   3        222.67        260.91         3.92 o                         
   0  -6   3       4246.46       4406.40        27.96 o                         
   1  -6   3        865.86        898.30         8.42 o                         
   2  -6   3         77.84         48.66         1.98 o                         
   3  -6   3        200.60        261.32         3.76 o                         
   4  -6   3        376.68        424.57         5.14 o                         
   5  -6   3         50.99         44.95         1.82 o                         
   6  -6   3       1203.96       1221.27         9.98 o                         
   7  -6   3        363.78        393.92         4.66 o                         
   8  -6   3        581.06        588.04         7.27 o                         
   9  -6   3        167.94        185.39         3.91 o                         
  10  -6   3         30.43         26.37         1.94 o                         
  11  -6   3         22.31         24.76         1.72 o                         
  12  -6   3          1.71          0.08         1.38 o                         
  13  -6   3          2.19          0.87         1.60 o                         
  14  -6   3          2.43          1.94         1.61 o                         
 -14  -5   3        367.95        410.36         8.00 o                         
 -13  -5   3          5.28          2.42         2.37 o                         
 -12  -5   3         13.69         14.55         1.89 o                         
 -11  -5   3        287.75        290.53         5.09 o                         
 -10  -5   3          5.55          3.31         1.41 o                         
  -9  -5   3        144.82        131.61         3.40 o                         
  -8  -5   3          5.64          3.18         0.96 o                         
  -7  -5   3         29.40         34.44         1.57 o                         
  -6  -5   3          0.02          0.20         0.66 o                         
  -5  -5   3        333.09        342.77         4.23 o                         
  -4  -5   3          9.82          4.49         0.74 o                         
  -3  -5   3         12.89         21.62         1.23 o                         
  -2  -5   3        126.44        131.81         2.71 o                         
  -1  -5   3        929.05        951.77         7.83 o                         
   0  -5   3       6878.90       7064.95       166.98 o                         
   1  -5   3        396.29        452.01         5.30 o                         
   2  -5   3       8919.86       8289.15       228.63 o                         
   3  -5   3       3228.70       3447.63        25.10 o                         
   4  -5   3        295.98        291.21         3.87 o                         
   5  -5   3        138.19        148.11         2.64 o                         
   6  -5   3        267.84        262.91         3.71 o                         
   7  -5   3          1.25          1.68         0.85 o                         
   8  -5   3        801.46        813.02         8.69 o                         
   9  -5   3         62.70         54.08         2.36 o                         
  10  -5   3        298.26        323.53         5.12 o                         
  11  -5   3         26.22         24.68         1.77 o                         
  12  -5   3          0.28         -1.64         1.64 o                         
  13  -5   3         10.63         12.45         1.82 o                         
  14  -5   3          4.32          4.01         1.99 o                         
 -14  -4   3        156.14        161.48         4.39 o                         
 -13  -4   3          2.01          1.74         1.28 o                         
 -12  -4   3         58.47         58.14         3.79 o                         
 -11  -4   3         24.83         25.46         1.70 o                         
 -10  -4   3        123.85        115.48         2.78 o                         
  -9  -4   3        296.35        310.08         4.53 o                         
  -8  -4   3         95.26         97.37         2.40 o                         
  -7  -4   3        915.10        960.98         8.81 o                         
  -6  -4   3        305.51        285.86         3.44 o                         
  -5  -4   3        260.04        252.18         3.46 o                         
  -4  -4   3         13.36          7.86         0.74 o                         
  -3  -4   3       2572.33       2478.10        15.25 o                         
  -2  -4   3         64.00         58.19         1.58 o                         
  -1  -4   3        431.19        424.73         4.58 o                         
   0  -4   3       9225.78       8910.97       186.25 o                         
   1  -4   3          7.23          2.58         0.54 o                         
   2  -4   3        835.89        922.56         7.08 o                         
   3  -4   3        329.25        368.35         4.05 o                         
   4  -4   3        145.40        151.67         2.68 o                         
   5  -4   3       2050.94       2088.09        13.56 o                         
   6  -4   3       1785.44       1888.39        14.20 o                         
   7  -4   3        663.83        653.68         7.11 o                         
   8  -4   3        389.65        420.36         6.04 o                         
   9  -4   3        172.18        179.16         3.65 o                         
  10  -4   3        102.69         95.97         2.65 o                         
  11  -4   3        259.10        275.41         5.24 o                         
  12  -4   3        171.81        170.38         5.04 o                         
  13  -4   3        301.84        327.25         6.91 o                         
  14  -4   3        148.72        156.29         4.92 o                         
 -15  -3   3          0.24         -2.17         4.26 o                         
 -14  -3   3        125.37        136.12         3.55 o                         
 -13  -3   3        101.12        108.83         3.29 o                         
 -12  -3   3         40.75         33.12         1.92 o                         
 -11  -3   3         51.39         46.75         2.30 o                         
 -10  -3   3        480.62        475.76         6.13 o                         
  -9  -3   3        123.42        143.00         2.64 o                         
  -8  -3   3        102.13        111.22         2.29 o                         
  -7  -3   3        119.89        123.66         2.52 o                         
  -6  -3   3          0.02          2.56         0.57 o                         
  -5  -3   3        142.40        149.37         2.31 o                         
  -4  -3   3        148.68        138.15         2.11 o                         
  -3  -3   3        463.97        463.84         4.11 o                         
  -2  -3   3        270.64        277.46         3.04 o                         
  -1  -3   3        177.96        172.47         2.44 o                         
   0  -3   3        481.99        538.93         4.93 o                         
   1  -3   3       1744.35       1762.88        11.34 o                         
   2  -3   3         87.41         86.85         2.23 o                         
   3  -3   3        201.50        222.34         2.59 o                         
   4  -3   3       1336.65       1472.13        11.19 o                         
   5  -3   3        823.23        855.54         7.12 o                         
   6  -3   3        386.17        368.74         4.20 o                         
   7  -3   3        192.03        186.47         3.35 o                         
   8  -3   3        112.43        105.34         2.69 o                         
   9  -3   3         41.93         52.01         2.13 o                         
  10  -3   3       1494.36       1515.43        13.38 o                         
  11  -3   3        654.18        718.48         8.71 o                         
  12  -3   3         87.49         82.13         4.81 o                         
  13  -3   3        188.68        201.61         4.98 o                         
  14  -3   3          4.22          0.53         1.84 o                         
 -15  -2   3          6.10         -0.51         2.04 o                         
 -14  -2   3         18.01         19.37         2.38 o                         
 -13  -2   3          6.55          4.29         1.49 o                         
 -12  -2   3          8.49          5.39         0.92 o                         
 -11  -2   3         44.16         47.77         2.07 o                         
 -10  -2   3         55.93         58.86         2.36 o                         
  -9  -2   3         51.08         38.13         2.00 o                         
  -8  -2   3        153.92        150.28         2.19 o                         
  -7  -2   3        928.16        984.04         8.92 o                         
  -6  -2   3        724.49        776.34         7.01 o                         
  -5  -2   3       2180.79       2216.35        15.45 o                         
  -4  -2   3          0.49          0.28         0.44 o                         
  -3  -2   3       1025.62        982.87         7.30 o                         
  -2  -2   3        394.48        383.44         4.21 o                         
  -1  -2   3       1263.43       1221.31         9.74 o                         
   0  -2   3       3117.35       2971.03        26.95 o                         
   1  -2   3         41.23         58.71         1.36 o                         
   2  -2   3        985.68        986.63         6.80 o                         
   3  -2   3        521.66        494.73         4.58 o                         
   4  -2   3        446.90        521.64         4.89 o                         
   5  -2   3        610.54        612.36         5.47 o                         
   6  -2   3          0.17          0.15         0.46 o                         
   7  -2   3         40.94         42.98         1.79 o                         
   8  -2   3        270.73        276.02         4.18 o                         
   9  -2   3          1.11         -0.69         0.77 o                         
  10  -2   3        123.15        116.05         3.08 o                         
  11  -2   3          2.49          6.00         1.31 o                         
  12  -2   3        158.78        142.44         4.84 o                         
  13  -2   3         69.60         71.92         3.30 o                         
  14  -2   3         23.80         16.93         1.81 o                         
 -15  -1   3          8.72          0.96         1.87 o                         
 -14  -1   3        135.00        132.87         7.45 o                         
 -13  -1   3        276.28        338.52         8.17 o                         
 -12  -1   3         56.12         53.73         3.27 o                         
 -11  -1   3        146.90        158.98         4.44 o                         
 -10  -1   3        107.18        114.61         2.84 o                         
  -9  -1   3        457.85        428.82         6.47 o                         
  -8  -1   3          0.03         -0.53         0.53 o                         
  -7  -1   3       1825.20       1935.98        19.81 o                         
  -6  -1   3        525.45        494.59         4.46 o                         
  -5  -1   3        350.64        415.34         3.78 o                         
  -4  -1   3         54.03         53.92         1.28 o                         
  -3  -1   3       6350.67       6006.85       115.34 o                         
  -1  -1   3        209.05        221.56         2.65 o                         
   0  -1   3       4374.17       4118.05        90.10 o                         
   1  -1   3        578.34        567.87         6.81 o                         
   2  -1   3        207.65        219.45         2.70 o                         
   3  -1   3        391.74        372.40         3.66 o                         
   4  -1   3       5992.87       6239.04       139.50 o                         
   5  -1   3       1784.30       1980.29        13.05 o                         
   6  -1   3       1964.79       2077.93        14.86 o                         
   7  -1   3       1863.16       1907.82        14.78 o                         
   8  -1   3         74.24         79.27         2.19 o                         
   9  -1   3         78.84         66.16         2.03 o                         
  10  -1   3        132.21        101.04         2.90 o                         
  11  -1   3        383.58        340.03         5.11 o                         
  12  -1   3         16.74         12.27         1.75 o                         
  13  -1   3         31.01         26.01         1.99 o                         
  14  -1   3          7.13          2.04         1.42 o                         
 -15   0   3         69.78         77.68         6.18 o                         
 -14   0   3          0.35          0.38         1.26 o                         
 -13   0   3        255.21        285.57         6.30 o                         
 -12   0   3         61.42         74.71         3.15 o                         
 -11   0   3          2.97          1.21         1.21 o                         
 -10   0   3        434.50        450.03         7.26 o                         
  -9   0   3       1332.09       1303.77        13.65 o                         
  -8   0   3        327.06        332.54         7.15 o                         
  -7   0   3        615.33        622.33        12.14 o                         
  -6   0   3       1589.30       1651.69        17.82 o                         
  -5   0   3       1334.98       1320.04        10.26 o                         
  -4   0   3        491.16        510.31         4.21 o                         
  -1   0   3       6713.75       6072.48       116.54 o                         
   0   0   3         54.03         87.85         1.83 o                         
   1   0   3        384.96        345.55         3.54 o                         
   2   0   3        134.04        121.57         1.97 o                         
   3   0   3        492.38        493.83         4.46 o                         
   4   0   3       3716.09       3801.39        24.13 o                         
   5   0   3        462.05        501.22         4.38 o                         
   6   0   3        499.91        569.19         5.43 o                         
   7   0   3         69.15         76.36         1.98 o                         
   8   0   3         51.39         51.51         1.83 o                         
   9   0   3          7.13          5.76         0.97 o                         
  10   0   3        845.67        783.85         7.66 o                         
  11   0   3         30.40         26.19         1.73 o                         
  12   0   3        327.38        340.13         6.36 o                         
  13   0   3          2.54          1.48         1.81 o                         
  14   0   3          0.04         -2.52         2.76 o                         
 -15   1   3          0.15         -3.49         3.54 o                         
 -14   1   3         65.99         79.99         3.26 o                         
 -13   1   3          9.56          9.94         1.40 o                         
 -12   1   3        207.69        221.44         4.51 o                         
 -11   1   3         12.97         11.33         2.49 o                         
 -10   1   3          0.04         -1.07         1.88 o                         
  -9   1   3        132.58        150.32         6.70 o                         
  -8   1   3       2504.58       2585.08        35.78 o                         
  -7   1   3        241.95        232.68         6.87 o                         
  -6   1   3        113.07        144.75         2.90 o                         
  -5   1   3        304.74        298.59         4.47 o                         
  -4   1   3        124.80        104.17         1.55 o                         
  -3   1   3       7126.09       6583.04       118.96 o                         
  -1   1   3      12547.59      11308.37       221.12 o                         
   0   1   3         18.33         28.05         0.97 o                         
   1   1   3         72.62         58.29         1.37 o                         
   2   1   3         23.81         27.07         0.97 o                         
   3   1   3        360.13        372.65         5.31 o                         
   4   1   3       1528.19       1512.90        10.42 o                         
   5   1   3        888.82        975.79         7.47 o                         
   6   1   3       1425.34       1557.22        11.14 o                         
   7   1   3         64.27         54.16         1.78 o                         
   8   1   3          9.70          9.91         1.02 o                         
   9   1   3         21.01         27.69         1.47 o                         
  10   1   3         15.80         10.85         1.20 o                         
  11   1   3        129.40        119.05         3.18 o                         
  12   1   3         21.18         21.35         1.50 o                         
  13   1   3         33.97         35.33         3.06 o                         
  14   1   3         11.76         11.12         2.18 o                         
 -15   2   3         59.45         78.71         3.76 o                         
 -14   2   3         32.21         29.57         1.76 o                         
 -13   2   3         82.18         83.58         3.24 o                         
 -12   2   3         14.85         20.34         3.00 o                         
 -11   2   3         30.08         29.79         3.43 o                         
 -10   2   3        382.48        375.60        12.52 o                         
  -9   2   3       1075.29       1060.68        17.41 o                         
  -8   2   3         90.64         81.85         4.83 o                         
  -7   2   3       1035.85       1112.77        20.77 o                         
  -6   2   3        817.91        797.79         9.17 o                         
  -5   2   3        248.59        281.55         2.85 o                         
  -4   2   3          8.97          7.27         0.59 o                         
  -3   2   3       1850.99       1702.64        10.18 o                         
  -2   2   3       2025.83       2156.35        13.14 o                         
  -1   2   3       5157.36       5065.06       107.69 o                         
   0   2   3       1081.75        929.23         6.82 o                         
   1   2   3        849.93        783.28         6.49 o                         
   2   2   3        229.07        222.78         2.79 o                         
   3   2   3        191.49        164.55         2.29 o                         
   4   2   3       1227.76       1205.28         8.55 o                         
   5   2   3          4.18          9.21         0.82 o                         
   6   2   3          8.14         15.39         1.07 o                         
   7   2   3        417.47        457.28         5.27 o                         
   8   2   3          0.20          0.30         0.81 o                         
   9   2   3        327.14        394.46         5.83 o                         
  10   2   3          7.45          6.22         1.78 o                         
  11   2   3         46.95         38.84         2.25 o                         
  12   2   3        209.98        209.76         5.13 o                         
  13   2   3          0.55          2.06         1.81 o                         
  14   2   3         76.48         79.25         4.39 o                         
 -15   3   3          0.54         -2.03         2.03 o                         
 -14   3   3         82.88         94.52         3.93 o                         
 -13   3   3          0.59          0.11         0.69 o                         
 -12   3   3        272.71        310.96         6.80 o                         
 -11   3   3         34.05         24.57         2.50 o                         
 -10   3   3        248.38        232.45         3.95 o                         
  -9   3   3        361.53        322.87         6.56 o                         
  -8   3   3          2.00          1.17         0.57 o                         
  -7   3   3         35.85         24.43         1.18 o                         
  -6   3   3        505.72        470.97         5.67 o                         
  -5   3   3        223.10        241.62         3.13 o                         
  -4   3   3        738.30        712.32         5.97 o                         
  -3   3   3         23.31         16.03         0.80 o                         
  -2   3   3        837.87        785.59         5.93 o                         
  -1   3   3          0.37          1.91         0.45 o                         
   0   3   3        528.52        492.88         5.02 o                         
   1   3   3       1631.66       1605.12        11.63 o                         
   2   3   3        230.06        217.35         2.88 o                         
   3   3   3       1177.87       1361.71         9.57 o                         
   4   3   3        414.14        456.78         4.65 o                         
   5   3   3         53.72         86.10         2.30 o                         
   6   3   3        825.14        853.20         8.60 o                         
   7   3   3         47.59         45.20         1.85 o                         
   8   3   3        206.69        170.86         3.18 o                         
   9   3   3        924.92        894.34        10.16 o                         
  10   3   3        398.49        413.00         6.34 o                         
  11   3   3         84.00         90.71         3.56 o                         
  12   3   3        141.23        153.12         4.45 o                         
  13   3   3        260.18        259.12         6.24 o                         
  14   3   3        560.82        651.79        14.66 o                         
 -15   4   3         57.24         52.57         3.43 o                         
 -14   4   3          1.75         -1.17         1.17 o                         
 -13   4   3        103.29        103.29         3.64 o                         
 -12   4   3        152.37        164.66         4.41 o                         
 -11   4   3        628.90        618.55         9.90 o                         
 -10   4   3        692.44        669.51        11.12 o                         
  -9   4   3         26.85         14.15         0.99 o                         
  -8   4   3         29.19         28.47         1.46 o                         
  -7   4   3        118.04        119.31         1.69 o                         
  -6   4   3        832.64        929.99         8.05 o                         
  -5   4   3         22.68         22.83         1.36 o                         
  -4   4   3          7.66          6.86         0.62 o                         
  -3   4   3        151.80        149.41         2.33 o                         
  -2   4   3        155.59        147.70         2.38 o                         
  -1   4   3       1979.11       1917.29        12.27 o                         
   0   4   3        714.26        713.33         6.29 o                         
   1   4   3         39.71         32.69         1.36 o                         
   2   4   3        947.04       1022.45         7.81 o                         
   3   4   3        193.79        178.39         2.96 o                         
   4   4   3        514.02        530.92         5.49 o                         
   5   4   3        426.17        456.26         5.53 o                         
   6   4   3        476.48        491.79         5.76 o                         
   7   4   3         40.14         39.29         2.09 o                         
   8   4   3          0.05         -0.93         0.93 o                         
   9   4   3        126.39        139.31         4.24 o                         
  10   4   3        597.50        644.18         8.24 o                         
  11   4   3        113.74        107.80         3.73 o                         
  12   4   3         12.32          6.61         2.62 o                         
  13   4   3          6.87          4.46         1.98 o                         
 -15   5   3         75.70         70.90         3.74 o                         
 -14   5   3          2.18         -0.15         2.22 o                         
 -13   5   3         77.62         78.55         3.68 o                         
 -12   5   3        469.78        477.81         9.37 o                         
 -11   5   3          6.82          6.90         0.91 o                         
 -10   5   3        883.96        827.71        10.61 o                         
  -9   5   3        227.73        226.94         4.07 o                         
  -8   5   3         99.05         96.47         2.71 o                         
  -7   5   3        412.35        404.23         4.42 o                         
  -6   5   3         32.81         19.27         1.26 o                         
  -5   5   3        275.51        310.77         3.66 o                         
  -4   5   3          0.03         -0.57         0.57 o                         
  -3   5   3        156.32        167.82         2.52 o                         
  -2   5   3        248.84        279.94         3.52 o                         
  -1   5   3       1942.78       1937.44        13.28 o                         
   0   5   3        850.22        938.10         8.05 o                         
   1   5   3       1680.98       1704.64        12.21 o                         
   2   5   3         80.75         90.56         2.26 o                         
   3   5   3       2384.52       2511.85        16.04 o                         
   4   5   3         30.56         20.45         1.25 o                         
   5   5   3          0.00          0.48         0.87 o                         
   6   5   3         21.81         21.59         1.61 o                         
   7   5   3        136.57        124.96         3.48 o                         
   8   5   3        730.56        695.35         8.77 o                         
   9   5   3          1.88          1.22         1.01 o                         
  10   5   3        534.34        563.67         8.15 o                         
  11   5   3         47.71         54.19         3.05 o                         
  12   5   3          0.39         -1.86         2.03 o                         
  13   5   3         91.50         94.68         4.72 o                         
 -15   6   3         56.07         49.89         3.27 o                         
 -14   6   3          6.20          2.26         1.74 o                         
 -13   6   3        212.65        214.34         6.62 o                         
 -12   6   3          5.63          4.31         0.99 o                         
 -11   6   3         40.48         34.74         1.78 o                         
 -10   6   3       1010.25       1036.10        11.17 o                         
  -9   6   3         44.57         47.80         1.82 o                         
  -8   6   3         37.38         32.62         1.20 o                         
  -7   6   3          0.05          0.43         0.86 o                         
  -6   6   3         48.72         49.75         2.05 o                         
  -5   6   3         58.66         69.24         2.03 o                         
  -4   6   3       1532.59       1515.65        11.46 o                         
  -3   6   3        543.97        536.10         5.47 o                         
  -2   6   3       2502.73       2469.87        16.62 o                         
  -1   6   3       1434.41       1516.00        11.60 o                         
   0   6   3         27.48         28.80         1.56 o                         
   1   6   3       1030.23       1037.99         9.08 o                         
   2   6   3         61.85         74.65         2.45 o                         
   3   6   3        537.66        607.34         6.52 o                         
   4   6   3        262.52        245.63         4.01 o                         
   5   6   3       1956.59       1940.45        14.78 o                         
   6   6   3        223.51        225.96         4.52 o                         
   7   6   3        241.58        225.78         4.57 o                         
   8   6   3        216.89        211.21         4.99 o                         
   9   6   3          0.37          0.77         1.13 o                         
  10   6   3         46.07         44.55         3.01 o                         
  11   6   3         29.69         22.83         2.52 o                         
  12   6   3         37.39         41.16         3.78 o                         
 -14   7   3          6.94          6.94         1.65 o                         
 -13   7   3          1.11          1.30         0.69 o                         
 -12   7   3         22.69         29.19         2.30 o                         
 -11   7   3          3.00          2.27         1.66 o                         
 -10   7   3        434.72        469.12         7.95 o                         
  -9   7   3          9.45          6.75         1.08 o                         
  -8   7   3        438.00        439.50         7.23 o                         
  -7   7   3        446.95        499.61         6.46 o                         
  -6   7   3         86.22        103.40         2.59 o                         
  -5   7   3         32.35         31.23         1.71 o                         
  -4   7   3       2286.04       2330.41        16.90 o                         
  -3   7   3         35.92         28.41         1.52 o                         
  -2   7   3        819.01        887.53         8.24 o                         
  -1   7   3        254.96        268.29         4.19 o                         
   0   7   3          4.25          1.16         0.85 o                         
   1   7   3        123.36        148.20         3.38 o                         
   2   7   3         17.74         20.88         1.60 o                         
   3   7   3         94.32         65.94         2.49 o                         
   4   7   3          1.64          0.10         0.81 o                         
   5   7   3        675.13        643.07         7.94 o                         
   6   7   3       1026.23       1018.81        10.97 o                         
   7   7   3        436.10        433.61         6.99 o                         
   8   7   3          1.73         -1.20         1.20 o                         
   9   7   3          5.03          3.38         1.58 o                         
  10   7   3        349.07        369.35         7.49 o                         
  11   7   3         36.15         34.74         3.28 o                         
  12   7   3          4.59         -1.89         2.22 o                         
 -14   8   3        161.99        186.38         6.92 o                         
 -13   8   3        149.65        163.06         3.97 o                         
 -12   8   3        109.40        104.43         3.86 o                         
 -11   8   3          3.64          2.52         1.59 o                         
 -10   8   3          1.68          0.62         0.77 o                         
  -9   8   3          8.70          7.52         1.17 o                         
  -8   8   3         22.47         19.17         1.60 o                         
  -7   8   3        513.69        535.53         7.05 o                         
  -6   8   3        167.02        168.65         3.33 o                         
  -5   8   3        376.97        386.87         5.37 o                         
  -4   8   3        150.16        144.01         3.41 o                         
  -3   8   3          4.11          3.03         0.83 o                         
  -2   8   3        541.43        590.36         7.19 o                         
  -1   8   3        358.23        342.53         5.37 o                         
   0   8   3        282.39        320.61         5.23 o                         
   1   8   3         85.41         75.77         3.07 o                         
   2   8   3        309.81        306.48         5.30 o                         
   3   8   3        189.55        156.24         3.92 o                         
   4   8   3         42.51         44.00         2.30 o                         
   5   8   3          0.13         -0.94         0.94 o                         
   6   8   3          3.53          3.94         1.33 o                         
   7   8   3          0.11         -1.27         1.27 o                         
   8   8   3         39.12         31.51         2.46 o                         
   9   8   3         17.71         13.55         2.19 o                         
  10   8   3         95.88         95.90         5.37 o                         
  11   8   3        106.56        116.97         6.05 o                         
 -13   9   3          4.17          2.81         1.53 o                         
 -12   9   3          0.54          3.31         1.68 o                         
 -11   9   3          4.69          0.38         1.48 o                         
 -10   9   3         77.42         69.08         3.46 o                         
  -9   9   3        207.41        214.52         4.74 o                         
  -8   9   3         42.69         43.20         2.41 o                         
  -7   9   3         80.31         81.67         2.62 o                         
  -6   9   3       1042.92       1068.47        10.36 o                         
  -5   9   3        190.33        193.50         3.95 o                         
  -4   9   3         37.88         37.01         1.82 o                         
  -3   9   3         18.12         23.93         1.70 o                         
  -2   9   3       1012.85       1001.00         9.98 o                         
  -1   9   3        448.22        470.35         6.99 o                         
   0   9   3         46.53         47.96         2.61 o                         
   1   9   3        238.80        280.48         5.12 o                         
   2   9   3        115.19         88.08         3.39 o                         
   3   9   3        642.68        629.54         8.34 o                         
   4   9   3       1054.74        988.84        10.14 o                         
   5   9   3          0.02         -0.21         1.07 o                         
   6   9   3        152.67        136.75         3.52 o                         
   7   9   3         15.86          3.75         1.59 o                         
   8   9   3          5.87          4.47         1.66 o                         
   9   9   3        154.13        148.90         5.87 o                         
  10   9   3         46.51         38.20         3.87 o                         
  11   9   3          0.02         -1.56         2.55 o                         
 -13  10   3         37.70         31.93         2.85 o                         
 -12  10   3          2.05         -2.02         2.02 o                         
 -11  10   3         10.65          8.40         1.31 o                         
 -10  10   3        143.54        144.36         3.97 o                         
  -9  10   3         52.60         56.19         2.84 o                         
  -8  10   3        176.96        174.68         4.36 o                         
  -7  10   3         71.89         65.38         2.64 o                         
  -6  10   3         76.08         84.79         3.09 o                         
  -5  10   3        150.46        144.98         3.87 o                         
  -4  10   3         53.48         55.17         2.37 o                         
  -3  10   3         93.96         95.29         3.34 o                         
  -2  10   3          2.35          0.39         1.13 o                         
  -1  10   3         82.69         79.34         3.45 o                         
   0  10   3         27.64         22.24         1.97 o                         
   1  10   3         39.91         32.60         2.21 o                         
   2  10   3        278.79        300.21         5.56 o                         
   3  10   3          3.46         -1.00         1.00 o                         
   4  10   3         65.63         63.30         3.05 o                         
   5  10   3         61.48         65.79         3.01 o                         
   6  10   3        450.48        430.60         6.25 o                         
   7  10   3         80.36         77.03         4.12 o                         
   8  10   3         25.26         26.06         2.99 o                         
   9  10   3         13.47          3.76         2.37 o                         
  10  10   3         17.18          9.65         2.83 o                         
 -12  11   3          0.10         -1.74         1.74 o                         
 -11  11   3        171.98        180.51         5.15 o                         
 -10  11   3         84.03         88.33         3.71 o                         
  -9  11   3        478.89        483.71         8.27 o                         
  -8  11   3         44.02         46.15         2.89 o                         
  -7  11   3         15.93         13.21         1.81 o                         
  -6  11   3         54.53         53.05         2.74 o                         
  -5  11   3       1288.12       1335.51        13.61 o                         
  -4  11   3        817.10        781.18         9.44 o                         
  -3  11   3        759.18        723.42         8.81 o                         
  -2  11   3        506.09        471.25         7.07 o                         
  -1  11   3        188.92        202.10         5.21 o                         
   0  11   3        124.33        148.27         4.30 o                         
   1  11   3        295.17        244.81         5.34 o                         
   2  11   3         45.50         40.57         2.68 o                         
   3  11   3          7.62          9.92         1.62 o                         
   4  11   3        130.78        127.82         4.78 o                         
   5  11   3        165.15        154.90         4.18 o                         
   6  11   3        278.53        298.52         5.76 o                         
   7  11   3         20.97         22.22         2.79 o                         
   8  11   3          0.61          1.01         2.02 o                         
   9  11   3          1.47         -0.26         2.87 o                         
 -11  12   3          2.39          6.24         3.33 o                         
 -10  12   3         64.83         58.41         3.46 o                         
  -9  12   3         16.41         16.05         2.29 o                         
  -8  12   3        447.92        453.40         8.78 o                         
  -7  12   3          0.94         -0.62         1.64 o                         
  -6  12   3        151.20        139.13         4.90 o                         
  -5  12   3          0.19         -1.27         1.27 o                         
  -4  12   3        188.29        195.61         4.72 o                         
  -3  12   3        152.33        137.91         4.29 o                         
  -2  12   3        771.87        755.45        10.27 o                         
  -1  12   3          9.36          2.32         1.32 o                         
   0  12   3        189.99        202.84         5.22 o                         
   1  12   3         17.08         11.01         1.83 o                         
   2  12   3        149.51        134.39         4.81 o                         
   3  12   3          6.27         10.05         2.11 o                         
   4  12   3         89.10         78.20         3.88 o                         
   5  12   3        575.78        660.78         9.39 o                         
   6  12   3          2.80          0.95         2.30 o                         
   7  12   3        125.61        110.11         5.67 o                         
   8  12   3         81.14         75.75         4.96 o                         
 -10  13   3          7.08         -0.98         2.10 o                         
  -9  13   3        103.49        101.26         6.01 o                         
  -8  13   3         31.47         35.19         3.27 o                         
  -7  13   3         92.98         74.50         3.96 o                         
  -6  13   3          4.32          0.67         1.82 o                         
  -5  13   3         20.20         18.76         2.45 o                         
  -4  13   3        400.35        385.53         7.34 o                         
  -3  13   3        114.80        111.85         4.45 o                         
  -2  13   3         97.54         99.33         4.34 o                         
  -1  13   3          8.04          8.25         2.08 o                         
   0  13   3          1.28          5.39         2.01 o                         
   1  13   3         33.13         30.40         2.91 o                         
   2  13   3         28.41         24.17         2.82 o                         
   3  13   3          0.01         -2.00         2.00 o                         
   4  13   3          1.68         -1.17         2.15 o                         
   5  13   3        319.39        378.16        10.50 o                         
   6  13   3          8.86          3.62         2.00 o                         
   7  13   3        194.79        234.44         8.58 o                         
  -9  14   3         21.59         15.46         3.50 o                         
  -8  14   3         78.54         72.62         4.63 o                         
  -7  14   3         41.22         37.82         3.64 o                         
  -6  14   3          4.73          2.28         2.23 o                         
  -5  14   3         20.63         13.67         2.92 o                         
  -4  14   3         10.16          7.35         2.41 o                         
  -3  14   3         33.81         30.54         2.89 o                         
  -2  14   3         79.14        106.56         5.05 o                         
  -1  14   3          0.83         -1.63         1.63 o                         
   0  14   3          0.25         10.04         2.60 o                         
   1  14   3        163.63        170.85         7.13 o                         
   2  14   3        117.48        118.62         6.25 o                         
   3  14   3         68.34         74.63         7.02 o                         
   4  14   3          8.95          0.57         2.53 o                         
   5  14   3         93.88         82.10         4.50 o                         
  -7  15   3         47.49         51.55         4.04 o                         
  -6  15   3         78.58         69.87         5.00 o                         
  -5  15   3         33.75         35.62         4.49 o                         
  -4  15   3         10.71          2.03         2.60 o                         
  -3  15   3          1.90          5.08         2.26 o                         
  -2  15   3          8.13          2.17         2.59 o                         
  -1  15   3          1.40         -2.39         2.39 o                         
   0  15   3          0.80         12.28         3.30 o                         
   1  15   3        656.34        743.78        16.74 o                         
   2  15   3         76.32         86.25         7.08 o                         
   3  15   3        193.87        181.11         8.49 o                         
  -4  16   3          0.23         -4.39         4.39 o                         
  -3  16   3        191.40        192.38        12.24 o                         
  -2  16   3          0.24         -1.00         2.45 o                         
  -1  16   3         29.63         34.36         4.42 o                         
   0  16   3         62.80         76.40         5.76 o                         
  -2 -16   4          4.46         -1.60         2.87 o                         
  -1 -16   4          0.27          1.66         2.89 o                         
   0 -16   4         86.22        107.48         6.63 o                         
   1 -16   4         10.49          1.72         2.82 o                         
   2 -16   4         11.65         15.22         3.36 o                         
   3 -16   4          0.90          0.02         2.54 o                         
   4 -16   4         14.18         13.08         2.66 o                         
  -5 -15   4        273.67        307.26         8.62 o                         
  -4 -15   4          1.13         -0.30         2.56 o                         
  -3 -15   4         13.13         10.04         3.02 o                         
  -2 -15   4        179.97        207.44         8.14 o                         
  -1 -15   4         23.90         26.57         3.53 o                         
   0 -15   4        365.10        439.80        11.02 o                         
   1 -15   4        279.27        320.88         9.90 o                         
   2 -15   4         56.23         67.49         5.06 o                         
   3 -15   4          3.98          2.17         2.19 o                         
   4 -15   4          2.37         -0.38         1.87 o                         
   5 -15   4        312.34        329.66         9.52 o                         
   6 -15   4          4.14         -1.57         2.87 o                         
  -7 -14   4         23.55         22.18         3.39 o                         
  -6 -14   4          6.35          2.95         2.19 o                         
  -5 -14   4         21.04         19.31         3.00 o                         
  -4 -14   4         25.20         16.59         3.06 o                         
  -3 -14   4          0.17          0.22         2.30 o                         
  -2 -14   4          3.18         -1.42         2.31 o                         
  -1 -14   4         45.22         50.53         4.11 o                         
   0 -14   4         53.87         56.69         4.29 o                         
   1 -14   4        167.19        176.63         6.43 o                         
   2 -14   4         54.80         63.79         3.93 o                         
   3 -14   4        179.56        192.34         5.48 o                         
   4 -14   4          3.15         -1.35         1.67 o                         
   5 -14   4          1.68          4.90         1.32 o                         
   6 -14   4         60.31         52.33         4.00 o                         
   7 -14   4         80.65         74.59         5.45 o                         
   8 -14   4          0.06         -1.93         1.93 o                         
  -8 -13   4          0.37         -2.44         2.44 o                         
  -7 -13   4          0.19         -1.55         2.27 o                         
  -6 -13   4          3.06          3.33         2.48 o                         
  -5 -13   4         54.30         44.52         3.41 o                         
  -4 -13   4         13.50          8.97         2.11 o                         
  -3 -13   4          4.96         -1.77         1.77 o                         
  -2 -13   4         59.50         53.11         3.35 o                         
  -1 -13   4         47.93         49.43         3.20 o                         
   0 -13   4         33.47         31.23         2.55 o                         
   1 -13   4         70.02         61.80         3.39 o                         
   2 -13   4         64.39         67.25         3.49 o                         
   3 -13   4          0.01         -1.36         1.36 o                         
   4 -13   4         38.59         53.63         3.24 o                         
   5 -13   4         41.29         38.82         2.47 o                         
   6 -13   4         59.53         56.03         3.93 o                         
   7 -13   4         34.80         37.77         3.23 o                         
   8 -13   4         62.98         69.00         4.19 o                         
   9 -13   4          4.51         -0.38         1.77 o                         
  -9 -12   4          2.05         -0.63         1.84 o                         
  -8 -12   4         39.53         36.54         3.52 o                         
  -7 -12   4         46.76         39.11         3.35 o                         
  -6 -12   4          1.91          0.00         1.48 o                         
  -5 -12   4        210.42        205.41         5.91 o                         
  -4 -12   4          2.32          1.52         1.45 o                         
  -3 -12   4          7.95          8.62         1.63 o                         
  -2 -12   4          0.45          0.51         1.43 o                         
  -1 -12   4         42.34         45.28         2.95 o                         
   0 -12   4         76.09         82.09         3.80 o                         
   1 -12   4        132.28        102.64         4.10 o                         
   2 -12   4          0.11         -1.28         1.28 o                         
   3 -12   4          0.24         -1.16         1.16 o                         
   4 -12   4        410.31        393.31         6.39 o                         
   5 -12   4        234.88        242.49         5.20 o                         
   6 -12   4          2.63          0.60         1.29 o                         
   7 -12   4         20.47         16.74         3.08 o                         
   8 -12   4          0.87         -1.96         1.96 o                         
   9 -12   4        140.60        129.01         6.14 o                         
  10 -12   4         53.36         46.11         5.85 o                         
 -10 -11   4          2.55         -1.50         1.50 o                         
  -9 -11   4         17.92          8.28         2.23 o                         
  -8 -11   4         92.72         90.76         4.24 o                         
  -7 -11   4          0.02          1.97         2.01 o                         
  -6 -11   4        104.44        102.67         3.97 o                         
  -5 -11   4        346.49        327.12         6.02 o                         
  -4 -11   4       1003.29        982.52        11.02 o                         
  -3 -11   4         19.37         22.85         2.14 o                         
  -2 -11   4          2.44          1.94         1.41 o                         
  -1 -11   4         11.36          8.66         1.61 o                         
   0 -11   4         25.63         30.55         2.25 o                         
   1 -11   4        395.04        412.39         6.72 o                         
   2 -11   4         12.69         25.34         2.08 o                         
   3 -11   4        129.27        117.14         3.58 o                         
   4 -11   4        540.13        524.21         7.28 o                         
   5 -11   4        103.51         79.10         3.15 o                         
   6 -11   4        256.20        252.43         4.99 o                         
   7 -11   4         23.06         20.58         2.96 o                         
   8 -11   4         21.12         16.02         2.06 o                         
   9 -11   4          0.40         -1.81         1.81 o                         
  10 -11   4         52.52         54.44         6.24 o                         
  11 -11   4          0.23         -2.23         2.23 o                         
 -11 -10   4          4.09         -0.33         2.43 o                         
 -10 -10   4        202.94        201.07         9.42 o                         
  -9 -10   4        169.22        162.20         5.44 o                         
  -8 -10   4          9.00         13.40         1.98 o                         
  -7 -10   4        226.92        232.32         4.76 o                         
  -6 -10   4        117.77        118.34         3.60 o                         
  -5 -10   4       1238.24       1240.92        12.21 o                         
  -4 -10   4        180.61        171.17         4.66 o                         
  -3 -10   4        246.70        239.91         5.11 o                         
  -2 -10   4         49.26         54.75         2.86 o                         
  -1 -10   4        128.33        108.87         3.90 o                         
   0 -10   4        134.82        132.30         3.85 o                         
   1 -10   4        873.99        922.62         9.91 o                         
   2 -10   4       1619.70       1667.40        14.31 o                         
   3 -10   4        106.61         80.95         2.97 o                         
   4 -10   4        379.48        317.73         5.11 o                         
   5 -10   4        202.93        212.75         4.31 o                         
   6 -10   4         93.65         88.71         3.16 o                         
   7 -10   4         39.11         40.03         2.22 o                         
   8 -10   4         39.28         35.64         2.03 o                         
   9 -10   4        165.93        186.30         5.17 o                         
  10 -10   4         42.97         31.83         3.23 o                         
  11 -10   4         17.99         19.32         5.23 o                         
  12 -10   4          4.81          3.08         2.53 o                         
 -12  -9   4         40.78         37.86         4.14 o                         
 -11  -9   4        179.87        184.99         6.98 o                         
 -10  -9   4        264.98        265.92         7.21 o                         
  -9  -9   4        227.93        228.66         4.71 o                         
  -8  -9   4        106.23        105.77         3.26 o                         
  -7  -9   4         30.39         28.25         1.98 o                         
  -6  -9   4        795.59        770.12         8.81 o                         
  -5  -9   4         99.06        100.76         3.32 o                         
  -4  -9   4         13.53          8.20         1.41 o                         
  -3  -9   4        438.62        414.39         6.35 o                         
  -2  -9   4        659.18        646.44         8.28 o                         
  -1  -9   4       3500.48       3507.28        23.67 o                         
   0  -9   4          2.94          6.91         1.21 o                         
   1  -9   4       1220.93       1191.54        11.12 o                         
   2  -9   4        195.98        174.96         3.96 o                         
   3  -9   4        162.48        123.14         3.23 o                         
   4  -9   4         37.04         28.02         1.80 o                         
   5  -9   4        296.97        289.01         4.96 o                         
   6  -9   4        579.01        587.90         7.12 o                         
   7  -9   4        316.89        312.55         5.33 o                         
   8  -9   4          9.02          2.96         1.03 o                         
   9  -9   4         39.05         42.47         2.98 o                         
  10  -9   4         33.42         28.13         3.00 o                         
  11  -9   4          9.21          5.58         2.10 o                         
  12  -9   4          2.68         -0.26         1.80 o                         
 -13  -8   4         35.39         13.26         2.85 o                         
 -12  -8   4         10.26          4.36         2.31 o                         
 -11  -8   4          5.49          2.20         1.76 o                         
 -10  -8   4         37.97         37.67         2.50 o                         
  -9  -8   4        680.20        689.78        15.58 o                         
  -8  -8   4          0.02         -1.01         1.01 o                         
  -7  -8   4         24.11         16.07         1.53 o                         
  -6  -8   4        301.65        337.13         5.37 o                         
  -5  -8   4        256.58        258.44         4.48 o                         
  -4  -8   4         32.78         38.87         2.12 o                         
  -3  -8   4          5.41          6.33         1.14 o                         
  -2  -8   4          9.32         10.80         1.26 o                         
  -1  -8   4        633.47        593.97         7.06 o                         
   0  -8   4       1707.69       1860.89        14.44 o                         
   1  -8   4        161.82        165.79         3.51 o                         
   2  -8   4        452.14        483.06         6.41 o                         
   3  -8   4        124.53        137.90         3.11 o                         
   4  -8   4         68.88         61.44         2.26 o                         
   5  -8   4        229.90        220.79         4.07 o                         
   6  -8   4         90.55         85.58         2.70 o                         
   7  -8   4          8.42          5.20         1.04 o                         
   8  -8   4         82.92         91.29         2.62 o                         
   9  -8   4         92.89         88.58         3.35 o                         
  10  -8   4        297.23        300.87         6.63 o                         
  11  -8   4          2.01         -2.01         2.01 o                         
  12  -8   4         41.27         39.33         4.46 o                         
  13  -8   4         84.37        110.02         7.32 o                         
 -13  -7   4        249.31        251.51         7.00 o                         
 -12  -7   4          3.80          0.42         0.99 o                         
 -11  -7   4         40.81         37.99         2.67 o                         
 -10  -7   4        470.85        465.39         6.86 o                         
  -9  -7   4        436.46        429.06         6.60 o                         
  -8  -7   4         49.27         45.58         1.95 o                         
  -7  -7   4         11.51         11.70         1.30 o                         
  -6  -7   4        245.01        257.84         4.37 o                         
  -5  -7   4         78.82         76.00         2.34 o                         
  -4  -7   4         77.93         58.53         2.26 o                         
  -3  -7   4       2143.49       2064.60        15.50 o                         
  -2  -7   4        619.31        667.28         7.40 o                         
  -1  -7   4         39.71         33.68         1.77 o                         
   0  -7   4        100.70         94.98         2.66 o                         
   1  -7   4       1708.35       1765.92        13.37 o                         
   2  -7   4        308.39        318.31         4.63 o                         
   3  -7   4         81.41        108.83         2.69 o                         
   4  -7   4        653.73        706.71         6.91 o                         
   5  -7   4        815.41        846.18         8.01 o                         
   6  -7   4        962.85        925.11         8.88 o                         
   7  -7   4        864.32        868.25         7.97 o                         
   8  -7   4          2.24          4.73         1.19 o                         
   9  -7   4       1348.08       1423.20        14.87 o                         
  10  -7   4         48.55         45.30         2.37 o                         
  11  -7   4        603.90        651.10         9.09 o                         
  12  -7   4          2.34         -0.36         1.28 o                         
  13  -7   4         33.66         37.92         3.22 o                         
 -14  -6   4        127.09        145.68         5.81 o                         
 -13  -6   4         27.24         22.08         3.54 o                         
 -12  -6   4        170.98        179.04         4.55 o                         
 -11  -6   4          0.41         -1.65         1.65 o                         
 -10  -6   4        165.24        166.70         3.99 o                         
  -9  -6   4        155.99        168.51         3.53 o                         
  -8  -6   4         18.52         16.15         1.67 o                         
  -7  -6   4         53.70         62.69         2.41 o                         
  -6  -6   4        546.37        604.37         6.89 o                         
  -5  -6   4        430.18        453.27         5.99 o                         
  -4  -6   4        475.81        511.25         5.91 o                         
  -3  -6   4        369.87        387.68         4.98 o                         
  -2  -6   4          0.00         -0.60         0.60 o                         
  -1  -6   4          0.23          0.39         0.69 o                         
   0  -6   4       1730.21       1719.64        12.71 o                         
   1  -6   4       2260.97       2484.18        16.52 o                         
   2  -6   4        374.88        373.11         4.55 o                         
   3  -6   4          9.33          8.82         0.96 o                         
   4  -6   4        121.96        111.64         2.58 o                         
   5  -6   4        517.39        486.29         5.73 o                         
   6  -6   4        150.69        146.38         3.32 o                         
   7  -6   4         15.96         20.06         1.30 o                         
   8  -6   4       1574.92       1565.75        13.36 o                         
   9  -6   4        188.66        180.11         3.95 o                         
  10  -6   4          6.07          2.15         1.22 o                         
  11  -6   4         10.30          9.88         1.74 o                         
  12  -6   4         22.09         12.98         1.23 o                         
  13  -6   4          1.92         -1.36         1.57 o                         
 -14  -5   4          8.21          4.36         1.78 o                         
 -13  -5   4         15.24         15.18         1.90 o                         
 -12  -5   4         90.93         82.93         3.45 o                         
 -11  -5   4          2.06         -0.58         0.86 o                         
 -10  -5   4         16.49         11.17         1.30 o                         
  -9  -5   4         46.20         41.48         1.94 o                         
  -8  -5   4        457.13        456.79         6.35 o                         
  -7  -5   4        743.15        814.72         8.11 o                         
  -6  -5   4       2156.14       2146.69        15.03 o                         
  -5  -5   4        290.05        327.41         4.34 o                         
  -4  -5   4          3.55          5.55         0.73 o                         
  -3  -5   4        216.16        233.96         3.46 o                         
  -2  -5   4        282.31        259.89         3.54 o                         
  -1  -5   4        190.31        221.39         3.42 o                         
   0  -5   4       3409.18       3447.84        22.16 o                         
   1  -5   4       1425.68       1473.29        11.04 o                         
   2  -5   4       5161.67       5337.05        30.34 o                         
   3  -5   4        670.53        666.90         6.33 o                         
   4  -5   4        419.22        504.45         5.26 o                         
   5  -5   4       1047.33       1170.70         9.52 o                         
   6  -5   4        568.00        559.18         6.09 o                         
   7  -5   4        155.00        173.16         3.36 o                         
   8  -5   4        674.22        664.73         7.71 o                         
   9  -5   4       1087.11       1102.00        10.64 o                         
  10  -5   4         38.21         34.95         2.05 o                         
  11  -5   4          5.77         -0.31         1.63 o                         
  12  -5   4         85.45         89.56         3.57 o                         
  13  -5   4          7.28          6.27         1.99 o                         
  14  -5   4         27.54         33.59         3.08 o                         
 -14  -4   4         73.01         75.81         2.94 o                         
 -13  -4   4         69.96         73.30         3.00 o                         
 -12  -4   4         11.02          5.43         1.24 o                         
 -11  -4   4        220.00        219.27         4.01 o                         
 -10  -4   4          0.26         -0.73         0.73 o                         
  -9  -4   4        488.26        487.29         6.06 o                         
  -8  -4   4        600.21        624.71         6.72 o                         
  -7  -4   4         30.30         30.95         1.32 o                         
  -6  -4   4        500.53        480.77         5.41 o                         
  -5  -4   4        606.59        690.32         6.49 o                         
  -4  -4   4        438.68        432.85         4.86 o                         
  -3  -4   4       1999.49       1937.85        12.62 o                         
  -2  -4   4        623.25        685.66         5.97 o                         
  -1  -4   4        809.98        819.48         6.80 o                         
   0  -4   4          0.55          0.48         0.56 o                         
   1  -4   4       6608.21       6624.15       155.34 o                         
   2  -4   4       3666.62       3804.73        22.05 o                         
   3  -4   4       1050.31       1056.19         8.30 o                         
   4  -4   4        166.56        131.92         2.55 o                         
   5  -4   4        439.88        411.40         4.88 o                         
   6  -4   4        124.65        108.60         2.39 o                         
   7  -4   4        342.06        327.82         4.48 o                         
   8  -4   4        102.63         86.85         2.72 o                         
   9  -4   4          5.44          2.28         1.10 o                         
  10  -4   4        259.42        233.66         4.31 o                         
  11  -4   4          2.83          0.93         1.25 o                         
  12  -4   4        241.43        233.36         5.10 o                         
  13  -4   4         40.65         42.06         3.16 o                         
  14  -4   4          5.99          5.87         1.90 o                         
 -15  -3   4          0.32         -0.02         1.91 o                         
 -14  -3   4         11.14          7.86         0.72 o                         
 -13  -3   4        104.73        108.12         3.14 o                         
 -12  -3   4          5.11          1.21         0.96 o                         
 -11  -3   4        541.04        534.70         6.85 o                         
 -10  -3   4        867.10        838.60         7.83 o                         
  -9  -3   4        393.31        391.50         4.35 o                         
  -8  -3   4         32.48         30.01         1.37 o                         
  -7  -3   4        138.90        127.11         2.51 o                         
  -6  -3   4        235.62        243.22         3.62 o                         
  -5  -3   4        194.36        230.10         3.26 o                         
  -4  -3   4        604.99        586.59         5.61 o                         
  -3  -3   4        159.92        151.87         2.55 o                         
  -2  -3   4        312.36        292.00         3.43 o                         
  -1  -3   4        308.03        317.48         3.59 o                         
   0  -3   4       1104.50       1105.81         8.65 o                         
   1  -3   4         90.35        101.58         1.88 o                         
   2  -3   4          2.37          4.17         0.61 o                         
   3  -3   4          0.01          3.15         0.59 o                         
   4  -3   4        154.42        156.47         2.69 o                         
   5  -3   4         21.81         19.70         1.19 o                         
   6  -3   4         71.62         65.44         1.91 o                         
   7  -3   4         33.66         29.59         1.52 o                         
   8  -3   4          6.77          2.40         0.93 o                         
   9  -3   4        780.05        732.87         7.94 o                         
  10  -3   4        542.84        543.88         7.06 o                         
  11  -3   4         64.00         57.25         2.70 o                         
  12  -3   4        104.54         99.39         3.05 o                         
  13  -3   4        272.38        280.19         8.61 o                         
  14  -3   4        104.69         99.95         5.06 o                         
 -15  -2   4         97.53         92.88         5.54 o                         
 -14  -2   4         39.00         46.63         4.42 o                         
 -13  -2   4         18.86         11.81         2.45 o                         
 -12  -2   4        322.62        337.87         4.94 o                         
 -11  -2   4        257.42        249.54         4.41 o                         
 -10  -2   4        131.12        141.23         3.29 o                         
  -9  -2   4        406.28        379.92         5.59 o                         
  -8  -2   4        623.03        617.10         5.78 o                         
  -7  -2   4         17.13         18.14         1.00 o                         
  -6  -2   4          0.08          0.92         0.50 o                         
  -5  -2   4         20.34         15.32         1.07 o                         
  -4  -2   4        794.90        730.85         6.06 o                         
  -3  -2   4        126.93        140.88         2.15 o                         
  -2  -2   4        647.29        609.55         5.40 o                         
  -1  -2   4        215.58        192.49         2.60 o                         
   0  -2   4        296.99        270.64         3.09 o                         
   1  -2   4       2218.47       2176.82        12.83 o                         
   2  -2   4         40.24         39.36         1.24 o                         
   3  -2   4        966.09       1053.68         7.92 o                         
   4  -2   4       1282.11       1324.88         9.76 o                         
   5  -2   4         57.82         34.74         1.52 o                         
   6  -2   4         58.50         65.45         1.90 o                         
   7  -2   4        277.54        279.87         4.62 o                         
   8  -2   4        143.93        138.39         3.32 o                         
   9  -2   4         29.18         44.30         2.26 o                         
  10  -2   4          3.39         -0.22         1.14 o                         
  11  -2   4          0.01         -0.98         0.98 o                         
  12  -2   4        380.39        387.52         6.59 o                         
  13  -2   4         61.56         66.37         4.06 o                         
  14  -2   4         31.01         26.15         2.20 o                         
 -15  -1   4         38.71         36.96         2.83 o                         
 -14  -1   4          0.33          0.44         1.41 o                         
 -13  -1   4         25.58         26.94         2.55 o                         
 -12  -1   4        229.93        246.94         6.25 o                         
 -11  -1   4        192.93        166.14         3.41 o                         
 -10  -1   4         13.40          7.79         0.96 o                         
  -9  -1   4        177.10        161.76         3.03 o                         
  -8  -1   4         77.19         77.78         2.34 o                         
  -7  -1   4        261.93        312.68         3.51 o                         
  -6  -1   4        131.49        137.78         2.26 o                         
  -5  -1   4        354.73        363.99         3.86 o                         
  -4  -1   4         53.27         64.86         1.24 o                         
  -3  -1   4       3485.44       3294.13        27.16 o                         
  -2  -1   4         11.98          1.93         0.42 o                         
  -1  -1   4       3772.99       3773.19        88.60 o                         
   0  -1   4       1033.07        908.68         8.29 o                         
   1  -1   4        349.56        326.09         3.83 o                         
   2  -1   4        632.19        622.41         6.12 o                         
   3  -1   4        738.74        707.88         6.11 o                         
   4  -1   4        344.82        332.10         3.72 o                         
   5  -1   4       1368.04       1517.44        11.80 o                         
   6  -1   4         12.22         22.37         1.32 o                         
   7  -1   4         30.93         30.97         1.40 o                         
   8  -1   4         13.92         15.98         1.39 o                         
   9  -1   4         67.71         94.09         2.70 o                         
  10  -1   4          1.10         -0.92         0.92 o                         
  11  -1   4        130.03        139.92         3.72 o                         
  12  -1   4          8.98          7.11         1.26 o                         
  13  -1   4          0.43         -0.51         1.46 o                         
  14  -1   4         85.13         86.46         4.08 o                         
 -15   0   4          3.75         -0.62         2.31 o                         
 -14   0   4         77.25         87.36         3.69 o                         
 -13   0   4         16.56         14.75         1.89 o                         
 -12   0   4          3.98          0.64         1.34 o                         
 -11   0   4          0.07          0.49         1.28 o                         
 -10   0   4        598.51        575.60         8.74 o                         
  -9   0   4         31.68         26.54         1.36 o                         
  -8   0   4         57.88         62.51         1.72 o                         
  -7   0   4       3012.83       3259.98        25.37 o                         
  -6   0   4         31.79         27.70         1.15 o                         
  -5   0   4         80.16         93.89         1.79 o                         
  -4   0   4         21.45         27.88         1.32 o                         
  -3   0   4        189.93        199.06         2.21 o                         
  -2   0   4       3113.72       3011.43        46.20 o                         
  -1   0   4       2665.95       2569.83        19.70 o                         
   0   0   4        217.68        273.82         3.32 o                         
   1   0   4       1337.23       1290.28         9.37 o                         
   2   0   4          7.75         12.23         0.80 o                         
   3   0   4          0.00         -0.03         0.44 o                         
   4   0   4          8.76         40.51         1.40 o                         
   5   0   4         24.92         25.03         1.23 o                         
   6   0   4         55.91         63.26         1.75 o                         
   7   0   4          2.01          2.31         0.73 o                         
   8   0   4        370.29        395.59         5.31 o                         
   9   0   4          8.11          8.79         1.23 o                         
  10   0   4         18.15         18.98         1.59 o                         
  11   0   4          8.93          6.69         1.28 o                         
  12   0   4         74.62         76.71         2.80 o                         
  13   0   4         31.31         30.22         3.27 o                         
  14   0   4         94.16        120.81         6.48 o                         
 -15   1   4          3.59          0.71         2.26 o                         
 -14   1   4         34.72         40.54         3.22 o                         
 -13   1   4          0.27         -0.99         0.99 o                         
 -12   1   4          9.03          3.68         0.72 o                         
 -11   1   4        108.09        107.39         3.23 o                         
 -10   1   4        766.48        725.36        13.84 o                         
  -9   1   4        184.71        194.08         6.98 o                         
  -8   1   4        805.45        843.78        12.53 o                         
  -7   1   4        990.97       1003.69         9.32 o                         
  -6   1   4       4720.77       4449.89        67.06 o                         
  -5   1   4         28.60         23.00         0.99 o                         
  -4   1   4        621.54        635.05         5.79 o                         
  -3   1   4         55.03         52.87         1.23 o                         
  -2   1   4        117.51        108.28         1.74 o                         
  -1   1   4        368.93        353.10         3.62 o                         
   0   1   4        322.51        363.80         3.48 o                         
   1   1   4       3145.80       3029.86        25.96 o                         
   2   1   4       1489.48       1368.26         9.16 o                         
   3   1   4        678.40        710.09         6.16 o                         
   4   1   4        205.92        286.30         3.67 o                         
   5   1   4         19.49         23.95         1.46 o                         
   6   1   4        143.69        150.30         2.67 o                         
   7   1   4         84.96         78.95         1.98 o                         
   8   1   4         59.78         49.12         1.96 o                         
   9   1   4          0.72         -0.81         0.81 o                         
  10   1   4         27.40         19.80         1.61 o                         
  11   1   4         49.96         58.57         3.25 o                         
  12   1   4         18.37         10.25         1.57 o                         
  13   1   4          2.03          2.09         1.78 o                         
  14   1   4         81.34         77.31         4.47 o                         
 -15   2   4         88.21        100.20         6.75 o                         
 -14   2   4        177.97        196.33         4.18 o                         
 -13   2   4         27.30         31.72         3.86 o                         
 -12   2   4          5.53          3.12         2.10 o                         
 -11   2   4          0.94          0.91         1.92 o                         
 -10   2   4        575.87        529.45        11.56 o                         
  -9   2   4        152.51        126.69         5.26 o                         
  -8   2   4        104.90        104.10         2.32 o                         
  -7   2   4        681.54        799.63         7.72 o                         
  -6   2   4       1118.06       1150.07        10.61 o                         
  -5   2   4       4289.61       4445.91        46.61 o                         
  -4   2   4       3677.82       3741.51        29.29 o                         
  -3   2   4       2186.92       2048.04        13.78 o                         
  -2   2   4         21.72         22.22         0.97 o                         
  -1   2   4        503.49        483.54         5.41 o                         
   0   2   4       2359.53       2269.96        16.22 o                         
   1   2   4        890.43        902.36         7.11 o                         
   2   2   4        458.60        515.65         4.74 o                         
   3   2   4       2220.85       2189.47        14.11 o                         
   4   2   4        263.98        285.92         3.58 o                         
   5   2   4          5.41          9.95         0.88 o                         
   6   2   4        194.30        174.14         3.04 o                         
   7   2   4         73.37         62.26         2.12 o                         
   8   2   4        352.49        333.77         4.69 o                         
   9   2   4          8.21          5.31         1.19 o                         
  10   2   4        126.71        126.19         3.79 o                         
  11   2   4        343.69        392.38         7.87 o                         
  12   2   4         20.56         14.53         1.92 o                         
  13   2   4         59.98         49.66         2.96 o                         
 -15   3   4         23.62         27.49         4.04 o                         
 -14   3   4          0.21         -0.27         1.49 o                         
 -13   3   4         18.91         18.20         1.65 o                         
 -12   3   4          2.31          1.28         0.59 o                         
 -11   3   4        552.08        512.72         8.21 o                         
 -10   3   4        297.15        279.90         5.03 o                         
  -9   3   4        574.11        606.05         6.91 o                         
  -8   3   4        800.95        811.96         9.12 o                         
  -7   3   4        394.78        424.29         5.30 o                         
  -6   3   4         43.01         42.74         1.32 o                         
  -5   3   4        244.36        288.90         3.60 o                         
  -4   3   4        340.00        350.78         3.41 o                         
  -3   3   4        168.02        170.48         2.47 o                         
  -2   3   4          0.07          0.30         0.40 o                         
  -1   3   4        814.66        816.47         6.58 o                         
   0   3   4         61.42         70.41         1.70 o                         
   1   3   4         99.59         89.10         1.98 o                         
   2   3   4         22.27         18.43         1.05 o                         
   3   3   4         18.89         22.87         1.29 o                         
   4   3   4        180.64        171.98         3.02 o                         
   5   3   4        310.15        343.90         4.62 o                         
   6   3   4        119.74        124.50         2.89 o                         
   7   3   4        428.80        452.82         5.69 o                         
   8   3   4        309.66        330.67         4.67 o                         
   9   3   4          1.72         -0.01         1.06 o                         
  10   3   4        135.38        147.41         4.13 o                         
  11   3   4        742.51        763.31         9.23 o                         
  12   3   4        131.15        145.48         7.64 o                         
  13   3   4         65.93         62.25         3.45 o                         
 -15   4   4         64.91         71.11         2.64 o                         
 -14   4   4         24.29         22.97         1.84 o                         
 -13   4   4         18.64         23.60         1.97 o                         
 -12   4   4         55.76         60.63         2.78 o                         
 -11   4   4          7.08          5.62         1.29 o                         
 -10   4   4        250.02        262.42         4.19 o                         
  -9   4   4          0.42          0.60         0.68 o                         
  -8   4   4        604.08        611.65         8.46 o                         
  -7   4   4        562.97        584.61         6.03 o                         
  -6   4   4         67.36         47.35         1.69 o                         
  -5   4   4          6.09          3.71         0.65 o                         
  -4   4   4          2.60          1.15         0.51 o                         
  -3   4   4         43.49         37.99         1.52 o                         
  -2   4   4         43.80         48.58         1.48 o                         
  -1   4   4        151.86        150.77         2.61 o                         
   0   4   4        732.30        779.38         6.67 o                         
   1   4   4         29.33         19.29         1.16 o                         
   2   4   4       1427.54       1491.48        11.71 o                         
   3   4   4        833.82        845.74         7.71 o                         
   4   4   4        229.58        230.56         3.47 o                         
   5   4   4        113.61         99.69         2.32 o                         
   6   4   4        716.13        717.74         7.48 o                         
   7   4   4         31.75         33.16         2.02 o                         
   8   4   4       1524.12       1483.24        12.25 o                         
   9   4   4        982.30        986.49        10.67 o                         
  10   4   4         58.07         50.44         3.00 o                         
  11   4   4         10.45          9.22         1.76 o                         
  12   4   4         21.43         15.46         1.91 o                         
  13   4   4          4.33         -1.64         3.03 o                         
 -15   5   4        241.74        268.34         6.25 o                         
 -14   5   4        390.94        410.55         8.06 o                         
 -13   5   4         20.95         23.56         2.88 o                         
 -12   5   4         52.53         58.60         3.44 o                         
 -11   5   4         62.11         60.04         2.57 o                         
 -10   5   4         67.65         66.77         2.19 o                         
  -9   5   4        350.60        342.01         5.16 o                         
  -8   5   4         54.16         54.82         2.26 o                         
  -7   5   4        568.96        531.69         6.13 o                         
  -6   5   4        455.02        472.67         5.18 o                         
  -5   5   4        917.22        872.52         6.97 o                         
  -4   5   4          1.89          0.51         0.55 o                         
  -3   5   4        375.92        402.81         4.52 o                         
  -2   5   4         92.25         98.90         2.29 o                         
  -1   5   4         29.33         23.26         1.34 o                         
   0   5   4         45.70         56.73         2.08 o                         
   1   5   4         67.77         69.30         2.13 o                         
   2   5   4        229.08        266.87         3.90 o                         
   3   5   4       1383.25       1486.57        11.04 o                         
   4   5   4        418.32        407.67         5.06 o                         
   5   5   4        116.39        134.46         2.78 o                         
   6   5   4        247.51        262.53         4.52 o                         
   7   5   4        132.36        140.44         3.61 o                         
   8   5   4         44.13         38.36         2.45 o                         
   9   5   4         27.80         19.97         2.21 o                         
  10   5   4        209.63        198.84         5.25 o                         
  11   5   4         41.12         36.05         2.66 o                         
  12   5   4        108.51        112.05         4.92 o                         
 -15   6   4         12.49          9.87         2.10 o                         
 -14   6   4         34.19         35.75         3.23 o                         
 -13   6   4        200.59        216.30         5.91 o                         
 -12   6   4        298.55        310.87         5.06 o                         
 -11   6   4        382.95        383.78         6.59 o                         
 -10   6   4         35.37         39.20         2.02 o                         
  -9   6   4        296.36        307.63         4.54 o                         
  -8   6   4         74.53         78.80         1.96 o                         
  -7   6   4         58.53         62.13         2.00 o                         
  -6   6   4        113.89        115.97         2.93 o                         
  -5   6   4         53.36         64.16         1.84 o                         
  -4   6   4          2.32          2.44         0.66 o                         
  -3   6   4        401.11        402.26         4.78 o                         
  -2   6   4        439.01        466.78         5.38 o                         
  -1   6   4       2714.95       2778.92        18.01 o                         
   0   6   4        813.92        946.36         8.64 o                         
   1   6   4       1239.43       1361.97        10.99 o                         
   2   6   4        137.56        143.59         3.13 o                         
   3   6   4         18.77         12.62         1.23 o                         
   4   6   4         38.61         45.36         2.39 o                         
   5   6   4        145.04        132.06         3.15 o                         
   6   6   4       2382.02       2390.79        18.10 o                         
   7   6   4       1148.31       1167.35        11.50 o                         
   8   6   4         71.98         60.01         3.12 o                         
   9   6   4        103.01         91.09         3.59 o                         
  10   6   4         84.16         75.30         3.85 o                         
  11   6   4          3.47         -1.91         1.91 o                         
  12   6   4          6.04          2.66         2.13 o                         
 -14   7   4          2.12          2.43         1.53 o                         
 -13   7   4         14.99          9.93         1.27 o                         
 -12   7   4          9.33          4.50         0.90 o                         
 -11   7   4        107.39         96.25         3.40 o                         
 -10   7   4         67.49         63.47         3.18 o                         
  -9   7   4        353.40        337.77         6.17 o                         
  -8   7   4         11.35          9.36         1.36 o                         
  -7   7   4        323.95        323.99         5.00 o                         
  -6   7   4          5.02          2.36         0.77 o                         
  -5   7   4          1.39          1.99         0.81 o                         
  -4   7   4         35.43         30.78         1.67 o                         
  -3   7   4          2.99          0.92         0.84 o                         
  -2   7   4         53.59         74.78         2.51 o                         
  -1   7   4          3.45          5.78         1.03 o                         
   0   7   4         65.35         53.58         2.29 o                         
   1   7   4        732.18        762.31         8.03 o                         
   2   7   4        201.88        176.96         3.57 o                         
   3   7   4          0.00          1.68         0.87 o                         
   4   7   4       1177.45       1148.49        10.16 o                         
   5   7   4        944.51        928.00         9.39 o                         
   6   7   4       1007.80       1027.00        10.91 o                         
   7   7   4        179.91        170.55         5.25 o                         
   8   7   4         73.41         65.13         3.32 o                         
   9   7   4         62.07         54.56         3.54 o                         
  10   7   4         27.53         15.25         2.26 o                         
  11   7   4         48.31         61.45         4.28 o                         
  12   7   4         18.51         20.05         3.59 o                         
 -14   8   4         12.74          6.76         2.77 o                         
 -13   8   4          0.32         -1.13         1.13 o                         
 -12   8   4          0.02         -1.07         1.07 o                         
 -11   8   4        286.96        301.57         7.14 o                         
 -10   8   4         54.16         46.29         2.12 o                         
  -9   8   4          4.48         -0.11         0.99 o                         
  -8   8   4        377.11        370.39         5.56 o                         
  -7   8   4        130.01        133.61         3.52 o                         
  -6   8   4          2.66          4.36         1.07 o                         
  -5   8   4          7.68         11.53         1.31 o                         
  -4   8   4        786.81        795.67         8.29 o                         
  -3   8   4        240.08        238.30         4.08 o                         
  -2   8   4          2.20         -0.57         0.79 o                         
  -1   8   4       1314.17       1357.54        12.15 o                         
   0   8   4         16.98         26.84         1.82 o                         
   1   8   4          6.75          1.17         1.06 o                         
   2   8   4        252.79        287.01         4.99 o                         
   3   8   4         82.98         84.34         3.01 o                         
   4   8   4       1564.12       1563.06        13.24 o                         
   5   8   4          5.33          6.84         1.41 o                         
   6   8   4         86.74         87.99         3.74 o                         
   7   8   4         31.45         29.57         2.29 o                         
   8   8   4         10.14          6.53         1.70 o                         
   9   8   4         57.13         47.10         3.45 o                         
  10   8   4          6.95          3.41         1.69 o                         
  11   8   4          0.26         -1.28         2.63 o                         
 -13   9   4         20.38         13.50         2.47 o                         
 -12   9   4          8.90          5.66         1.70 o                         
 -11   9   4         28.22         29.61         2.15 o                         
 -10   9   4         43.10         41.62         2.37 o                         
  -9   9   4         51.53         48.08         2.60 o                         
  -8   9   4         12.72          8.68         1.46 o                         
  -7   9   4         29.25         30.17         1.82 o                         
  -6   9   4        318.83        316.16         5.17 o                         
  -5   9   4         38.02         34.32         2.04 o                         
  -4   9   4          7.97          4.10         1.03 o                         
  -3   9   4        196.95        199.21         4.31 o                         
  -2   9   4        132.46        136.96         3.68 o                         
  -1   9   4          1.81          0.18         1.22 o                         
   0   9   4        593.20        585.09         7.32 o                         
   1   9   4         29.07         40.97         2.38 o                         
   2   9   4        191.59        211.53         4.71 o                         
   3   9   4          1.81         -1.17         1.17 o                         
   4   9   4        402.68        343.04         5.82 o                         
   5   9   4        639.23        636.96         8.66 o                         
   6   9   4        258.17        238.97         4.57 o                         
   7   9   4         29.19         33.37         2.68 o                         
   8   9   4         65.17         61.14         3.59 o                         
   9   9   4          6.31          6.47         2.22 o                         
  10   9   4          0.30         -2.24         2.24 o                         
 -13  10   4         48.71         39.30         2.98 o                         
 -12  10   4          1.08         -0.01         2.08 o                         
 -11  10   4        560.40        596.11         8.65 o                         
 -10  10   4        181.71        191.61         5.75 o                         
  -9  10   4        116.79        113.71         4.55 o                         
  -8  10   4        607.36        616.34         8.37 o                         
  -7  10   4        277.95        278.13         4.79 o                         
  -6  10   4        107.35        111.27         3.74 o                         
  -5  10   4        259.52        255.18         5.17 o                         
  -4  10   4        117.62        108.27         3.39 o                         
  -3  10   4          1.31         -0.99         0.99 o                         
  -2  10   4        264.35        264.49         5.25 o                         
  -1  10   4        103.59         94.40         3.65 o                         
   0  10   4          5.06          1.91         1.35 o                         
   1  10   4         18.99         11.04         1.79 o                         
   2  10   4         53.68         31.09         2.27 o                         
   3  10   4        109.68        110.16         3.95 o                         
   4  10   4         25.30         17.30         1.98 o                         
   5  10   4        160.19        124.73         4.05 o                         
   6  10   4          5.87          3.47         1.16 o                         
   7  10   4         46.42         53.86         3.56 o                         
   8  10   4          0.04         -2.39         2.39 o                         
   9  10   4        121.99        120.64         5.50 o                         
 -12  11   4        189.12        191.51         7.10 o                         
 -11  11   4        146.36        139.31         5.95 o                         
 -10  11   4        359.59        369.84         7.06 o                         
  -9  11   4        144.11        158.31         4.66 o                         
  -8  11   4       1132.63       1158.78        13.35 o                         
  -7  11   4         90.70         93.81         3.80 o                         
  -6  11   4        525.72        569.45         8.10 o                         
  -5  11   4         23.78         28.64         2.35 o                         
  -4  11   4        131.19        139.13         3.85 o                         
  -3  11   4         10.30          7.75         1.67 o                         
  -2  11   4        618.80        572.00         8.43 o                         
  -1  11   4         11.84         17.96         1.96 o                         
   0  11   4         56.39         44.20         2.69 o                         
   1  11   4          2.23          3.20         1.46 o                         
   2  11   4        101.73         94.99         3.80 o                         
   3  11   4         75.54         75.63         3.51 o                         
   4  11   4         79.71         84.19         3.76 o                         
   5  11   4          3.01          0.57         1.56 o                         
   6  11   4         37.49         35.91         2.62 o                         
   7  11   4          7.11          6.24         2.64 o                         
   8  11   4          0.75         -0.33         2.46 o                         
   9  11   4          4.65         -1.36         3.14 o                         
 -11  12   4         13.18          8.34         2.33 o                         
 -10  12   4         51.77         55.17         3.49 o                         
  -9  12   4        123.73        118.13         5.68 o                         
  -8  12   4        214.83        219.47         9.16 o                         
  -7  12   4          9.53          4.25         1.94 o                         
  -6  12   4        243.05        232.60         5.70 o                         
  -5  12   4        162.89        145.43         4.69 o                         
  -4  12   4         88.48         85.74         3.29 o                         
  -3  12   4         47.57         39.45         2.48 o                         
  -2  12   4        254.50        262.94         5.72 o                         
  -1  12   4         75.07         55.43         3.13 o                         
   0  12   4          6.47          6.70         1.71 o                         
   1  12   4          1.22          1.84         1.44 o                         
   2  12   4        321.36        345.91         6.80 o                         
   3  12   4         60.03         45.97         2.99 o                         
   4  12   4         26.03         33.66         2.74 o                         
   5  12   4         34.37         38.91         2.91 o                         
   6  12   4        215.38        273.85         9.29 o                         
   7  12   4         78.08         91.16         6.28 o                         
   8  12   4         76.48         69.49         7.37 o                         
 -10  13   4        133.67        134.65         5.59 o                         
  -9  13   4         35.29         29.82         3.44 o                         
  -8  13   4         14.65          6.13         2.64 o                         
  -7  13   4         21.85         14.27         2.46 o                         
  -6  13   4         73.28         69.56         4.19 o                         
  -5  13   4          9.77          9.84         2.38 o                         
  -4  13   4         18.17         11.41         1.75 o                         
  -3  13   4         26.22         32.12         2.85 o                         
  -2  13   4         19.28         18.22         2.35 o                         
  -1  13   4          0.24         -2.05         2.05 o                         
   0  13   4          0.77         -1.48         1.81 o                         
   1  13   4        141.31        147.51         6.29 o                         
   2  13   4        210.76        232.66         7.57 o                         
   3  13   4          8.32          9.00         2.21 o                         
   4  13   4        150.13        163.24         6.61 o                         
   5  13   4          4.24          1.69         2.08 o                         
   6  13   4         48.17         38.75         3.25 o                         
  -9  14   4         22.17         26.24         4.91 o                         
  -8  14   4         17.55         12.53         2.35 o                         
  -7  14   4         57.19         52.55         3.79 o                         
  -6  14   4          0.98         -2.09         2.09 o                         
  -5  14   4         68.45         68.76         4.53 o                         
  -4  14   4         60.56         46.68         3.40 o                         
  -3  14   4         15.54          4.96         2.36 o                         
  -2  14   4         25.12         26.91         3.00 o                         
  -1  14   4         13.22         18.46         3.00 o                         
   0  14   4          4.97          3.24         2.64 o                         
   1  14   4          6.55          7.91         2.64 o                         
   2  14   4          3.36          3.61         2.26 o                         
   3  14   4        111.11        113.22         6.03 o                         
   4  14   4          0.51         -2.10         2.10 o                         
   5  14   4          8.51          5.42         2.64 o                         
  -7  15   4        248.52        287.92         8.30 o                         
  -6  15   4        118.78        114.83         5.55 o                         
  -5  15   4         25.73         22.94         3.14 o                         
  -4  15   4        235.97        254.46         8.79 o                         
  -3  15   4        250.43        258.71         9.56 o                         
  -2  15   4         44.17         49.94         4.93 o                         
  -1  15   4         14.56         14.19         3.22 o                         
   0  15   4        132.24        145.26         8.29 o                         
   1  15   4         41.94         40.16         4.51 o                         
   2  15   4         44.07         57.44         4.76 o                         
   3  15   4         57.84         62.35         4.90 o                         
  -3  16   4        265.45        288.71        10.37 o                         
  -2  16   4         82.21         97.07         5.80 o                         
  -2 -16   5        285.82        352.38        20.01 o                         
  -1 -16   5          0.99         -2.82         2.82 o                         
   0 -16   5          3.96         -1.29         2.82 o                         
   1 -16   5          7.56          8.05         4.10 o                         
   2 -16   5          9.46          2.15         2.95 o                         
   3 -16   5          1.91         -1.00         3.01 o                         
  -5 -15   5         13.36          9.43         3.36 o                         
  -4 -15   5        342.53        390.90        11.00 o                         
  -3 -15   5        175.69        217.51        10.68 o                         
  -2 -15   5          1.45          4.72         2.55 o                         
  -1 -15   5         58.26         70.85         5.51 o                         
   0 -15   5         68.75         78.47         5.83 o                         
   1 -15   5         59.55         66.52         5.29 o                         
   2 -15   5         10.36          3.70         2.48 o                         
   3 -15   5          5.55         -0.92         3.15 o                         
   4 -15   5         62.40         54.09         5.38 o                         
   5 -15   5          0.04          1.94         1.54 o                         
   6 -15   5        172.10        190.87         7.18 o                         
  -7 -14   5          5.21          0.42         2.86 o                         
  -6 -14   5        142.58        158.38         6.32 o                         
  -5 -14   5        146.35        147.33         6.33 o                         
  -4 -14   5         81.92         89.16         5.33 o                         
  -3 -14   5          2.55          1.09         2.42 o                         
  -2 -14   5          0.06         -2.00         2.00 o                         
  -1 -14   5        213.87        226.91         7.90 o                         
   0 -14   5        143.44        133.91         6.47 o                         
   1 -14   5          0.26         -1.58         2.20 o                         
   2 -14   5          1.63         -1.73         1.73 o                         
   3 -14   5          3.74         -1.40         1.90 o                         
   4 -14   5          9.08          0.76         2.21 o                         
   5 -14   5         26.60         26.56         2.36 o                         
   6 -14   5          1.68          1.84         2.54 o                         
   7 -14   5         20.12         13.66         3.06 o                         
  -8 -13   5          4.27          1.24         3.00 o                         
  -7 -13   5         59.39         66.85         4.44 o                         
  -6 -13   5         44.85         42.52         3.71 o                         
  -5 -13   5         14.23          8.45         2.85 o                         
  -4 -13   5         26.50         15.88         2.35 o                         
  -3 -13   5          3.30         -1.61         1.74 o                         
  -2 -13   5         36.46         30.13         2.95 o                         
  -1 -13   5        300.60        307.14         7.57 o                         
   0 -13   5         78.48         74.87         4.07 o                         
   1 -13   5          0.12         -1.63         1.63 o                         
   2 -13   5         14.74         13.59         2.45 o                         
   3 -13   5          3.16          1.39         1.79 o                         
   4 -13   5          2.21         -0.85         1.57 o                         
   5 -13   5         40.91         41.18         3.22 o                         
   6 -13   5         66.32         63.37         3.85 o                         
   7 -13   5         17.89         17.53         2.85 o                         
   8 -13   5        220.61        225.23         7.08 o                         
   9 -13   5          5.11         -1.83         1.83 o                         
  -9 -12   5        443.34        521.49        10.90 o                         
  -8 -12   5         12.45          7.92         2.90 o                         
  -7 -12   5          5.50          5.27         2.08 o                         
  -6 -12   5         21.60         16.37         2.29 o                         
  -5 -12   5          1.29          0.37         1.83 o                         
  -4 -12   5        200.74        224.97         6.09 o                         
  -3 -12   5         40.53         34.97         2.65 o                         
  -2 -12   5         89.36         80.42         3.72 o                         
  -1 -12   5        472.69        481.93         8.55 o                         
   0 -12   5          0.13          0.29         1.32 o                         
   1 -12   5        413.80        392.56         6.85 o                         
   2 -12   5         37.10         27.12         2.27 o                         
   3 -12   5         64.70         52.37         2.70 o                         
   4 -12   5          0.05         -1.10         1.10 o                         
   5 -12   5          8.10          8.68         1.95 o                         
   6 -12   5          3.78          0.39         2.22 o                         
   7 -12   5        178.10        181.92         6.10 o                         
   8 -12   5         19.60         13.41         2.27 o                         
   9 -12   5         90.79         99.15         5.00 o                         
  10 -12   5        179.26        201.98         8.51 o                         
 -10 -11   5        143.28        151.54         6.08 o                         
  -9 -11   5          4.93         -2.15         2.15 o                         
  -8 -11   5        122.09        115.24         4.81 o                         
  -7 -11   5          2.70          1.44         1.73 o                         
  -6 -11   5         75.87         82.56         3.68 o                         
  -5 -11   5        347.53        356.32         6.59 o                         
  -4 -11   5        183.69        176.16         4.74 o                         
  -3 -11   5         95.33         95.31         4.03 o                         
  -2 -11   5         25.72         19.85         2.02 o                         
  -1 -11   5          2.58          2.33         1.42 o                         
   0 -11   5       1703.95       1634.13        14.77 o                         
   1 -11   5        392.81        412.92         6.65 o                         
   2 -11   5         59.59         42.75         2.53 o                         
   3 -11   5         52.15         41.31         2.47 o                         
   4 -11   5         34.26         28.24         2.07 o                         
   5 -11   5        130.76        104.62         3.95 o                         
   6 -11   5          1.72          1.09         1.21 o                         
   7 -11   5        192.67        197.81         5.05 o                         
   8 -11   5          9.57         10.56         1.67 o                         
   9 -11   5          2.17         -0.72         1.86 o                         
  10 -11   5          9.58          5.15         2.42 o                         
  11 -11   5         33.46         29.98         4.12 o                         
 -11 -10   5          4.94         -2.41         2.41 o                         
 -10 -10   5        263.67        283.38         8.76 o                         
  -9 -10   5         11.44          8.38         2.28 o                         
  -8 -10   5         87.53         88.50         4.27 o                         
  -7 -10   5        296.41        308.65         6.07 o                         
  -6 -10   5        171.82        195.85         5.14 o                         
  -5 -10   5        938.17        933.60        11.19 o                         
  -4 -10   5         44.50         38.73         2.43 o                         
  -3 -10   5        454.29        460.42         6.94 o                         
  -2 -10   5         55.31         50.06         2.70 o                         
  -1 -10   5        901.24        850.82         9.53 o                         
   0 -10   5       1987.66       1928.52        15.91 o                         
   1 -10   5          0.06          4.81         1.31 o                         
   2 -10   5        138.30        168.47         3.92 o                         
   3 -10   5         26.80         40.43         2.27 o                         
   4 -10   5         14.91         17.69         1.70 o                         
   5 -10   5          4.58          2.84         1.14 o                         
   6 -10   5        306.42        310.35         5.28 o                         
   7 -10   5        364.67        380.54         6.05 o                         
   8 -10   5          9.75          4.24         1.30 o                         
   9 -10   5        139.72        141.04         5.16 o                         
  10 -10   5          0.09         -2.25         2.25 o                         
  11 -10   5        121.01        128.62         6.64 o                         
 -12  -9   5         53.40         48.82         4.36 o                         
 -11  -9   5          5.90          3.30         2.50 o                         
 -10  -9   5         57.46         58.19         3.49 o                         
  -9  -9   5        922.61        947.76        14.29 o                         
  -8  -9   5          0.07         -0.42         1.17 o                         
  -7  -9   5       1655.99       1661.02        16.58 o                         
  -6  -9   5         54.94         53.94         2.98 o                         
  -5  -9   5        133.92        123.69         3.58 o                         
  -4  -9   5       2883.01       2879.88        21.13 o                         
  -3  -9   5        354.61        340.82         5.65 o                         
  -2  -9   5          3.75          4.58         1.19 o                         
  -1  -9   5         71.84         69.80         2.91 o                         
   0  -9   5       2049.96       2037.59        16.10 o                         
   1  -9   5       1203.60       1187.90        11.15 o                         
   2  -9   5        221.94        224.81         4.24 o                         
   3  -9   5        259.17        255.97         4.50 o                         
   4  -9   5         11.99          8.55         1.31 o                         
   5  -9   5         81.09         59.75         2.59 o                         
   6  -9   5         65.35         55.98         2.52 o                         
   7  -9   5        123.74        106.92         3.21 o                         
   8  -9   5        294.01        269.93         4.34 o                         
   9  -9   5        391.65        407.99         7.47 o                         
  10  -9   5          0.01         -1.45         1.45 o                         
  11  -9   5         80.12         76.70         5.14 o                         
  12  -9   5         57.98         59.88         5.28 o                         
 -13  -8   5          7.04         -0.78         2.28 o                         
 -12  -8   5         77.29         72.59         5.17 o                         
 -11  -8   5         61.92         61.90         3.92 o                         
 -10  -8   5         80.89         74.23         3.70 o                         
  -9  -8   5          2.03          0.85         1.58 o                         
  -8  -8   5         25.50         22.26         2.06 o                         
  -7  -8   5          8.59          7.69         1.33 o                         
  -6  -8   5         79.88         80.28         3.13 o                         
  -5  -8   5         47.40         52.63         2.36 o                         
  -4  -8   5        210.14        211.77         4.13 o                         
  -3  -8   5        851.51        827.09         8.81 o                         
  -2  -8   5          0.08          2.69         0.99 o                         
  -1  -8   5       1278.27       1289.91        11.32 o                         
   0  -8   5          5.63          9.28         1.23 o                         
   1  -8   5       2159.25       2205.97        16.79 o                         
   2  -8   5       1108.21       1198.80        10.36 o                         
   3  -8   5         58.50         55.49         2.25 o                         
   4  -8   5         58.57         66.81         2.44 o                         
   5  -8   5        190.73        161.39         3.52 o                         
   6  -8   5        847.47        798.32         8.21 o                         
   7  -8   5        383.83        369.17         5.35 o                         
   8  -8   5        734.34        708.22         9.48 o                         
   9  -8   5        393.24        387.25         8.25 o                         
  10  -8   5         63.48         60.74         3.24 o                         
  11  -8   5         98.39         95.47         5.24 o                         
  12  -8   5          8.82          4.62         2.09 o                         
 -13  -7   5        207.76        214.07         6.14 o                         
 -12  -7   5        110.52        103.78         4.53 o                         
 -11  -7   5         14.18          9.48         1.87 o                         
 -10  -7   5         63.57         56.55         2.97 o                         
  -9  -7   5          6.39          1.88         1.43 o                         
  -8  -7   5        101.83        100.83         3.46 o                         
  -7  -7   5         86.80         74.36         3.02 o                         
  -6  -7   5          3.52          4.72         1.16 o                         
  -5  -7   5        164.96        193.30         3.78 o                         
  -4  -7   5        115.01        126.91         3.10 o                         
  -3  -7   5         84.77         83.82         2.73 o                         
  -2  -7   5        138.43        126.64         3.09 o                         
  -1  -7   5        108.71        124.62         3.12 o                         
   0  -7   5        649.03        671.38         7.79 o                         
   1  -7   5       1264.19       1283.80        10.98 o                         
   2  -7   5        224.49        260.02         4.07 o                         
   3  -7   5         32.56         23.09         1.43 o                         
   4  -7   5         78.06         82.05         2.55 o                         
   5  -7   5         28.01         27.46         1.64 o                         
   6  -7   5       1384.27       1393.53        11.57 o                         
   7  -7   5         12.45         17.38         1.59 o                         
   8  -7   5        209.54        223.95         4.18 o                         
   9  -7   5          0.62          0.81         1.25 o                         
  10  -7   5        108.68        103.34         4.08 o                         
  11  -7   5         18.34         20.77         2.29 o                         
  12  -7   5          0.00         -1.76         1.76 o                         
  13  -7   5        126.14        131.67         8.04 o                         
 -14  -6   5        171.11        178.00         6.02 o                         
 -13  -6   5         67.97         62.29         3.58 o                         
 -12  -6   5         14.04          9.61         1.54 o                         
 -11  -6   5        310.36        310.83         6.11 o                         
 -10  -6   5        119.94        116.53         3.92 o                         
  -9  -6   5        133.17        128.52         3.56 o                         
  -8  -6   5         21.89         24.02         1.53 o                         
  -7  -6   5        878.12        900.22         8.50 o                         
  -6  -6   5          4.50          3.07         0.92 o                         
  -5  -6   5          0.66          0.19         0.86 o                         
  -4  -6   5          0.00          0.94         0.68 o                         
  -3  -6   5         31.95         28.30         1.55 o                         
  -2  -6   5         53.31         32.20         1.66 o                         
  -1  -6   5       1866.21       1977.52        14.45 o                         
   0  -6   5        174.36        205.59         3.55 o                         
   1  -6   5          6.97          6.01         0.97 o                         
   2  -6   5          0.01          1.22         0.69 o                         
   3  -6   5          6.61          1.13         0.76 o                         
   4  -6   5         42.59         37.40         1.69 o                         
   5  -6   5         24.67         33.57         1.69 o                         
   6  -6   5        416.52        428.49         5.80 o                         
   7  -6   5        989.57        963.58         8.99 o                         
   8  -6   5          3.37          2.18         0.95 o                         
   9  -6   5        246.09        254.20         4.95 o                         
  10  -6   5        425.31        400.66         6.42 o                         
  11  -6   5          0.75         -1.28         1.28 o                         
  12  -6   5         84.21         90.83         4.05 o                         
  13  -6   5          0.15         -2.79         2.79 o                         
 -14  -5   5          8.74         11.89         2.10 o                         
 -13  -5   5          7.46          6.68         1.82 o                         
 -12  -5   5         95.35         89.60         3.22 o                         
 -11  -5   5        226.23        214.25         4.36 o                         
 -10  -5   5        379.50        364.07         5.86 o                         
  -9  -5   5        311.18        297.00         5.24 o                         
  -8  -5   5        220.48        231.77         4.27 o                         
  -7  -5   5        119.67        125.71         2.86 o                         
  -6  -5   5          3.75          3.88         0.87 o                         
  -5  -5   5          2.98          5.58         0.92 o                         
  -4  -5   5        689.03        664.71         6.22 o                         
  -3  -5   5       1665.29       1627.30        11.70 o                         
  -2  -5   5       2384.36       2377.91        15.82 o                         
  -1  -5   5        198.80        239.93         3.58 o                         
   0  -5   5        548.16        625.87         7.04 o                         
   1  -5   5         55.08         51.26         1.89 o                         
   2  -5   5          2.66          0.99         0.70 o                         
   3  -5   5        233.28        244.03         3.57 o                         
   4  -5   5       1320.29       1283.85        11.13 o                         
   5  -5   5        506.84        528.66         6.16 o                         
   6  -5   5         51.80         51.93         2.24 o                         
   7  -5   5         76.12         80.34         2.48 o                         
   8  -5   5          3.38          2.62         1.16 o                         
   9  -5   5          0.27         -0.89         1.05 o                         
  10  -5   5        239.81        256.64         4.90 o                         
  11  -5   5         17.23         19.25         1.75 o                         
  12  -5   5         82.15         88.04         3.73 o                         
  13  -5   5        191.37        210.00         7.08 o                         
 -14  -4   5        304.08        317.80         7.97 o                         
 -13  -4   5          1.25         -0.54         0.87 o                         
 -12  -4   5         62.51         55.72         2.47 o                         
 -11  -4   5          0.04         -0.67         0.67 o                         
 -10  -4   5        710.83        683.10         9.30 o                         
  -9  -4   5          0.70         -0.36         0.94 o                         
  -8  -4   5         47.75         47.20         2.13 o                         
  -7  -4   5         56.01         54.13         2.20 o                         
  -6  -4   5        164.18        191.36         3.05 o                         
  -5  -4   5        176.32        199.88         3.24 o                         
  -4  -4   5        298.45        298.95         3.95 o                         
  -3  -4   5        102.69         99.32         2.16 o                         
  -2  -4   5        417.39        448.60         4.97 o                         
  -1  -4   5       1157.91       1171.26         8.94 o                         
   0  -4   5       5144.43       5422.03        43.33 o                         
   1  -4   5       1412.61       1416.68         9.95 o                         
   2  -4   5          0.40          1.87         0.71 o                         
   3  -4   5       1952.13       2023.14        13.90 o                         
   4  -4   5        214.67        261.08         3.61 o                         
   5  -4   5         11.13         17.24         1.25 o                         
   6  -4   5        383.30        391.31         5.08 o                         
   7  -4   5        209.47        205.94         3.67 o                         
   8  -4   5        250.21        244.61         4.60 o                         
   9  -4   5         37.03         40.13         2.21 o                         
  10  -4   5         47.61         51.40         2.48 o                         
  11  -4   5          0.21         -1.21         1.21 o                         
  12  -4   5          0.01         -0.51         1.25 o                         
  13  -4   5          1.39         -0.96         1.93 o                         
 -15  -3   5         57.50         47.81         5.44 o                         
 -14  -3   5        101.78        107.00         5.74 o                         
 -13  -3   5          6.31          5.98         1.87 o                         
 -12  -3   5        336.72        335.99         5.12 o                         
 -11  -3   5          0.13          0.02         0.85 o                         
 -10  -3   5       2024.44       1960.91        16.41 o                         
  -9  -3   5         12.39         11.08         1.00 o                         
  -8  -3   5          0.09         -0.69         0.69 o                         
  -7  -3   5         61.36         49.38         2.05 o                         
  -6  -3   5        551.94        643.84         6.15 o                         
  -5  -3   5         37.47         30.94         1.36 o                         
  -4  -3   5         25.41         21.74         1.28 o                         
  -3  -3   5         46.01         40.72         1.63 o                         
  -2  -3   5       1071.55       1040.56         8.11 o                         
  -1  -3   5        649.90        669.73         6.20 o                         
   0  -3   5        134.28        137.93         2.77 o                         
   1  -3   5        611.36        638.14         5.74 o                         
   2  -3   5          7.55          6.35         0.80 o                         
   3  -3   5       1066.90       1109.35         8.52 o                         
   4  -3   5        222.42        236.90         3.17 o                         
   5  -3   5         53.84         54.73         2.05 o                         
   6  -3   5        287.73        291.46         4.31 o                         
   7  -3   5         12.66         10.36         1.06 o                         
   8  -3   5        205.11        229.88         4.30 o                         
   9  -3   5        381.22        384.83         6.24 o                         
  10  -3   5          8.64         13.54         1.68 o                         
  11  -3   5        733.31        759.20         8.69 o                         
  12  -3   5         36.15         43.34         2.27 o                         
  13  -3   5          0.54         -1.51         1.51 o                         
 -15  -2   5         83.81         89.67         4.14 o                         
 -14  -2   5        174.53        170.84         8.19 o                         
 -13  -2   5         80.05         82.81         3.26 o                         
 -12  -2   5          5.41          2.15         0.82 o                         
 -11  -2   5        247.34        238.14         4.27 o                         
 -10  -2   5         50.68         37.02         2.13 o                         
  -9  -2   5         62.42         70.69         1.84 o                         
  -8  -2   5         58.77         59.37         1.90 o                         
  -7  -2   5        977.03       1043.89         8.75 o                         
  -6  -2   5          1.32          7.57         0.90 o                         
  -5  -2   5         22.58         22.29         1.12 o                         
  -4  -2   5        379.10        406.79         4.49 o                         
  -3  -2   5       1604.41       1538.53        10.31 o                         
  -2  -2   5        115.56         95.92         2.10 o                         
  -1  -2   5       1817.59       1737.03        11.91 o                         
   0  -2   5          3.33          3.28         0.59 o                         
   1  -2   5         35.91         34.48         1.30 o                         
   2  -2   5        475.35        464.27         4.47 o                         
   3  -2   5        514.87        547.97         5.06 o                         
   4  -2   5        682.58        754.89         6.12 o                         
   5  -2   5        108.03        153.26         2.91 o                         
   6  -2   5        299.81        302.74         4.36 o                         
   7  -2   5        235.28        258.55         4.02 o                         
   8  -2   5        290.34        253.41         4.62 o                         
   9  -2   5         90.99         67.69         2.66 o                         
  10  -2   5        241.83        246.43         4.62 o                         
  11  -2   5        315.32        338.85         5.51 o                         
  12  -2   5        125.68        123.02         3.87 o                         
  13  -2   5        109.56        130.12         5.69 o                         
 -15  -1   5         66.30         88.55         4.42 o                         
 -14  -1   5         14.77         14.13         2.20 o                         
 -13  -1   5          0.30         -0.20         1.68 o                         
 -12  -1   5          2.30         -0.05         2.08 o                         
 -11  -1   5        140.27        126.24         2.74 o                         
 -10  -1   5          1.74          2.64         1.32 o                         
  -9  -1   5         24.01         33.33         1.69 o                         
  -8  -1   5         85.16         85.29         2.51 o                         
  -7  -1   5         15.59         13.39         0.85 o                         
  -6  -1   5        285.96        301.19         3.67 o                         
  -5  -1   5       1140.66       1268.72         9.36 o                         
  -4  -1   5        807.09        840.98         6.06 o                         
  -3  -1   5          5.16          1.99         0.48 o                         
  -2  -1   5         12.82         11.56         0.77 o                         
  -1  -1   5        991.88       1006.91         8.59 o                         
   0  -1   5       1915.54       1832.13        11.65 o                         
   1  -1   5       1086.87       1115.84         8.09 o                         
   2  -1   5        789.12        838.96         6.96 o                         
   3  -1   5       4598.51       4634.63        29.79 o                         
   4  -1   5        316.74        354.78         4.76 o                         
   5  -1   5        453.69        460.87         4.79 o                         
   6  -1   5        446.78        424.55         5.29 o                         
   7  -1   5        690.98        633.62         6.49 o                         
   8  -1   5        598.20        598.20         7.12 o                         
   9  -1   5         60.36         49.26         2.32 o                         
  10  -1   5         43.61         35.28         2.12 o                         
  11  -1   5        105.77        103.07         3.51 o                         
  12  -1   5         43.97         39.94         2.62 o                         
  13  -1   5         93.61        113.24         4.70 o                         
 -15   0   5          1.14          5.05         2.04 o                         
 -14   0   5        157.16        170.45         5.02 o                         
 -13   0   5         84.84         84.40         3.74 o                         
 -12   0   5         20.19         19.38         1.89 o                         
 -11   0   5         47.23         44.07         2.46 o                         
 -10   0   5          7.74         25.03         1.70 o                         
  -9   0   5        108.94        134.51         2.86 o                         
  -8   0   5        331.16        360.81         5.20 o                         
  -7   0   5        873.71        904.02         7.09 o                         
  -6   0   5        509.40        478.08         4.58 o                         
  -5   0   5       5490.32       4803.86       110.24 o                         
  -4   0   5       3537.21       3624.77        22.83 o                         
  -3   0   5         75.53         91.95         1.72 o                         
  -2   0   5        803.04        776.77         5.62 o                         
  -1   0   5       1922.23       1881.63        12.71 o                         
   0   0   5       2541.05       2600.29        17.64 o                         
   1   0   5       1995.08       2001.05        13.02 o                         
   2   0   5       2253.28       2157.31        15.30 o                         
   3   0   5         21.44         18.83         1.05 o                         
   4   0   5        110.15        132.92         2.39 o                         
   5   0   5        326.12        357.16         4.32 o                         
   6   0   5        314.06        304.34         4.08 o                         
   7   0   5         28.13         34.85         1.53 o                         
   8   0   5       1008.54        926.93         8.80 o                         
   9   0   5          0.33         -0.60         0.98 o                         
  10   0   5        390.06        364.80         5.63 o                         
  11   0   5          0.62         -1.21         1.21 o                         
  12   0   5         50.83         54.89         2.85 o                         
  13   0   5          0.01         -1.95         1.95 o                         
 -15   1   5          0.46         -0.57         2.84 o                         
 -14   1   5         16.95         16.21         2.18 o                         
 -13   1   5         29.91         29.13         2.04 o                         
 -12   1   5         99.61        105.75         3.52 o                         
 -11   1   5          5.08          4.41         1.38 o                         
 -10   1   5        196.84        207.86         4.75 o                         
  -9   1   5        158.26        150.01         3.16 o                         
  -8   1   5        300.61        275.78         3.72 o                         
  -7   1   5          6.54          7.25         0.62 o                         
  -6   1   5      18179.43      17568.78       333.95 o                         
  -5   1   5       2021.71       2012.08        14.25 o                         
  -4   1   5       6693.84       6939.34       139.08 o                         
  -3   1   5        309.89        351.35         3.81 o                         
  -2   1   5        159.65        172.08         2.34 o                         
  -1   1   5        231.90        246.00         3.00 o                         
   0   1   5       1048.04       1103.77         7.93 o                         
   1   1   5        688.35        706.51         5.93 o                         
   2   1   5       1051.82       1028.79         7.82 o                         
   3   1   5        540.16        577.90         5.81 o                         
   4   1   5        853.25        887.47         7.29 o                         
   5   1   5        692.40        759.64         7.49 o                         
   6   1   5        557.88        563.46         6.05 o                         
   7   1   5          0.16          0.06         0.69 o                         
   8   1   5        523.99        461.65         5.39 o                         
   9   1   5         61.40         45.09         2.04 o                         
  10   1   5         50.33         38.33         2.06 o                         
  11   1   5          0.06         -1.00         1.28 o                         
  12   1   5         28.51         22.11         2.99 o                         
  13   1   5         29.79         29.21         2.75 o                         
 -15   2   5         19.59         13.71         3.53 o                         
 -14   2   5         11.35          8.12         1.01 o                         
 -13   2   5         48.97         43.26         2.35 o                         
 -12   2   5         15.00         13.01         1.48 o                         
 -11   2   5          0.02         -0.08         0.67 o                         
 -10   2   5        769.35        762.46        10.62 o                         
  -9   2   5        601.61        597.19         7.24 o                         
  -8   2   5        336.20        357.38         4.60 o                         
  -7   2   5          0.35          1.41         0.47 o                         
  -6   2   5        951.99        876.13         7.02 o                         
  -5   2   5         26.00         23.79         1.08 o                         
  -4   2   5         13.96         18.55         0.98 o                         
  -3   2   5        279.62        271.93         3.33 o                         
  -2   2   5        413.34        374.60         3.66 o                         
  -1   2   5       8542.74       8845.61       181.64 o                         
   0   2   5       1122.59       1143.83         8.34 o                         
   1   2   5          0.03         -0.27         0.49 o                         
   2   2   5        676.70        776.20         6.57 o                         
   3   2   5       4250.88       4527.37        26.88 o                         
   4   2   5        529.37        552.17         5.65 o                         
   5   2   5       1527.13       1581.17        11.68 o                         
   6   2   5         99.92        106.98         2.63 o                         
   7   2   5       1104.33       1034.38         9.24 o                         
   8   2   5        237.64        251.71         3.78 o                         
   9   2   5        585.94        510.31         6.91 o                         
  10   2   5         37.77         35.37         2.29 o                         
  11   2   5          2.64          2.29         1.55 o                         
  12   2   5        120.46        118.92         5.43 o                         
  13   2   5        360.08        439.30        10.89 o                         
 -15   3   5         93.84         94.60         6.55 o                         
 -14   3   5          0.00         -1.50         1.50 o                         
 -13   3   5         41.66         47.79         2.09 o                         
 -12   3   5         16.91         15.76         1.45 o                         
 -11   3   5        290.42        242.99         5.13 o                         
 -10   3   5        142.20        129.56         2.88 o                         
  -9   3   5        207.22        199.46         3.54 o                         
  -8   3   5         81.06         89.74         2.41 o                         
  -7   3   5          4.05          4.49         0.66 o                         
  -6   3   5         62.72         59.20         1.71 o                         
  -5   3   5       2652.54       2863.41        18.35 o                         
  -4   3   5          5.34          6.43         0.78 o                         
  -3   3   5        145.59        154.11         2.32 o                         
  -2   3   5       2013.26       2093.17        13.67 o                         
  -1   3   5        891.81        976.40         7.58 o                         
   0   3   5         39.44         33.94         1.41 o                         
   1   3   5        692.16        733.75         6.45 o                         
   2   3   5          0.19          0.51         0.63 o                         
   3   3   5        346.81        423.94         4.75 o                         
   4   3   5         42.24         50.86         1.79 o                         
   5   3   5        112.68        119.64         2.64 o                         
   6   3   5        588.69        555.34         6.60 o                         
   7   3   5         28.68         29.51         1.89 o                         
   8   3   5        293.92        296.26         4.81 o                         
   9   3   5        303.52        312.55         5.78 o                         
  10   3   5          3.52          1.77         1.31 o                         
  11   3   5         20.46         14.03         2.14 o                         
  12   3   5          3.37          1.69         2.36 o                         
  13   3   5         68.82         52.93         4.16 o                         
 -15   4   5         61.60         55.03         3.27 o                         
 -14   4   5          1.05         -1.47         1.47 o                         
 -13   4   5        405.50        385.21         7.28 o                         
 -12   4   5          7.81          2.67         1.22 o                         
 -11   4   5         57.49         51.55         2.95 o                         
 -10   4   5        425.90        390.41         5.78 o                         
  -9   4   5        324.74        313.81         5.21 o                         
  -8   4   5         97.80        104.90         2.68 o                         
  -7   4   5        186.66        201.50         3.05 o                         
  -6   4   5        874.54        946.52         7.91 o                         
  -5   4   5       1823.60       1815.57        13.12 o                         
  -4   4   5       1887.35       1957.02        14.03 o                         
  -3   4   5        582.72        602.60         6.06 o                         
  -2   4   5        648.75        654.17         5.89 o                         
  -1   4   5         60.65         55.10         1.88 o                         
   0   4   5        827.99        909.63         9.08 o                         
   1   4   5       1785.44       1891.23        13.08 o                         
   2   4   5        183.04        181.45         3.24 o                         
   3   4   5        587.38        597.37         6.35 o                         
   4   4   5        256.17        321.93         4.57 o                         
   5   4   5       1829.98       1698.41        13.07 o                         
   6   4   5        409.47        379.73         5.82 o                         
   7   4   5        686.36        724.12         8.20 o                         
   8   4   5        550.36        571.97         7.99 o                         
   9   4   5         22.28         18.23         1.65 o                         
  10   4   5         88.77         70.75         3.94 o                         
  11   4   5        149.37        136.72         4.82 o                         
  12   4   5         46.92         45.61         3.45 o                         
 -15   5   5          6.10          3.02         1.57 o                         
 -14   5   5        163.95        164.57         5.14 o                         
 -13   5   5         40.43         42.95         5.51 o                         
 -12   5   5        473.24        476.05         9.21 o                         
 -11   5   5        154.41        151.66         2.80 o                         
 -10   5   5        706.33        660.68         8.71 o                         
  -9   5   5          5.56          6.83         1.30 o                         
  -8   5   5         87.51         84.86         2.19 o                         
  -7   5   5          8.61         11.83         1.10 o                         
  -6   5   5        320.82        359.31         4.26 o                         
  -5   5   5         70.04         69.35         1.84 o                         
  -4   5   5         15.64         12.13         1.00 o                         
  -3   5   5        115.09        117.95         2.35 o                         
  -2   5   5         37.75         44.61         1.74 o                         
  -1   5   5       4210.00       4473.12        26.31 o                         
   0   5   5         64.72         70.65         2.20 o                         
   1   5   5        625.26        583.91         6.18 o                         
   2   5   5       1639.57       1721.06        12.77 o                         
   3   5   5          9.06          7.57         1.04 o                         
   4   5   5        228.01        232.71         4.05 o                         
   5   5   5        519.80        507.35         6.22 o                         
   6   5   5        365.97        356.35         5.77 o                         
   7   5   5        542.55        557.63         7.70 o                         
   8   5   5         74.48         73.45         3.01 o                         
   9   5   5         87.75         81.44         3.34 o                         
  10   5   5         15.66         11.88         2.93 o                         
  11   5   5         18.65         15.14         3.12 o                         
  12   5   5         53.90         47.50         3.67 o                         
 -15   6   5         16.87         13.84         2.87 o                         
 -14   6   5          4.23          0.34         1.72 o                         
 -13   6   5          9.51         10.99         2.36 o                         
 -12   6   5          0.90          1.29         1.33 o                         
 -11   6   5         67.08         62.33         2.39 o                         
 -10   6   5        262.75        269.21         4.55 o                         
  -9   6   5          3.86          2.89         0.66 o                         
  -8   6   5          0.63         -0.70         0.70 o                         
  -7   6   5        165.49        168.29         3.19 o                         
  -6   6   5         71.85         66.82         1.78 o                         
  -5   6   5         94.06        131.27         2.73 o                         
  -4   6   5        927.17        926.49         8.28 o                         
  -3   6   5        480.03        519.66         5.75 o                         
  -2   6   5        825.55        799.68         7.26 o                         
  -1   6   5          0.68          0.40         0.82 o                         
   0   6   5         21.12         23.88         1.54 o                         
   1   6   5        120.17        100.52         2.88 o                         
   2   6   5          0.02          2.62         0.89 o                         
   3   6   5        262.15        232.95         4.08 o                         
   4   6   5         46.52         39.04         2.06 o                         
   5   6   5         33.11         29.68         1.81 o                         
   6   6   5         28.64         24.94         1.94 o                         
   7   6   5        202.19        180.50         4.46 o                         
   8   6   5         10.04          7.92         1.65 o                         
   9   6   5         51.29         54.51         3.14 o                         
  10   6   5        268.34        285.70         9.86 o                         
  11   6   5          0.04         -1.27         2.25 o                         
  12   6   5         58.13         52.55         4.19 o                         
 -14   7   5        117.98        114.12         4.62 o                         
 -13   7   5        227.34        220.56         6.35 o                         
 -12   7   5         58.11         49.66         1.92 o                         
 -11   7   5        162.89        158.62         3.73 o                         
 -10   7   5        236.86        228.45         4.43 o                         
  -9   7   5        389.15        379.81         4.41 o                         
  -8   7   5        698.03        694.65         7.03 o                         
  -7   7   5        195.74        202.50         4.04 o                         
  -6   7   5          0.23          1.65         0.74 o                         
  -5   7   5       2052.31       2127.17        16.63 o                         
  -4   7   5          2.36          1.36         0.81 o                         
  -3   7   5         40.54         44.49         1.92 o                         
  -2   7   5          1.90          0.42         0.71 o                         
  -1   7   5        278.16        297.54         4.43 o                         
   0   7   5        203.74        212.47         3.92 o                         
   1   7   5        119.56         99.54         3.05 o                         
   2   7   5       2520.12       2404.86        17.82 o                         
   3   7   5          0.01         -0.16         0.93 o                         
   4   7   5         41.45         30.78         1.93 o                         
   5   7   5       1165.17       1101.07        10.75 o                         
   6   7   5         41.55         40.23         2.51 o                         
   7   7   5        555.26        555.82         8.51 o                         
   8   7   5          0.66         -1.48         1.48 o                         
   9   7   5         10.45          4.22         2.14 o                         
  10   7   5         46.19         52.68         4.24 o                         
  11   7   5         59.11         65.42         4.52 o                         
 -14   8   5          0.15         -1.58         2.85 o                         
 -13   8   5         74.57         71.49         3.03 o                         
 -12   8   5          7.62          1.63         1.31 o                         
 -11   8   5          7.08          5.89         1.67 o                         
 -10   8   5        136.46        130.04         3.28 o                         
  -9   8   5         58.01         53.72         2.76 o                         
  -8   8   5        425.96        433.31         6.16 o                         
  -7   8   5         12.14         14.42         1.58 o                         
  -6   8   5        459.17        460.12         6.16 o                         
  -5   8   5          5.27          4.86         1.01 o                         
  -4   8   5         34.34         34.69         1.82 o                         
  -3   8   5         14.63         16.56         1.46 o                         
  -2   8   5        640.68        647.56         7.74 o                         
  -1   8   5        481.71        473.09         6.06 o                         
   0   8   5        137.65        117.90         3.15 o                         
   1   8   5        159.65        161.82         3.68 o                         
   2   8   5         17.34         11.73         1.51 o                         
   3   8   5       2766.59       2741.89        19.84 o                         
   4   8   5         38.53         38.76         2.37 o                         
   5   8   5         95.25         89.88         3.32 o                         
   6   8   5         18.71         16.92         1.92 o                         
   7   8   5          1.13          0.56         1.61 o                         
   8   8   5         41.94         42.02         3.29 o                         
   9   8   5         28.15         23.55         3.16 o                         
  10   8   5        267.82        301.36         7.34 o                         
 -13   9   5          2.07         -1.43         1.43 o                         
 -12   9   5          7.68          3.93         1.85 o                         
 -11   9   5        122.94        118.82         3.69 o                         
 -10   9   5        122.27        115.29         3.80 o                         
  -9   9   5        151.80        134.86         3.61 o                         
  -8   9   5        307.11        314.56         5.60 o                         
  -7   9   5          2.75          0.93         1.10 o                         
  -6   9   5        103.01        101.18         3.64 o                         
  -5   9   5          9.54         10.73         1.53 o                         
  -4   9   5         63.73         59.31         2.42 o                         
  -3   9   5         16.28         16.69         1.58 o                         
  -2   9   5         14.07         11.91         1.45 o                         
  -1   9   5        721.88        703.94         8.62 o                         
   0   9   5        137.15        114.11         3.81 o                         
   1   9   5         75.09         66.02         2.87 o                         
   2   9   5        574.16        572.99         7.69 o                         
   3   9   5        202.50        152.90         4.16 o                         
   4   9   5        395.25        413.08         7.57 o                         
   5   9   5         14.12         13.09         1.74 o                         
   6   9   5        137.16        117.92         3.57 o                         
   7   9   5         30.18         25.39         2.67 o                         
   8   9   5        190.65        211.51         6.37 o                         
   9   9   5          2.54         -2.03         2.03 o                         
  10   9   5        116.81        125.92         6.49 o                         
 -13  10   5         77.71         75.66         4.18 o                         
 -12  10   5        126.22        123.29         5.30 o                         
 -11  10   5          0.06         -2.18         2.18 o                         
 -10  10   5         61.66         68.77         3.39 o                         
  -9  10   5        156.03        166.50         5.00 o                         
  -8  10   5        120.47        125.50         4.23 o                         
  -7  10   5        169.18        170.28         3.93 o                         
  -6  10   5        155.14        149.63         4.09 o                         
  -5  10   5          5.40          2.88         1.21 o                         
  -4  10   5        785.20        839.66         9.74 o                         
  -3  10   5        511.23        478.53         7.10 o                         
  -2  10   5        129.92        126.78         3.95 o                         
  -1  10   5          0.26          0.30         1.01 o                         
   0  10   5        543.03        508.96         6.94 o                         
   1  10   5        332.81        301.63         5.47 o                         
   2  10   5         81.52         57.08         2.92 o                         
   3  10   5        125.51        131.66         4.36 o                         
   4  10   5         20.35         21.46         2.16 o                         
   5  10   5         10.66         11.44         1.77 o                         
   6  10   5         92.85         94.55         3.28 o                         
   7  10   5         10.49         11.44         2.60 o                         
   8  10   5          5.07          4.80         2.06 o                         
   9  10   5          9.02          3.19         2.55 o                         
 -12  11   5          0.47         -1.40         1.78 o                         
 -11  11   5        130.88        136.60         6.08 o                         
 -10  11   5        771.86        800.80        11.30 o                         
  -9  11   5        382.38        415.30         7.68 o                         
  -8  11   5         81.53         76.28         3.93 o                         
  -7  11   5        153.50        161.35         4.87 o                         
  -6  11   5        214.54        217.03         5.07 o                         
  -5  11   5        461.94        468.14         7.62 o                         
  -4  11   5        100.64         99.55         3.70 o                         
  -3  11   5         91.43         86.50         3.60 o                         
  -2  11   5         27.69         27.24         2.47 o                         
  -1  11   5        365.58        380.11         7.11 o                         
   0  11   5         31.04         25.78         2.24 o                         
   1  11   5        363.06        370.53         6.83 o                         
   2  11   5        124.72        135.95         4.42 o                         
   3  11   5        193.11        188.60         5.03 o                         
   4  11   5          6.77          9.65         2.04 o                         
   5  11   5         45.67         51.09         3.53 o                         
   6  11   5        229.99        237.07         8.04 o                         
   7  11   5         30.52         25.16         3.18 o                         
   8  11   5        174.72        189.73         7.49 o                         
 -11  12   5          3.81          0.33         2.34 o                         
 -10  12   5         28.60         27.38         3.29 o                         
  -9  12   5        123.79        129.40         6.54 o                         
  -8  12   5        294.97        295.67         8.35 o                         
  -7  12   5        421.34        415.03         7.78 o                         
  -6  12   5        492.76        537.71         8.90 o                         
  -5  12   5        633.09        644.07        10.35 o                         
  -4  12   5         30.05         31.39         2.53 o                         
  -3  12   5        231.09        219.74         5.65 o                         
  -2  12   5        181.10        147.51         4.64 o                         
  -1  12   5         29.30         26.25         2.27 o                         
   0  12   5         11.99          9.39         1.79 o                         
   1  12   5         50.05         54.19         3.18 o                         
   2  12   5          0.19         -1.56         1.56 o                         
   3  12   5         75.13         77.38         4.11 o                         
   4  12   5        283.57        310.25         7.85 o                         
   5  12   5        217.56        258.55         8.00 o                         
   6  12   5         53.18         50.03         3.19 o                         
   7  12   5         11.78          1.57         3.06 o                         
 -10  13   5         23.41         22.73         3.13 o                         
  -9  13   5         54.14         48.83         4.13 o                         
  -8  13   5        131.18        141.12         7.77 o                         
  -7  13   5          7.47          8.09         2.11 o                         
  -6  13   5        379.92        396.08         8.56 o                         
  -5  13   5         85.96         83.42         4.55 o                         
  -4  13   5         35.45         30.99         2.66 o                         
  -3  13   5          8.46          7.65         2.07 o                         
  -2  13   5          1.55         -1.53         1.53 o                         
  -1  13   5        116.50        105.61         4.95 o                         
   0  13   5          7.32          4.39         1.85 o                         
   1  13   5         10.40          4.62         1.97 o                         
   2  13   5          7.80          9.18         2.42 o                         
   3  13   5        146.52        182.61         6.92 o                         
   4  13   5          1.38          2.86         2.15 o                         
   5  13   5         41.71         35.26         3.29 o                         
   6  13   5        130.75        145.20         7.73 o                         
  -8  14   5          0.35         -2.64         2.64 o                         
  -7  14   5         86.00         78.85         4.75 o                         
  -6  14   5         38.75         36.98         3.53 o                         
  -5  14   5         10.13          7.13         2.49 o                         
  -4  14   5          0.89          0.71         1.95 o                         
  -3  14   5         25.16         30.69         3.42 o                         
  -2  14   5         43.17         37.70         3.50 o                         
  -1  14   5         17.59         22.20         3.33 o                         
   0  14   5         16.28         15.19         2.98 o                         
   1  14   5         15.85          9.75         2.78 o                         
   2  14   5         92.96        115.28         6.48 o                         
   3  14   5          2.29         -0.16         2.67 o                         
   4  14   5          0.77         -1.06         2.61 o                         
  -6  15   5         44.76         41.59         5.04 o                         
  -5  15   5          1.67          0.79         2.53 o                         
  -4  15   5         11.04          6.56         4.22 o                         
  -3  15   5        122.81        136.47         6.66 o                         
  -2  15   5         59.24         53.32         5.12 o                         
  -1  15   5         10.21          2.18         3.26 o                         
   0  15   5        319.79        369.21        10.86 o                         
   1  15   5         15.82         14.03         3.22 o                         
   2  15   5        183.71        186.06         7.92 o                         
   0 -16   6         26.13         24.63         7.30 o                         
  -4 -15   6        121.64        145.54         7.58 o                         
  -3 -15   6         33.81         31.54         3.93 o                         
  -2 -15   6        219.28        256.56         9.10 o                         
  -1 -15   6         14.90         12.89         3.65 o                         
   0 -15   6          2.60          0.87         2.86 o                         
   1 -15   6        209.60        232.80         8.80 o                         
   2 -15   6          4.71         -0.40         2.38 o                         
   3 -15   6        127.24        149.18         7.34 o                         
   4 -15   6         22.11         28.18         3.84 o                         
   5 -15   6         24.10         17.45         3.73 o                         
  -6 -14   6         24.25         14.82         3.54 o                         
  -5 -14   6         35.23         37.06         3.87 o                         
  -4 -14   6        171.71        192.93         7.37 o                         
  -3 -14   6         93.54        102.63         6.39 o                         
  -2 -14   6         82.86         89.06         6.46 o                         
  -1 -14   6        130.72        140.41         9.95 o                         
   0 -14   6         74.06         88.19         6.57 o                         
   1 -14   6        177.53        166.80         8.27 o                         
   2 -14   6         14.24         21.38         3.17 o                         
   3 -14   6         26.00         17.07         2.50 o                         
   4 -14   6         11.35          5.54         2.40 o                         
   5 -14   6         77.22         76.08         4.34 o                         
   6 -14   6          0.08         -1.96         1.96 o                         
   7 -14   6          4.23         -0.51         2.65 o                         
  -8 -13   6         77.16         77.68         5.04 o                         
  -7 -13   6          5.76          5.40         2.50 o                         
  -6 -13   6         97.36         96.04         4.84 o                         
  -5 -13   6          6.19          2.04         1.95 o                         
  -4 -13   6          7.95          5.07         2.16 o                         
  -3 -13   6          2.77          0.69         1.89 o                         
  -2 -13   6          9.28         -1.96         1.96 o                         
  -1 -13   6         14.98          8.19         2.21 o                         
   0 -13   6        133.48        133.93         5.63 o                         
   1 -13   6         36.84         34.47         3.05 o                         
   2 -13   6         32.37         20.63         2.50 o                         
   3 -13   6         22.62         24.08         2.68 o                         
   4 -13   6        148.47        142.92         5.34 o                         
   5 -13   6        178.04        177.68         5.73 o                         
   6 -13   6         23.03         20.72         3.52 o                         
   7 -13   6          2.32         -0.58         1.71 o                         
   8 -13   6         19.11         18.48         2.86 o                         
  -9 -12   6        224.53        223.43         6.72 o                         
  -8 -12   6          0.00         -1.93         1.93 o                         
  -7 -12   6         72.58         75.68         4.51 o                         
  -6 -12   6          3.40          1.57         1.77 o                         
  -5 -12   6         13.09          8.93         2.22 o                         
  -4 -12   6         66.77         66.30         3.88 o                         
  -3 -12   6         83.58         79.94         4.02 o                         
  -2 -12   6          3.54         -1.42         1.42 o                         
  -1 -12   6        258.45        249.13         6.07 o                         
   0 -12   6         14.19         11.19         1.74 o                         
   1 -12   6        278.57        259.98         6.25 o                         
   2 -12   6        104.65        104.34         4.13 o                         
   3 -12   6         85.73         80.55         3.68 o                         
   4 -12   6          6.39          2.48         1.55 o                         
   5 -12   6          0.00         -1.66         1.66 o                         
   6 -12   6         92.72         93.53         4.21 o                         
   7 -12   6         13.54         17.57         2.33 o                         
   8 -12   6          2.86         -1.20         2.37 o                         
   9 -12   6        149.20        144.31         8.23 o                         
 -10 -11   6        145.82        160.03         7.87 o                         
  -9 -11   6         29.94         22.54         2.68 o                         
  -8 -11   6          2.74         -1.83         1.83 o                         
  -7 -11   6         91.21         94.33         4.80 o                         
  -6 -11   6         61.58         61.51         3.69 o                         
  -5 -11   6         19.47         19.29         2.07 o                         
  -4 -11   6         11.33          9.56         1.72 o                         
  -3 -11   6        440.29        462.22         7.59 o                         
  -2 -11   6        685.59        675.27         9.22 o                         
  -1 -11   6        724.98        763.18         9.54 o                         
   0 -11   6          1.40          2.79         1.35 o                         
   1 -11   6        469.50        530.17         7.92 o                         
   2 -11   6        537.87        540.39         7.89 o                         
   3 -11   6        230.50        225.12         4.74 o                         
   4 -11   6        326.99        297.97         5.38 o                         
   5 -11   6          1.56         -1.22         1.22 o                         
   6 -11   6         94.07         79.58         3.60 o                         
   7 -11   6         83.14         95.12         3.88 o                         
   8 -11   6        394.33        445.79         7.88 o                         
   9 -11   6         22.36         17.36         2.06 o                         
  10 -11   6         16.34          4.41         3.41 o                         
 -11 -10   6          1.05         -2.07         2.07 o                         
 -10 -10   6        132.62        132.89         5.89 o                         
  -9 -10   6        160.98        156.87         6.76 o                         
  -8 -10   6        111.39        118.23         5.06 o                         
  -7 -10   6         82.88         84.26         3.97 o                         
  -6 -10   6         50.14         62.16         3.27 o                         
  -5 -10   6         11.24          7.90         1.50 o                         
  -4 -10   6        264.96        255.17         7.24 o                         
  -3 -10   6        130.58        119.58         4.29 o                         
  -2 -10   6        226.42        227.78         4.98 o                         
  -1 -10   6        557.72        546.76         7.50 o                         
   0 -10   6       2077.30       2012.56        16.52 o                         
   1 -10   6       1355.54       1216.60        11.98 o                         
   2 -10   6        622.75        587.53         7.50 o                         
   3 -10   6          0.49          1.40         1.10 o                         
   4 -10   6        330.76        300.37         5.25 o                         
   5 -10   6         78.77         79.95         3.20 o                         
   6 -10   6        423.41        429.67         6.37 o                         
   7 -10   6         39.25         32.89         2.26 o                         
   8 -10   6         16.73          8.56         1.82 o                         
   9 -10   6        223.82        245.52         9.49 o                         
  10 -10   6         47.25         32.15         3.21 o                         
  11 -10   6          5.13          0.74         2.55 o                         
 -12  -9   6          2.00         -1.44         2.70 o                         
 -11  -9   6        375.18        376.61         9.15 o                         
 -10  -9   6         29.19         32.32         3.10 o                         
  -9  -9   6          0.01          2.67         1.98 o                         
  -8  -9   6         26.09         25.08         2.21 o                         
  -7  -9   6        347.19        349.33         6.76 o                         
  -6  -9   6         33.06         27.39         2.31 o                         
  -5  -9   6        675.56        684.28         8.19 o                         
  -4  -9   6        437.45        438.05         6.48 o                         
  -3  -9   6         41.16         47.82         2.54 o                         
  -2  -9   6        492.91        486.74         6.94 o                         
  -1  -9   6       3587.35       3526.84        24.05 o                         
   0  -9   6        150.32        171.10         3.99 o                         
   1  -9   6        100.58        112.26         3.55 o                         
   2  -9   6         13.29          7.99         1.43 o                         
   3  -9   6         55.02         69.19         2.73 o                         
   4  -9   6        368.61        384.43         5.63 o                         
   5  -9   6         23.46         15.54         1.60 o                         
   6  -9   6         16.59          9.24         1.60 o                         
   7  -9   6          5.19         10.30         1.67 o                         
   8  -9   6         37.05         36.20         2.43 o                         
   9  -9   6         11.35         15.04         2.34 o                         
  10  -9   6         25.39         15.11         2.89 o                         
  11  -9   6         20.31         16.49         3.25 o                         
 -12  -8   6          8.84          7.54         2.40 o                         
 -11  -8   6        104.77        102.73         4.72 o                         
 -10  -8   6        208.67        215.07         5.50 o                         
  -9  -8   6        631.93        666.68        10.31 o                         
  -8  -8   6        389.70        401.17         6.68 o                         
  -7  -8   6         32.29         28.07         2.14 o                         
  -6  -8   6         69.85         70.05         2.99 o                         
  -5  -8   6        140.30        133.66         3.75 o                         
  -4  -8   6        105.47        103.05         3.19 o                         
  -3  -8   6          2.93          1.88         1.06 o                         
  -2  -8   6         64.68         64.03         2.66 o                         
  -1  -8   6        271.62        267.50         4.80 o                         
   0  -8   6         13.82         14.23         1.52 o                         
   1  -8   6        449.92        448.41         6.10 o                         
   2  -8   6        564.74        529.97         6.43 o                         
   3  -8   6        185.00        174.94         3.63 o                         
   4  -8   6        200.29        188.47         3.75 o                         
   5  -8   6        202.87        162.73         3.58 o                         
   6  -8   6         29.53         22.65         1.91 o                         
   7  -8   6         35.36         26.86         2.04 o                         
   8  -8   6        105.06         96.01         3.46 o                         
   9  -8   6         99.31        111.70         4.73 o                         
  10  -8   6         15.92          7.17         2.00 o                         
  11  -8   6         16.60          4.71         2.77 o                         
  12  -8   6        294.92        315.89        10.05 o                         
 -13  -7   6         30.32         32.74         3.71 o                         
 -12  -7   6         14.35         10.38         2.79 o                         
 -11  -7   6         15.36          9.95         2.04 o                         
 -10  -7   6        157.50        151.41         4.65 o                         
  -9  -7   6         98.99        104.68         4.00 o                         
  -8  -7   6        121.40        128.45         3.41 o                         
  -7  -7   6        288.73        317.83         5.25 o                         
  -6  -7   6         29.34         26.47         1.79 o                         
  -5  -7   6        119.05        117.59         2.68 o                         
  -4  -7   6         83.01         75.51         2.68 o                         
  -3  -7   6         93.82        103.53         3.08 o                         
  -2  -7   6        160.83        172.19         3.60 o                         
  -1  -7   6        767.50        752.87         7.83 o                         
   0  -7   6         74.03         79.52         2.82 o                         
   1  -7   6        329.60        311.43         4.64 o                         
   2  -7   6        575.67        599.70         6.77 o                         
   3  -7   6         40.81         48.02         2.22 o                         
   4  -7   6        476.09        487.37         5.94 o                         
   5  -7   6       1145.20       1144.98        11.03 o                         
   6  -7   6          1.56          0.89         1.14 o                         
   7  -7   6        148.02        149.20         3.79 o                         
   8  -7   6        559.69        559.52         7.35 o                         
   9  -7   6         83.69         78.62         3.62 o                         
  10  -7   6        201.85        205.56         5.31 o                         
  11  -7   6          5.09          0.63         1.53 o                         
  12  -7   6          5.37          6.71         2.44 o                         
 -14  -6   6         72.57         72.18         4.29 o                         
 -13  -6   6          1.98         -0.47         2.16 o                         
 -12  -6   6          0.20         -1.24         1.24 o                         
 -11  -6   6         21.09         22.55         1.98 o                         
 -10  -6   6         74.27         74.96         3.08 o                         
  -9  -6   6          8.86         10.02         1.53 o                         
  -8  -6   6          2.66          3.35         0.85 o                         
  -7  -6   6        640.95        681.74         7.67 o                         
  -6  -6   6        736.57        735.23         8.06 o                         
  -5  -6   6        773.60        782.73         7.99 o                         
  -4  -6   6        837.62        846.01         7.89 o                         
  -3  -6   6        362.42        374.76         4.96 o                         
  -2  -6   6        141.12        138.60         3.04 o                         
  -1  -6   6        181.38        186.14         3.51 o                         
   0  -6   6        365.30        378.07         5.20 o                         
   1  -6   6        174.97        212.59         3.87 o                         
   2  -6   6        306.47        336.34         4.65 o                         
   3  -6   6        111.94        118.69         2.77 o                         
   4  -6   6          1.51          3.79         0.91 o                         
   5  -6   6        719.75        682.59         7.76 o                         
   6  -6   6       1822.87       1836.76        14.87 o                         
   7  -6   6        124.01        121.39         3.42 o                         
   8  -6   6        174.70        190.16         3.90 o                         
   9  -6   6          6.97         11.33         1.66 o                         
  10  -6   6        140.24        150.43         4.36 o                         
  11  -6   6         67.21         71.79         3.69 o                         
  12  -6   6         12.44         12.88         2.05 o                         
 -14  -5   6          1.22         -0.89         1.60 o                         
 -13  -5   6         38.05         36.31         2.93 o                         
 -12  -5   6          1.40         -0.95         0.95 o                         
 -11  -5   6          0.00         -1.25         1.25 o                         
 -10  -5   6        520.19        556.28         7.75 o                         
  -9  -5   6         50.32         46.26         2.29 o                         
  -8  -5   6         43.65         38.86         2.14 o                         
  -7  -5   6        258.15        293.30         4.22 o                         
  -6  -5   6          1.11          6.61         1.06 o                         
  -5  -5   6        134.79        143.84         3.03 o                         
  -4  -5   6        948.24        966.57         8.80 o                         
  -3  -5   6        239.10        251.41         3.64 o                         
  -2  -5   6         24.87         21.27         1.28 o                         
  -1  -5   6       3569.69       3633.99        22.38 o                         
   0  -5   6         14.01         11.98         1.08 o                         
   1  -5   6       2039.49       2170.20        15.01 o                         
   2  -5   6        313.53        342.24         4.68 o                         
   3  -5   6        125.54        123.86         2.83 o                         
   4  -5   6        911.41        867.73         8.17 o                         
   5  -5   6       1395.56       1439.11        11.78 o                         
   6  -5   6        194.64        206.05         3.84 o                         
   7  -5   6         37.41         27.79         1.83 o                         
   8  -5   6          3.78          1.43         0.98 o                         
   9  -5   6        713.88        702.23         8.74 o                         
  10  -5   6         98.49         89.99         3.42 o                         
  11  -5   6         37.49         36.19         2.62 o                         
  12  -5   6         18.33         12.86         2.01 o                         
  13  -5   6          2.20         -2.02         2.02 o                         
 -14  -4   6          5.08          3.65         1.33 o                         
 -13  -4   6          0.31         -1.20         1.20 o                         
 -12  -4   6        111.78        124.87         4.64 o                         
 -11  -4   6         10.22          9.88         1.34 o                         
 -10  -4   6        162.21        162.18         3.93 o                         
  -9  -4   6         35.58         41.10         2.14 o                         
  -8  -4   6          0.02         -0.45         0.86 o                         
  -7  -4   6         27.24         22.10         1.25 o                         
  -6  -4   6        167.01        179.95         3.24 o                         
  -5  -4   6        129.06        128.56         3.02 o                         
  -4  -4   6        428.60        454.76         5.26 o                         
  -3  -4   6         32.28         37.44         1.70 o                         
  -2  -4   6        710.93        720.35         6.77 o                         
  -1  -4   6         64.92         75.12         2.20 o                         
   0  -4   6        176.53        200.43         3.22 o                         
   1  -4   6        336.17        350.49         4.40 o                         
   2  -4   6       1476.95       1666.45        12.70 o                         
   3  -4   6        947.75       1037.85         8.89 o                         
   4  -4   6         55.29         55.99         1.95 o                         
   5  -4   6        722.66        762.43         7.60 o                         
   6  -4   6         74.87         90.21         3.00 o                         
   7  -4   6          0.56         -0.80         0.94 o                         
   8  -4   6       1093.40       1059.41        10.05 o                         
   9  -4   6         36.40         46.40         2.49 o                         
  10  -4   6        187.03        164.30         4.29 o                         
  11  -4   6         72.19         75.76         3.63 o                         
  12  -4   6          7.09          3.57         1.57 o                         
  13  -4   6          9.39          5.70         1.95 o                         
 -15  -3   6        100.31        124.47         6.06 o                         
 -14  -3   6         39.76         43.42         2.48 o                         
 -13  -3   6         45.96         38.59         2.48 o                         
 -12  -3   6        236.48        267.65         5.74 o                         
 -11  -3   6          0.22         -1.16         1.16 o                         
 -10  -3   6          0.01         -0.62         0.62 o                         
  -9  -3   6          1.35          0.81         0.86 o                         
  -8  -3   6         14.50         13.68         1.35 o                         
  -7  -3   6       1011.41       1008.99         9.22 o                         
  -6  -3   6         73.35         77.23         2.49 o                         
  -5  -3   6        103.00         78.34         2.38 o                         
  -4  -3   6        104.26        113.90         2.10 o                         
  -3  -3   6         39.13         42.72         1.61 o                         
  -2  -3   6          9.71          8.53         0.90 o                         
  -1  -3   6        329.61        338.01         4.20 o                         
   0  -3   6        477.74        520.82         5.38 o                         
   1  -3   6        729.18        693.33         6.54 o                         
   2  -3   6          7.74         10.54         0.98 o                         
   3  -3   6        539.85        505.52         5.48 o                         
   4  -3   6         71.95         86.26         2.40 o                         
   5  -3   6        456.26        426.38         5.46 o                         
   6  -3   6          1.71          1.87         0.84 o                         
   7  -3   6        297.27        306.77         4.64 o                         
   8  -3   6       1396.47       1299.61        12.54 o                         
   9  -3   6        777.96        781.24         9.61 o                         
  10  -3   6        260.23        240.59         4.92 o                         
  11  -3   6        270.26        290.86         5.71 o                         
  12  -3   6          1.82          0.91         1.84 o                         
  13  -3   6         80.24         74.21         3.78 o                         
 -15  -2   6        157.14        158.64         9.19 o                         
 -14  -2   6         62.33         54.99         4.23 o                         
 -13  -2   6          0.26          0.53         0.98 o                         
 -12  -2   6        223.39        198.52         3.90 o                         
 -11  -2   6          9.72          4.82         1.12 o                         
 -10  -2   6        220.48        189.27         4.34 o                         
  -9  -2   6         88.10         85.86         1.84 o                         
  -8  -2   6         45.32         43.64         1.42 o                         
  -7  -2   6        116.76        128.62         2.65 o                         
  -6  -2   6        773.37        782.33         7.49 o                         
  -5  -2   6         29.94         34.13         1.41 o                         
  -4  -2   6       1565.37       1574.32        11.80 o                         
  -3  -2   6       1215.90       1272.31         9.25 o                         
  -2  -2   6       2871.29       2884.79        17.30 o                         
  -1  -2   6        651.13        672.84         6.13 o                         
   0  -2   6        414.26        440.39         4.90 o                         
   1  -2   6        144.79        141.93         2.61 o                         
   2  -2   6         15.64         10.78         0.95 o                         
   3  -2   6        625.74        730.81         8.03 o                         
   4  -2   6        594.18        655.86         6.55 o                         
   5  -2   6          1.27          0.56         0.85 o                         
   6  -2   6        258.52        237.85         4.11 o                         
   7  -2   6          1.23          1.82         0.91 o                         
   8  -2   6        318.45        301.99         4.63 o                         
   9  -2   6         85.53        102.35         3.34 o                         
  10  -2   6         48.28         37.51         2.41 o                         
  11  -2   6         12.36         10.43         2.23 o                         
  12  -2   6         30.56         27.02         2.39 o                         
  13  -2   6        419.40        463.14         9.64 o                         
 -15  -1   6         89.31         87.70         4.25 o                         
 -14  -1   6          1.06         -0.96         1.57 o                         
 -13  -1   6        202.83        218.74         5.89 o                         
 -12  -1   6         40.04         37.59         1.86 o                         
 -11  -1   6        113.98         89.11         2.97 o                         
 -10  -1   6        174.90        175.56         3.95 o                         
  -9  -1   6       1078.92       1062.39        11.05 o                         
  -8  -1   6          3.97          2.95         0.63 o                         
  -7  -1   6          5.11          9.97         0.85 o                         
  -6  -1   6        744.62        737.97         6.49 o                         
  -5  -1   6       7086.54       7297.94       154.32 o                         
  -4  -1   6        159.42        174.83         2.79 o                         
  -3  -1   6         18.70         14.97         0.90 o                         
  -2  -1   6         40.83         53.13         1.49 o                         
  -1  -1   6       2361.30       2489.76        15.27 o                         
   0  -1   6         56.37         48.85         1.65 o                         
   1  -1   6        500.77        509.97         5.09 o                         
   2  -1   6         59.03         41.09         1.62 o                         
   3  -1   6       2423.11       2630.50        17.22 o                         
   4  -1   6         31.79         42.63         1.65 o                         
   5  -1   6       1213.51       1352.23        11.04 o                         
   6  -1   6        349.97        353.77         4.92 o                         
   7  -1   6        422.31        431.82         5.60 o                         
   8  -1   6        198.30        181.74         3.51 o                         
   9  -1   6       1046.91        981.76        10.46 o                         
  10  -1   6          5.48          2.04         1.24 o                         
  11  -1   6         16.71         13.22         1.71 o                         
  12  -1   6          1.00         -1.28         1.28 o                         
  13  -1   6         54.61         56.31         3.54 o                         
 -15   0   6        173.52        190.82         5.54 o                         
 -14   0   6         80.44         77.51         3.68 o                         
 -13   0   6        276.46        307.31         6.77 o                         
 -12   0   6         63.55        119.48         8.88 o                         
 -11   0   6        472.37        409.22         5.72 o                         
 -10   0   6        329.32        316.72         4.87 o                         
  -9   0   6         24.96         63.90         4.57 o                         
  -8   0   6        731.29        718.50         7.39 o                         
  -7   0   6        157.42        170.41         2.64 o                         
  -6   0   6       2103.98       2001.74        14.02 o                         
  -5   0   6        157.11        187.49         2.48 o                         
  -4   0   6          0.00          5.76         0.69 o                         
  -3   0   6        195.74        172.82         2.44 o                         
  -2   0   6          7.92          7.69         0.72 o                         
  -1   0   6       2380.17       2479.32        16.80 o                         
   0   0   6        966.60       1029.78         8.14 o                         
   1   0   6        159.13        202.13         3.09 o                         
   2   0   6        337.19        386.86         4.66 o                         
   3   0   6        180.05        213.01         3.35 o                         
   4   0   6        518.03        570.28         5.90 o                         
   5   0   6         29.50         26.02         1.50 o                         
   6   0   6        200.93        224.23         3.62 o                         
   7   0   6        112.79         96.78         2.53 o                         
   8   0   6          0.76          0.65         0.94 o                         
   9   0   6         52.50         49.72         2.58 o                         
  10   0   6          4.37          1.80         1.28 o                         
  11   0   6          8.29          4.26         1.69 o                         
  12   0   6          4.47          3.64         2.23 o                         
  13   0   6          3.96         -1.87         1.87 o                         
 -15   1   6         15.96         13.44         1.88 o                         
 -14   1   6        104.87        116.01         6.98 o                         
 -13   1   6          0.38         -0.10         1.92 o                         
 -12   1   6          0.33         -0.10         1.39 o                         
 -11   1   6          3.99          3.25         1.45 o                         
 -10   1   6       3895.68       3806.73        30.37 o                         
  -9   1   6          4.64          6.30         0.88 o                         
  -8   1   6       1341.81       1326.00        12.42 o                         
  -7   1   6         17.71         16.28         0.97 o                         
  -6   1   6       1457.74       1498.64        11.07 o                         
  -5   1   6        935.79        965.63         7.61 o                         
  -4   1   6       8640.72       9025.53       180.15 o                         
  -3   1   6        221.71        227.08         2.80 o                         
  -2   1   6       1399.84       1321.59         9.17 o                         
  -1   1   6        360.25        353.70         3.82 o                         
   0   1   6         52.59         40.47         1.54 o                         
   1   1   6         89.47         78.91         1.93 o                         
   2   1   6        991.51       1042.26        10.33 o                         
   3   1   6          6.41          9.01         0.92 o                         
   4   1   6         85.37        104.40         2.36 o                         
   5   1   6         24.41         24.66         1.46 o                         
   6   1   6         38.65         36.73         1.77 o                         
   7   1   6         23.44         18.43         1.43 o                         
   8   1   6         24.96         15.49         1.30 o                         
   9   1   6         96.35         86.71         2.47 o                         
  10   1   6          0.11         -0.84         1.33 o                         
  11   1   6          0.94         -0.74         1.18 o                         
  12   1   6         51.36         56.09         3.36 o                         
  13   1   6         21.54         10.14         2.78 o                         
 -15   2   6          1.97         -0.84         1.16 o                         
 -14   2   6         64.30         73.89         2.85 o                         
 -13   2   6         53.88         49.99         4.32 o                         
 -12   2   6         60.57         56.85         2.68 o                         
 -11   2   6         39.13         41.32         2.53 o                         
 -10   2   6       2056.83       2033.55        19.15 o                         
  -9   2   6        168.88        198.75         3.55 o                         
  -8   2   6       2863.80       2880.08        27.50 o                         
  -7   2   6         19.08         20.79         1.04 o                         
  -6   2   6         96.91         77.38         1.93 o                         
  -5   2   6          3.16          9.14         0.80 o                         
  -4   2   6         54.41         40.27         1.52 o                         
  -3   2   6        295.77        290.77         3.60 o                         
  -2   2   6        854.93        903.68         6.90 o                         
  -1   2   6        127.34        114.93         2.15 o                         
   0   2   6        245.97        259.62         3.36 o                         
   1   2   6        384.81        478.38         5.48 o                         
   2   2   6         50.63         47.48         1.75 o                         
   3   2   6        535.67        503.19         5.37 o                         
   4   2   6         46.97         30.32         1.58 o                         
   5   2   6        182.62        158.26         3.00 o                         
   6   2   6        154.49        148.09         3.07 o                         
   7   2   6        127.27        139.51         3.01 o                         
   8   2   6        403.17        365.22         4.94 o                         
   9   2   6         62.96         63.12         2.41 o                         
  10   2   6         75.10         70.73         3.24 o                         
  11   2   6         82.88         64.68         3.52 o                         
  12   2   6         46.27         39.42         3.38 o                         
  13   2   6         23.45          8.60         4.32 o                         
 -15   3   6         68.04         80.78         5.18 o                         
 -14   3   6        246.24        251.66         5.44 o                         
 -13   3   6        389.37        366.59         8.31 o                         
 -12   3   6        134.89        144.83         4.22 o                         
 -11   3   6        111.35        106.62         3.75 o                         
 -10   3   6         27.46         23.23         1.60 o                         
  -9   3   6        233.42        306.07         4.88 o                         
  -8   3   6          1.31          0.58         0.48 o                         
  -7   3   6        764.35        807.03         7.14 o                         
  -6   3   6         55.00         57.03         1.89 o                         
  -5   3   6       2457.55       2577.49        16.65 o                         
  -4   3   6         33.44         41.52         1.66 o                         
  -3   3   6          4.27          2.82         0.48 o                         
  -2   3   6        379.41        363.98         4.32 o                         
  -1   3   6        547.68        530.77         5.39 o                         
   0   3   6          0.52         15.69         1.15 o                         
   1   3   6        377.89        409.25         4.86 o                         
   2   3   6        521.63        556.17         5.78 o                         
   3   3   6         96.52         97.23         2.38 o                         
   4   3   6        103.83        114.41         2.60 o                         
   5   3   6        698.14        660.42         6.92 o                         
   6   3   6        455.50        429.64         5.58 o                         
   7   3   6         45.73         40.04         2.16 o                         
   8   3   6         68.47         75.12         3.03 o                         
   9   3   6         62.02         64.14         2.88 o                         
  10   3   6          1.24         -1.58         1.58 o                         
  11   3   6         44.72         43.96         3.04 o                         
  12   3   6        120.42        122.44         5.76 o                         
 -15   4   6         73.93         87.84         3.33 o                         
 -14   4   6         37.18         23.42         2.21 o                         
 -13   4   6          8.16          5.92         1.54 o                         
 -12   4   6         59.04         66.65         3.27 o                         
 -11   4   6        206.01        204.27         3.22 o                         
 -10   4   6         13.25          2.16         1.48 o                         
  -9   4   6        566.88        536.69         7.55 o                         
  -8   4   6         86.92         83.34         2.60 o                         
  -7   4   6        308.60        335.79         4.26 o                         
  -6   4   6        678.09        658.49         6.81 o                         
  -5   4   6        482.38        486.93         5.18 o                         
  -4   4   6         25.40         23.73         1.10 o                         
  -3   4   6        130.22        145.03         2.62 o                         
  -2   4   6          1.55          0.35         0.67 o                         
  -1   4   6         23.05         23.26         1.37 o                         
   0   4   6          1.11          4.31         0.83 o                         
   1   4   6        107.76        119.21         2.64 o                         
   2   4   6        124.05         95.87         2.54 o                         
   3   4   6        445.02        404.21         5.28 o                         
   4   4   6        564.65        572.63         6.59 o                         
   5   4   6       1153.54       1043.40         9.95 o                         
   6   4   6        697.15        687.04         8.46 o                         
   7   4   6       2064.50       1952.86        16.06 o                         
   8   4   6        742.93        675.30         8.25 o                         
   9   4   6         74.85         73.95         3.46 o                         
  10   4   6         63.03         58.07         3.24 o                         
  11   4   6         27.80         27.88         2.79 o                         
  12   4   6         32.47         34.50         3.65 o                         
 -15   5   6        412.47        451.06         8.78 o                         
 -14   5   6          5.09          8.74         2.57 o                         
 -13   5   6        206.11        203.08         5.68 o                         
 -12   5   6          8.42          2.85         1.62 o                         
 -11   5   6        204.08        187.33         3.77 o                         
 -10   5   6         15.98         16.58         1.64 o                         
  -9   5   6          8.87          4.30         0.84 o                         
  -8   5   6        203.60        182.69         3.10 o                         
  -7   5   6        108.06        102.65         2.41 o                         
  -6   5   6        222.18        205.88         3.28 o                         
  -5   5   6         36.55         49.56         1.89 o                         
  -4   5   6          0.48          0.97         0.64 o                         
  -3   5   6         39.84         44.94         1.76 o                         
  -2   5   6         84.55         71.53         2.31 o                         
  -1   5   6        294.57        292.47         4.30 o                         
   0   5   6       3888.14       4007.12        24.55 o                         
   1   5   6        337.94        359.01         5.08 o                         
   2   5   6         77.54         88.60         2.60 o                         
   3   5   6          0.02         -0.77         0.77 o                         
   4   5   6          6.40          3.25         1.02 o                         
   5   5   6          1.17         -0.36         0.92 o                         
   6   5   6        363.38        361.74         5.36 o                         
   7   5   6          0.06         -1.26         1.26 o                         
   8   5   6         79.88         92.65         3.44 o                         
   9   5   6         24.73         35.47         2.54 o                         
  10   5   6         65.72         56.29         3.05 o                         
  11   5   6         14.65          8.08         2.47 o                         
  12   5   6         18.08         10.50         2.68 o                         
 -14   6   6          0.01          0.78         1.58 o                         
 -13   6   6         28.88         31.95         3.98 o                         
 -12   6   6        150.50        146.66         2.96 o                         
 -11   6   6        131.53        116.48         3.07 o                         
 -10   6   6        115.32        121.57         3.22 o                         
  -9   6   6         66.14         93.14         2.42 o                         
  -8   6   6        342.73        313.92         4.83 o                         
  -7   6   6         13.88          8.90         1.18 o                         
  -6   6   6          2.71          0.73         0.68 o                         
  -5   6   6          4.29          2.60         0.84 o                         
  -4   6   6       1505.61       1558.36        12.06 o                         
  -3   6   6         92.89        102.90         2.54 o                         
  -2   6   6       1395.76       1387.29        10.73 o                         
  -1   6   6        346.29        356.07         5.09 o                         
   0   6   6         25.56         45.42         2.01 o                         
   1   6   6        196.95        185.85         3.83 o                         
   2   6   6         12.89          7.44         1.12 o                         
   3   6   6        473.31        436.08         6.02 o                         
   4   6   6       1698.28       1689.57        14.02 o                         
   5   6   6         37.44         31.37         1.97 o                         
   6   6   6          3.07         -0.28         0.97 o                         
   7   6   6         19.02         14.03         1.90 o                         
   8   6   6        109.19        114.58         4.60 o                         
   9   6   6        232.19        237.77         6.72 o                         
  10   6   6         72.08         78.83         4.93 o                         
  11   6   6         30.29         19.59         3.07 o                         
 -14   7   6        128.43        123.20         4.59 o                         
 -13   7   6         26.08         22.30         1.67 o                         
 -12   7   6        122.08        121.57         3.48 o                         
 -11   7   6         32.81         26.53         1.85 o                         
 -10   7   6        301.80        286.74         4.53 o                         
  -9   7   6         34.81         27.21         1.66 o                         
  -8   7   6         17.39         15.40         1.39 o                         
  -7   7   6        441.47        446.71         5.93 o                         
  -6   7   6        149.59        145.79         2.96 o                         
  -5   7   6         66.71         64.67         2.29 o                         
  -4   7   6        119.08        138.72         3.12 o                         
  -3   7   6          4.76          5.95         1.02 o                         
  -2   7   6        208.13        224.91         3.86 o                         
  -1   7   6        586.43        577.58         6.53 o                         
   0   7   6        583.77        596.18         7.00 o                         
   1   7   6        989.80        953.37         9.37 o                         
   2   7   6       1244.12       1225.03        11.33 o                         
   3   7   6       1170.11       1184.06        11.03 o                         
   4   7   6       2379.03       2371.84        18.35 o                         
   5   7   6        129.12        138.63         3.75 o                         
   6   7   6         83.38         77.30         2.81 o                         
   7   7   6         18.30         16.04         1.98 o                         
   8   7   6         28.87         26.09         2.86 o                         
   9   7   6         40.21         46.26         3.62 o                         
  10   7   6          2.64          1.48         1.77 o                         
  11   7   6          3.00         -2.38         2.38 o                         
 -14   8   6         16.59          8.97         2.80 o                         
 -13   8   6          9.41          4.13         1.34 o                         
 -12   8   6          3.34         -0.45         1.54 o                         
 -11   8   6         44.68         33.49         2.84 o                         
 -10   8   6        371.82        376.41         6.03 o                         
  -9   8   6         33.51         41.02         2.36 o                         
  -8   8   6        371.64        365.01         5.17 o                         
  -7   8   6          8.02          3.58         0.97 o                         
  -6   8   6        422.14        428.38         5.67 o                         
  -5   8   6        750.32        718.74         7.53 o                         
  -4   8   6         19.18         14.21         1.34 o                         
  -3   8   6         59.68         54.30         2.31 o                         
  -2   8   6        573.19        549.66         6.60 o                         
  -1   8   6        312.72        295.16         4.80 o                         
   0   8   6        288.21        266.97         4.83 o                         
   1   8   6        730.33        737.57         8.39 o                         
   2   8   6       1090.39       1087.33        10.73 o                         
   3   8   6         64.91         74.00         3.25 o                         
   4   8   6         58.03         49.26         2.62 o                         
   5   8   6        534.20        503.24         7.27 o                         
   6   8   6         10.54         10.35         2.22 o                         
   7   8   6         59.59         66.07         3.89 o                         
   8   8   6          7.61         12.34         2.24 o                         
   9   8   6         60.10         58.48         4.14 o                         
  10   8   6        151.78        183.18         5.92 o                         
 -13   9   6          0.38         -1.53         1.53 o                         
 -12   9   6          9.06          8.40         2.16 o                         
 -11   9   6        219.60        227.50         5.33 o                         
 -10   9   6          9.05          9.45         1.49 o                         
  -9   9   6         97.97         95.19         3.71 o                         
  -8   9   6          2.45          1.13         1.20 o                         
  -7   9   6         68.94         62.56         2.52 o                         
  -6   9   6        297.98        298.69         4.92 o                         
  -5   9   6         37.49         32.11         1.92 o                         
  -4   9   6        271.62        278.51         4.71 o                         
  -3   9   6        503.89        498.22         6.53 o                         
  -2   9   6        443.73        461.78         6.22 o                         
  -1   9   6         70.11         57.12         2.59 o                         
   0   9   6        299.53        292.80         5.21 o                         
   1   9   6        238.12        216.17         4.61 o                         
   2   9   6        348.33        299.72         5.51 o                         
   3   9   6         48.17         45.40         2.63 o                         
   4   9   6        396.69        402.74         6.89 o                         
   5   9   6          1.37         -1.15         1.36 o                         
   6   9   6          7.60          6.50         1.43 o                         
   7   9   6         35.97         40.89         3.30 o                         
   8   9   6        187.14        206.49         6.55 o                         
   9   9   6        116.50        115.96         6.14 o                         
 -12  10   6         65.18         53.24         3.70 o                         
 -11  10   6        144.09        138.26         4.35 o                         
 -10  10   6        386.83        380.68         8.91 o                         
  -9  10   6          6.20          0.73         1.42 o                         
  -8  10   6        243.72        249.14         5.49 o                         
  -7  10   6         40.87         43.29         2.34 o                         
  -6  10   6         48.81         54.19         2.71 o                         
  -5  10   6          0.30         -0.50         1.26 o                         
  -4  10   6        278.71        281.74         4.90 o                         
  -3  10   6        464.01        455.75         7.11 o                         
  -2  10   6         32.54         32.88         2.19 o                         
  -1  10   6         57.62         50.87         2.66 o                         
   0  10   6        130.33        123.80         4.00 o                         
   1  10   6        135.44        100.73         3.68 o                         
   2  10   6        147.30        125.24         4.38 o                         
   3  10   6          1.54         -1.35         1.35 o                         
   4  10   6         45.24         26.46         2.31 o                         
   5  10   6          4.38          3.75         1.84 o                         
   6  10   6          0.25         -1.48         1.48 o                         
   7  10   6         18.52         14.22         2.95 o                         
   8  10   6          6.17          5.86         3.62 o                         
 -12  11   6         48.02         47.31         5.71 o                         
 -11  11   6         48.54         39.50         3.13 o                         
 -10  11   6        159.60        173.08         5.42 o                         
  -9  11   6        208.63        230.37         6.02 o                         
  -8  11   6        213.32        215.24         5.97 o                         
  -7  11   6         40.86         43.25         2.85 o                         
  -6  11   6          1.04          0.68         1.93 o
[truncated: 387,426 more chars]
