# Supplementary material for: Synthesis of N-substituted 3-(2-aryl-2-oxoeth­yl)-3-hy­droxy­indolin-2-ones and their conversion to N-substituted (E)-3-(2-aryl-2-oxo­ethyl­idene)indolin-2-ones: synthetic sequence, spectroscopic characterization and structures of four 3-hy­droxy com­pounds and five oxo­ethyl­idene products
Source: Acta Crystallogr C Struct Chem. 2020 Apr 20;76(Pt 5):433–45. doi: 10.1107/S2053229620004143 (PMC7199199; doi:10.1107/S2053229620004143)
Supplement: Supplementary file 11 [file c-76-00433-IIasup6.hkl]

data_IIa                                                                        
_shelx_title ' 465cgt'                                                          
_shelx_refln_list_code          4                                               
_shelx_F_calc_maximum      131.78                                               
_exptl_crystal_F_000       744.00                                               
_reflns_d_resolution_high  0.7663                                               
                                                                                
loop_                                                                           
 _space_group_symop_operation_xyz                                               
 'x, y, z'                                                                      
 '-x, y+1/2, -z+1/2'                                                            
 '-x, -y, -z'                                                                   
 'x, -y-1/2, z-1/2'                                                             
                                                                                
_cell_length_a     7.6021                                                       
_cell_length_b    20.4880                                                       
_cell_length_c    10.9319                                                       
_cell_angle_alpha  90.000                                                       
_cell_angle_beta   96.986                                                       
_cell_angle_gamma  90.000                                                       
                                                                                
_shelx_F_squared_multiplier     1.000                                           
                                                                                
loop_                                                                           
 _refln_index_h                                                                 
 _refln_index_k                                                                 
 _refln_index_l                                                                 
 _refln_F_squared_calc                                                          
 _refln_F_squared_meas                                                          
 _refln_F_squared_sigma                                                         
 _refln_observed_status                                                         
   1   0   0        469.55        428.47         7.94 o                         
   2   0   0         57.45         53.65         3.06 o                         
   3   0   0         40.43         37.74         3.87 o                         
   4   0   0         11.27         20.90         2.85 o                         
   5   0   0        817.73        742.68        22.65 o                         
   6   0   0       1188.99       1221.98        33.49 o                         
   7   0   0          1.41         -0.37         7.25 o                         
   8   0   0        334.23        251.83        34.43 o                         
   9   0   0         82.39        200.26        41.51 o                         
   1   1   0        315.23        303.77         3.74 o                         
   2   1   0        626.86        566.58         7.26 o                         
   3   1   0       1669.97       1574.92        19.65 o                         
   4   1   0         78.06         67.07         3.29 o                         
   5   1   0         20.97         23.37         7.66 o                         
   6   1   0        370.00        358.51         9.76 o                         
   7   1   0        143.87        136.14         8.12 o                         
   8   1   0         18.70         15.71        20.65 o                         
   9   1   0         13.01         -4.13        27.92 o                         
   1   2   0       1022.82        944.09        11.16 o                         
   2   2   0       1127.21       1119.96        12.79 o                         
   3   2   0       1318.34       1227.20        17.33 o                         
   4   2   0       1096.01       1127.38        17.12 o                         
   5   2   0        197.92        176.31         8.07 o                         
   6   2   0        191.48        194.51         7.91 o                         
   7   2   0          3.41          8.74         4.46 o                         
   8   2   0         44.71         64.27        17.22 o                         
   9   2   0        198.54        187.29        29.67 o                         
   1   3   0       1757.39       1626.80        18.90 o                         
   2   3   0        131.26         97.89         2.22 o                         
   3   3   0        944.26        998.51        15.09 o                         
   4   3   0         26.14         30.45         2.46 o                         
   5   3   0        329.56        334.97        21.07 o                         
   6   3   0        233.47        235.98         8.44 o                         
   7   3   0         32.50         35.16         5.16 o                         
   8   3   0          7.37          7.86        17.01 o                         
   9   3   0        109.02        110.46        29.32 o                         
   0   4   0         45.19         43.35         1.86 o                         
   1   4   0        876.79        854.28        10.48 o                         
   2   4   0        618.54        613.88        19.16 o                         
   3   4   0        190.13        184.82         3.72 o                         
   4   4   0        101.71        102.60         3.71 o                         
   5   4   0         47.75         64.78        10.13 o                         
   6   4   0         28.53         40.52         9.57 o                         
   7   4   0        152.84        142.48         8.43 o                         
   8   4   0        133.12        132.74        18.06 o                         
   9   4   0         70.26        109.84        21.65 o                         
   1   5   0       2077.17       2029.99        23.73 o                         
   2   5   0          6.31          6.76         1.08 o                         
   3   5   0        929.65        874.83        11.88 o                         
   4   5   0          0.44          3.00         1.68 o                         
   5   5   0        366.74        373.24        10.85 o                         
   6   5   0         88.47         74.90        11.21 o                         
   7   5   0         32.43         40.36         5.12 o                         
   8   5   0         72.24         68.75        17.55 o                         
   9   5   0          5.50         55.21        21.70 o                         
   0   6   0       2321.49       1989.33        32.45 o                         
   1   6   0        729.61        723.85         8.69 o                         
   2   6   0        871.20        919.21        14.01 o                         
   3   6   0        345.41        397.93         6.42 o                         
   4   6   0        789.82        809.65        12.01 o                         
   5   6   0        263.82        285.80        13.24 o                         
   6   6   0        658.05        639.53        15.39 o                         
   7   6   0        207.61        166.39        15.70 o                         
   8   6   0         40.69         53.55        16.08 o                         
   9   6   0         55.05         25.34        21.93 o                         
   1   7   0          5.67          5.83         1.04 o                         
   2   7   0        727.74        746.95        19.64 o                         
   3   7   0        123.65        123.24         4.00 o                         
   4   7   0        124.92        120.22         3.67 o                         
   5   7   0        105.12        111.32        10.74 o                         
   6   7   0          3.88          7.20         5.97 o                         
   7   7   0         19.41         20.35         4.63 o                         
   8   7   0         48.10         26.88        16.45 o                         
   9   7   0         21.36        -14.69        29.96 o                         
   0   8   0         24.28         21.16         3.06 o                         
   1   8   0          8.52         14.01         1.46 o                         
   2   8   0       3408.23       3576.80       109.73 o                         
   3   8   0        634.90        604.77        10.18 o                         
   4   8   0        179.45        232.98         5.10 o                         
   5   8   0         90.89         85.51        10.27 o                         
   6   8   0        562.30        585.82        14.43 o                         
   7   8   0        331.31        304.32        15.31 o                         
   8   8   0        363.71        371.55        21.19 o                         
   9   8   0        132.65         97.08        31.44 o                         
   1   9   0         23.46         28.25         1.71 o                         
   2   9   0        489.80        474.51        21.14 o                         
   3   9   0        437.62        473.36         9.67 o                         
   4   9   0         16.99         22.85         2.64 o                         
   5   9   0         64.50         62.08        11.34 o                         
   6   9   0        133.37        125.06         7.18 o                         
   7   9   0         46.54         33.39        28.29 o                         
   8   9   0         20.39         50.19        17.08 o                         
   9   9   0          9.75         51.67        24.84 o                         
   0  10   0       2726.19       2874.02        41.35 o                         
   1  10   0          8.39          9.94         1.38 o                         
   2  10   0        727.88        744.54        19.84 o                         
   3  10   0         70.31         66.66         3.69 o                         
   4  10   0         29.54         39.02         3.17 o                         
   5  10   0         12.26         13.64        10.00 o                         
   6  10   0         33.48         36.46        14.63 o                         
   7  10   0         67.65         70.91        10.79 o                         
   8  10   0        106.44        143.19        20.96 o                         
   9  10   0         71.44        101.86        23.12 o                         
   1  11   0         99.78         84.37         2.62 o                         
   2  11   0        364.87        397.62        10.04 o                         
   3  11   0        247.79        259.95         7.01 o                         
   4  11   0         46.60         54.60         3.79 o                         
   5  11   0         84.16         96.21        11.38 o                         
   6  11   0        122.47        130.14        17.13 o                         
   7  11   0         64.14         55.51        10.61 o                         
   8  11   0        208.05        199.27        21.46 o                         
   0  12   0        111.75        113.73         3.80 o                         
   1  12   0       1340.71       1391.25        15.65 o                         
   2  12   0          5.62         20.45         5.88 o                         
   3  12   0       1693.81       1663.12        27.21 o                         
   4  12   0         92.07        117.71        31.13 o                         
   5  12   0        211.34        184.09        12.95 o                         
   6  12   0        166.10        169.82        14.09 o                         
   7  12   0        379.77        391.75        20.74 o                         
   8  12   0          1.94        -11.28        24.28 o                         
   1  13   0          0.42          0.24         1.45 o                         
   2  13   0         63.48         50.75         6.53 o                         
   3  13   0        155.24        156.12         5.30 o                         
   4  13   0         85.65         87.84         8.51 o                         
   5  13   0         10.63         -3.49         8.36 o                         
   6  13   0        289.23        311.95        26.43 o                         
   7  13   0        559.76        617.17        25.58 o                         
   8  13   0         49.30         47.48        20.36 o                         
   0  14   0         13.60         36.49         3.07 o                         
   1  14   0        182.10        180.55         4.15 o                         
   2  14   0         68.84         70.65         7.21 o                         
   3  14   0        128.37        138.51         5.14 o                         
   4  14   0        477.09        468.62        13.41 o                         
   5  14   0        127.85        120.64        17.39 o                         
   6  14   0        137.41        109.99        14.60 o                         
   7  14   0        793.77        811.96        25.08 o                         
   8  14   0         94.41          9.48        25.21 o                         
   1  15   0        146.02        145.76         4.49 o                         
   2  15   0          9.39         11.33         7.15 o                         
   3  15   0         10.20         17.49         3.79 o                         
   4  15   0       2770.08       2791.75        41.82 o                         
   5  15   0         44.27         42.99        14.25 o                         
   6  15   0        203.18        168.39        17.38 o                         
   7  15   0        253.71        259.77        17.11 o                         
   8  15   0         37.71         16.17        48.14 o                         
   0  16   0       1380.93       1467.88        24.52 o                         
   1  16   0        382.84        383.10         6.64 o                         
   2  16   0        128.64        139.31         9.98 o                         
   3  16   0        227.95        220.09         6.63 o                         
   4  16   0         91.61        103.86         5.27 o                         
   5  16   0        228.91        239.48        31.90 o                         
   6  16   0        255.08        263.57        20.17 o                         
   7  16   0        185.41        176.61        13.94 o                         
   1  17   0        228.76        248.65         5.61 o                         
   2  17   0         94.81         81.36         9.54 o                         
   3  17   0         97.93         90.89         6.39 o                         
   4  17   0        400.93        388.56         9.62 o                         
   5  17   0         16.14         62.67        27.37 o                         
   6  17   0        155.36        182.46        19.66 o                         
   7  17   0         63.57         57.76        10.30 o                         
   0  18   0         64.28         62.09         6.36 o                         
   1  18   0        411.46        374.23         9.20 o                         
   2  18   0        120.73        119.72         9.07 o                         
   3  18   0        294.26        278.62         8.67 o                         
   4  18   0         75.41         66.89         4.92 o                         
   5  18   0         57.42         67.54        11.26 o                         
   6  18   0         98.04        139.78        19.71 o                         
   7  18   0          2.17         13.90        10.48 o                         
   1  19   0        434.77        373.66         9.47 o                         
   2  19   0        263.44        241.86        11.49 o                         
   3  19   0         72.18         77.87         6.30 o                         
   4  19   0         51.01         59.76        17.16 o                         
   5  19   0         89.58        100.70        17.46 o                         
   6  19   0        136.87        140.14        20.48 o                         
   0  20   0        366.18        348.30        13.83 o                         
   1  20   0        369.65        337.54         9.51 o                         
   2  20   0         67.31         79.10        16.41 o                         
   3  20   0         49.08         37.08         6.24 o                         
   4  20   0        114.17        135.93         6.84 o                         
   5  20   0        130.64        120.58        20.11 o                         
   6  20   0         22.60         34.81        12.30 o                         
   1  21   0         61.87         65.03         5.46 o                         
   2  21   0         96.12         99.89        18.11 o                         
   3  21   0        643.13        598.19        15.53 o                         
   4  21   0          1.21          6.71         4.96 o                         
   5  21   0         13.27         43.32        13.35 o                         
   6  21   0         13.00          1.07        17.99 o                         
   0  22   0        118.36         91.36        14.35 o                         
   1  22   0          1.19          0.77         4.69 o                         
   2  22   0         68.06         12.61        25.29 o                         
   3  22   0         33.63         35.02        10.26 o                         
   4  22   0          1.44         10.29         5.29 o                         
   5  22   0          2.87        168.19        45.69 o                         
   1  23   0          0.22         -4.61         6.51 o                         
   2  23   0         89.92        100.37        17.52 o                         
   3  23   0        109.23         99.71         7.60 o                         
   4  23   0         38.60         85.56        39.94 o                         
   0  24   0         73.87         66.35        10.27 o                         
   1  24   0          0.01         -5.58         5.93 o                         
   2  24   0          0.12         -3.63        19.07 o                         
   3  24   0         60.18         64.24        10.68 o                         
   4  24   0         88.88         60.72        42.26 o                         
   1  25   0          6.06          0.81         6.61 o                         
   2  25   0         75.27         40.09        18.99 o                         
   3  25   0         62.75         65.53         9.81 o                         
   0  26   0         56.73         68.98        13.94 o                         
   1  26   0         82.38         80.09         8.85 o                         
   2  26   0         38.10         16.16        21.49 o                         
  -9   0   2         24.82         67.21        39.40 o                         
  -8   0   2         94.43        104.63        30.50 o                         
   3   0   0          9.81         10.14         3.94 o                         
  -3   0   2         23.90         29.61         4.19 o                         
  -8   0   4          0.33        -34.71        29.62 o                         
  -9   0   4         11.69          2.02        29.73 o                         
  -9   1   1         76.23         88.85        27.98 o                         
  -8   1   1         31.27         49.16        20.95 o                         
  -7   1   1         76.92         81.13         6.66 o                         
  -6   1   1         46.84         39.35         9.22 o                         
  -5   1   1         84.84         89.90        16.51 o                         
  -4   1   1        388.42        354.39         7.39 o                         
  -3   1   1       2129.88       2061.37        28.82 o                         
  -2   1   1       9540.54       8538.06       108.71 o                         
  -1   1   1         34.56         32.38         0.80 o                         
   0   1   1       1809.13       1884.12        64.54 o                         
   1   1   1       1474.99       1388.71        13.82 o                         
   2   1   1       2602.09       2471.38        24.69 o                         
   3   1   1        708.34        699.88         9.89 o                         
   4   1   1        462.79        463.86         7.14 o                         
   5   1   1        504.31        506.98        13.99 o                         
   6   1   1         22.26         18.82         5.64 o                         
   7   1   1         26.45         35.87         5.30 o                         
   8   1   1         89.20         80.90        17.68 o                         
   9   1   1         72.24         49.08        24.78 o                         
  -9   2   1         21.57         -2.66        27.19 o                         
  -8   2   1        226.79        211.90        22.98 o                         
  -7   2   1         28.71         30.91         4.95 o                         
  -6   2   1          1.62         -2.60         8.58 o                         
  -5   2   1         69.25         73.25        15.06 o                         
  -4   2   1         18.10         15.93         2.05 o                         
  -3   2   1        330.66        326.39         5.86 o                         
  -1   2   1       1341.98       1259.07        15.15 o                         
   1   2   1          0.80          1.54         0.48 o                         
   2   2   1         18.69         15.32         1.10 o                         
   3   2   1        336.47        319.42         4.95 o                         
   4   2   1          0.69          0.87         1.73 o                         
   5   2   1         40.93         43.76         7.77 o                         
   6   2   1        779.19        820.10        15.39 o                         
   7   2   1         78.25         83.23         6.66 o                         
   8   2   1         58.39         51.50        17.41 o                         
   9   2   1          3.80         22.89        23.92 o                         
  -9   3   1         23.45         38.07        27.55 o                         
  -8   3   1         70.28         84.75        20.90 o                         
  -7   3   1        216.04        193.77         8.34 o                         
  -6   3   1        240.25        217.74        11.91 o                         
  -5   3   1        682.82        709.94        23.64 o                         
  -4   3   1         26.88         31.82         2.46 o                         
  -3   3   1       3815.80       3855.49        46.28 o                         
  -2   3   1        224.10        199.87         4.97 o                         
  -1   3   1        591.24        563.08         7.52 o                         
   0   3   1        433.60        365.29         4.92 o                         
   1   3   1       7808.49       6990.27       132.89 o                         
   2   3   1         40.43         39.47         1.90 o                         
   3   3   1         55.85         49.46         2.61 o                         
   4   3   1         22.40         13.96         2.65 o                         
   5   3   1        254.66        240.17        12.41 o                         
   6   3   1        360.46        384.07        11.32 o                         
   7   3   1          3.32          3.87         5.10 o                         
   8   3   1         24.33          1.22        15.61 o                         
   9   3   1          0.06         10.45        19.76 o                         
  -9   4   1         44.07         36.53        27.68 o                         
  -8   4   1        183.04        152.83        18.30 o                         
  -7   4   1        336.16        325.30        31.62 o                         
  -6   4   1        469.68        492.31        12.11 o                         
  -5   4   1         26.21         22.12         5.48 o                         
  -4   4   1         81.05         98.08         3.13 o                         
  -3   4   1        192.41        175.42         7.73 o                         
  -2   4   1       1792.99       1739.38        39.87 o                         
  -1   4   1       3921.42       3772.85        47.69 o                         
   1   4   1       1542.28       1532.32        18.05 o                         
   2   4   1        587.70        596.20        18.89 o                         
   3   4   1          2.49          8.31         2.09 o                         
   4   4   1       1087.57       1123.50        14.39 o                         
   5   4   1        199.41        219.75        11.03 o                         
   6   4   1        164.43        169.47         7.77 o                         
   7   4   1        130.82        133.82         9.56 o                         
   8   4   1         18.38         16.76        15.98 o                         
   9   4   1         29.64          6.95        23.22 o                         
  -9   5   1         27.48         68.36        21.63 o                         
  -8   5   1         21.83         42.70        17.21 o                         
  -7   5   1        157.64        164.84         7.20 o                         
  -6   5   1         16.45         21.90         5.31 o                         
  -5   5   1        513.36        517.06        15.12 o                         
  -4   5   1        116.68        114.65         5.15 o                         
  -3   5   1        593.28        616.42        16.80 o                         
  -2   5   1       1749.43       1681.33        29.42 o                         
  -1   5   1        130.66        126.23         3.09 o                         
   0   5   1        123.88        117.16         2.04 o                         
   1   5   1        685.33        694.66         8.33 o                         
   2   5   1        226.13        205.92        11.37 o                         
   3   5   1       3177.41       3145.61        37.65 o                         
   4   5   1         13.40         17.21         2.05 o                         
   5   5   1        559.43        563.82        20.08 o                         
   6   5   1        120.05        121.34         7.04 o                         
   7   5   1        167.65        145.95         8.64 o                         
   8   5   1         18.10         35.73        16.25 o                         
   9   5   1         50.83         21.22        18.23 o                         
  -9   6   1         26.88         22.94        25.72 o                         
  -8   6   1         40.00         61.85        17.23 o                         
  -7   6   1          2.97         -0.45         7.07 o                         
  -6   6   1        181.73        179.54        13.64 o                         
  -5   6   1          1.56         27.53        24.82 o                         
  -4   6   1        148.56        152.86         5.83 o                         
  -3   6   1         87.26        105.59         4.83 o                         
  -2   6   1        733.95        714.05        25.94 o                         
  -1   6   1        996.28        946.89        14.56 o                         
   0   6   1       1968.45       1927.57        20.90 o                         
   1   6   1       1976.26       1989.20        20.36 o                         
   2   6   1         43.44         36.06         2.20 o                         
   3   6   1          5.34          4.53         2.67 o                         
   4   6   1        945.96        983.75        12.85 o                         
   5   6   1          6.16         24.61         9.90 o                         
   6   6   1        366.08        416.78        12.66 o                         
   7   6   1         38.90         46.23         5.69 o                         
   8   6   1         10.15         -2.26        16.35 o                         
   9   6   1          7.89          4.51        22.51 o                         
  -9   7   1         35.15         36.66        23.27 o                         
  -8   7   1         68.48         53.71        16.45 o                         
  -7   7   1        489.48        479.87        17.91 o                         
  -6   7   1         76.72         33.11        11.01 o                         
  -5   7   1          5.84         -2.22        26.17 o                         
  -4   7   1       1297.67       1241.68        21.95 o                         
  -3   7   1         33.38         38.06         4.73 o                         
  -2   7   1       2055.84       2089.88        66.13 o                         
  -1   7   1          0.08         -0.14         0.90 o                         
   0   7   1       1450.41       1624.63        17.25 o                         
   1   7   1        114.86        105.23         2.28 o                         
   2   7   1        301.57        283.30         6.00 o                         
   3   7   1        174.01        161.28         4.26 o                         
   4   7   1        762.53        768.64        11.42 o                         
   5   7   1        379.99        387.60        24.66 o                         
   6   7   1        150.80        148.71         8.48 o                         
   7   7   1         84.44         78.95         7.75 o                         
   8   7   1         33.76         51.71        17.10 o                         
   9   7   1         19.27         48.14        35.20 o                         
  -9   8   1          4.20         28.47        23.44 o                         
  -8   8   1        143.34         98.70        17.49 o                         
  -7   8   1         86.39         77.97         9.27 o                         
  -6   8   1         17.65         17.82        11.27 o                         
  -5   8   1         81.81         75.38        12.99 o                         
  -4   8   1          3.77          0.56         3.03 o                         
  -3   8   1        212.00        211.23         4.88 o                         
  -2   8   1       2792.72       2987.04        93.01 o                         
  -1   8   1        241.63        254.52         4.27 o                         
   0   8   1       1289.93       1466.73        16.69 o                         
   1   8   1        991.79       1042.61        13.27 o                         
   2   8   1        199.93        230.58        12.10 o                         
   3   8   1        141.70        153.61         4.10 o                         
   4   8   1        259.58        265.77         5.71 o                         
   5   8   1          3.56         -6.48         9.52 o                         
   6   8   1         19.93         -2.75        10.65 o                         
   7   8   1         71.70         78.89         7.25 o                         
   8   8   1         60.58        112.26        20.81 o                         
   9   8   1        225.02        263.16        24.12 o                         
  -9   9   1         66.40         30.97        24.51 o                         
  -8   9   1        124.39        114.85        18.06 o                         
  -7   9   1        101.01        113.14         9.58 o                         
  -6   9   1        203.20        197.10        15.07 o                         
  -5   9   1         18.86          7.38        12.50 o                         
  -4   9   1        464.10        441.39        12.55 o                         
  -3   9   1        122.16        127.22         3.98 o                         
  -2   9   1       2015.07       2112.22        47.91 o                         
  -1   9   1          0.21          0.18         1.01 o                         
   0   9   1       7959.45       7796.30        89.18 o                         
   1   9   1        130.13        153.25         3.01 o                         
   2   9   1       1748.11       1786.90        40.98 o                         
   3   9   1         64.49         63.63         4.42 o                         
   4   9   1         49.40         58.46         4.28 o                         
   5   9   1        110.97        110.57        11.32 o                         
   6   9   1        765.00        753.93        34.73 o                         
   7   9   1         10.37         13.34         9.49 o                         
   8   9   1         61.49         46.93        19.60 o                         
   9   9   1         29.48         25.39        22.22 o                         
  -9  10   1         60.49         70.12        25.39 o                         
  -8  10   1        135.37        137.93        18.38 o                         
  -7  10   1        221.38        181.95        12.60 o                         
  -6  10   1        737.01        755.69        36.50 o                         
  -5  10   1        235.75        261.18        15.04 o                         
  -4  10   1        440.86        474.60        35.81 o                         
  -3  10   1        281.03        270.88         7.66 o                         
  -2  10   1        748.20        802.54        21.65 o                         
  -1  10   1       4343.25       4524.60        45.63 o                         
   0  10   1       2176.69       2395.26        26.36 o                         
   1  10   1        391.49        386.07         5.50 o                         
   2  10   1        396.32        502.43        15.08 o                         
   3  10   1        148.49        178.69         7.37 o                         
   4  10   1        433.81        434.02         8.68 o                         
   5  10   1         70.38         68.34        12.16 o                         
   6  10   1        332.08        307.10        21.81 o                         
   7  10   1         78.56         96.96        12.64 o                         
   8  10   1        116.81         77.90        20.35 o                         
  -8  11   1        197.00        142.25        25.08 o                         
  -7  11   1          0.35          3.09         6.81 o                         
  -6  11   1        163.46        142.98        21.36 o                         
  -5  11   1         15.00         20.81        14.39 o                         
  -4  11   1        185.63        196.61         7.25 o                         
  -3  11   1        108.59        110.07         4.43 o                         
  -2  11   1        361.74        368.53        17.99 o                         
  -1  11   1          0.13          1.66         1.23 o                         
   0  11   1       1113.40       1285.18        15.48 o                         
   1  11   1        123.09        135.46         3.23 o                         
   2  11   1        174.21        179.00         6.58 o                         
   3  11   1        202.61        206.61         5.66 o                         
   4  11   1        277.81        270.17         7.04 o                         
   5  11   1        125.96        123.68        13.18 o                         
   6  11   1          5.72          5.62        11.41 o                         
   7  11   1          3.22          5.48         9.46 o                         
   8  11   1        211.31        224.38        22.70 o                         
  -8  12   1         26.22         28.00        20.54 o                         
  -7  12   1        227.05        223.62        15.22 o                         
  -6  12   1         62.76         66.63        21.27 o                         
  -5  12   1        153.40        140.53        14.15 o                         
  -4  12   1          0.74         -0.82         2.27 o                         
  -3  12   1        440.54        437.41        10.79 o                         
  -2  12   1          9.81          9.23         5.31 o                         
  -1  12   1         28.10         25.11         1.90 o                         
   0  12   1        161.88        197.11         3.57 o                         
   1  12   1         18.29         13.21         1.68 o                         
   2  12   1         20.33         35.79        10.89 o                         
   3  12   1       1660.32       1674.94        20.18 o                         
   4  12   1          8.15          6.79         2.66 o                         
   5  12   1        403.04        388.88        12.10 o                         
   6  12   1        269.72        284.35        16.62 o                         
   7  12   1         33.08         36.08         9.97 o                         
   8  12   1         81.79         71.79        21.35 o                         
  -8  13   1         50.07         41.63        20.79 o                         
  -7  13   1        133.33        152.40        13.74 o                         
  -6  13   1        140.11        166.83        24.60 o                         
  -5  13   1        118.30        116.09        14.19 o                         
  -4  13   1         58.38         56.90         4.32 o                         
  -3  13   1         55.17         57.09         4.34 o                         
  -2  13   1         37.39         37.46         5.63 o                         
  -1  13   1        292.68        302.22         5.22 o                         
   0  13   1        151.11        160.38         3.29 o                         
   1  13   1        166.18        158.72         3.87 o                         
   2  13   1        193.61        186.53        10.12 o                         
   3  13   1        182.10        172.82         5.72 o                         
   4  13   1         32.26         76.16        34.76 o                         
   5  13   1        978.54        960.43        21.85 o                         
   6  13   1         12.64         15.37        21.10 o                         
   7  13   1          8.32          8.50        10.21 o                         
   8  13   1        108.80        106.11        44.22 o                         
  -8  14   1         51.73         13.74        38.85 o                         
  -7  14   1          8.92         21.51         8.90 o                         
  -6  14   1        683.30        692.03        26.38 o                         
  -5  14   1          1.03         10.21        17.10 o                         
  -4  14   1          2.77          3.16         2.92 o                         
  -3  14   1         41.04         43.49         3.68 o                         
  -2  14   1         19.91         27.37         7.50 o                         
  -1  14   1        503.53        512.43         7.50 o                         
   0  14   1         90.70        120.45         3.11 o                         
   1  14   1        223.82        245.01         5.15 o                         
   2  14   1        130.58        132.11         6.05 o                         
   3  14   1         41.76         43.22         4.23 o                         
   4  14   1        768.06        740.09        16.54 o                         
   5  14   1        176.34        191.59        11.64 o                         
   6  14   1         20.10         59.27        22.34 o                         
   7  14   1         51.50         44.14        11.89 o                         
   8  14   1        202.23        309.35        52.00 o                         
  -8  15   1        132.04        133.17        20.39 o                         
  -7  15   1         75.95         89.70        11.58 o                         
  -6  15   1        116.65        135.74        17.33 o                         
  -5  15   1        125.55        111.26        19.05 o                         
  -4  15   1        112.86        118.72         5.16 o                         
  -3  15   1          6.25         11.15         4.01 o                         
  -2  15   1         35.62         29.81         7.18 o                         
  -1  15   1         53.73         58.69         3.10 o                         
   0  15   1        111.92        123.33         3.53 o                         
   1  15   1        121.28        121.07         3.80 o                         
   2  15   1        142.88        126.89         7.00 o                         
   3  15   1        125.74        131.60         5.47 o                         
   4  15   1          0.98          1.29         2.77 o                         
   5  15   1        308.76        315.94        12.54 o                         
   6  15   1        401.20        406.75        19.94 o                         
   7  15   1          9.71         21.38        10.93 o                         
  -7  16   1        213.98        222.43        15.49 o                         
  -6  16   1        726.57        712.11        28.02 o                         
  -5  16   1        103.46        134.17        27.53 o                         
  -4  16   1         31.65         36.47         3.59 o                         
  -3  16   1        266.72        253.36         7.17 o                         
  -2  16   1        471.14        495.65        13.32 o                         
  -1  16   1        209.67        190.79         5.32 o                         
   0  16   1       1470.19       1624.72        17.42 o                         
   1  16   1        554.04        535.30         8.20 o                         
   2  16   1        335.15        343.33        10.86 o                         
   3  16   1        240.62        248.61         6.91 o                         
   4  16   1        537.92        539.27        12.27 o                         
   5  16   1        395.39        370.12        13.55 o                         
   6  16   1        143.45        163.62        16.09 o                         
   7  16   1         71.96         81.38        13.93 o                         
  -7  17   1        114.50        183.21        47.04 o                         
  -6  17   1        274.26        259.87        16.71 o                         
  -5  17   1          7.36         32.40        16.21 o                         
  -4  17   1        135.54        125.40         5.56 o                         
  -3  17   1         58.09         61.29         6.32 o                         
  -2  17   1        316.57        303.37        12.98 o                         
  -1  17   1         20.56         19.20         2.62 o                         
   0  17   1        117.15        116.96         4.81 o                         
   1  17   1         79.52         81.95         4.52 o                         
   2  17   1        768.32        747.11        17.51 o                         
   3  17   1        236.13        229.74         7.79 o                         
   4  17   1        138.72        147.13         6.35 o                         
   5  17   1        225.58        244.68        15.41 o                         
   6  17   1         86.86        122.77        18.37 o                         
   7  17   1          4.65         11.03        10.66 o                         
  -7  18   1        248.27        280.23        18.63 o                         
  -6  18   1         40.32         22.98        15.17 o                         
  -5  18   1        339.98        368.38        20.80 o                         
  -4  18   1         15.89         13.05         3.72 o                         
  -3  18   1       1196.94       1109.81        22.31 o                         
  -2  18   1        429.35        417.25        13.52 o                         
  -1  18   1        372.88        356.17         7.34 o                         
   0  18   1        238.99        217.59         6.12 o                         
   1  18   1        341.46        305.97         7.57 o                         
   2  18   1         35.95         40.13         8.30 o                         
   3  18   1        371.93        351.76        10.39 o                         
   4  18   1         86.34        110.81        17.51 o                         
   5  18   1        574.69        593.01        21.71 o                         
   6  18   1          2.01        -13.85        18.66 o                         
   7  18   1         14.80          8.89         6.44 o                         
  -6  19   1        124.96        161.13        17.37 o                         
  -5  19   1          0.01         13.30        12.36 o                         
  -4  19   1         19.51         21.98         3.81 o                         
  -3  19   1        139.03        116.08         7.13 o                         
  -2  19   1        124.42        121.27        10.09 o                         
  -1  19   1         18.54         18.93         3.58 o                         
   0  19   1         60.87         68.49         5.50 o                         
   1  19   1          0.91          5.26         3.18 o                         
   2  19   1        143.72        165.01        11.42 o                         
   3  19   1        143.68        147.49         6.60 o                         
   4  19   1        570.88        554.20        13.92 o                         
   5  19   1         56.01         77.08        12.83 o                         
   6  19   1         13.11         24.26        16.51 o                         
  -6  20   1          0.34         22.06        12.68 o                         
  -5  20   1        112.73        116.69        13.61 o                         
  -4  20   1         72.52         75.63         5.89 o                         
  -3  20   1         12.18         -0.16         6.84 o                         
  -2  20   1         22.51          6.01        11.48 o                         
  -1  20   1        130.63         99.43         6.25 o                         
   0  20   1         76.91         68.13         5.91 o                         
   1  20   1        158.27        103.02        20.43 o                         
   2  20   1        128.90        109.51        11.65 o                         
   3  20   1        404.54        382.93        11.97 o                         
   4  20   1          6.84         33.58        31.06 o                         
   5  20   1         33.97         44.64        18.64 o                         
   6  20   1          6.44          3.35        15.98 o                         
  -6  21   1         15.07         72.42        18.59 o                         
  -5  21   1         23.88         26.54        17.25 o                         
  -4  21   1         82.28         73.77         6.84 o                         
  -3  21   1        169.55        201.81         9.50 o                         
  -2  21   1          7.03         -0.54         7.54 o                         
  -1  21   1          8.31         13.55         4.58 o                         
   0  21   1          0.12         -1.61         5.43 o                         
   1  21   1          2.97         10.62         4.53 o                         
   2  21   1         42.48         41.23        10.34 o                         
   3  21   1         53.92         45.31         9.16 o                         
   4  21   1         31.12        -22.11        31.64 o                         
   5  21   1          2.40        108.64        37.25 o                         
  -5  22   1          0.62         37.42        27.96 o                         
  -4  22   1         10.09         18.23        35.59 o                         
  -3  22   1        110.91         81.89         7.22 o                         
  -2  22   1        171.89        192.51        14.57 o                         
  -1  22   1        109.48        102.17         7.75 o                         
   0  22   1         89.79         69.56         8.70 o                         
   1  22   1         96.54         66.09        23.02 o                         
   2  22   1        194.80        235.60        30.33 o                         
   3  22   1        107.08        120.81         7.61 o                         
   4  22   1          8.92         -5.72        35.97 o                         
   5  22   1         10.92          5.01        22.30 o                         
  -5  23   1         28.33         -5.35        29.80 o                         
  -4  23   1          8.69          7.91         7.16 o                         
  -3  23   1        206.90        190.50         8.75 o                         
  -2  23   1         38.91         39.47        12.63 o                         
  -1  23   1          4.69          6.80         7.08 o                         
   0  23   1        152.62        142.90         8.93 o                         
   1  23   1         37.17         34.88         6.26 o                         
   2  23   1        105.70        134.05        17.50 o                         
   3  23   1         11.66          5.76         8.71 o                         
   4  23   1          1.26          1.68         6.40 o                         
  -4  24   1        282.77        304.61        14.66 o                         
  -3  24   1        233.31        228.79        14.18 o                         
  -2  24   1          0.47        -13.74        13.74 o                         
  -1  24   1         24.44         33.47        28.18 o                         
   0  24   1         16.18          9.89         5.99 o                         
   1  24   1         56.95         57.16         7.58 o                         
   2  24   1        143.90        206.15        20.53 o                         
   3  24   1         38.32         44.40        10.18 o                         
   4  24   1         10.68         35.55         8.73 o                         
  -3  25   1        246.59        218.87        12.08 o                         
  -2  25   1         77.11        104.23        21.87 o                         
  -1  25   1          0.51         -7.57         7.57 o                         
   0  25   1          1.86         -3.37         6.88 o                         
   1  25   1         46.83         53.55        31.56 o                         
   2  25   1         25.56         39.71        21.36 o                         
   3  25   1        140.24        156.24        11.21 o                         
  -2  26   1         95.03         83.79        18.71 o                         
  -1  26   1         33.27         34.77        34.26 o                         
   0  26   1         83.74         79.89         9.53 o                         
   1  26   1          9.83         -6.75        29.15 o                         
  -9   0   2        102.28        242.62        40.78 o                         
  -8   0   2        389.19        361.27        20.08 o                         
  -7   0   2         15.45         24.97         6.09 o                         
  -6   0   2        306.29        456.69        18.22 o                         
  -5   0   2        235.76        206.94        10.15 o                         
  -4   0   2        329.97        334.74         8.53 o                         
  -3   0   2         98.49        101.81         4.25 o                         
  -1   0   2       1071.60       1031.73        15.23 o                         
   0   0   2       1037.36       1083.08        15.01 o                         
   1   0   2       3012.27       2841.04        38.70 o                         
   2   0   2        306.21        312.90         6.23 o                         
   3   0   2       1922.33       1752.69        52.73 o                         
   4   0   2       4875.00       5169.00        73.80 o                         
   5   0   2         92.81        105.94         9.40 o                         
   6   0   2        330.07        309.18        12.00 o                         
   7   0   2         42.63         43.79         7.52 o                         
   8   0   2         79.04         56.40        19.19 o                         
   9   0   2         92.06        104.60        33.65 o                         
  -9   1   2         28.78         43.43        27.05 o                         
  -8   1   2         51.77         79.22        10.59 o                         
  -7   1   2          0.16         -2.57         3.79 o                         
  -6   1   2        284.82        269.04         8.71 o                         
  -5   1   2          6.82          7.45        15.19 o                         
  -4   1   2       1175.30       1182.93        16.56 o                         
  -3   1   2       2900.60       2650.68        26.47 o                         
  -2   1   2         45.48         37.01         1.57 o                         
  -1   1   2       7368.96       6389.90        68.00 o                         
   0   1   2       3885.43       3678.39        37.32 o                         
   1   1   2        844.22        804.75         8.40 o                         
   2   1   2        727.40        671.97         8.32 o                         
   3   1   2        430.30        434.99         6.52 o                         
   4   1   2       1930.78       1979.25        23.11 o                         
   5   1   2        345.05        302.19        11.33 o                         
   6   1   2        752.35        709.27        14.24 o                         
   7   1   2        115.93        129.09         8.04 o                         
   8   1   2        258.28        209.68        17.33 o                         
   9   1   2        467.58        489.34        31.68 o                         
  -9   2   2         15.82         19.40        26.71 o                         
  -8   2   2        131.12        132.76        10.08 o                         
  -7   2   2         20.70         16.29         4.13 o                         
  -6   2   2        594.12        599.53        17.96 o                         
  -5   2   2        813.82        740.63        17.45 o                         
  -4   2   2        336.64        334.05         5.83 o                         
  -3   2   2         82.99         74.87         3.78 o                         
  -2   2   2       5636.21       5282.41        49.07 o                         
  -1   2   2          2.23          0.33         0.49 o                         
   0   2   2         18.29         16.65         1.08 o                         
   1   2   2        176.37        212.74         2.72 o                         
   2   2   2         51.27         49.27         1.84 o                         
   3   2   2         89.90         95.84         3.07 o                         
   4   2   2          0.21          1.99         1.83 o                         
   5   2   2         83.15         93.05        10.54 o                         
   6   2   2        219.57        248.51         8.07 o                         
   7   2   2        357.74        358.21        13.00 o                         
   8   2   2        104.62        120.02        20.98 o                         
   9   2   2        125.44        158.86        21.52 o                         
  -9   3   2          7.41         50.28        27.10 o                         
  -8   3   2         17.84         15.93        13.43 o                         
  -7   3   2        381.99        354.02        13.85 o                         
  -6   3   2        106.99        101.28         5.64 o                         
  -5   3   2        190.81        196.22        13.71 o                         
  -4   3   2          3.36          2.94         1.37 o                         
  -3   3   2         86.22         86.09         3.48 o                         
  -2   3   2       1432.07       1392.93        17.53 o                         
  -1   3   2        140.95        122.11         2.11 o                         
   0   3   2       8605.38       7378.94        82.29 o                         
   1   3   2       2084.31       1956.69        19.61 o                         
   2   3   2        290.81        303.20         4.62 o                         
   3   3   2        279.04        275.17         6.80 o                         
   4   3   2       1229.78       1332.31        15.30 o                         
   5   3   2        116.07        120.95         8.66 o                         
   6   3   2         12.44          3.38         5.98 o                         
   7   3   2          0.00         -2.71         5.96 o                         
   8   3   2        102.28        100.79        21.18 o                         
   9   3   2        279.60        302.34        23.36 o                         
  -9   4   2         15.71         40.00        16.71 o                         
  -8   4   2         72.45         62.39        14.70 o                         
  -7   4   2        165.89        166.40         9.54 o                         
  -6   4   2         97.82         87.68         4.50 o                         
  -5   4   2         24.12         18.54         9.72 o                         
  -4   4   2         11.62         12.60         2.32 o                         
  -3   4   2          7.18          2.76         2.78 o                         
  -2   4   2        526.83        520.24        21.71 o                         
  -1   4   2         58.22         64.73         1.86 o                         
   0   4   2          7.21          6.27         0.69 o                         
   1   4   2       2601.76       2508.93        23.73 o                         
   2   4   2        105.80         91.56         9.76 o                         
   3   4   2        832.09        913.38        15.54 o                         
   4   4   2        408.69        421.31         7.12 o                         
   5   4   2        206.37        224.26        15.02 o                         
   6   4   2         90.04         78.16         6.80 o                         
   7   4   2         12.98         15.85         6.35 o                         
   8   4   2         12.01         39.29        16.70 o                         
   9   4   2        243.86        303.07        37.77 o                         
  -9   5   2         92.14         82.19        28.37 o                         
  -8   5   2          5.39         -5.04        16.84 o                         
  -7   5   2         73.92         76.36         9.19 o                         
  -6   5   2        163.78        158.73        11.56 o                         
  -5   5   2         89.34         88.54        14.57 o                         
  -4   5   2        253.63        252.73         5.96 o                         
  -3   5   2       1443.56       1476.47        21.12 o                         
  -2   5   2        100.80         93.87         3.49 o                         
  -1   5   2       3804.07       3450.08        54.41 o                         
   0   5   2       1700.18       1589.01        20.74 o                         
   1   5   2       9048.49       8183.92        92.17 o                         
   2   5   2         36.66         33.39         8.07 o                         
   3   5   2       1013.86       1003.08        19.53 o                         
   4   5   2         64.67         68.21         3.29 o                         
   5   5   2        115.36        135.01         8.67 o                         
   6   5   2         50.13         56.48         7.57 o                         
   7   5   2         21.03         23.79         5.95 o                         
   8   5   2          2.13          8.93        20.19 o                         
   9   5   2         50.42         47.06        22.50 o                         
  -9   6   2          6.53        -40.37        40.37 o                         
  -8   6   2         69.56         72.93        14.12 o                         
  -7   6   2          7.18          4.69         6.15 o                         
  -6   6   2        956.82        948.97        23.98 o                         
  -5   6   2         66.33         68.17        13.27 o                         
  -4   6   2        140.98        137.38         5.59 o                         
  -3   6   2         22.00         20.24         3.22 o                         
  -2   6   2        593.76        563.48        16.10 o                         
  -1   6   2         22.80         25.87         1.54 o                         
   0   6   2       6532.84       6870.59        74.32 o                         
   1   6   2          0.00          0.59         0.75 o                         
   2   6   2        296.16        328.73        14.82 o                         
   3   6   2        757.15        796.32        11.23 o                         
   4   6   2        160.71        183.25         4.67 o                         
   5   6   2         81.89         84.70         7.28 o                         
   6   6   2        131.66        131.17        11.06 o                         
   7   6   2        250.92        258.98        10.87 o                         
   8   6   2        155.03        177.97        18.42 o                         
   9   6   2        227.25        206.76        22.61 o                         
  -9   7   2         26.74         19.08        21.48 o                         
  -8   7   2         66.20         82.45        16.69 o                         
  -7   7   2          5.46          3.55         6.26 o                         
  -6   7   2          8.19          5.64         9.75 o                         
  -5   7   2         40.59         30.88        12.17 o                         
  -4   7   2        830.89        839.55        14.71 o                         
  -3   7   2        198.86        203.34         5.60 o                         
  -2   7   2        976.89        972.49        34.00 o                         
  -1   7   2        173.16        180.81         3.49 o                         
   0   7   2        924.85        965.25        12.21 o                         
   1   7   2       1464.80       1533.90        16.10 o                         
   2   7   2          2.63          2.15         1.45 o                         
   3   7   2         46.81         42.84         3.02 o                         
   4   7   2        162.37        189.51         4.94 o                         
   5   7   2         90.73         88.25         8.66 o                         
   6   7   2        138.32        128.86        11.20 o                         
   7   7   2         59.26         59.10         7.59 o                         
   8   7   2         55.30         56.12        19.77 o                         
   9   7   2         38.44         29.87        23.65 o                         
  -9   8   2          7.18         -1.23        19.57 o                         
  -8   8   2        417.23        405.64        21.38 o                         
  -7   8   2        184.03        177.67        11.56 o                         
  -6   8   2        157.14        160.36        14.57 o                         
  -5   8   2        366.24        349.69        17.69 o                         
  -4   8   2       2080.58       2121.95        31.32 o                         
  -3   8   2        106.78         96.79         4.41 o                         
  -2   8   2         60.19         64.74         7.68 o                         
  -1   8   2        254.01        263.84         4.17 o                         
   0   8   2       1668.16       1712.49        22.14 o                         
   1   8   2        498.51        591.78         7.24 o                         
   2   8   2       1294.41       1529.57        21.08 o                         
   3   8   2        164.40        177.24         4.21 o                         
   4   8   2        475.65        520.56         8.30 o                         
   5   8   2        616.48        629.37        16.62 o                         
   6   8   2        444.50        458.30        16.29 o                         
   7   8   2        390.36        421.92        31.32 o                         
   8   8   2        195.31        213.10        21.50 o                         
   9   8   2        186.11        160.06        26.93 o                         
  -9   9   2         26.13         53.25        18.65 o                         
  -8   9   2         35.92        110.60        18.33 o                         
  -7   9   2        121.45        115.78         9.67 o                         
  -6   9   2        132.19         90.32        13.09 o                         
  -5   9   2         89.86         95.30        15.92 o                         
  -4   9   2        238.73        233.45         7.57 o                         
  -3   9   2         77.40         84.82         3.17 o                         
  -2   9   2       2424.99       2534.38        81.11 o                         
  -1   9   2         39.09         36.53         2.13 o                         
   0   9   2         69.36         75.98         2.07 o                         
   1   9   2         95.05        100.14         2.50 o                         
   2   9   2        718.39        716.37        16.57 o                         
   3   9   2        123.86        143.58         4.33 o                         
   4   9   2        245.44        248.03         5.61 o                         
   5   9   2         70.87         72.98         7.09 o                         
   6   9   2         15.57         11.75         8.69 o                         
   7   9   2         28.09         30.22        10.52 o                         
   8   9   2        150.97        145.18        21.16 o                         
  -9  10   2        125.97        135.27        20.02 o                         
  -8  10   2         60.03         43.93        14.55 o                         
  -7  10   2         32.95         42.15         8.43 o                         
  -6  10   2         11.59        -11.31        11.31 o                         
  -5  10   2         38.66         42.06        14.94 o                         
  -4  10   2         31.44         25.39         3.65 o                         
  -3  10   2        153.90        175.79         4.61 o                         
  -2  10   2        447.13        471.18        15.54 o                         
  -1  10   2         42.49         43.05         2.19 o                         
   0  10   2        182.18        173.82         3.63 o                         
   1  10   2         78.21         79.69         2.49 o                         
   2  10   2        529.05        542.03        13.64 o                         
   3  10   2        395.14        387.67         7.92 o                         
   4  10   2        630.61        626.40        10.36 o                         
   5  10   2         14.27         16.25         8.12 o                         
   6  10   2          8.78         15.56         7.53 o                         
   7  10   2        155.13        168.59        16.29 o                         
   8  10   2         56.52         50.72        20.17 o                         
  -9  11   2        100.05        137.82        26.66 o                         
  -8  11   2        153.16        172.02        16.52 o                         
  -7  11   2        170.11        176.83        12.56 o                         
  -6  11   2         66.90         67.99        16.60 o                         
  -5  11   2         20.42         38.30        12.22 o                         
  -4  11   2          0.96          1.50         3.40 o                         
  -3  11   2        267.39        265.67         8.82 o                         
  -2  11   2         43.66         37.93         7.43 o                         
  -1  11   2         21.08         36.53         2.10 o                         
   0  11   2        573.91        686.20         8.93 o                         
   1  11   2        205.51        199.61         4.22 o                         
   2  11   2         36.06         41.77         9.61 o                         
   3  11   2        206.97        211.26         5.50 o                         
   4  11   2        212.87        213.63         5.99 o                         
   5  11   2        571.52        589.03        18.92 o                         
   6  11   2        321.56        298.07        10.14 o                         
   7  11   2        131.77        140.78        14.82 o                         
   8  11   2         85.17         79.11        25.02 o                         
  -8  12   2         60.81        110.98        17.80 o                         
  -7  12   2          8.52         30.56         7.60 o                         
  -5  12   2        807.59        816.48        26.65 o                         
  -4  12   2         49.48         50.81         5.11 o                         
  -3  12   2       2172.72       2110.63        26.29 o                         
  -2  12   2         82.59         92.16         6.25 o                         
  -1  12   2        249.73        266.76         4.94 o                         
   0  12   2        183.17        165.00         3.50 o                         
   1  12   2       1572.77       1634.94        18.00 o                         
   2  12   2        160.75        199.12        10.27 o                         
   3  12   2         49.80         49.24         3.52 o                         
   4  12   2         21.74         23.93         3.11 o                         
   5  12   2        913.00        935.56        38.02 o                         
   6  12   2        240.50        243.90        11.79 o                         
   7  12   2        628.34        614.75        25.33 o                         
   8  12   2        160.38        143.78        26.35 o                         
  -8  13   2        131.15        175.32        19.78 o                         
  -7  13   2         25.38         32.26         8.19 o                         
  -6  13   2        201.19        223.77        13.96 o                         
  -5  13   2         41.88         35.57        13.53 o                         
  -4  13   2        117.98        111.51         8.03 o                         
  -3  13   2        101.91        103.59         4.95 o                         
  -2  13   2         73.56         75.14         6.90 o                         
  -1  13   2         87.27         99.11         3.40 o                         
   0  13   2         84.81         95.82         2.99 o                         
   1  13   2         29.07         31.14         2.10 o                         
   2  13   2        315.00        316.31        11.37 o                         
   3  13   2        163.41        169.91         5.26 o                         
   4  13   2        308.50        319.03         8.08 o                         
   5  13   2         98.12         88.31         9.34 o                         
   6  13   2         56.96         57.30         9.39 o                         
   7  13   2        216.89        248.53        18.38 o                         
   8  13   2         12.42         50.57        21.79 o                         
  -8  14   2        167.56        139.65        22.26 o                         
  -7  14   2         39.38         52.09         8.52 o                         
  -6  14   2        166.56        185.61        13.79 o                         
  -5  14   2         62.17         44.29        14.42 o                         
  -4  14   2         19.08         27.05         5.51 o                         
  -3  14   2         80.09         87.09         5.16 o                         
  -2  14   2         33.25         27.97         7.66 o                         
  -1  14   2        358.77        358.95         6.02 o                         
   0  14   2         59.49         78.31         3.76 o                         
   1  14   2        202.96        183.03         4.36 o                         
   2  14   2        888.68        913.32        18.61 o                         
   3  14   2         93.63         89.13         4.48 o                         
   4  14   2        384.77        384.99         8.28 o                         
   5  14   2        644.10        631.10        17.31 o                         
   6  14   2         64.22         54.98        12.48 o                         
   7  14   2         54.37         89.50        13.40 o                         
   8  14   2        138.28        166.14        24.61 o                         
  -8  15   2         92.62        141.53        21.01 o                         
  -7  15   2          0.00          2.87         8.54 o                         
  -6  15   2        441.38        401.02        17.43 o                         
  -5  15   2         20.54         33.41        14.57 o                         
  -4  15   2         42.44         39.18         3.27 o                         
  -3  15   2         37.35         32.88         3.96 o                         
  -2  15   2         93.40        101.49         9.50 o                         
  -1  15   2        145.64        137.99         4.04 o                         
   0  15   2        111.21        122.46         3.75 o                         
   1  15   2         29.86         24.21         2.32 o                         
   2  15   2       2170.19       2186.18        39.05 o                         
   3  15   2       1157.50       1263.34        23.71 o                         
   4  15   2         25.30         30.11         3.16 o                         
   5  15   2         83.08         93.55        10.07 o                         
   6  15   2        253.73        236.98        28.50 o                         
   7  15   2         47.81         67.46        12.12 o                         
  -7  16   2        248.62        253.84        17.11 o                         
  -6  16   2         63.51         75.98        14.07 o                         
  -5  16   2         65.27         55.44        20.70 o                         
  -4  16   2          0.03          1.31         2.94 o                         
  -3  16   2        283.70        237.29        10.51 o                         
  -2  16   2       1152.75       1159.51        28.68 o                         
  -1  16   2        254.98        251.65         5.69 o                         
   0  16   2         19.27         21.15         2.86 o                         
   1  16   2          0.04          2.34         2.25 o                         
   2  16   2        245.81        260.45         8.93 o                         
   3  16   2       1603.52       1609.04        29.77 o                         
   4  16   2       1124.61       1156.44        39.14 o                         
   5  16   2        411.82        410.00        14.77 o                         
   6  16   2         25.37         30.49        15.02 o                         
   7  16   2         29.23         45.73        11.08 o                         
  -7  17   2         34.67         33.20        10.48 o                         
  -6  17   2         69.30         91.38        14.95 o                         
  -5  17   2         62.64         76.88        16.51 o                         
  -4  17   2        268.56        275.24        11.42 o                         
  -3  17   2        421.97        408.35        11.31 o                         
  -2  17   2        414.32        416.92        15.72 o                         
  -1  17   2         24.87         24.69         3.12 o                         
   0  17   2          2.37          0.42         2.48 o                         
   1  17   2         38.20         40.62         3.51 o                         
   2  17   2         12.68         12.07         7.36 o                         
   3  17   2         29.29         35.13         5.56 o                         
   4  17   2         94.59        109.60        17.75 o                         
   5  17   2         89.36         86.12        11.37 o                         
   6  17   2         53.71         63.88        15.57 o                         
   7  17   2         20.15          6.57        11.18 o                         
  -7  18   2         93.47         95.04        12.14 o                         
  -6  18   2         62.34         59.61        15.53 o                         
  -5  18   2         50.86         73.70        17.13 o                         
  -4  18   2         72.68         74.01         5.42 o                         
  -3  18   2        728.53        660.18        14.02 o                         
  -2  18   2        126.84        115.49        11.03 o                         
  -1  18   2        166.26        157.14         5.26 o                         
   0  18   2        108.64         92.22         4.89 o                         
   1  18   2          4.49          6.91         2.96 o                         
   2  18   2         24.78         29.07         8.55 o                         
   3  18   2        748.75        748.69        14.82 o                         
   4  18   2        113.63        106.00        20.97 o                         
   5  18   2         69.99         77.70        11.49 o                         
   6  18   2         80.68         47.04        18.96 o                         
  -6  19   2        395.43        439.32        20.71 o                         
  -5  19   2         50.73         53.06        12.85 o                         
  -4  19   2        349.12        329.35         8.95 o                         
  -3  19   2        329.36        293.12         9.39 o                         
  -2  19   2         63.07         41.31        14.13 o                         
  -1  19   2        205.76        174.40         5.79 o                         
   0  19   2        531.35        488.08        10.48 o                         
   1  19   2          1.45          3.11         3.29 o                         
   2  19   2         59.21         48.60        15.99 o                         
   3  19   2         69.52         78.01         6.58 o                         
   4  19   2          9.76         12.35         4.48 o                         
   5  19   2         11.62         -4.91        16.22 o                         
   6  19   2         57.66         60.93        19.72 o                         
  -6  20   2         13.81         31.38        13.31 o                         
  -5  20   2        119.05        132.51        14.02 o                         
  -4  20   2         14.12         11.03         4.23 o                         
  -3  20   2         98.16        122.82         9.82 o                         
  -2  20   2        115.80        138.41        13.38 o                         
  -1  20   2        322.73        307.58        11.92 o                         
   0  20   2          8.50          6.24         4.84 o                         
   1  20   2         54.90         53.55         5.74 o                         
   2  20   2         99.53         99.05        10.13 o                         
   3  20   2        101.24         84.83         7.12 o                         
   4  20   2         19.70          6.91        30.01 o                         
   5  20   2         13.33          0.77        23.76 o                         
   6  20   2         92.85         97.28        21.78 o                         
  -6  21   2          6.98         17.56        15.63 o                         
  -5  21   2         23.63         27.11        13.28 o                         
  -4  21   2         11.64         18.43         5.26 o                         
  -3  21   2         15.38         15.81         8.45 o                         
  -2  21   2        165.03        152.01        13.19 o                         
  -1  21   2         78.69         78.04         6.16 o                         
   0  21   2         20.51         25.34         6.13 o                         
   1  21   2        364.87        379.23        12.08 o                         
   2  21   2         14.16         20.35        12.91 o                         
   3  21   2         13.61         27.35         6.67 o                         
   4  21   2          1.39         17.06        20.01 o                         
   5  21   2         79.75         64.84        24.69 o                         
  -5  22   2         11.67         59.03        19.85 o                         
  -4  22   2         36.68         39.79         6.12 o                         
  -3  22   2        305.48        257.09        10.13 o                         
  -2  22   2         79.83         90.84        14.08 o                         
  -1  22   2          2.55          1.84         4.43 o                         
   0  22   2         11.24         12.81         7.96 o                         
   1  22   2        208.48        180.07        27.32 o                         
   2  22   2         23.34         40.97        13.39 o                         
   3  22   2         76.89         88.66         8.42 o                         
   4  22   2         32.72         21.10        35.30 o                         
   5  22   2        292.32        238.57        23.34 o                         
  -4  23   2         51.98         64.94         7.08 o                         
  -3  23   2         37.23         39.90         8.56 o                         
  -2  23   2        125.08        148.61        18.48 o                         
  -1  23   2         11.75          8.40         5.49 o                         
   0  23   2         72.98         72.82         7.51 o                         
   1  23   2          3.17        -13.89        24.99 o                         
   2  23   2         71.00         92.02        26.13 o                         
   3  23   2          2.45         10.76         9.80 o                         
   4  23   2        281.63        268.21        45.58 o                         
  -4  24   2         54.68          3.14        43.56 o                         
  -3  24   2         78.24         81.47         9.69 o                         
  -2  24   2         46.33         74.74        14.34 o                         
  -1  24   2          6.90          2.52         6.66 o                         
   0  24   2          1.39          2.17         7.40 o                         
   1  24   2         68.74        111.17        30.51 o                         
   2  24   2         23.09          7.09        30.13 o                         
   3  24   2        114.42        126.91        12.44 o                         
  -3  25   2         59.35         54.31        10.80 o                         
  -2  25   2         97.55         62.70        18.58 o                         
  -1  25   2         19.39         31.54        31.88 o                         
   0  25   2         27.10         32.93         7.89 o                         
   1  25   2         18.06         37.84         9.07 o                         
   2  25   2        154.70        130.34        32.41 o                         
  -1  26   2        163.91        195.51        39.38 o                         
   0  26   2          9.91         21.18         8.34 o                         
   1  26   2         96.59        137.27        35.23 o                         
   9   0   0         19.99          7.07        38.00 o                         
   8   0   0         81.10         87.63        12.02 o                         
   3   0   2        466.43        431.02        13.81 o                         
  -3   0   4        233.90        274.14         6.47 o                         
  -8   0   6         49.33         42.06        19.26 o                         
  -9   1   3         49.91         57.46        27.19 o                         
  -8   1   3         43.87         23.26        10.21 o                         
  -7   1   3          4.68          3.60         3.97 o                         
  -6   1   3         63.14         60.30         7.95 o                         
  -5   1   3       1213.68       1175.93        26.59 o                         
  -4   1   3       7302.46       7242.54        77.98 o                         
  -3   1   3        820.55        803.36        10.63 o                         
  -2   1   3        422.98        372.60         5.60 o                         
  -1   1   3        415.34        390.70         4.76 o                         
   0   1   3       1674.72       1818.34        17.92 o                         
   1   1   3        488.30        488.53         7.56 o                         
   2   1   3        606.00        646.46        22.81 o                         
   3   1   3        108.36        112.39         3.35 o                         
   4   1   3        120.77        133.75         4.04 o                         
   5   1   3        214.75        232.32        10.64 o                         
   6   1   3        960.70        911.90        15.40 o                         
   7   1   3        601.64        579.72        17.99 o                         
   8   1   3        179.40        146.47        16.99 o                         
   9   1   3         45.92          7.36        26.32 o                         
  -9   2   3         48.19         99.11        27.53 o                         
  -8   2   3         44.71         48.88         9.19 o                         
  -7   2   3         36.30         34.22         4.56 o                         
  -6   2   3        390.49        403.42        13.22 o                         
  -5   2   3        109.41        115.31        16.25 o                         
  -4   2   3       9684.45       9450.06       100.85 o                         
  -3   2   3        128.32        152.70         4.25 o                         
  -2   2   3       2640.27       2617.84        28.79 o                         
  -1   2   3          0.02          0.79         0.66 o                         
   0   2   3        776.74        760.21         9.06 o                         
   1   2   3       1143.88       1111.97        12.45 o                         
   2   2   3        614.58        675.13         7.55 o                         
   3   2   3          4.38          1.47         2.42 o                         
   4   2   3        423.68        503.91         7.56 o                         
   5   2   3        137.13        149.30        11.39 o                         
   6   2   3        489.05        459.15        12.95 o                         
   7   2   3         34.32         41.74         6.19 o                         
   8   2   3         38.28         25.00        15.75 o                         
   9   2   3         99.52        130.58        22.18 o                         
  -9   3   3        115.11        116.20        28.17 o                         
  -8   3   3         24.10         48.21        14.30 o                         
  -7   3   3         70.95         64.90         5.53 o                         
  -6   3   3        293.37        319.19         7.36 o                         
  -5   3   3        948.06        941.51        16.34 o                         
  -4   3   3        394.28        407.37         6.42 o                         
  -3   3   3        594.35        562.71         8.05 o                         
  -2   3   3        315.38        325.24         9.49 o                         
  -1   3   3          6.17          9.45         0.94 o                         
   0   3   3        156.32        164.97         2.52 o                         
   1   3   3         89.51        105.04         1.84 o                         
   2   3   3       1220.84       1238.80        37.84 o                         
   3   3   3        122.03        135.40         4.44 o                         
   4   3   3         75.14         84.78         3.55 o                         
   5   3   3        384.69        397.98        11.39 o                         
   6   3   3        199.21        191.31        10.00 o                         
   7   3   3          6.69          5.47         7.34 o                         
   8   3   3        175.54        128.07        17.06 o                         
   9   3   3         43.87         59.34        20.76 o                         
  -9   4   3        178.43        224.83        29.77 o                         
  -8   4   3        174.27        182.10        16.28 o                         
  -7   4   3        249.84        230.28        13.72 o                         
  -6   4   3        151.59        143.70         8.69 o                         
  -5   4   3         59.83         61.02        11.43 o                         
  -4   4   3        159.19        170.18         5.37 o                         
  -3   4   3       2268.98       2297.63        28.84 o                         
  -2   4   3        407.76        418.08        11.02 o                         
  -1   4   3        384.67        360.31         4.52 o                         
   0   4   3        224.09        211.68         4.18 o                         
   1   4   3         81.03        102.05         2.68 o                         
   2   4   3        405.31        417.63        12.11 o                         
   3   4   3        416.28        426.67         8.03 o                         
   4   4   3        397.30        435.65         7.48 o                         
   5   4   3        392.62        409.15        11.54 o                         
   6   4   3        154.35        140.53         9.28 o                         
   7   4   3        146.83        154.55        10.40 o                         
   8   4   3        145.02        162.36        18.65 o                         
   9   4   3         36.17         45.31        20.86 o                         
  -9   5   3          5.59         74.28        41.57 o                         
  -8   5   3         34.49         49.40        14.90 o                         
  -7   5   3        125.99        112.14         9.71 o                         
  -6   5   3        146.70        150.66         9.00 o                         
  -5   5   3        143.11        124.18        12.33 o                         
  -4   5   3         61.60         47.50         3.46 o                         
  -3   5   3        337.87        344.68         7.21 o                         
  -2   5   3        105.55        112.33         7.68 o                         
  -1   5   3        145.93        147.19         2.73 o                         
   0   5   3       1669.54       1649.07        20.06 o                         
   1   5   3       2867.44       2890.86        33.39 o                         
   2   5   3        690.62        789.75        27.93 o                         
   3   5   3        597.19        571.23         8.90 o                         
   4   5   3         47.22         53.68         3.13 o                         
   5   5   3        493.86        508.43        12.74 o                         
   6   5   3          5.12         13.22         8.22 o                         
   7   5   3          3.63          3.69         6.06 o                         
   8   5   3        322.15        354.67        21.48 o                         
   9   5   3          2.01        -13.88        28.03 o                         
  -9   6   3         36.69         28.10        29.91 o                         
  -8   6   3         96.07        100.11        14.79 o                         
  -7   6   3         85.33        104.43         8.31 o                         
  -6   6   3         96.74        228.92        10.02 o                         
  -5   6   3         19.04         15.19         9.98 o                         
  -4   6   3          7.05          4.72         2.51 o                         
  -3   6   3       1197.18       1200.90        17.95 o                         
  -2   6   3        233.52        246.65        10.35 o                         
  -1   6   3        156.87        152.12         2.92 o                         
   0   6   3        214.44        222.81         3.48 o                         
   1   6   3        481.23        463.93         7.02 o                         
   2   6   3       2861.12       3187.42        98.13 o                         
   3   6   3         16.45         16.41         2.87 o                         
   4   6   3        685.34        702.12        10.29 o                         
   5   6   3          1.00          3.92         7.37 o                         
   6   6   3         54.56         52.25         8.42 o                         
   7   6   3          6.43          9.12         6.45 o                         
   8   6   3        599.84        657.03        25.71 o                         
   9   6   3        130.06        130.22        22.73 o                         
  -9   7   3         49.97         86.76        23.14 o                         
  -8   7   3         44.07         27.30        16.70 o                         
  -7   7   3        133.73        123.80        11.00 o                         
  -6   7   3        614.82        580.47        15.21 o                         
  -5   7   3        155.43        159.19        13.95 o                         
  -4   7   3          0.05          2.13         2.44 o                         
  -3   7   3         23.87         27.16         3.92 o                         
  -2   7   3       1148.74       1136.15        28.07 o                         
  -1   7   3         73.04         82.94         2.36 o                         
   0   7   3        588.41        510.21         7.10 o                         
   1   7   3        426.10        467.66         6.37 o                         
   2   7   3       2758.28       3097.76        96.13 o                         
   3   7   3       1144.29       1152.69        15.42 o                         
   4   7   3         48.13         52.06         3.30 o                         
   5   7   3        262.23        283.13        12.15 o                         
   6   7   3         22.41         28.97         8.02 o                         
   7   7   3         23.89         20.49         8.29 o                         
   8   7   3        163.08        199.97        21.32 o                         
  -9   8   3         32.87         70.60        20.17 o                         
  -8   8   3        279.59        300.55        19.64 o                         
  -7   8   3         20.12         -4.69        38.79 o                         
  -6   8   3         22.12         20.73         8.29 o                         
  -5   8   3          0.00          8.17         5.78 o                         
  -4   8   3        489.85        466.69        10.29 o                         
  -3   8   3        513.67        521.62         9.88 o                         
  -2   8   3        691.91        757.36        29.21 o                         
  -1   8   3        125.10        117.87         2.61 o                         
   0   8   3        308.14        299.39         4.05 o                         
   1   8   3        347.45        356.27         4.83 o                         
   2   8   3        782.93        830.99        17.26 o                         
   3   8   3        312.19        309.78         6.12 o                         
   4   8   3         66.19         71.17         3.68 o                         
   5   8   3         11.51         11.39         6.74 o                         
   6   8   3        310.02        303.01        10.57 o                         
   7   8   3        212.20        238.69        27.47 o                         
   8   8   3         55.94         49.27        19.92 o                         
  -9   9   3         15.63         60.17        23.73 o                         
  -8   9   3         60.81         91.91        16.90 o                         
  -7   9   3         18.68         27.21         6.95 o                         
  -6   9   3        318.60        325.73        14.19 o                         
  -5   9   3         40.31         43.39        15.31 o                         
  -4   9   3        684.56        667.38        14.99 o                         
  -3   9   3         63.54         76.10         2.65 o                         
  -2   9   3       2940.11       3201.77        70.93 o                         
  -1   9   3         10.58          8.36         1.34 o                         
   0   9   3        225.60        202.52         3.75 o                         
   1   9   3       2182.51       2264.94        23.52 o                         
   2   9   3         17.15         23.01         7.01 o                         
   3   9   3         38.54         68.46         3.74 o                         
   4   9   3        597.49        615.80        10.29 o                         
   5   9   3        267.35        242.44         9.52 o                         
   6   9   3          0.52         -5.94         7.83 o                         
   7   9   3         18.33          5.48        11.35 o                         
   8   9   3        110.95        130.25        21.99 o                         
  -9  10   3         17.42         15.78        21.11 o                         
  -8  10   3         44.07         79.20        15.03 o                         
  -7  10   3         96.26        104.70        10.66 o                         
  -6  10   3        466.71        393.43        18.13 o                         
  -5  10   3         28.25         34.93        15.99 o                         
  -4  10   3        187.09        212.84         7.43 o                         
  -3  10   3       1388.67       1247.82        19.29 o                         
  -2  10   3       1456.23       1583.72        38.12 o                         
  -1  10   3       1132.02       1156.49        14.24 o                         
   0  10   3       2194.17       2609.81        31.27 o                         
   1  10   3        300.77        354.43         5.18 o                         
   2  10   3        114.24        120.28         6.09 o                         
   3  10   3         30.29         35.73         3.47 o                         
   4  10   3       1814.17       1831.80        23.88 o                         
   5  10   3        215.29        214.03        11.17 o                         
   6  10   3        229.43        224.20        13.11 o                         
   7  10   3       1128.90       1071.06        34.26 o                         
   8  10   3        123.14        165.03        23.18 o                         
  -8  11   3         79.97         45.27        15.53 o                         
  -7  11   3          1.88          9.57         7.06 o                         
  -5  11   3         86.82         82.70        17.97 o                         
  -4  11   3          0.00         -2.18         3.38 o                         
  -3  11   3        195.60        186.35         4.73 o                         
  -2  11   3        101.67        101.10         7.42 o                         
  -1  11   3        121.65        122.86         3.24 o                         
   0  11   3         69.93         57.22         2.44 o                         
   1  11   3       1966.29       2077.50        25.30 o                         
   2  11   3         31.82         31.06         5.98 o                         
   3  11   3         13.67         14.61         3.92 o                         
   4  11   3         37.65         31.45         3.28 o                         
   5  11   3         32.87         33.03         8.79 o                         
   6  11   3         49.17         54.89         9.22 o                         
   7  11   3         68.80         78.31        11.83 o                         
   8  11   3        184.54        285.45        47.21 o                         
  -8  12   3          0.49         19.80        16.26 o                         
  -7  12   3         67.82         88.06         9.60 o                         
  -6  12   3         75.09         98.40        22.48 o                         
  -5  12   3        203.67        214.19        21.49 o                         
  -4  12   3         15.55         20.07         4.16 o                         
  -3  12   3         72.14         77.46         3.48 o                         
  -2  12   3         87.37         85.98        12.74 o                         
  -1  12   3         45.45         42.44         2.55 o                         
   0  12   3        344.22        430.21         7.94 o                         
   1  12   3        359.95        360.88        18.52 o                         
   2  12   3         16.38         21.23         6.32 o                         
   3  12   3         52.47         56.52         4.54 o                         
   4  12   3       1336.48       1383.15        19.23 o                         
   5  12   3         25.88         19.56        10.07 o                         
   6  12   3         47.15         68.90         9.71 o                         
   7  12   3        360.81        384.13        21.21 o                         
   8  12   3         27.78         36.36        22.52 o                         
  -8  13   3        100.22        137.82        17.99 o                         
  -7  13   3        109.00        101.64         9.58 o                         
  -6  13   3          6.46          4.29        10.48 o                         
  -5  13   3        274.38        232.69        24.12 o                         
  -4  13   3         56.16         62.77         6.61 o                         
  -3  13   3        165.17        162.47         4.93 o                         
  -2  13   3        119.16        135.33         8.93 o                         
  -1  13   3         67.83         54.99         2.96 o                         
   0  13   3        883.69        965.29        13.39 o                         
   1  13   3        348.13        383.50         6.03 o                         
   2  13   3        180.56        185.04         9.85 o                         
   3  13   3       1970.02       2100.53        32.41 o                         
   4  13   3         68.39         72.04         4.57 o                         
   5  13   3         25.97         30.27        10.17 o                         
   6  13   3          0.10         12.19        12.48 o                         
   7  13   3         48.56         45.60        11.69 o                         
   8  13   3         51.34         25.16        24.61 o                         
  -8  14   3        275.70        296.90        20.41 o                         
  -7  14   3        150.36        167.28        11.93 o                         
  -6  14   3         27.93         34.19        11.80 o                         
  -5  14   3        140.95        142.89        26.22 o                         
  -4  14   3         32.21         32.05         4.15 o                         
  -3  14   3        136.65        140.01         6.87 o                         
  -2  14   3        352.53        351.67        11.60 o                         
  -1  14   3        166.67        165.79         5.22 o                         
   0  14   3        610.58        607.87         8.02 o                         
   1  14   3        303.68        316.34         5.79 o                         
   2  14   3        744.32        735.33        17.48 o                         
   3  14   3       1663.11       1843.19        29.08 o                         
   4  14   3         38.26         34.07         2.95 o                         
   5  14   3         16.84         32.03        10.69 o                         
   6  14   3        132.17        122.15        11.57 o                         
   7  14   3         24.53         11.56        11.02 o                         
  -8  15   3         99.01        177.01        27.32 o                         
  -7  15   3         37.13         47.29         9.01 o                         
  -6  15   3        518.57        539.52        19.62 o                         
  -5  15   3        177.32        148.89        21.93 o                         
  -4  15   3         50.81         44.64         4.77 o                         
  -3  15   3        318.30        304.12         8.10 o                         
  -2  15   3        528.57        500.83        15.37 o                         
  -1  15   3         25.35         28.63         2.64 o                         
   0  15   3        262.39        269.27         5.79 o                         
   1  15   3         21.44         19.24         2.58 o                         
   2  15   3         98.94        111.04        10.72 o                         
   3  15   3        467.89        466.85         9.58 o                         
   4  15   3        424.57        426.12         8.90 o                         
   5  15   3         50.61         48.63        11.57 o                         
   6  15   3         63.52         77.77        14.20 o                         
   7  15   3         29.85         14.98        11.35 o                         
  -7  16   3          0.00         12.89         8.72 o                         
  -6  16   3         89.99        109.45        14.69 o                         
  -5  16   3        207.88        211.59        23.74 o                         
  -4  16   3        117.10        121.77         6.02 o                         
  -3  16   3        422.84        381.17        10.84 o                         
  -2  16   3        253.72        283.15        13.22 o                         
  -1  16   3         31.64         30.87         2.91 o                         
   0  16   3          4.52          7.85         2.73 o                         
   1  16   3         95.18         93.53         4.37 o                         
   2  16   3       1036.42       1059.77        27.89 o                         
   3  16   3        294.28        276.91        10.23 o                         
   4  16   3        441.60        414.46         8.58 o                         
   5  16   3         51.79         84.07        15.59 o                         
   6  16   3         45.94         64.84        25.12 o                         
   7  16   3         37.06         36.60        12.07 o                         
  -7  17   3         10.84         28.87         9.51 o                         
  -6  17   3         48.29         87.85        15.41 o                         
  -5  17   3         64.84         84.11        18.55 o                         
  -4  17   3         17.43         17.61         3.54 o                         
  -3  17   3         14.48          8.94         5.76 o                         
  -2  17   3         50.80         41.81        10.06 o                         
  -1  17   3         51.63         53.39         3.33 o                         
   0  17   3        327.31        265.38         7.11 o                         
   1  17   3          5.91          2.56         2.64 o                         
   2  17   3        169.05        179.59        14.58 o                         
   3  17   3        173.58        151.38         6.95 o                         
   4  17   3         66.87         58.58         4.43 o                         
   5  17   3          8.27         -2.01        30.31 o                         
   6  17   3         87.31        117.08        19.10 o                         
   7  17   3          7.65         24.38        11.69 o                         
  -7  18   3        135.02        124.53        13.82 o                         
  -6  18   3          1.96         29.79        15.47 o                         
  -5  18   3        629.27        664.65        27.74 o                         
  -4  18   3        419.67        402.31        11.99 o                         
  -3  18   3        648.33        587.07        15.43 o                         
  -2  18   3        102.02         98.44        11.92 o                         
  -1  18   3        469.68        426.87        10.16 o                         
   0  18   3         89.47         90.19         5.33 o                         
   1  18   3       1138.17       1088.37        19.64 o                         
   2  18   3         26.13         63.76        14.57 o                         
   3  18   3        130.73        117.65         6.25 o                         
   4  18   3          3.00         10.87        20.99 o                         
   5  18   3         39.00         57.18        11.10 o                         
   6  18   3          6.95         51.16        30.71 o                         
  -6  19   3          4.82         54.36        22.04 o                         
  -5  19   3        215.70        227.78        14.51 o                         
  -4  19   3          8.64         17.62         3.73 o                         
  -3  19   3        154.84        139.77         7.73 o                         
  -2  19   3        107.49        117.12         9.98 o                         
  -1  19   3         21.73         28.90         3.81 o                         
   0  19   3         31.45         26.81         4.62 o                         
   1  19   3         45.71         55.25         5.15 o                         
   2  19   3        365.63        383.95        15.01 o                         
   3  19   3        139.50        124.26         7.33 o                         
   4  19   3         25.28         10.95        22.98 o                         
   5  19   3         48.91         77.33        35.76 o                         
   6  19   3         30.97         38.18        26.83 o                         
  -6  20   3         14.03         21.72        14.22 o                         
  -5  20   3         27.09         -3.34        14.11 o                         
  -4  20   3         80.12         84.04         7.00 o                         
  -3  20   3        135.57        118.44         7.28 o                         
  -2  20   3        319.57        314.41        23.22 o                         
  -1  20   3          5.27          6.15         3.08 o                         
   0  20   3         17.01         11.88         4.75 o                         
   1  20   3         18.66          9.69        32.03 o                         
   2  20   3        113.84        138.80        12.20 o                         
   3  20   3         11.51         20.72         8.74 o                         
   4  20   3         36.99         23.14         5.10 o                         
   5  20   3         11.65         18.10        38.24 o                         
  -5  21   3          2.23         -0.33        14.88 o                         
  -4  21   3          0.27         -3.68         5.15 o                         
  -3  21   3         35.12         38.49         7.16 o                         
  -2  21   3          4.13         -3.93        13.05 o                         
  -1  21   3          3.88         -3.69         4.00 o                         
   0  21   3         19.73         14.36         6.17 o                         
   1  21   3         20.33         32.86         5.98 o                         
   2  21   3         71.23         54.53        14.69 o                         
   3  21   3          5.03         -0.10         7.29 o                         
   4  21   3         42.74         54.60        28.30 o                         
   5  21   3        165.19        174.02        24.32 o                         
  -5  22   3         33.85         85.27        28.95 o                         
  -4  22   3         62.38         77.78         7.34 o                         
  -3  22   3        291.21        273.97        11.77 o                         
  -2  22   3         19.78         19.54        21.37 o                         
  -1  22   3          0.52         10.91         4.63 o                         
   0  22   3        346.12        338.85        12.44 o                         
   1  22   3         16.15         26.00         5.67 o                         
   2  22   3          7.21         45.77        27.23 o                         
   3  22   3         45.44         43.72        13.61 o                         
   4  22   3        134.66        113.43        22.81 o                         
  -4  23   3        137.97        123.76        10.35 o                         
  -3  23   3          5.15          6.22         9.23 o                         
  -2  23   3        291.21        296.23        18.94 o                         
  -1  23   3          0.99         -2.49         4.93 o                         
   0  23   3         55.21         64.90         7.42 o                         
   1  23   3         13.27          9.58         5.85 o                         
   2  23   3         39.56         42.97        19.25 o                         
   3  23   3         10.64         57.86        15.40 o                         
   4  23   3         16.25         37.92        39.45 o                         
  -4  24   3         36.33         33.52        13.14 o                         
  -3  24   3        319.64        295.25        14.83 o                         
  -2  24   3         31.08          6.12        14.40 o                         
  -1  24   3         52.01         66.46         7.90 o                         
   0  24   3        195.51        247.10        12.98 o                         
   1  24   3        283.24        271.83        35.83 o                         
   2  24   3          6.72         18.89        22.25 o                         
   3  24   3         72.02         60.74        17.23 o                         
  -2  25   3        184.67        136.03        22.67 o                         
  -1  25   3         13.40         58.88        27.05 o                         
   0  25   3         86.93         76.82        10.07 o                         
   1  25   3         53.47         46.56        12.79 o                         
   2  25   3         27.37         79.19        37.81 o                         
  -9   0   4         48.19         38.06        39.70 o                         
  -8   0   4          1.36          0.88        12.52 o                         
  -7   0   4         29.84         27.03         7.84 o                         
  -6   0   4       1217.67       1110.59        28.11 o                         
  -5   0   4         74.28         74.80        19.84 o                         
  -4   0   4      17366.79      16557.30       232.57 o                         
  -3   0   4        963.97       1053.01        25.62 o                         
  -2   0   4       1371.22       1373.46        28.23 o                         
  -1   0   4       1088.69       1028.79        23.21 o                         
   0   0   4         23.71         18.35         1.50 o                         
   1   0   4       7023.55       6801.80        93.25 o                         
   2   0   4       4349.60       4607.11       128.88 o                         
   3   0   4          6.18          3.67         3.33 o                         
   4   0   4        112.43        130.14         6.00 o                         
   5   0   4         20.84         19.25        13.08 o                         
   6   0   4       1360.27       1285.15        35.05 o                         
   7   0   4          3.59          3.85         8.99 o                         
   8   0   4        686.85        693.20        30.95 o                         
   9   0   4        253.76        338.11        51.26 o                         
  -9   1   4         94.42        123.24        28.50 o                         
  -8   1   4         30.76          5.51         8.70 o                         
  -7   1   4         19.98          9.28         4.69 o                         
  -6   1   4       3047.80       2881.98        44.35 o                         
  -5   1   4       1340.53       1263.68        28.43 o                         
  -4   1   4        134.09        144.13         4.14 o                         
  -3   1   4        430.62        418.41         6.68 o                         
  -2   1   4        372.69        379.96         5.27 o                         
  -1   1   4         42.00         41.62         1.61 o                         
   0   1   4        648.65        708.44         7.61 o                         
   1   1   4         12.65         13.72         0.90 o                         
   2   1   4         44.64         51.58         8.85 o                         
   3   1   4         39.62         45.05         2.90 o                         
   4   1   4          2.73          2.89         2.00 o                         
   5   1   4         28.69         31.77         8.69 o                         
   6   1   4        225.44        210.20         9.88 o                         
   7   1   4        780.89        811.89        20.51 o                         
   8   1   4        487.34        412.47        17.80 o                         
   9   1   4        187.99        240.01        35.82 o                         
  -9   2   4          5.36         46.00        28.06 o                         
  -8   2   4        133.95        139.50        21.88 o                         
  -7   2   4          2.13         -1.79         6.25 o                         
  -6   2   4        136.17        133.36         9.21 o                         
  -5   2   4         54.15         30.53        10.09 o                         
  -4   2   4       1621.87       1659.79        20.13 o                         
  -3   2   4          2.26          4.45         2.30 o                         
  -2   2   4        169.91        182.49        13.79 o                         
  -1   2   4          7.33          7.71         1.03 o                         
   0   2   4        371.10        414.13         5.59 o                         
   1   2   4        353.40        353.30         4.31 o                         
   2   2   4         98.59        116.40         9.36 o                         
   3   2   4        866.64        845.17        11.14 o                         
   4   2   4        121.36        144.05         4.28 o                         
   5   2   4        369.57        361.16        16.13 o                         
   6   2   4          1.15          7.36         7.55 o                         
   7   2   4        368.54        368.04        16.76 o                         
   8   2   4        162.29        150.54        19.14 o                         
   9   2   4          9.67         15.91        22.72 o                         
  -9   3   4          0.05        -22.18        27.60 o                         
  -8   3   4          5.91         -3.76        14.15 o                         
  -7   3   4        101.65        105.11        10.33 o                         
  -6   3   4         14.87          9.02         5.01 o                         
  -5   3   4        101.66        100.51        10.00 o                         
  -4   3   4        807.89        779.27        10.93 o                         
  -3   3   4         43.67         43.18         2.53 o                         
  -2   3   4       1290.48       1311.96        29.21 o                         
  -1   3   4        529.67        531.81         6.09 o                         
   0   3   4        901.23        954.26        12.36 o                         
   1   3   4        751.49        819.72         8.49 o                         
   2   3   4        676.14        767.14        15.62 o                         
   3   3   4         24.77         29.41         3.08 o                         
   4   3   4         14.71         12.67        14.70 o                         
   5   3   4        147.33        143.91        10.15 o                         
   6   3   4        410.49        413.58        10.47 o                         
   7   3   4        333.89        303.33        20.62 o                         
   8   3   4         31.16         -3.58        18.32 o                         
   9   3   4        112.75        166.98        36.97 o                         
  -9   4   4         64.53         58.43        29.88 o                         
  -8   4   4         52.47         82.37        21.31 o                         
  -7   4   4         22.87         14.59         7.95 o                         
  -6   4   4         91.73         78.35         9.22 o                         
  -5   4   4        118.51        117.12        11.22 o                         
  -4   4   4        551.58        542.46         8.96 o                         
  -3   4   4        184.88        204.50         4.69 o                         
  -2   4   4        736.62        753.13        29.24 o                         
  -1   4   4        693.38        669.46         7.86 o                         
   0   4   4       2815.42       2813.42        30.72 o                         
   1   4   4       1353.50       1489.74        18.22 o                         
   2   4   4       1655.46       1761.80        37.20 o                         
   3   4   4        121.96         99.59         3.48 o                         
   4   4   4        277.76        270.80        19.99 o                         
   5   4   4         79.78         73.38         8.00 o                         
   6   4   4         17.55         26.89         8.98 o                         
   7   4   4        156.12        197.47        16.20 o                         
   8   4   4        337.66        335.22        22.06 o                         
  -9   5   4         13.41         30.45        17.84 o                         
  -8   5   4         61.23         60.67        16.04 o                         
  -7   5   4         13.67         12.67         7.75 o                         
  -6   5   4        206.13        191.29        11.14 o                         
  -5   5   4         41.87         49.89        10.65 o                         
  -4   5   4         99.89        102.33         4.82 o                         
  -3   5   4        336.47        287.72         4.76 o                         
  -2   5   4        187.20        199.67        10.53 o                         
  -1   5   4       1173.97       1101.98        12.19 o                         
   0   5   4        342.41        413.08         5.95 o                         
   1   5   4         81.27         78.71         2.70 o                         
   2   5   4        921.98       1016.19        20.05 o                         
   3   5   4        146.28        121.66         4.60 o                         
   4   5   4          6.57         -4.77        14.17 o                         
   5   5   4        680.04        684.80        18.32 o                         
   6   5   4         95.16         92.16        11.32 o                         
   7   5   4        145.29        161.64        14.51 o                         
   8   5   4         15.78         39.38        19.09 o                         
  -9   6   4         16.12        -30.47        30.47 o                         
  -8   6   4         21.28         38.51        21.15 o                         
  -7   6   4          5.16          1.70         6.99 o                         
  -6   6   4        134.17        117.69        10.12 o                         
  -5   6   4         23.86          4.53        11.98 o                         
  -4   6   4        220.87        206.01         6.13 o                         
  -3   6   4         62.60         61.69         2.87 o                         
  -2   6   4       1009.14       1097.56        28.08 o                         
  -1   6   4        277.10        296.59         4.76 o                         
   0   6   4       1807.96       1899.09        25.20 o                         
   1   6   4        115.11        126.87         3.50 o                         
   2   6   4         78.11         90.25         7.44 o                         
   3   6   4         73.98         70.91         3.47 o                         
   4   6   4       1663.50       1724.63        20.80 o                         
   5   6   4        952.65        904.29        21.56 o                         
   6   6   4          9.62         25.16         7.87 o                         
   7   6   4        404.40        388.81        24.39 o                         
   8   6   4        217.14        208.67        22.79 o                         
  -9   7   4         15.81         48.45        19.68 o                         
  -8   7   4         25.39         17.88        16.22 o                         
  -7   7   4         30.59         22.30         6.57 o                         
  -6   7   4        505.65        457.99        15.56 o                         
  -5   7   4        171.54        155.29        17.85 o                         
  -4   7   4        258.12        235.14         6.60 o                         
  -3   7   4        372.06        395.34         6.96 o                         
  -2   7   4        838.58        847.63        23.63 o                         
  -1   7   4        307.88        304.13         4.69 o                         
   0   7   4        169.85        194.96         3.44 o                         
   1   7   4       2452.18       2641.29        31.27 o                         
   2   7   4       1472.57       1667.19        36.18 o                         
   3   7   4         65.87         69.52         3.63 o                         
   4   7   4         41.49         42.64         3.67 o                         
   5   7   4        440.96        422.47        14.42 o                         
   6   7   4         11.05         15.72         7.65 o                         
   7   7   4        188.29        186.36        20.52 o                         
   8   7   4          4.39         24.83        20.82 o                         
  -9   8   4        128.88        223.06        21.67 o                         
  -8   8   4         14.97         16.75        24.53 o                         
  -7   8   4        183.66        182.65        11.63 o                         
  -6   8   4        471.33        428.92        15.25 o                         
  -5   8   4        570.51        548.62        28.42 o                         
  -4   8   4          0.17          2.99         2.69 o                         
  -3   8   4       1156.57       1132.58        16.64 o                         
  -2   8   4       1004.63       1126.61        28.77 o                         
  -1   8   4         47.09         58.91         2.43 o                         
   0   8   4        384.54        436.65         5.78 o                         
   1   8   4        173.72        147.47         4.03 o                         
   2   8   4         27.95         47.60         6.64 o                         
   3   8   4        290.17        294.78         6.30 o                         
   4   8   4         28.05         36.39         3.52 o                         
   5   8   4        906.13        868.29        20.85 o                         
   6   8   4        695.03        705.45        18.45 o                         
   7   8   4        120.05        157.56        21.95 o                         
   8   8   4         89.08         55.82        17.43 o                         
  -9   9   4        119.46        154.16        22.24 o                         
  -8   9   4         87.33         83.94        15.15 o                         
  -7   9   4         82.82         68.14         8.07 o                         
  -6   9   4         11.41         16.86         9.82 o                         
  -5   9   4         19.74         25.40        12.91 o                         
  -4   9   4        873.30        827.40        15.57 o                         
  -3   9   4         43.95         47.39         3.52 o                         
  -2   9   4         70.37         95.60         9.47 o                         
  -1   9   4        603.47        615.11         7.43 o                         
   0   9   4       1009.74       1000.68        12.17 o                         
   1   9   4        937.10       1027.39        14.03 o                         
   2   9   4        195.56        158.45         8.51 o                         
   3   9   4         84.52         75.43         3.58 o                         
   4   9   4         23.68         25.54         3.34 o                         
   5   9   4         17.10         23.39         8.71 o                         
   6   9   4        263.87        269.44        11.15 o                         
   7   9   4         24.69         23.53        15.48 o                         
   8   9   4         25.68         16.78        18.90 o                         
  -9  10   4         34.04        100.83        18.60 o                         
  -8  10   4         36.26         34.96        14.98 o                         
  -7  10   4          5.87         -4.10         7.06 o                         
  -6  10   4         30.71         25.34        12.71 o                         
  -5  10   4         30.03         19.60        17.33 o                         
  -4  10   4        280.08        256.83         8.79 o                         
  -3  10   4         91.16         97.62         4.04 o                         
  -2  10   4         79.01         83.74        12.92 o                         
  -1  10   4         21.11         27.13         1.79 o                         
   0  10   4        330.54        290.01         4.42 o                         
   1  10   4        181.70        167.59         3.85 o                         
   2  10   4       1480.25       1496.86        35.63 o                         
   3  10   4        240.80        233.12         6.00 o                         
   4  10   4          2.20          3.40         3.40 o                         
   5  10   4         43.61         53.10        11.62 o                         
   6  10   4         72.21         66.61         9.16 o                         
   7  10   4          4.09          1.52        11.04 o                         
   8  10   4          0.09        -17.32        17.32 o                         
  -8  11   4        157.60        148.39        16.58 o                         
  -7  11   4          6.52         -2.24         7.03 o                         
  -6  11   4        221.33        199.19        13.59 o                         
  -5  11   4        304.11        328.47        24.31 o                         
  -4  11   4        485.87        472.62        12.00 o                         
  -3  11   4         55.90         58.04         4.17 o                         
  -2  11   4        129.63        137.82         7.99 o                         
  -1  11   4        345.43        342.53         5.68 o                         
   0  11   4          4.10          4.99         2.02 o                         
   1  11   4         74.25         80.50         3.26 o                         
   2  11   4         71.73         71.92         9.84 o                         
   3  11   4        204.95        202.99         5.54 o                         
   4  11   4       1321.53       1385.17        19.50 o                         
   5  11   4        348.02        361.88        13.83 o                         
   6  11   4        219.33        191.49        12.30 o                         
   7  11   4         28.26         39.28         9.08 o                         
   8  11   4         98.92        133.82        28.35 o                         
  -8  12   4         62.72         66.88        17.00 o                         
  -7  12   4         83.84         85.08         9.24 o                         
  -6  12   4         69.72        100.81        24.28 o                         
  -5  12   4        361.52        342.91        17.32 o                         
  -4  12   4         71.77         70.34         5.90 o                         
  -3  12   4         64.15         69.54         4.12 o                         
  -2  12   4         29.83         29.81         7.36 o                         
  -1  12   4        414.57        436.42         6.28 o                         
   0  12   4          4.50         10.67         1.96 o                         
   1  12   4        105.48        104.95         3.67 o                         
   2  12   4        169.96        144.38        13.26 o                         
   3  12   4        223.99        214.17         7.30 o                         
   4  12   4        113.43        119.62         5.50 o                         
   5  12   4        474.07        474.80        14.11 o                         
   6  12   4        289.87        285.97        13.87 o                         
   7  12   4          0.35          5.73         8.47 o                         
  -8  13   4        161.29        200.54        21.71 o                         
  -7  13   4         71.96         38.31        50.17 o                         
  -6  13   4        231.90        221.45        14.13 o                         
  -5  13   4         39.07         40.56         8.79 o                         
  -4  13   4          0.12         -2.02         4.27 o                         
  -3  13   4        705.14        733.20        12.97 o                         
  -2  13   4        115.40        116.74         7.92 o                         
  -1  13   4         28.31         25.74         2.12 o                         
   0  13   4        256.97        239.79         5.44 o                         
   1  13   4        242.22        260.64         5.69 o                         
   2  13   4        301.92        344.56        12.68 o                         
   3  13   4        255.09        279.77         7.91 o                         
   4  13   4        214.41        207.02         5.42 o                         
   5  13   4        442.69        454.45        15.90 o                         
   6  13   4         84.26         83.40        14.99 o                         
   7  13   4         30.18         44.71        14.97 o                         
  -8  14   4         78.45         99.57        18.40 o                         
  -7  14   4         24.04         90.14        50.84 o                         
  -6  14   4         18.49         17.27        12.65 o                         
  -5  14   4        195.99        178.60        23.21 o                         
  -4  14   4         79.28         83.80         6.05 o                         
  -3  14   4        654.31        706.83        13.16 o                         
  -2  14   4        618.03        592.55        18.40 o                         
  -1  14   4        644.48        612.65         9.04 o                         
   0  14   4       1131.05       1083.68        13.79 o                         
   1  14   4         20.99         20.74         2.95 o                         
   2  14   4         65.15        166.93        15.39 o                         
   3  14   4        379.58        404.72        15.05 o                         
   4  14   4         14.28         18.81         2.68 o                         
   5  14   4         14.46         25.87        11.45 o                         
   6  14   4         84.48         85.61        13.73 o                         
   7  14   4          0.79         11.53        11.35 o                         
  -7  15   4         31.70         44.65         9.49 o                         
  -6  15   4         62.29         85.42        13.97 o                         
  -5  15   4         32.09         44.24        21.71 o                         
  -4  15   4         74.37         76.55         7.78 o                         
  -3  15   4        527.96        489.17         9.60 o                         
  -2  15   4        374.42        392.17        12.06 o                         
  -1  15   4          3.32          1.35         2.14 o                         
   0  15   4       3021.38       2982.72        40.15 o                         
   1  15   4       2735.11       2764.33        41.45 o                         
   2  15   4        336.17        326.18        11.63 o                         
   3  15   4        237.87        241.39         7.38 o                         
   4  15   4        131.28        138.92         5.10 o                         
   5  15   4         11.35          6.64        12.15 o                         
   6  15   4         90.48        100.15        12.00 o                         
   7  15   4        311.18        360.53        21.75 o                         
  -7  16   4          7.70         59.34        54.03 o                         
  -6  16   4          8.14         22.26        13.83 o                         
  -5  16   4        231.74        206.07        24.68 o                         
  -4  16   4        173.17        174.60         8.45 o                         
  -3  16   4        163.96        150.93         5.97 o                         
  -2  16   4       1153.59       1207.55        25.04 o                         
  -1  16   4          1.52          5.40         2.36 o                         
   0  16   4         87.16         97.41         4.89 o                         
   1  16   4        440.47        432.56         9.97 o                         
   2  16   4        885.67        893.11        23.86 o                         
   3  16   4        219.02        229.50         7.15 o                         
   4  16   4          4.11          7.81         2.94 o                         
   5  16   4         82.36         89.62         9.39 o                         
   6  16   4         97.33        121.21        26.88 o                         
   7  16   4          7.28         28.37        23.25 o                         
  -7  17   4        291.70        269.10        18.20 o                         
  -6  17   4        211.67        208.90        16.37 o                         
  -5  17   4        336.28        377.87        22.20 o                         
  -4  17   4        331.56        340.14        10.96 o                         
  -3  17   4         47.02         54.41         6.44 o                         
  -2  17   4        109.74         97.77        15.13 o                         
  -1  17   4          0.36          3.58         2.50 o                         
   0  17   4         36.07         40.25         4.69 o                         
   1  17   4        226.62        216.85         7.42 o                         
   2  17   4        542.96        567.78        18.48 o                         
   3  17   4         21.89         20.47         5.05 o                         
   4  17   4          4.43          3.05         3.24 o                         
   5  17   4         20.31         28.83        13.58 o                         
   6  17   4         63.44          6.84        27.04 o                         
  -7  18   4          0.90          4.33         6.92 o                         
  -6  18   4         20.62         12.58        15.20 o                         
  -5  18   4        241.35        265.32        15.02 o                         
  -4  18   4          0.92          7.52         3.79 o                         
  -3  18   4         99.45        109.28         6.14 o                         
  -2  18   4         30.57         31.94         5.55 o                         
  -1  18   4         44.32         48.20         3.91 o                         
   0  18   4         37.11         11.35         6.99 o                         
   1  18   4        306.99        278.82         9.62 o                         
   2  18   4         20.90         24.59        10.29 o                         
   3  18   4        194.93        172.92         7.42 o                         
   4  18   4        100.31         87.24         5.75 o                         
   5  18   4         54.41         72.44        20.19 o                         
   6  18   4         31.78         27.12        19.74 o                         
  -6  19   4        217.06        276.67        33.38 o                         
  -5  19   4          7.83         17.14        14.38 o                         
  -4  19   4         95.02         99.97         8.18 o                         
  -3  19   4        474.72        399.14        11.12 o                         
  -2  19   4        321.97        303.59        13.45 o                         
  -1  19   4         88.40         84.44         5.04 o                         
   0  19   4         42.89         34.57         5.37 o                         
   1  19   4         23.29         21.94        16.48 o                         
   2  19   4         22.83         43.21        12.41 o                         
   3  19   4         35.29         46.90         6.52 o                         
   4  19   4         90.63        113.30         8.54 o                         
   5  19   4        106.89        121.51        19.64 o                         
  -6  20   4         48.48         41.26        17.74 o                         
  -5  20   4         45.23         44.51        14.87 o                         
  -4  20   4         20.06         20.99         5.53 o                         
  -3  20   4          5.01         13.80         6.31 o                         
  -2  20   4        130.53        145.70        12.18 o                         
  -1  20   4         55.74         62.35         4.48 o                         
   0  20   4         66.70         50.87         6.57 o                         
   1  20   4          2.79         11.54         5.71 o                         
   2  20   4         21.43         29.04        22.00 o                         
   3  20   4         34.48         35.88         9.53 o                         
   4  20   4         16.24         13.46         5.71 o                         
   5  20   4         67.76         -0.12        39.74 o                         
  -5  21   4        126.91        124.38        17.77 o                         
  -4  21   4         32.21         43.84         6.46 o                         
  -3  21   4          1.30          8.35         6.72 o                         
  -2  21   4        146.26        192.68        16.22 o                         
  -1  21   4        170.63        173.84         8.62 o                         
   0  21   4         68.83         74.64         9.75 o                         
   1  21   4         26.47         35.85         5.83 o                         
   2  21   4         33.77         19.71        24.57 o                         
   3  21   4         54.18         61.59        12.35 o                         
   4  21   4        394.17        479.49        21.62 o                         
   5  21   4          3.52         -1.77        21.59 o                         
  -5  22   4         72.87         83.73        16.13 o                         
  -4  22   4          5.10         19.70         6.20 o                         
  -3  22   4        158.94        168.61        11.77 o                         
  -2  22   4          3.91         -5.50        14.85 o                         
  -1  22   4         10.44          5.59         4.96 o                         
   0  22   4          2.29         -5.54         6.39 o                         
   1  22   4         42.18         47.48         6.83 o                         
   2  22   4         80.07         95.84        20.38 o                         
   3  22   4        106.95        116.45        15.51 o                         
   4  22   4         23.09         19.22        20.05 o                         
  -4  23   4         46.11         47.53         7.51 o                         
  -3  23   4         14.29         37.60         9.97 o                         
  -2  23   4        108.53        146.51        17.63 o                         
  -1  23   4         51.61         54.89         6.47 o                         
   0  23   4         30.81         30.25         7.78 o                         
   1  23   4         10.76          3.28         7.51 o                         
   2  23   4        616.72        713.98        30.62 o                         
   3  23   4        228.01        271.72        26.64 o                         
  -3  24   4        112.35         98.15        11.66 o                         
  -2  24   4         27.42         17.01        17.47 o                         
  -1  24   4          2.82          8.80         6.84 o                         
   0  24   4          6.34          3.26         8.49 o                         
   1  24   4         27.84         41.57         9.18 o                         
   2  24   4         59.82        101.40        25.27 o                         
  -2  25   4         20.29         37.73        19.77 o                         
  -1  25   4         83.70         84.00        10.35 o                         
   0  25   4         16.47         27.99         9.82 o                         
   1  25   4         28.71         36.15        32.96 o                         
   9   0   2         22.34         21.44        40.60 o                         
   8   0   2         19.18          8.55        13.46 o                         
   3   0   4          1.50         -0.08         3.03 o                         
   2   0   4       1055.39       1083.04        38.61 o                         
  -2   0   6        187.57        194.62        13.34 o                         
  -3   0   6          0.09         -1.03         3.48 o                         
  -8   0   8        102.19         68.55        18.38 o                         
  -9   1   5        139.65        129.06        29.73 o                         
  -8   1   5        180.87        155.69        14.30 o                         
  -7   1   5        906.83        837.99        16.91 o                         
  -6   1   5       3076.21       2972.04        45.61 o                         
  -5   1   5        644.16        609.56        24.03 o                         
  -4   1   5        495.52        443.43         6.43 o                         
  -3   1   5         53.49         54.96         2.66 o                         
  -2   1   5         77.96         89.22        12.57 o                         
  -1   1   5        187.35        189.66         3.29 o                         
   0   1   5       1012.19       1133.39        12.61 o                         
   1   1   5        207.57        213.04         3.40 o                         
   2   1   5        345.04        383.87        10.21 o                         
   3   1   5         16.48         24.03         2.58 o                         
   4   1   5        382.45        376.92         6.42 o                         
   5   1   5       1295.91       1278.19        33.90 o                         
   6   1   5         49.73         58.00         7.94 o                         
   7   1   5         35.46         32.58         7.71 o                         
   8   1   5         37.12         39.14        13.85 o                         
  -9   2   5         44.52         80.92        30.37 o                         
  -8   2   5         72.76         72.24        21.89 o                         
  -7   2   5         62.49         69.70         5.95 o                         
  -6   2   5       2010.95       1965.64        38.47 o                         
  -5   2   5         62.27         90.40        11.41 o                         
  -4   2   5          0.75          2.72         2.35 o                         
  -3   2   5        263.47        260.42         7.08 o                         
  -2   2   5        318.25        333.09        12.04 o                         
  -1   2   5       2084.99       2033.09        21.28 o                         
   0   2   5       1805.84       1941.88        22.97 o                         
   1   2   5        373.22        334.27         4.72 o                         
   2   2   5        492.96        524.05        12.29 o                         
   3   2   5        648.37        608.50         8.64 o                         
   4   2   5        327.24        332.51        22.48 o                         
   5   2   5        385.29        355.18        13.60 o                         
   6   2   5        739.49        751.50        21.02 o                         
   7   2   5        249.30        237.62        13.85 o                         
   8   2   5        242.71        239.96        21.70 o                         
  -9   3   5         71.77         69.44        43.99 o                         
  -8   3   5         26.56         14.32        14.45 o                         
  -7   3   5        726.69        668.22        22.00 o                         
  -6   3   5        820.60        775.52        19.67 o                         
  -5   3   5        498.72        460.44        12.47 o                         
  -4   3   5         30.99         27.23         2.37 o                         
  -3   3   5        101.52        116.06         4.30 o                         
  -2   3   5        233.29        231.21        14.63 o                         
  -1   3   5        148.38        158.50         3.13 o                         
   0   3   5        940.72        988.55        11.81 o                         
   1   3   5        127.88        134.07         2.81 o                         
   2   3   5        321.32        340.53         7.90 o                         
   3   3   5        266.73        273.00         6.04 o                         
   4   3   5          2.87         -9.47        15.95 o                         
   5   3   5        136.26        133.00         9.04 o                         
   6   3   5        203.38        203.43        10.38 o                         
   7   3   5         17.83         19.08         9.86 o                         
   8   3   5         65.30         27.77        19.77 o                         
  -9   4   5        131.16        194.40        46.37 o                         
  -8   4   5         19.50         12.31        14.86 o                         
  -7   4   5         26.23         30.35         8.21 o                         
  -6   4   5        366.70        323.07        13.05 o                         
  -5   4   5        576.54        564.85        15.69 o                         
  -4   4   5         32.38         34.73         2.55 o                         
  -3   4   5         30.26         27.93         2.72 o                         
  -2   4   5       1280.16       1345.22        32.64 o                         
  -1   4   5        173.29        189.21         3.47 o                         
   0   4   5         73.54         67.28         1.84 o                         
   1   4   5          4.37          7.30         1.44 o                         
   2   4   5        456.15        522.55        10.07 o                         
   3   4   5        115.28        120.57         3.58 o                         
   4   4   5         52.97         33.57        16.05 o                         
   5   4   5        235.47        233.72        10.33 o                         
   6   4   5        403.83        407.54        15.52 o                         
   7   4   5          0.89         -4.19        10.77 o                         
   8   4   5         11.79         14.40        19.92 o                         
  -9   5   5        116.90        101.10        31.49 o                         
  -8   5   5          8.59        -15.05        15.05 o                         
  -7   5   5          4.98         -6.40         6.80 o                         
  -6   5   5         21.09         22.80         9.14 o                         
  -5   5   5        329.94        314.25        22.70 o                         
  -4   5   5         25.59         25.49         2.43 o                         
  -3   5   5         41.04         43.57         2.87 o                         
  -2   5   5        470.86        477.96        23.33 o                         
  -1   5   5        789.18        828.29         9.73 o                         
   0   5   5       1901.28       2133.96        25.76 o                         
   1   5   5        229.53        243.03        11.08 o                         
   2   5   5        140.75        148.49         7.20 o                         
   3   5   5        780.04        762.09        10.35 o                         
   4   5   5         37.03         43.64        15.91 o                         
   5   5   5         23.97         28.03         9.66 o                         
   6   5   5        426.76        424.46        13.78 o                         
   7   5   5         26.56         26.76        12.07 o                         
   8   5   5          2.65         61.92        36.28 o                         
  -9   6   5         79.74         93.18        32.15 o                         
  -8   6   5        162.33        176.69        17.20 o                         
  -7   6   5         22.22         24.65         7.32 o                         
  -6   6   5        222.40        200.27        11.74 o                         
  -5   6   5          3.99         -4.47        16.19 o                         
  -4   6   5          0.00         -0.40         2.46 o                         
  -3   6   5         56.85         60.27         3.27 o                         
  -2   6   5         23.04         26.08         9.03 o                         
  -1   6   5        136.50        151.22         3.31 o                         
   0   6   5       1046.62       1169.06        16.91 o                         
   1   6   5        119.26        134.37         3.77 o                         
   2   6   5       1220.54       1304.92        24.86 o                         
   3   6   5         17.51         23.43         3.12 o                         
   4   6   5         24.74         18.51        10.79 o                         
   5   6   5          5.89          6.93         9.36 o                         
   6   6   5        587.98        614.78        23.05 o                         
   7   6   5        377.85        409.53        31.86 o                         
   8   6   5         22.50        -33.90        33.90 o                         
  -9   7   5         10.08          9.75        19.55 o                         
  -8   7   5        170.56        146.13        23.36 o                         
  -7   7   5          6.22         11.06         8.28 o                         
  -6   7   5          7.52          6.32        12.24 o                         
  -5   7   5        132.90        136.62        14.36 o                         
  -4   7   5       1284.30       1267.05        18.50 o                         
  -3   7   5        195.70        195.81         4.75 o                         
  -2   7   5        448.17        493.85        17.50 o                         
  -1   7   5         46.42         59.30         2.58 o                         
   0   7   5       2484.93       2636.87        38.79 o                         
   1   7   5       1527.79       1630.34        20.45 o                         
   2   7   5        420.82        432.67        19.78 o                         
   3   7   5        149.16        132.77         5.03 o                         
   4   7   5        209.92        197.78         6.66 o                         
   5   7   5        276.19        261.77        12.45 o                         
   6   7   5         80.48         92.06        12.30 o                         
   7   7   5          1.97        -14.50        14.50 o                         
   8   7   5         20.04        -26.06        32.72 o                         
  -9   8   5         46.10         64.43        22.70 o                         
  -8   8   5         55.69         51.14        22.99 o                         
  -7   8   5         51.81         70.59        42.00 o                         
  -6   8   5        403.84        386.46        17.07 o                         
  -5   8   5          7.20        -10.84        13.05 o                         
  -4   8   5         11.58         13.67         3.36 o                         
  -3   8   5         92.18         86.30         3.78 o                         
  -2   8   5         13.74         31.40         9.49 o                         
  -1   8   5        104.40         90.84         3.07 o                         
   0   8   5        169.50        189.79         4.78 o                         
   1   8   5        241.82        244.72         5.46 o                         
   2   8   5         88.22         88.12        10.30 o                         
   3   8   5        138.45        141.09         4.75 o                         
   4   8   5         10.60         10.47         3.21 o                         
   5   8   5         75.20         62.75         9.43 o                         
   6   8   5        128.89        137.46        12.03 o                         
   7   8   5         77.14         74.03        18.05 o                         
  -9   9   5         46.61        103.08        23.90 o                         
  -8   9   5         62.01         56.57        16.62 o                         
  -7   9   5         33.96          4.09        42.15 o                         
  -6   9   5          0.54          2.14        11.77 o                         
  -5   9   5         70.08         68.96        14.85 o                         
  -4   9   5        496.64        489.32        10.93 o                         
  -3   9   5         25.17         25.24         4.43 o                         
  -2   9   5        296.47        319.79        18.36 o                         
  -1   9   5         41.78         43.91         2.36 o                         
   0   9   5          0.00          1.65         2.17 o                         
   1   9   5         18.48         23.97         8.51 o                         
   2   9   5        333.30        345.12        23.29 o                         
   3   9   5        233.22        219.21         7.80 o                         
   4   9   5        110.84        114.38         6.76 o                         
   5   9   5        159.68        162.57        13.88 o                         
   6   9   5        181.75        164.23        12.06 o                         
   7   9   5          1.32         -3.89        14.42 o                         
   8   9   5        138.27         91.11        43.34 o                         
  -8  10   5         90.13         73.50        17.61 o                         
  -7  10   5        283.40        258.92        47.51 o                         
  -6  10   5         59.27         26.87        17.11 o                         
  -5  10   5        608.25        607.80        35.45 o                         
  -4  10   5        291.63        293.35         8.54 o                         
  -3  10   5        202.57        200.55         6.56 o                         
  -2  10   5        721.56        728.79        14.43 o                         
  -1  10   5        580.51        606.00         8.26 o                         
   0  10   5        631.90        644.27        12.39 o                         
   1  10   5        234.54        228.49        13.49 o                         
   2  10   5       1033.40       1027.80        37.71 o                         
   3  10   5        255.02        247.97         5.23 o                         
   4  10   5       1226.61       1218.69        21.51 o                         
   5  10   5       2042.64       2074.70        69.97 o                         
   6  10   5        186.90        192.55        12.89 o                         
   7  10   5         35.42         67.64        11.13 o                         
  -8  11   5         44.08         63.83        19.98 o                         
  -7  11   5         31.09         34.13         8.54 o                         
  -6  11   5         67.43         67.28        18.15 o                         
  -5  11   5        110.40        139.87        25.84 o                         
  -4  11   5         25.31         27.04         4.06 o                         
  -3  11   5        122.67        119.02         5.51 o                         
  -2  11   5        278.03        277.04        10.44 o                         
  -1  11   5        301.97        294.67         5.40 o                         
   0  11   5        206.11        208.47         4.78 o                         
   1  11   5        189.45        173.57        13.44 o                         
   2  11   5        146.97        130.46        14.64 o                         
   3  11   5        239.98        225.83         6.64 o                         
   4  11   5         94.15         96.89         5.72 o                         
   5  11   5        360.40        348.60        14.76 o                         
   6  11   5        154.35        162.32        12.60 o                         
   7  11   5          0.07         10.09         9.38 o                         
  -8  12   5         40.73         34.32        21.98 o                         
  -7  12   5        153.11        229.10        50.32 o                         
  -6  12   5         20.86         27.89        13.69 o                         
  -5  12   5          7.72         24.03        16.14 o                         
  -4  12   5         14.70          7.25         3.83 o                         
  -3  12   5        194.14        200.49         6.69 o                         
  -2  12   5        594.02        593.25        12.08 o                         
  -1  12   5         20.47         17.20         2.73 o                         
   0  12   5          8.30          5.54         2.74 o                         
   1  12   5        976.91        932.31        17.67 o                         
   2  12   5        809.10        801.43        17.54 o                         
   3  12   5         63.13         70.55         6.04 o                         
   4  12   5          0.09         -1.62         3.77 o                         
   5  12   5        113.64        117.77        12.07 o                         
   6  12   5          7.05         46.87        11.51 o                         
   7  12   5          4.09          6.56         9.22 o                         
  -8  13   5         48.20         64.34        49.89 o                         
  -7  13   5        206.63        210.88        53.94 o                         
  -6  13   5          0.39          3.50        12.18 o                         
  -5  13   5        106.76        103.48        16.12 o                         
  -4  13   5         35.10         36.10         3.76 o                         
  -3  13   5        434.27        399.44         9.46 o                         
  -2  13   5        434.49        451.91        12.40 o                         
  -1  13   5          0.88          3.05         2.16 o                         
   0  13   5        125.79        122.44         5.24 o                         
   1  13   5       2172.71       2186.96        35.35 o                         
   2  13   5       2128.56       2141.06        47.85 o                         
   3  13   5        128.97        128.44         4.54 o                         
   4  13   5         33.47         24.35         4.35 o                         
   5  13   5          7.60          7.15        11.63 o                         
   6  13   5         47.74         42.63        11.56 o                         
   7  13   5          0.31          3.05        13.98 o                         
  -8  14   5         59.42         96.21        46.06 o                         
  -7  14   5          1.00          4.49         9.18 o                         
  -6  14   5        236.33        237.54        15.16 o                         
  -5  14   5         60.10         60.45        15.93 o                         
  -4  14   5          0.09        -18.07        18.07 o                         
  -3  14   5        417.84        408.52         8.91 o                         
  -2  14   5        260.64        227.41        16.21 o                         
  -1  14   5        715.56        695.47        11.06 o                         
   0  14   5        695.80        649.01        11.58 o                         
   1  14   5        771.78        745.58        31.15 o                         
   2  14   5        249.62        235.45        13.94 o                         
   3  14   5         22.95         29.53         7.03 o                         
   4  14   5         93.41         96.67         7.47 o                         
   5  14   5        253.41        245.38        20.30 o                         
   6  14   5         10.39         34.18        16.31 o                         
   7  14   5          6.33         21.66        12.14 o                         
  -7  15   5         24.87         20.84         9.50 o                         
  -6  15   5        200.43        218.62        15.67 o                         
  -5  15   5        207.56        229.17        19.44 o                         
  -4  15   5         22.60         23.69         4.51 o                         
  -3  15   5        145.37        157.72         8.37 o                         
  -2  15   5        114.84        124.50        10.22 o                         
  -1  15   5        178.95        175.19         4.79 o                         
   0  15   5        129.55        136.37         6.94 o                         
   1  15   5        306.06        277.75        20.37 o                         
   2  15   5        702.28        738.96        28.27 o                         
   3  15   5         42.50         36.43         4.01 o                         
   4  15   5         45.62         46.52         5.32 o                         
   5  15   5          1.23         24.88        13.16 o                         
   6  15   5         42.88         79.27        15.04 o                         
  -7  16   5        165.88        165.01        13.64 o                         
  -6  16   5        143.03        148.09        15.37 o                         
  -5  16   5          8.14          9.58        13.81 o                         
  -4  16   5          7.94         12.22         4.36 o                         
  -3  16   5        116.13        118.21         7.99 o                         
  -2  16   5         17.39         14.69         4.15 o                         
  -1  16   5          5.00          5.52         2.48 o                         
   0  16   5        405.05        403.93        12.30 o                         
   1  16   5        328.12        298.30        11.06 o                         
   2  16   5        759.16        760.51        27.64 o                         
   3  16   5        128.71        114.45         5.69 o                         
   4  16   5         12.77         17.04         4.62 o                         
   5  16   5         37.93         47.39        13.48 o                         
  -7  17   5          0.11         15.19         9.57 o                         
  -6  17   5         21.18         14.10        15.20 o                         
  -5  17   5         29.32         42.30        24.60 o                         
  -4  17   5        126.79        128.22         6.72 o                         
  -3  17   5         34.55         44.45         5.71 o                         
  -2  17   5        195.73        177.77        22.62 o                         
  -1  17   5          2.19         -0.64         3.26 o                         
   0  17   5         56.79         55.97         5.21 o                         
   1  17   5        166.60        154.86         7.11 o                         
   2  17   5          9.63          6.52        11.58 o                         
   3  17   5         83.65         73.80         5.85 o                         
   4  17   5          9.35         11.61         4.91 o                         
   5  17   5         30.81         10.12        21.05 o                         
   6  17   5          0.40         -7.45        32.81 o                         
  -6  18   5          5.28         57.45        19.72 o                         
  -5  18   5         70.10         52.29        13.79 o                         
  -4  18   5        265.45        247.41        10.22 o                         
  -3  18   5        677.21        546.15        14.92 o                         
  -2  18   5          5.16         15.53        10.55 o                         
  -1  18   5       1071.91        989.87        14.76 o                         
   0  18   5         33.75         27.51         4.78 o                         
   1  18   5         57.17         42.03         4.66 o                         
   2  18   5         22.00         22.92        21.10 o                         
   3  18   5         10.36         20.66        10.45 o                         
   4  18   5         14.35         10.47         5.26 o                         
   5  18   5         75.23         57.57        36.80 o                         
  -6  19   5         36.28         28.17        13.57 o                         
  -5  19   5         29.48         32.70        15.42 o                         
  -4  19   5          6.73          0.37         5.09 o                         
  -3  19   5        143.62        133.13         9.47 o                         
  -2  19   5          5.83         -4.96        13.20 o                         
  -1  19   5        269.22        262.16         7.09 o                         
   0  19   5        522.65        504.39        13.66 o                         
   1  19   5         73.59         64.81         6.84 o                         
   2  19   5        334.12        389.79        31.71 o                         
   3  19   5        110.89        134.28        11.98 o                         
   4  19   5          2.13         -3.28        11.90 o                         
   5  19   5          1.48        -19.12        38.82 o                         
  -5  20   5          7.22         35.39        21.70 o                         
  -4  20   5         67.19         66.80         7.04 o                         
  -3  20   5         89.17        101.45         7.34 o                         
  -2  20   5         86.72         88.23        14.95 o                         
  -1  20   5         28.87         25.07         5.12 o                         
   0  20   5         48.38         58.46         7.83 o                         
   1  20   5          8.22          5.05        21.00 o                         
   2  20   5         72.69         66.45        19.22 o                         
   3  20   5         27.18         23.09        13.22 o                         
   4  20   5          2.77         -2.74         9.08 o                         
   5  20   5          0.70         -0.24        13.86 o                         
  -5  21   5        148.19        168.23        23.93 o                         
  -4  21   5         11.24         18.20         6.12 o                         
  -3  21   5         34.25         37.86         9.06 o                         
  -2  21   5         60.39         72.06        15.39 o                         
  -1  21   5         12.97         20.08         5.51 o                         
   0  21   5        122.76        121.96        11.85 o                         
   1  21   5          0.01          2.64         8.12 o                         
   2  21   5          0.97         -0.29        19.69 o                         
   3  21   5         71.90         79.65        15.22 o                         
   4  21   5         90.04        135.30        33.98 o                         
  -4  22   5         34.73         27.41         6.94 o                         
  -3  22   5         51.05         58.31        12.87 o                         
  -2  22   5         93.67        130.58        26.04 o                         
  -1  22   5         32.40         31.87         5.72 o                         
   0  22   5         57.09         64.98         9.63 o                         
   1  22   5         11.66         20.08        23.90 o                         
   2  22   5         92.04         85.97        22.59 o                         
   3  22   5         36.95         47.17        15.89 o                         
  -4  23   5         27.67         42.24        13.14 o                         
  -3  23   5         60.79         53.31        11.90 o                         
  -2  23   5        228.65        262.11        20.00 o                         
  -1  23   5          9.49         12.73         6.59 o                         
   0  23   5         42.37         32.77         8.74 o                         
   1  23   5          8.40         -6.62         9.23 o                         
   2  23   5        107.37         96.62        36.28 o                         
   3  23   5         35.83         24.21        17.17 o                         
  -2  24   5        142.80        187.25        21.13 o                         
  -1  24   5         83.31         79.69        10.27 o                         
   0  24   5          1.95          2.61         8.74 o                         
   1  24   5         29.94         43.05        30.88 o                         
   2  24   5          3.94          4.26        11.47 o                         
  -9   0   6        215.90        226.00        46.14 o                         
  -8   0   6        203.32        198.59        33.48 o                         
  -7   0   6         57.79         56.57         6.93 o                         
  -6   0   6       4579.43       4890.72       102.01 o                         
  -5   0   6         74.31         87.20        17.77 o                         
  -4   0   6         94.72         93.96         5.03 o                         
  -3   0   6          0.37         10.99         3.69 o                         
  -2   0   6        773.04        870.13        22.64 o                         
  -1   0   6       1089.04       1017.99        19.01 o                         
   0   0   6        890.75       1028.56        16.92 o                         
   1   0   6        320.14        343.05         8.55 o                         
   2   0   6        782.68        854.73        21.67 o                         
   3   0   6        163.43        142.62         6.26 o                         
   4   0   6         36.77         34.92         4.82 o                         
   5   0   6          5.64          7.65        17.02 o                         
   6   0   6        331.27        315.90        16.54 o                         
   7   0   6         84.79         88.22        12.69 o                         
   8   0   6          0.04          5.97        20.89 o                         
  -9   1   6         72.42         97.63        31.68 o                         
  -8   1   6        702.18        620.82        20.68 o                         
  -7   1   6          0.55          1.58         3.93 o                         
  -6   1   6        197.53        225.68         8.32 o                         
  -5   1   6         12.31         47.93        12.47 o                         
  -4   1   6          0.06          2.30         1.96 o                         
  -3   1   6         67.52         86.86         3.29 o                         
  -2   1   6        479.19        511.96         9.80 o                         
  -1   1   6        143.35        145.38         3.10 o                         
   0   1   6         50.46         44.32         2.05 o                         
   1   1   6        583.66        629.50         7.28 o                         
   2   1   6         77.07         92.47         7.12 o                         
   3   1   6        107.56        109.91         3.69 o                         
   4   1   6          0.41          0.78         2.80 o                         
   5   1   6       2510.24       2568.17        40.59 o                         
   6   1   6          2.58         17.74         8.88 o                         
   7   1   6        224.41        234.37        16.01 o                         
   8   1   6         32.93         32.05        17.77 o                         
  -9   2   6         39.03         48.94        31.63 o                         
  -8   2   6         78.01         66.12        14.78 o                         
  -7   2   6          2.52         -0.78         3.78 o                         
  -6   2   6          0.75          6.49         6.72 o                         
  -5   2   6        349.81        355.79        24.10 o                         
  -4   2   6        213.69        196.32         5.00 o                         
  -3   2   6        282.97        308.96         5.22 o                         
  -2   2   6        911.14        959.84        33.85 o                         
  -1   2   6         42.06         44.55         1.95 o                         
   0   2   6        140.07        157.09         3.20 o                         
   1   2   6        196.73        181.56        10.42 o                         
   2   2   6        268.09        275.55         7.11 o                         
   3   2   6        139.11        136.01         4.80 o                         
   4   2   6          1.90          6.05         2.91 o                         
   5   2   6        506.54        489.01        14.05 o                         
   6   2   6         69.18         66.91         9.76 o                         
   7   2   6          5.65         19.26         7.59 o                         
   8   2   6         70.10         55.53        35.86 o                         
  -9   3   6        177.99        173.49        32.33 o                         
  -8   3   6        428.06        362.13        18.50 o                         
  -7   3   6          3.07         56.92        32.18 o                         
  -6   3   6        867.34        868.13        21.36 o                         
  -5   3   6        202.02        205.94        20.47 o                         
  -4   3   6          2.44          2.71         2.08 o                         
  -3   3   6         99.93        125.64         3.68 o                         
  -2   3   6        722.26        768.43        16.50 o                         
  -1   3   6         82.12         84.54         2.79 o                         
   0   3   6       1280.20       1462.14        16.92 o                         
   1   3   6        129.75        126.50         3.04 o                         
   2   3   6        137.49        117.73         5.53 o                         
   3   3   6         18.39         20.81         3.94 o                         
   4   3   6        914.48        913.59        38.69 o                         
   5   3   6        192.50        184.97        10.13 o                         
   6   3   6          4.27          2.26         8.19 o                         
   7   3   6         77.41        126.72        12.48 o                         
   8   3   6          5.22         15.31        26.85 o                         
  -9   4   6         12.76         36.79        32.24 o                         
  -8   4   6        193.08        180.28        17.06 o                         
  -7   4   6         44.34         -1.99        31.65 o                         
  -6   4   6          7.43          9.05        10.75 o                         
  -5   4   6        224.16        212.76        10.85 o                         
  -4   4   6        114.58        111.58         4.44 o                         
  -3   4   6        232.77        228.30         4.80 o                         
  -2   4   6        928.69        998.07        20.34 o                         
  -1   4   6        921.72        935.46        10.91 o                         
   0   4   6       1493.00       1552.71        17.96 o                         
   1   4   6         82.07         81.10         2.58 o                         
   2   4   6        194.89        227.98         8.17 o                         
   3   4   6         30.91         31.47         3.14 o                         
   4   4   6        357.12        172.11        15.39 o                         
   5   4   6         77.04         63.55        12.60 o                         
   6   4   6        531.10        532.12        15.50 o                         
   7   4   6          9.67         14.39        10.09 o                         
   8   4   6         30.23         70.66        21.90 o                         
  -9   5   6          7.73         64.54        32.93 o                         
  -8   5   6        247.94        240.14        18.11 o                         
  -7   5   6          7.10          6.96         7.16 o                         
  -6   5   6        130.80        139.12        15.33 o                         
  -5   5   6        215.42        192.67         9.97 o                         
  -4   5   6         85.31         70.12         3.87 o                         
  -3   5   6        651.63        624.50         9.13 o                         
  -2   5   6        287.88        309.46        10.07 o                         
  -1   5   6        932.71        965.19        12.08 o                         
   0   5   6        433.45        422.87         5.80 o                         
   1   5   6         76.22         71.34         3.13 o                         
   2   5   6        348.98        338.52        13.05 o                         
   3   5   6        271.96        254.87         5.42 o                         
   4   5   6          2.68         -0.75        11.76 o                         
   5   5   6        236.32        176.96        11.60 o                         
   6   5   6         35.97         47.85        21.11 o                         
   7   5   6         35.37         51.70        12.01 o                         
   8   5   6         57.58         83.07        23.99 o                         
  -9   6   6         31.56         33.88        33.57 o                         
  -8   6   6        184.46        184.79        17.64 o                         
  -7   6   6         54.29         55.33         8.80 o                         
  -6   6   6          2.39         13.95        11.39 o                         
  -5   6   6        701.41        642.86        32.12 o                         
  -4   6   6        101.68        109.22         4.41 o                         
  -3   6   6         60.45         80.00         4.34 o                         
  -2   6   6        311.45        344.24        16.04 o                         
  -1   6   6          2.09          2.22         1.44 o                         
   0   6   6        289.96        346.28         6.16 o                         
   1   6   6        141.13        167.30         4.41 o                         
   2   6   6        625.50        663.85        19.33 o                         
   3   6   6        195.03        198.23         6.59 o                         
   4   6   6        209.75         70.46        12.42 o                         
   5   6   6        932.14        907.56        27.73 o                         
   6   6   6        172.14        184.61        22.10 o                         
   7   6   6          0.41         17.12        16.37 o                         
   8   6   6         86.25        162.77        32.39 o                         
  -9   7   6         17.84          6.27        16.68 o                         
  -8   7   6        174.98        156.35        24.63 o                         
  -7   7   6         95.73         79.85         9.25 o                         
  -6   7   6         18.91          9.36        12.16 o                         
  -5   7   6        198.17        200.85        22.08 o                         
  -4   7   6          5.83          6.76         3.16 o                         
  -3   7   6        249.41        237.46         6.02 o                         
  -2   7   6        218.72        239.51         9.92 o                         
  -1   7   6        708.15        683.08         9.31 o                         
   0   7   6        717.74        806.31        13.05 o                         
   1   7   6        302.43        300.33         6.29 o                         
   2   7   6        322.06        317.51        15.84 o                         
   3   7   6         65.22         58.83         5.29 o                         
   4   7   6          2.08         -3.52         4.32 o                         
   5   7   6        927.42        861.89        22.42 o                         
   6   7   6         23.82         33.02        10.05 o                         
   7   7   6         50.32         65.96        16.46 o                         
   8   7   6          0.09         25.58        21.50 o                         
  -8   8   6         29.87         16.92        17.57 o                         
  -7   8   6        345.56        335.33        16.28 o                         
  -6   8   6        169.86        163.91        12.93 o                         
  -5   8   6        942.54        904.06        40.24 o                         
  -4   8   6        236.17        245.84         7.05 o                         
  -3   8   6         46.70         40.07         4.07 o                         
  -2   8   6        285.79        314.95        18.52 o                         
  -1   8   6         35.64         35.65         2.38 o                         
   0   8   6        233.67        228.57         5.59 o                         
   1   8   6        448.74        497.36         9.65 o                         
   2   8   6        188.52        221.31        12.82 o                         
   3   8   6       1270.88       1142.94        28.13 o                         
   4   8   6        497.18        459.06        10.75 o                         
   5   8   6         81.69         82.83        11.98 o                         
   6   8   6         19.83         37.06        11.56 o                         
   7   8   6          5.00         16.04        12.71 o                         
  -8   9   6         66.76         60.93        18.15 o                         
  -7   9   6         41.94         45.94         9.31 o                         
  -6   9   6        595.21        590.08        18.89 o                         
  -5   9   6         10.25          3.45         8.74 o                         
  -4   9   6         89.73         81.29         4.87 o                         
  -3   9   6        776.37        713.97        16.14 o                         
  -2   9   6        424.75        439.84        17.15 o                         
  -1   9   6       1134.64       1105.54        14.02 o                         
   0   9   6          7.68         19.26         3.27 o                         
   1   9   6        198.12        191.83         5.56 o                         
   2   9   6        295.88        318.18        19.33 o                         
   3   9   6        937.28        809.58        22.24 o                         
   4   9   6         48.58         31.20         4.33 o                         
   5   9   6         56.92         43.21        13.69 o                         
   6   9   6         45.70         46.62        11.76 o                         
   7   9   6         47.23         24.25        13.09 o                         
  -8  10   6        118.06        112.02        27.96 o                         
  -7  10   6          5.80         38.61        45.05 o                         
  -6  10   6        199.29        188.48        19.75 o                         
  -5  10   6         10.58         10.06        23.84 o                         
  -4  10   6         17.05         15.99         3.08 o                         
  -3  10   6         89.85         96.15         5.62 o                         
  -2  10   6        256.73        260.46        13.74 o                         
  -1  10   6         12.58         12.33         2.07 o                         
   0  10   6        967.72        985.58        14.51 o                         
   1  10   6          2.22          0.87         2.47 o                         
   2  10   6         11.77         19.46        12.78 o                         
   3  10   6         60.66         49.20         7.89 o                         
   4  10   6          0.14          1.67         3.27 o                         
   5  10   6         28.86         55.14        14.00 o                         
   6  10   6         61.50         66.21        12.39 o                         
   7  10   6          6.75         20.23        12.02 o                         
  -8  11   6         70.85        121.56        27.21 o                         
  -7  11   6         30.02         17.84        10.11 o                         
  -6  11   6        275.03        265.86        15.40 o                         
  -5  11   6         73.47         67.68         9.02 o                         
  -4  11   6         38.95         38.35         4.44 o                         
  -3  11   6        116.17        117.19         6.03 o                         
  -2  11   6        188.90        191.51         8.86 o                         
  -1  11   6        192.15        175.81         5.09 o                         
   0  11   6        281.19        283.32         8.46 o                         
   1  11   6        110.48        101.87        13.39 o                         
   2  11   6       1133.77       1187.30        43.09 o                         
   3  11   6        813.69        767.86        22.12 o                         
   4  11   6         79.22         58.55         6.56 o                         
   5  11   6         61.91         81.42        12.68 o                         
   6  11   6          4.88         10.93        11.74 o                         
   7  11   6         78.03         69.50        12.50 o                         
  -8  12   6         34.45         64.33        21.11 o                         
  -7  12   6        195.47        189.22        17.07 o                         
  -6  12   6         73.94         91.04        12.03 o                         
  -5  12   6        122.52         98.55        25.18 o                         
  -4  12   6          7.56          8.00         3.97 o                         
  -3  12   6        223.03        237.50         6.30 o                         
  -2  12   6        316.18        291.29        14.52 o                         
  -1  12   6         54.45         56.25         3.64 o                         
   0  12   6         96.91        108.04         5.99 o                         
   1  12   6         15.27         18.64         4.87 o                         
   2  12   6         98.69         93.48        11.99 o                         
   3  12   6        538.41        529.25        18.02 o                         
   4  12   6        219.77        206.83         9.36 o                         
   5  12   6         23.37          8.74        12.19 o                         
   6  12   6         42.35         61.29        14.18 o                         
   7  12   6         90.22         83.95        15.30 o                         
  -8  13   6         64.87        117.42        25.84 o                         
  -7  13   6          2.30         -8.90         8.90 o                         
  -6  13   6         45.65         41.00        12.30 o                         
  -5  13   6        132.11         91.59        19.11 o                         
  -4  13   6          9.95          6.84         3.59 o                         
  -3  13   6         33.00         36.03         4.42 o                         
  -2  13   6        568.83        579.56        20.82 o                         
  -1  13   6         38.97         37.80         2.86 o                         
   0  13   6         49.59         49.72         5.00 o                         
   1  13   6        197.21        189.43        10.52 o                         
   2  13   6        631.59        594.24        20.50 o                         
   4  13   6        117.33        132.29         8.04 o                         
   5  13   6         75.36         75.00        15.63 o                         
   6  13   6          5.39         50.35        15.09 o                         
  -7  14   6          3.99          6.60         9.29 o                         
  -6  14   6         21.81         35.04        13.82 o                         
  -5  14   6         35.07         24.15        14.63 o                         
  -4  14   6         88.23        106.73        25.29 o                         
  -3  14   6          7.75          4.51         5.59 o                         
  -2  14   6        997.21       1007.16        25.16 o                         
  -1  14   6          4.72          7.33         2.99 o                         
   0  14   6        824.41        767.20        17.94 o                         
   1  14   6        362.17        352.28        14.32 o                         
   2  14   6        173.34        165.40        22.67 o                         
   3  14   6        135.31        133.03        11.79 o                         
   4  14   6        112.26        111.13         8.29 o                         
   6  14   6         16.23          7.93        27.23 o                         
  -7  15   6         57.69         46.63        11.17 o                         
  -6  15   6         46.92         24.19        13.97 o                         
  -5  15   6          3.38          6.46        19.58 o                         
  -4  15   6         75.63         40.42        26.38 o                         
  -3  15   6        123.40        118.53         6.87 o                         
  -2  15   6       2894.31       2995.47        91.90 o                         
  -1  15   6       2357.02       2343.29        29.15 o                         
   0  15   6         10.56         17.66         5.77 o                         
   1  15   6        196.31        170.82        12.56 o                         
   2  15   6        135.69         89.31        14.87 o                         
   3  15   6        158.63        161.30        12.99 o                         
   4  15   6         24.19         24.55        25.76 o                         
   5  15   6        158.61         95.77        32.65 o                         
   6  15   6         23.95        -22.11        28.07 o                         
  -7  16   6         17.06         93.63        63.26 o                         
  -6  16   6        123.20        122.12        14.80 o                         
  -5  16   6        206.39        205.24        21.20 o                         
  -4  16   6        303.69        300.69        31.63 o                         
  -3  16   6        489.37        436.16        11.06 o                         
  -2  16   6         10.28         13.72         4.38 o                         
  -1  16   6          6.15          3.25         3.13 o                         
   0  16   6        336.80        308.10        21.70 o                         
   1  16   6        751.99        758.46        32.02 o                         
   2  16   6          9.86          4.59        19.22 o                         
   3  16   6        198.91        179.21        18.49 o                         
   4  16   6          5.49          2.08        12.54 o                         
   5  16   6         66.54          8.86        33.08 o                         
   6  16   6         69.80         85.44        33.95 o                         
  -6  17   6        239.13        227.63        23.51 o                         
  -5  17   6         81.29         97.51        25.03 o                         
  -4  17   6         13.42         14.02         4.68 o                         
  -3  17   6        321.97        264.29        11.08 o                         
  -2  17   6         19.15         38.38        10.72 o                         
  -1  17   6        714.98        674.79        12.05 o                         
   0  17   6         60.25         60.21         6.52 o                         
   1  17   6         17.45         21.52         7.64 o                         
   2  17   6         89.03         49.07        22.35 o                         
   3  17   6          0.44         -1.71        16.07 o                         
   4  17   6         33.16         32.50         9.22 o                         
   5  17   6         30.26          2.88        24.12 o                         
  -6  18   6         49.42         76.06        18.31 o                         
  -5  18   6         19.38         35.01        15.71 o                         
  -4  18   6         32.76         31.58         5.63 o                         
  -3  18   6         37.87         41.76         6.57 o                         
  -2  18   6         39.08         45.64        13.79 o                         
  -1  18   6         23.46         19.10         4.39 o                         
   0  18   6         13.22         22.32         9.02 o                         
   1  18   6         11.34          8.09         7.07 o                         
   2  18   6         40.24         48.69        17.35 o                         
   3  18   6        148.66        127.95        14.17 o                         
   4  18   6        160.67        173.17        15.62 o                         
   5  18   6          2.35         47.80        25.48 o                         
  -6  19   6         57.56         38.04        15.54 o                         
  -5  19   6        217.61        238.82        17.08 o                         
  -4  19   6         83.90         80.26         7.22 o                         
  -3  19   6         36.16         48.54         6.93 o                         
  -2  19   6        116.64        140.75        16.07 o                         
  -1  19   6         11.26         14.35         4.83 o                         
   0  19   6         14.68          3.00         9.63 o                         
   1  19   6         11.47         -3.88         7.23 o                         
   2  19   6        313.81        290.51        20.79 o                         
   3  19   6        139.63        154.23        15.13 o                         
   4  19   6          6.35          5.74         9.48 o                         
  -5  20   6         45.98         51.47        17.16 o                         
  -4  20   6         56.91         81.86         7.60 o                         
  -3  20   6         59.91         73.42         9.00 o                         
  -2  20   6         21.14         42.01        15.52 o                         
  -1  20   6         20.47         11.60         5.14 o                         
   0  20   6         62.89         46.79         9.04 o                         
   1  20   6          2.50          2.89         7.88 o                         
   2  20   6          1.09         10.70        19.91 o                         
   3  20   6          0.47        -11.39        13.89 o                         
   4  20   6         25.22         -7.91        37.57 o                         
  -4  21   6         60.28         49.70         7.06 o                         
  -3  21   6         97.30         95.08        12.07 o                         
  -2  21   6          1.19         73.55        28.92 o                         
  -1  21   6         41.71         51.58         7.63 o                         
   0  21   6         28.47         29.86         8.95 o                         
   1  21   6         46.13         69.68        10.71 o                         
   2  21   6        142.32        145.55        22.86 o                         
   3  21   6         10.17         37.23        15.53 o                         
  -4  22   6          0.08         -2.95         6.99 o                         
  -3  22   6         13.67          2.36        12.20 o                         
  -2  22   6         23.06         24.20        17.98 o                         
  -1  22   6          3.76          7.53         7.11 o                         
   0  22   6          8.29          6.60         8.99 o                         
   1  22   6        138.63        142.52        15.15 o                         
   2  22   6         98.68        118.47        34.48 o                         
   3  22   6        219.23        224.52        28.53 o                         
  -3  23   6         69.67         90.08        14.39 o                         
  -2  23   6         59.65         79.26        20.04 o                         
  -1  23   6        143.65        161.74        11.48 o                         
   0  23   6        353.55        351.94        19.26 o                         
   1  23   6        427.25        434.32        23.07 o                         
   2  23   6         41.99         61.90        12.80 o                         
  -1  24   6         79.70        107.56        11.47 o                         
   0  24   6          0.63          4.49        13.35 o                         
   9   0   4         61.57         82.38        48.83 o                         
   8   0   4        166.66        248.70        36.02 o                         
   7   0   4          0.87        191.37        34.62 o                         
   3   0   6         39.65         31.68         5.08 o                         
   2   0   6        189.91        199.22        11.83 o                         
  -2   0   8         94.54         94.96         7.22 o                         
  -3   0   8          4.07         -1.61         5.48 o                         
  -9   1   7        383.36        427.63        36.66 o                         
  -8   1   7       1968.95       1755.36        51.33 o                         
  -7   1   7        481.75        416.45        39.82 o                         
  -6   1   7        120.61         97.07         7.74 o                         
  -5   1   7        337.80        329.83        10.31 o                         
  -4   1   7         30.77         33.31         2.78 o                         
  -3   1   7        373.17        384.68         7.19 o                         
  -2   1   7        316.78        349.89        10.33 o                         
  -1   1   7         83.25         86.87         2.75 o                         
   0   1   7        529.31        561.38         7.38 o                         
   1   1   7         60.71         73.60         8.27 o                         
   2   1   7        492.47        492.62        10.00 o                         
   3   1   7       2744.38       2519.61        30.43 o                         
   4   1   7          1.55          2.16         3.51 o                         
   5   1   7         60.54         39.71        10.55 o                         
   6   1   7         48.29         49.49        10.49 o                         
   7   1   7        107.97        145.58        11.79 o                         
  -9   2   7          4.87         33.60        48.49 o                         
  -8   2   7        633.74        571.72        30.06 o                         
  -7   2   7         53.13         45.34         4.94 o                         
  -6   2   7        274.44        273.98        10.44 o                         
  -5   2   7        129.39        125.38         9.67 o                         
  -4   2   7         48.14         48.49         3.01 o                         
  -3   2   7        554.34        543.68         8.17 o                         
  -2   2   7        124.22        112.08         7.75 o                         
  -1   2   7         34.18         28.26         1.90 o                         
   0   2   7        485.45        537.84         7.70 o                         
   1   2   7        351.45        346.79        10.80 o                         
   2   2   7        396.04        425.06        10.83 o                         
   3   2   7        847.34        804.02        11.82 o                         
   4   2   7        832.81        809.69        14.41 o                         
   5   2   7        207.67        187.09        13.23 o                         
   6   2   7        347.11        323.77        14.12 o                         
   7   2   7         13.66         13.27         8.21 o                         
  -9   3   7        190.42        218.92        23.50 o                         
  -8   3   7         72.24         85.91        16.57 o                         
  -7   3   7          7.70         15.96         6.86 o                         
  -6   3   7         65.85         71.83         7.67 o                         
  -5   3   7         67.74         72.10         8.53 o                         
  -4   3   7         18.60         22.57         2.72 o                         
  -3   3   7         34.91         37.62         3.85 o                         
  -2   3   7        562.49        546.07        12.05 o                         
  -1   3   7        105.79        113.90         3.45 o                         
   0   3   7         22.27         13.56         2.10 o                         
   1   3   7         49.20         39.80         2.70 o                         
   2   3   7        219.49        209.63         6.75 o                         
   3   3   7          2.50         -0.65         3.58 o                         
   4   3   7        551.92        587.19        30.67 o                         
   5   3   7        723.61        720.09        25.01 o                         
   6   3   7         97.06         86.96        11.07 o                         
   7   3   7          1.89          8.44        10.88 o                         
  -9   4   7         31.21         18.24        17.84 o                         
  -8   4   7        123.70        121.00        24.60 o                         
  -7   4   7          9.74          9.63         7.19 o                         
  -6   4   7        119.53         90.81        12.71 o                         
  -5   4   7         57.77         50.89        10.14 o                         
  -4   4   7         18.85         23.04         2.88 o                         
  -3   4   7         39.74         38.07         4.31 o                         
  -2   4   7         55.35         60.01         6.83 o                         
  -1   4   7          2.53          0.61         1.61 o                         
   0   4   7         85.82         80.57         2.95 o                         
   1   4   7         24.10         25.97         2.05 o                         
   2   4   7        640.82        661.92        12.09 o                         
   3   4   7        174.76        156.54         5.77 o                         
   4   4   7         60.26         16.31        13.43 o                         
   5   4   7         27.59         20.84         7.12 o                         
   6   4   7         64.20         78.17        25.84 o                         
   7   4   7         11.88         27.22        11.30 o                         
  -8   5   7          9.16         37.48        20.74 o                         
  -7   5   7         35.58        108.39        35.97 o                         
  -6   5   7        189.65        178.44        14.52 o                         
  -5   5   7         31.46         45.25        18.91 o                         
  -4   5   7          4.47          5.62         2.82 o                         
  -3   5   7        321.81        331.86         6.97 o                         
  -2   5   7       1165.01       1276.85        21.98 o                         
  -1   5   7         22.68         18.29         1.94 o                         
   0   5   7         24.58         22.75         1.84 o                         
   1   5   7        867.84        873.31        12.48 o                         
   2   5   7         80.39         86.78         8.64 o                         
   3   5   7        128.89        110.36         4.82 o                         
   4   5   7        301.00        190.85        16.85 o                         
   5   5   7         51.52         40.27        11.37 o                         
   6   5   7         63.86         61.89        16.94 o                         
   7   5   7         12.08          4.70        13.54 o                         
  -8   6   7        158.55        180.29        24.85 o                         
  -7   6   7         93.95         97.30        40.81 o                         
  -7   6   7        100.40        130.00        36.23 o                         
  -6   6   7        150.24        142.32        12.70 o                         
  -5   6   7          6.10        -10.59        19.59 o                         
  -4   6   7         46.64         40.87         3.38 o                         
  -3   6   7        199.93        208.55         5.32 o                         
  -2   6   7        244.74        264.35        19.91 o                         
  -1   6   7         84.57        101.57         3.39 o                         
   0   6   7        516.63        563.47         9.52 o                         
   1   6   7          0.01          0.76         2.12 o                         
   2   6   7        247.27        252.49        19.63 o                         
   3   6   7        346.65        335.96         7.84 o                         
   4   6   7        823.68        346.79        19.52 o                         
   5   6   7        287.72        270.39        16.78 o                         
   6   6   7         77.03         70.52        12.90 o                         
   7   6   7         27.28         12.96        13.62 o                         
  -8   7   7         13.89         44.24        18.76 o                         
  -7   7   7         58.96         57.56        34.42 o                         
  -6   7   7        118.83        129.94        18.13 o                         
  -5   7   7        240.50        240.44        17.33 o                         
  -4   7   7        444.34        438.36         8.63 o                         
  -3   7   7        268.48        250.53         6.72 o                         
  -2   7   7       1240.41       1274.12        30.64 o                         
  -1   7   7        198.86        216.50         4.72 o                         
   0   7   7        879.27        817.38        13.56 o                         
   1   7   7        367.28        329.19         7.24 o                         
   2   7   7         70.50         59.01         5.96 o                         
   3   7   7        888.85        813.00        22.58 o                         
   4   7   7         65.25         73.11         5.37 o                         
   5   7   7        162.16        130.68        16.89 o                         
   6   7   7         28.06         33.11        12.18 o                         
   7   7   7         14.50         21.46        14.81 o                         
  -8   8   7         85.79        128.01        19.68 o                         
  -7   8   7         66.70        101.56        40.41 o                         
  -6   8   7         32.26         57.74        14.32 o                         
  -5   8   7        295.35        291.94        26.74 o                         
  -4   8   7          8.94         13.10         3.97 o                         
  -3   8   7        339.24        313.07         7.92 o                         
  -2   8   7         47.69         57.44         9.66 o                         
  -1   8   7        303.16        303.89         6.14 o                         
   0   8   7        197.59        204.33         6.98 o                         
   1   8   7         15.94         18.62         3.11 o                         
   2   8   7        205.12        206.74        13.18 o                         
   3   8   7        148.08        147.03        10.18 o                         
   4   8   7         75.76         75.68         7.22 o                         
   5   8   7          5.61        -10.97        13.65 o                         
   6   8   7         10.81         29.02        12.59 o                         
   7   8   7        137.42        163.56        17.90 o                         
  -8   9   7         26.65         23.93        25.19 o                         
  -7   9   7         30.89         18.78        44.42 o                         
  -6   9   7        697.59        701.09        39.62 o                         
  -5   9   7        144.99        104.43        24.12 o                         
  -4   9   7         82.97         79.42         5.50 o                         
  -3   9   7        240.04        219.41         8.19 o                         
  -2   9   7        242.38        246.01         9.77 o                         
  -1   9   7        389.50        380.18         7.07 o                         
   0   9   7        333.21        340.87         8.15 o                         
   1   9   7        451.39        399.39        11.42 o                         
   2   9   7          3.52          9.22        10.79 o                         
   3   9   7         95.99         89.88         9.40 o                         
   4   9   7         56.51         46.24         8.26 o                         
   5   9   7         43.16         58.59        14.99 o                         
   6   9   7          9.20          0.04        12.32 o                         
   7   9   7          1.93         -0.02        13.82 o                         
  -8  10   7          0.05        -29.70        34.64 o                         
  -7  10   7         37.65         23.80        37.53 o                         
  -6  10   7        148.57        131.12        14.73 o                         
  -5  10   7        567.00        525.78        24.03 o                         
  -4  10   7          3.69          5.89         4.03 o                         
  -3  10   7         29.50         26.66         4.70 o                         
  -2  10   7         20.91         27.99         7.66 o                         
  -1  10   7         94.57         83.86         4.20 o                         
   0  10   7        106.08        106.97         5.86 o                         
   1  10   7        130.60        138.19         9.00 o                         
   2  10   7        821.29        798.58        23.78 o                         
   3  10   7        509.64        460.50        16.66 o                         
   4  10   7        132.41        153.01        17.76 o                         
   5  10   7        143.58        161.72        16.70 o                         
   6  10   7         15.48         53.45        12.71 o                         
   7  10   7          7.81          8.04        14.90 o                         
  -8  11   7        105.71        151.83        29.55 o                         
  -7  11   7         31.83         39.63        37.28 o                         
  -6  11   7        218.65        192.21        15.73 o                         
  -5  11   7        588.26        618.53        24.84 o                         
  -4  11   7         64.51         67.65         6.19 o                         
  -3  11   7        198.92        177.57         6.89 o                         
  -2  11   7        811.91        832.89        18.26 o                         
  -1  11   7          0.12          3.44         3.28 o                         
   0  11   7         77.05         68.98         5.30 o                         
   1  11   7          1.92         21.60        12.15 o                         
   2  11   7        195.58        184.25        14.04 o                         
   3  11   7         50.08         49.60        14.63 o                         
   4  11   7        198.27        185.13        14.14 o                         
   6  11   7         55.76         63.67        19.74 o                         
  -7  12   7          2.33        -28.34        39.40 o                         
  -6  12   7          2.08         -3.05        21.42 o                         
  -5  12   7        260.60        253.20        19.81 o                         
  -4  12   7         97.83         88.09         6.21 o                         
  -3  12   7        269.27        285.15         8.14 o                         
  -2  12   7         72.87         66.03         8.20 o                         
  -1  12   7        496.15        493.07         9.32 o                         
   0  12   7        435.17        429.40        12.35 o                         
   1  12   7        166.53        162.41        15.28 o                         
   2  12   7         91.82         89.89        13.55 o                         
   3  12   7         31.76         27.19        14.74 o                         
   4  12   7          5.81          2.63         8.26 o                         
   5  12   7          0.90        -18.52        19.48 o                         
   6  12   7         98.84        145.60        20.98 o                         
  -7  13   7        112.15        116.90        14.75 o                         
  -6  13   7         21.26         38.29        14.94 o                         
  -5  13   7         13.78         32.44        18.97 o                         
  -4  13   7        561.54        561.01        12.16 o                         
  -3  13   7        575.92        559.16        17.03 o                         
  -2  13   7        476.82        443.13        17.67 o                         
  -1  13   7       1136.59       1113.83        16.99 o                         
   0  13   7       1374.19       1389.50        28.01 o                         
   1  13   7         13.28         10.70         5.77 o                         
   2  13   7         16.81          8.57         7.67 o                         
   3  13   7         80.03         46.32        13.99 o                         
   4  13   7          0.84         -0.87         8.63 o                         
   5  13   7         62.93         60.18        20.28 o                         
   6  13   7         65.26         44.81        20.49 o                         
  -7  14   7          0.85        -11.38        11.38 o                         
  -6  14   7         36.76         17.88        18.09 o                         
  -5  14   7        247.67        263.07        17.53 o                         
  -4  14   7        657.65        661.92        13.66 o                         
  -3  14   7        417.75        395.55         9.26 o                         
  -2  14   7        495.24        479.52        12.72 o                         
  -1  14   7        654.80        653.16        12.25 o                         
   0  14   7          0.59         -1.47         5.76 o                         
   1  14   7        552.91        549.18        26.12 o                         
   2  14   7        269.15        237.06        22.73 o                         
   3  14   7        242.14        168.66        18.07 o                         
   4  14   7        129.89        147.99        14.81 o                         
   5  14   7        187.10        220.68        22.07 o                         
   6  14   7        254.26        177.23        23.61 o                         
  -7  15   7         58.99         42.39        13.02 o                         
  -6  15   7         13.54         29.03        19.33 o                         
  -5  15   7          0.93         48.51        20.49 o                         
  -4  15   7          0.39          9.03         4.33 o                         
  -3  15   7         81.73         82.75         6.06 o                         
  -2  15   7        119.88        131.49        13.66 o                         
  -1  15   7        276.84        268.46         7.41 o                         
   0  15   7          1.70          3.12         5.50 o                         
   1  15   7         19.90         24.99         7.32 o                         
   2  15   7         32.87         41.57        20.35 o                         
   3  15   7        422.33        424.10        18.84 o                         
   4  15   7          2.16         -8.18        13.48 o                         
   5  15   7        169.39        190.32        24.33 o                         
  -6  16   7          7.52          0.35        35.37 o                         
  -5  16   7         28.10         77.88        35.12 o                         
  -4  16   7          0.47          2.33         4.41 o                         
  -3  16   7         68.48         71.70         7.24 o                         
  -2  16   7          6.44         29.54        13.73 o                         
  -1  16   7         41.26         37.05         3.78 o                         
   0  16   7        353.42        346.96        12.40 o                         
   1  16   7         21.07         31.95        17.28 o                         
   2  16   7        106.77         97.60        17.06 o                         
   3  16   7        215.40        215.56        15.67 o                         
   4  16   7         60.20         96.50        32.63 o                         
   5  16   7         54.36        117.79        25.88 o                         
  -6  17   7          0.10          2.87        19.21 o                         
  -5  17   7         90.85        155.54        23.76 o                         
  -4  17   7        142.41        141.60         8.04 o                         
  -3  17   7          1.80         23.13         8.09 o                         
  -2  17   7         22.15         32.89        14.89 o                         
  -1  17   7        189.56        169.05         9.95 o                         
   0  17   7          2.36         -6.01         8.95 o                         
   1  17   7         47.93         78.99        19.71 o                         
   2  17   7        218.72        243.27        20.44 o                         
   3  17   7        192.27        160.41        14.36 o                         
   4  17   7         26.88         40.06        10.63 o                         
   5  17   7          2.48         -3.64        27.35 o                         
  -6  18   7         61.24         51.46        15.76 o                         
  -5  18   7         60.62         32.82        19.26 o                         
  -4  18   7          0.16         -3.99         4.74 o                         
  -3  18   7        214.23        229.58        10.88 o                         
  -2  18   7         30.52         18.64        14.99 o                         
  -1  18   7          0.03          9.09         5.60 o                         
   0  18   7          3.50          3.80        10.31 o                         
   1  18   7        126.70         63.54        23.66 o                         
   2  18   7          4.38         11.03        29.77 o                         
   3  18   7         77.66         33.86        14.14 o                         
   4  18   7          7.03         36.25        10.80 o                         
  -5  19   7          0.58        -21.70        23.85 o                         
  -4  19   7        104.11        103.32         8.69 o                         
  -3  19   7        210.85        202.08        12.06 o                         
  -2  19   7        408.85        435.81        21.53 o                         
  -1  19   7         56.70         60.79         7.40 o                         
   0  19   7        169.91        141.41        12.77 o                         
   1  19   7         44.00         46.80         9.34 o                         
   2  19   7        146.88         86.29        26.95 o                         
   3  19   7          6.71          4.66        14.74 o                         
   4  19   7         73.34         60.72        12.69 o                         
  -4  20   7         10.26          8.93         6.46 o                         
  -3  20   7          1.90         26.85        11.88 o                         
  -2  20   7          0.58         -6.13        16.70 o                         
  -1  20   7          9.15         14.08         6.95 o                         
   0  20   7          0.03         -8.17         9.19 o                         
   1  20   7        160.95        155.60        32.63 o                         
   2  20   7         40.55         66.27        22.73 o                         
   3  20   7         66.40          1.49        22.32 o                         
  -4  21   7          2.51         -5.68         7.13 o                         
  -3  21   7          3.12        -12.56        12.56 o                         
  -2  21   7        205.23        200.81        20.71 o                         
  -1  21   7          9.45          1.43         7.21 o                         
   0  21   7          1.82         11.13         9.03 o                         
   1  21   7         52.37         58.30        34.51 o                         
   2  21   7         30.57         53.27        24.80 o                         
   3  21   7         48.58         40.47        25.77 o                         
  -3  22   7         81.54        104.24        14.50 o                         
  -2  22   7         24.31          0.26        26.71 o                         
  -1  22   7         18.41          0.37         7.65 o                         
   0  22   7         10.31         -5.12        14.78 o                         
   1  22   7         43.51         76.93        38.51 o                         
   2  22   7        155.23        166.87        18.07 o                         
  -1  23   7         17.30         20.74        11.36 o                         
   0  23   7        125.02        150.27        17.72 o                         
  -8   0   8        421.16        429.38        40.43 o                         
  -7   0   8          0.08         47.70        34.33 o                         
  -6   0   8         91.51         69.30        12.20 o                         
  -5   0   8         10.03         13.17        10.37 o                         
  -4   0   8          6.45          3.79         3.89 o                         
  -3   0   8         16.79         16.93         6.43 o                         
  -2   0   8        389.62        413.82        11.99 o                         
  -1   0   8        487.04        489.94        14.60 o                         
   0   0   8         18.56         18.48         3.43 o                         
   1   0   8       1592.32       1565.79        28.79 o                         
   2   0   8        464.37        492.46        13.51 o                         
   3   0   8        112.35         82.26         8.32 o                         
   4   0   8       1542.39       1528.63        52.72 o                         
   5   0   8        144.62        131.53        17.64 o                         
   6   0   8         79.32         96.04        18.23 o                         
   7   0   8         85.75        148.45        16.34 o                         
  -8   1   8         17.00         24.67        23.80 o                         
  -7   1   8         10.11        -18.91        34.16 o                         
  -6   1   8          4.98         12.65         8.58 o                         
  -5   1   8        755.48        746.75        14.30 o                         
  -4   1   8        259.77        241.27         6.48 o                         
  -3   1   8        670.19        599.91         9.81 o                         
  -2   1   8        133.52        132.64         8.44 o                         
  -1   1   8        154.44        149.50         7.94 o                         
   0   1   8        311.65        292.44         5.40 o                         
   1   1   8         43.99         10.17        14.72 o                         
   2   1   8         31.92         28.61         6.41 o                         
   3   1   8        844.22        729.35        14.66 o                         
   4   1   8          1.94          5.38         4.52 o                         
   5   1   8         36.63         25.54         9.88 o                         
   6   1   8        209.18        220.95        13.72 o                         
   7   1   8          6.15         15.79        11.37 o                         
  -8   2   8         63.90        110.91        24.85 o                         
  -7   2   8        223.92        192.03        37.50 o                         
  -6   2   8         54.07         42.13         8.72 o                         
  -5   2   8        198.19        205.90         9.31 o                         
  -4   2   8         14.66         19.82         2.83 o                         
  -3   2   8        212.28        194.72         6.21 o                         
  -2   2   8        102.21        105.05        10.40 o                         
  -1   2   8         44.54         47.33         9.70 o                         
   0   2   8         21.67         21.90         2.59 o                         
   1   2   8         10.98          6.87        10.46 o                         
   2   2   8         14.94         13.10         6.82 o                         
   3   2   8          3.36          9.75         4.27 o                         
   4   2   8         72.51         78.33         4.82 o                         
   5   2   8        176.92        143.43        13.92 o                         
   6   2   8        198.13        210.65        13.78 o                         
   7   2   8         84.13         53.11        51.33 o                         
  -8   3   8        250.09        254.60        25.76 o                         
  -7   3   8         76.01        110.80        37.28 o                         
  -6   3   8         15.66         17.05        10.29 o                         
  -5   3   8        210.00        199.17        10.08 o                         
  -4   3   8        279.72        278.24         6.60 o                         
  -3   3   8          0.77          7.30         4.03 o                         
  -2   3   8        904.51        978.47        14.77 o                         
  -1   3   8        172.94        176.38        11.98 o                         
   0   3   8         11.79         16.95         2.93 o                         
   1   3   8        134.63        141.41         8.77 o                         
   2   3   8        141.46        144.75         8.88 o                         
   3   3   8        353.04        295.78         8.40 o                         
   4   3   8         36.18         91.63        23.43 o                         
   5   3   8        243.35        228.99        11.08 o                         
   6   3   8        113.17        102.33        10.94 o                         
   7   3   8         53.60        104.76        15.96 o                         
  -8   4   8          7.12         48.20        24.28 o                         
  -7   4   8          2.23         28.84        36.44 o                         
  -6   4   8        132.29        146.73         9.70 o                         
  -5   4   8        303.68        300.10        12.38 o                         
  -4   4   8        133.04        146.85         5.53 o                         
  -3   4   8         81.99         80.93         5.51 o                         
  -2   4   8       1249.22       1308.35        26.76 o                         
  -1   4   8         72.73         70.38        14.97 o                         
   0   4   8        480.95        489.85         7.69 o                         
   1   4   8         75.45         52.91        17.01 o                         
   2   4   8        584.20        608.13        17.26 o                         
   3   4   8        155.70        147.98         6.68 o                         
   4   4   8        241.05        150.91        17.34 o                         
   5   4   8         14.31          5.76         8.48 o                         
   6   4   8        105.07        114.02        19.84 o                         
   7   4   8          0.12        -14.24        14.24 o                         
  -8   5   8          1.49         15.26        24.62 o                         
  -7   5   8         16.69         24.17        34.95 o                         
  -6   5   8        118.34         82.82        14.24 o                         
  -5   5   8        527.49        508.32        13.64 o                         
  -4   5   8        386.53        369.20         8.24 o                         
  -3   5   8        263.87        263.79         7.20 o                         
  -2   5   8         97.94        111.95         8.87 o                         
  -1   5   8         91.47         93.02         4.23 o                         
   0   5   8          9.79         17.21         2.56 o                         
   1   5   8        431.31        407.68        26.88 o                         
   2   5   8        476.89        473.19        16.51 o                         
   3   5   8        233.38        195.25        10.89 o                         
   4   5   8        181.07        128.04        16.34 o                         
   5   5   8         41.61         42.53        18.58 o                         
   6   5   8        304.62        311.65        16.82 o                         
   7   5   8         25.23         29.34        12.70 o                         
  -8   6   8         15.05         12.95        32.70 o                         
  -7   6   8         95.28         94.07        37.21 o                         
  -6   6   8        169.12        159.10        15.98 o                         
  -5   6   8        268.40        263.07        12.01 o                         
  -4   6   8        289.09        283.00         7.41 o                         
  -3   6   8        106.99        109.07         5.51 o                         
  -2   6   8         93.46         90.72         9.63 o                         
  -1   6   8        532.01        511.67         8.68 o                         
   0   6   8         26.12         31.16         4.48 o                         
   1   6   8        202.29        188.22        20.61 o                         
   2   6   8         97.17        111.36        10.97 o                         
   3   6   8        214.86        196.79        11.38 o                         
   4   6   8         95.13         80.96        19.95 o                         
   5   6   8         84.77         78.05        15.64 o                         
   6   6   8        154.56        179.62        15.48 o                         
   7   6   8         32.52         45.00        20.71 o                         
  -8   7   8         18.72         33.42        24.62 o                         
  -7   7   8          4.74         32.31        36.91 o                         
  -6   7   8         91.58         83.37        13.58 o                         
  -5   7   8        237.27        212.66        24.94 o                         
  -4   7   8          2.35          2.15         3.27 o                         
  -3   7   8        473.92        473.06         9.11 o                         
  -2   7   8         26.63         13.90         8.01 o                         
  -1   7   8        874.75        880.35        12.02 o                         
   0   7   8         23.15         21.29         3.66 o                         
   1   7   8          4.30         16.45         4.16 o                         
   2   7   8        237.83        220.70        13.82 o                         
   3   7   8       1007.26        871.66        24.64 o                         
   4   7   8        132.92        138.94        19.66 o                         
   5   7   8         82.73         64.39        14.32 o                         
   6   7   8          8.63         25.09        13.42 o                         
   7   7   8         33.73         25.31        16.15 o                         
  -8   8   8          7.07         27.96        35.60 o                         
  -7   8   8         48.81         67.33        11.04 o                         
  -6   8   8         15.90         19.98        19.44 o                         
  -5   8   8         67.46         37.11        22.55 o                         
  -4   8   8        293.44        294.41         8.45 o                         
  -3   8   8        103.86        100.31         5.56 o                         
  -2   8   8        112.69        125.13         9.54 o                         
  -1   8   8        330.19        340.62         6.57 o                         
   0   8   8        254.64        278.34         8.55 o                         
   1   8   8        881.83        837.82        22.54 o                         
   2   8   8        337.82        308.74        16.38 o                         
   4   8   8          4.07         -4.42         7.77 o                         
   5   8   8         50.01         28.52        19.85 o                         
   6   8   8         27.62         79.27        18.96 o                         
  -8   9   8        472.26        495.11        25.62 o                         
  -7   9   8         33.60         28.07        13.99 o                         
  -6   9   8         65.31         41.32        16.48 o                         
  -5   9   8         15.67         21.23        16.41 o                         
  -4   9   8          3.10          8.56         3.98 o                         
  -3   9   8        354.80        386.58        14.42 o                         
  -2   9   8         12.42         27.45         8.46 o                         
  -1   9   8         12.19         12.72         2.57 o                         
   0   9   8        737.04        758.40        17.37 o                         
   1   9   8       1693.10       1571.59        36.61 o                         
   2   9   8        121.62        115.61        15.43 o                         
   3   9   8          8.95         11.47        12.00 o                         
   4   9   8         67.78         73.53        10.64 o                         
   5   9   8        183.65        192.29        20.95 o                         
   6   9   8          4.75         -2.22        24.58 o                         
  -7  10   8         20.19         -1.42        41.47 o                         
  -6  10   8         18.30         57.74        14.47 o                         
  -5  10   8         79.20        112.71        17.15 o                         
  -4  10   8        132.27        125.09         6.64 o                         
  -3  10   8        123.94        113.45         6.62 o                         
  -2  10   8       1088.35       1093.88        22.41 o                         
  -1  10   8         39.19         33.76         3.96 o                         
   0  10   8          0.32          1.16         4.59 o                         
   1  10   8          2.64          6.80         5.46 o                         
   2  10   8         55.43         62.97        16.59 o                         
   4  10   8          4.73          6.39         8.05 o                         
   5  10   8         32.39         69.66        20.16 o                         
   6  10   8          6.69          9.27        19.34 o                         
  -7  11   8         35.00         31.08        43.22 o                         
  -6  11   8         16.02         60.83        15.28 o                         
  -5  11   8        197.70        238.69        19.14 o                         
  -4  11   8        270.06        251.84         7.31 o                         
  -3  11   8         12.95         14.31         5.50 o                         
  -2  11   8        462.35        451.59        16.96 o                         
  -1  11   8         21.76         21.19         3.88 o                         
   0  11   8        899.94        893.37        20.11 o                         
   1  11   8        777.01        772.52        22.52 o                         
   3  11   8         81.57         70.28        15.00 o                         
   4  11   8         11.53         23.53         8.72 o                         
   5  11   8          6.15         57.94        21.81 o                         
   6  11   8         95.23         79.79        22.22 o                         
  -7  12   8          0.38          7.95        15.88 o                         
  -6  12   8         48.94         44.59        15.73 o                         
  -5  12   8         45.37         44.60        18.43 o                         
  -4  12   8          0.49          5.62         4.07 o                         
  -3  12   8         48.26         52.05         6.91 o                         
  -2  12   8        207.99        235.40        22.11 o                         
  -1  12   8          9.34          5.00         4.11 o                         
   0  12   8        266.77        248.74        10.74 o                         
   1  12   8        279.42        245.87        19.12 o                         
   3  12   8         22.28          0.21        10.69 o                         
   4  12   8         61.71         60.79        10.25 o                         
   5  12   8         81.01         87.46        23.62 o                         
  -7  13   8          5.72          1.20        16.60 o                         
  -6  13   8          2.76         24.95        16.56 o                         
  -5  13   8         51.10         31.47        26.90 o                         
  -4  13   8         24.78         30.42         4.77 o                         
  -3  13   8         23.55         26.25         6.18 o                         
  -2  13   8          0.81          3.37         4.17 o                         
  -1  13   8         11.11         13.12         5.04 o                         
   0  13   8        213.21        209.27        14.59 o                         
   1  13   8        270.32        242.78        13.59 o                         
   2  13   8        175.77        184.85        16.40 o                         
   3  13   8        108.63         83.42        12.10 o                         
   4  13   8          4.05         10.96        31.58 o                         
   5  13   8         16.55         28.22        33.46 o                         
  -6  14   8         63.67         55.20        25.16 o                         
  -5  14   8         11.09          2.07        28.87 o                         
  -4  14   8        640.66        636.66        14.91 o                         
  -3  14   8        130.04        162.64        11.13 o                         
  -2  14   8        330.44        343.93        17.09 o                         
  -1  14   8          0.45          5.75         4.74 o                         
   0  14   8         19.28         22.08         7.66 o                         
   1  14   8        160.65        104.63        19.95 o                         
   2  14   8        336.41        326.78        20.60 o                         
   3  14   8        133.78        116.02        13.26 o                         
   4  14   8         21.78        119.07        32.99 o                         
   5  14   8         63.96        127.28        36.75 o                         
  -5  15   8         40.78         30.21        21.92 o                         
  -4  15   8        723.76        686.42        15.91 o                         
  -3  15   8       1740.34       1766.57        42.36 o                         
  -2  15   8         42.28         51.93        13.69 o                         
  -1  15   8          1.57         -3.36         4.91 o                         
   0  15   8          3.27         -5.98         7.21 o                         
   1  15   8         62.06         31.76        20.31 o                         
   2  15   8        108.87        136.79        26.10 o                         
   3  15   8         33.57         23.87        12.32 o                         
   4  15   8         42.23         86.55        34.22 o                         
   5  15   8        399.89        316.15        27.30 o                         
  -6  16   8        272.02        284.91        24.83 o                         
  -5  16   8        237.21        281.31        20.19 o                         
  -4  16   8         98.55        115.84         8.41 o                         
  -3  16   8         55.23         76.16        10.17 o                         
  -2  16   8        313.48        293.46        17.83 o                         
  -1  16   8         34.55         29.61         6.00 o                         
   0  16   8          5.48        -11.64        12.56 o                         
   1  16   8         65.83         54.50        22.85 o                         
   2  16   8         45.03         14.59        18.22 o                         
   3  16   8          3.98          6.24        13.33 o                         
   4  16   8          0.51          6.45        10.82 o                         
  -5  17   8        119.33        160.58        32.45 o                         
  -4  17   8         38.56         38.49         6.68 o                         
  -3  17   8        790.58        750.75        24.33 o                         
  -2  17   8         53.17         62.33        16.10 o                         
  -1  17   8         55.25         50.91         6.97 o                         
   0  17   8        102.51        117.59        12.53 o                         
   1  17   8         77.34         70.55        18.48 o                         
   2  17   8         10.37         -7.70        18.74 o                         
   3  17   8         63.76         54.81        14.02 o                         
   4  17   8        216.73        259.40        20.30 o                         
  -5  18   8          9.70         54.48        21.49 o                         
  -4  18   8         86.68         79.71         8.17 o                         
  -3  18   8         22.49         34.37        11.48 o                         
  -2  18   8         12.17         16.28        16.55 o                         
  -1  18   8        108.74        113.27         9.41 o                         
   0  18   8         11.06         19.15         9.61 o                         
   1  18   8         26.80         45.34        31.78 o                         
   2  18   8        318.56        293.68        24.35 o                         
   3  18   8          8.17          2.86        15.55 o                         
  -4  19   8         13.75         18.78         7.99 o                         
  -3  19   8          4.15         24.57        12.15 o                         
  -2  19   8         74.11         26.17        18.02 o                         
  -1  19   8          8.52          9.13         6.58 o                         
   0  19   8         60.36         72.16        12.51 o                         
   1  19   8          5.17         50.50        33.59 o                         
   2  19   8         32.51        -17.04        35.55 o                         
   3  19   8        124.83        117.51        18.23 o                         
  -4  20   8          5.58         20.61        10.57 o                         
  -3  20   8         17.27         35.49        23.35 o                         
  -2  20   8         30.53         50.70        19.34 o                         
  -1  20   8         42.68         42.05         8.07 o                         
   0  20   8         28.30         18.38        13.11 o                         
   1  20   8         10.36         12.25        22.24 o                         
   2  20   8        119.89        170.56        26.54 o                         
  -3  21   8          2.32         -5.60        12.18 o                         
  -2  21   8        111.93         92.13        33.34 o                         
  -1  21   8        165.18        173.46        13.86 o                         
   0  21   8          1.86          2.81        10.75 o                         
   1  21   8         51.66         73.87        24.58 o                         
   8   0   6          0.01         58.00        35.86 o                         
   3   0   8         27.26         16.20         6.64 o                         
   2   0   8        112.67        115.42        10.59 o                         
  -3   0  10         21.18         28.90         8.78 o                         
  -4   0  10         33.10         23.06        18.04 o                         
  -8   1   9        100.49        110.96        25.99 o                         
  -7   1   9         69.30        134.54        39.56 o                         
  -6   1   9        160.38        187.36        18.60 o                         
  -5   1   9        149.96        151.35        10.12 o                         
  -4   1   9        164.58        162.39         6.00 o                         
  -3   1   9        316.25        319.58         8.83 o                         
  -2   1   9         64.49         66.30         6.27 o                         
  -1   1   9        685.87        614.16        13.03 o                         
   0   1   9        149.26        152.35         4.76 o                         
   1   1   9       2816.85       2740.95        60.73 o                         
   2   1   9          9.27          1.18         8.98 o                         
   3   1   9         22.12         24.66         6.45 o                         
   4   1   9        100.53        119.92        17.96 o                         
   5   1   9        137.14        165.09        17.59 o                         
   6   1   9         59.82         63.94        20.11 o                         
  -8   2   9         40.76         92.04        25.46 o                         
  -7   2   9         14.38         31.47        27.76 o                         
  -6   2   9        125.21        124.65        10.96 o                         
  -5   2   9         65.39         68.19        10.20 o                         
  -4   2   9         48.53         38.30        22.02 o                         
  -3   2   9          5.83         13.17         5.72 o                         
  -2   2   9          9.77         15.03         7.10 o                         
  -1   2   9        498.77        425.76        14.14 o                         
   0   2   9         10.16         12.70         3.12 o                         
   1   2   9       1027.40       1003.54        29.42 o                         
   2   2   9       1391.95       1483.10        28.32 o                         
   3   2   9        132.11         99.68         7.31 o                         
   4   2   9         46.34         60.55        16.41 o                         
   5   2   9         61.88         85.19        12.50 o                         
   6   2   9         48.34         23.95        28.98 o                         
  -8   3   9         17.82        141.02        38.57 o                         
  -7   3   9         23.58         40.57        39.60 o                         
  -6   3   9         38.62         32.62        11.43 o                         
  -5   3   9        178.44        172.19        11.08 o                         
  -4   3   9        142.08        127.83         6.40 o                         
  -3   3   9         92.51         90.93         6.68 o                         
  -2   3   9         89.47         87.89         7.71 o                         
  -1   3   9        196.85        205.17         9.75 o                         
   0   3   9        242.22        249.65         6.34 o                         
   1   3   9         72.94         58.86        19.37 o                         
   2   3   9        646.92        713.36        30.23 o                         
   3   3   9        320.81        284.20         8.74 o                         
   4   3   9         68.37         51.71         9.55 o                         
   5   3   9         43.98         33.89        14.90 o                         
   6   3   9          4.87         25.71        21.65 o                         
  -8   4   9         13.20         35.80        25.99 o                         
  -7   4   9         46.20         85.49        27.11 o                         
  -6   4   9         41.43         31.82         9.76 o                         
  -5   4   9         19.00          7.97         9.03 o                         
  -4   4   9         33.51         37.71         4.09 o                         
  -3   4   9         40.33         33.19         5.70 o                         
  -2   4   9        156.19        153.88        13.76 o                         
  -1   4   9        127.09         86.02         8.76 o                         
   0   4   9        179.53        180.76         5.57 o                         
   1   4   9        294.13        280.28        25.74 o                         
   2   4   9         39.07         39.01         6.49 o                         
   3   4   9        109.73         99.85        18.54 o                         
   4   4   9        108.34        116.65        25.97 o                         
   5   4   9         67.66         70.74        15.32 o                         
   6   4   9        113.18        149.43        20.49 o                         
  -8   5   9        118.08        137.12        27.33 o                         
  -7   5   9          0.85        -20.20        20.20 o                         
  -6   5   9         15.77         47.69        19.41 o                         
  -5   5   9         31.21         37.45        13.13 o                         
  -4   5   9        735.07        699.39        12.14 o                         
  -3   5   9        170.12        176.88         7.34 o                         
  -2   5   9        115.79        119.49         9.03 o                         
  -1   5   9        268.21        266.78        17.21 o                         
   0   5   9        377.22        340.65         9.18 o                         
   1   5   9        404.04        353.51        27.52 o                         
   2   5   9        217.34        267.76        21.01 o                         
   3   5   9         11.37         21.19         9.32 o                         
   4   5   9         45.71         34.26        23.86 o                         
   5   5   9         63.86         65.14        32.61 o                         
   6   5   9        290.47        292.38        22.54 o                         
  -8   6   9         26.63         55.00        27.89 o                         
  -7   6   9          8.50        -22.06        40.14 o                         
  -6   6   9         57.40         64.66        20.81 o                         
  -5   6   9        150.62        154.51        14.33 o                         
  -4   6   9          2.79          2.07         3.60 o                         
  -3   6   9         60.00         65.53         6.35 o                         
  -2   6   9         23.79         21.12         8.00 o                         
  -1   6   9         28.97         52.11        13.79 o                         
   0   6   9        272.48        285.58         9.08 o                         
   1   6   9         76.78         50.22        22.87 o                         
   2   6   9        368.53        429.27        24.80 o                         
   3   6   9         41.95         26.33         9.04 o                         
   4   6   9          1.90          6.10         8.42 o                         
   5   6   9         64.72         34.10        22.39 o                         
   6   6   9         10.68          4.68        19.17 o                         
  -7   7   9         85.01         95.14        40.60 o                         
  -6   7   9        103.32         85.10        15.26 o                         
  -5   7   9        413.41        398.74        15.52 o                         
  -4   7   9        162.41        159.92         6.83 o                         
  -3   7   9        529.16        513.18        12.05 o                         
  -2   7   9        647.97        625.57        14.14 o                         
  -1   7   9        351.83        339.48         6.53 o                         
   0   7   9        153.81        137.39         8.04 o                         
   1   7   9        510.67        527.66        22.12 o                         
   3   7   9         24.75         21.36         9.20 o                         
   4   7   9          2.77         -2.50         8.69 o                         
   5   7   9         22.98          6.04        21.86 o                         
   6   7   9          5.27         20.70        19.67 o                         
  -7   8   9          1.53          6.62        44.04 o                         
  -6   8   9         17.39         23.15        14.83 o                         
  -5   8   9          8.84         28.60        16.97 o                         
  -4   8   9          1.88          8.06         4.24 o                         
  -3   8   9        102.57         89.07        11.41 o                         
  -2   8   9        195.87        177.83        11.06 o                         
  -1   8   9         22.76          0.23        20.55 o                         
   0   8   9        175.75        169.87        10.20 o                         
   1   8   9         23.60         22.67         6.73 o                         
   2   8   9         70.87         68.62        19.34 o                         
   3   8   9         19.15          9.45        10.35 o                         
   4   8   9         27.16         40.48        14.10 o                         
   5   8   9         23.69        -17.69        22.11 o                         
   6   8   9        103.89        164.38        35.43 o                         
  -7   9   9         89.25        139.93        44.16 o                         
  -6   9   9         30.03         54.35        15.36 o                         
  -5   9   9        119.44        118.73        17.73 o                         
  -4   9   9          6.42          2.43         3.75 o                         
  -3   9   9         23.43         25.08         8.10 o                         
  -2   9   9        460.60        470.16        14.87 o                         
  -1   9   9       1578.87       1534.74        29.96 o                         
   0   9   9          1.64          2.82         9.32 o                         
   1   9   9         15.23         17.50         6.18 o                         
   2   9   9        154.26        186.56        16.19 o                         
   3   9   9         78.25         83.91        19.11 o                         
   4   9   9         48.82         20.04        31.58 o                         
   5   9   9          9.62         10.89        23.03 o                         
   6   9   9        142.09        176.00        23.95 o                         
  -7  10   9          3.07         81.09        47.68 o                         
  -6  10   9         52.46         69.15        16.11 o                         
  -5  10   9         40.54         45.75        18.58 o                         
  -4  10   9        109.24        132.07         7.20 o                         
  -3  10   9         39.16         39.16         7.08 o                         
  -2  10   9        172.62        196.81        21.10 o                         
  -1  10   9         46.13         48.34         5.62 o                         
   0  10   9        403.07        358.72        14.34 o                         
   1  10   9         13.53         12.47         6.45 o                         
   2  10   9          5.68         -6.24        24.88 o                         
   3  10   9        266.17        240.26        14.95 o                         
   4  10   9          2.27          1.50         9.16 o                         
   5  10   9         40.60         35.46        24.84 o                         
  -7  11   9        266.29        319.10        45.99 o                         
  -6  11   9         17.86         57.27        16.66 o                         
  -5  11   9        123.32        158.42        26.62 o                         
  -4  11   9         19.65         22.49         4.46 o                         
  -3  11   9         33.82         18.36         9.25 o                         
  -2  11   9        421.99        401.39        16.32 o                         
  -1  11   9        281.41        260.45        13.01 o                         
   0  11   9          6.49          9.68         9.82 o                         
   1  11   9         27.22         25.15         9.84 o                         
   2  11   9        162.66        148.24        16.59 o                         
   3  11   9         38.53         43.68        11.99 o                         
   4  11   9         91.20        101.54        12.31 o                         
   5  11   9         55.10         77.97        26.50 o                         
  -6  12   9        406.61        366.39        23.61 o                         
  -5  12   9          3.10          0.85        28.74 o                         
  -4  12   9        530.08        528.28        15.41 o                         
  -3  12   9         12.95         32.94         9.44 o                         
  -2  12   9        504.40        485.18        26.10 o                         
  -1  12   9         37.36         38.53         6.17 o                         
   0  12   9          6.88         -0.61         7.17 o                         
   1  12   9         66.98         59.03         8.15 o                         
   2  12   9         22.76         -0.67        16.98 o                         
   3  12   9         27.57         33.66        12.70 o                         
   4  12   9         25.47         22.03        10.67 o                         
   5  12   9         23.52          0.70        36.36 o                         
  -6  13   9        264.65        234.97        29.53 o                         
  -5  13   9         99.62        114.52        29.53 o                         
  -4  13   9          1.27         -4.34         5.40 o                         
  -3  13   9        432.66        523.97        16.45 o                         
  -2  13   9        578.64        617.64        22.14 o                         
  -1  13   9          0.07          1.00         4.85 o                         
   0  13   9        260.19        254.24        13.62 o                         
   1  13   9         93.52         92.46        10.36 o                         
   2  13   9         14.85         65.37        27.56 o                         
   3  13   9         64.90         70.30        13.61 o                         
   4  13   9         54.99         70.54        11.96 o                         
   5  13   9         16.13         11.18        13.27 o                         
  -6  14   9        169.69        180.84        23.65 o                         
  -5  14   9        693.55        705.31        40.80 o                         
  -4  14   9          6.17          9.57         5.89 o                         
  -3  14   9        549.04        582.11        21.14 o                         
  -2  14   9         85.92         92.85        16.45 o                         
  -1  14   9        227.85        211.30        10.82 o                         
   0  14   9         89.36         72.34         9.76 o                         
   1  14   9        120.35        128.24        28.11 o                         
   2  14   9         56.20         93.43        19.36 o                         
   3  14   9         30.50         35.29        13.83 o                         
   4  14   9         35.86        -16.28        37.92 o                         
  -6  15   9         23.90          8.76        13.55 o                         
  -5  15   9        242.52        264.43        20.74 o                         
  -4  15   9         18.07         18.67         6.36 o                         
  -3  15   9         75.96         82.09        12.60 o                         
  -2  15   9         41.89         32.66        15.99 o                         
  -1  15   9         10.88         12.78         5.86 o                         
   0  15   9          2.44          2.79         8.76 o                         
   1  15   9          5.87         -0.93        28.75 o                         
   2  15   9         15.69         11.99        19.55 o                         
   3  15   9         22.61         55.13        14.81 o                         
   4  15   9          0.12          5.85        11.50 o                         
  -5  16   9         88.61        147.69        20.54 o                         
  -4  16   9          8.03         20.03         6.45 o                         
  -3  16   9          6.40         19.36        13.22 o                         
  -2  16   9         66.37         51.42        16.13 o                         
  -1  16   9         79.69         75.75         8.12 o                         
   0  16   9          1.57         -0.98         9.27 o                         
   1  16   9         81.75         55.73        31.08 o                         
   2  16   9          6.11         -2.59        21.59 o                         
   3  16   9         66.55         69.73        16.11 o                         
   4  16   9         33.53         39.50        13.85 o                         
  -5  17   9         10.20         42.31        21.76 o                         
  -4  17   9          0.15         12.59         6.80 o                         
  -3  17   9        224.98        235.89        14.36 o                         
  -2  17   9          2.54          3.56        17.46 o                         
  -1  17   9          0.56         -0.92         6.55 o                         
   0  17   9        113.41         98.89        11.96 o                         
   1  17   9          3.51        -15.47        32.05 o                         
   2  17   9          8.33         20.73        22.11 o                         
   3  17   9         69.91         57.97        16.89 o                         
  -4  18   9          5.72         10.69         7.17 o                         
  -3  18   9         22.08         19.49        12.78 o                         
  -2  18   9        101.64         91.64        19.46 o                         
  -1  18   9         23.24         16.09         7.31 o                         
   0  18   9          8.91          8.28        10.35 o                         
   1  18   9          5.72         16.46        35.37 o                         
   2  18   9          7.04         28.84        24.76 o                         
  -3  19   9         30.32         20.14        13.42 o                         
  -2  19   9         86.83         61.24        19.81 o                         
  -1  19   9         12.43          4.32         7.45 o                         
   0  19   9          3.99         22.19        14.82 o                         
   1  19   9         22.85         36.16        37.63 o                         
   2  19   9        303.41        363.30        23.07 o                         
  -2  20   9         64.20         61.62        34.84 o                         
  -1  20   9         50.48         66.17         9.75 o                         
   0  20   9         62.96         99.65        16.51 o                         
   1  20   9         21.35         27.74        26.52 o                         
  -6   0  10         52.48         57.87        18.42 o                         
  -5   0  10        147.71        144.46        16.39 o                         
  -4   0  10        136.43        148.13         9.52 o                         
  -3   0  10         87.27         92.29        14.50 o                         
  -2   0  10          0.62        -13.46        14.96 o                         
  -1   0  10       4691.37       4848.75        97.04 o                         
   0   0  10        546.96        526.83        17.72 o                         
   1   0  10        131.27        142.13         9.06 o                         
   2   0  10        303.65        310.47        14.02 o                         
   3   0  10          6.56         13.49         9.41 o                         
   4   0  10         61.06         55.27        17.34 o                         
   5   0  10        356.70        365.08        46.75 o                         
  -6   1  10         56.58         46.12        12.09 o                         
  -5   1  10          9.55         26.92        12.81 o                         
  -4   1  10        311.37        271.56        23.14 o                         
  -3   1  10         30.81         37.90         7.11 o                         
  -2   1  10         14.30         18.56        10.56 o                         
  -1   1  10        255.94        294.70        16.90 o                         
   0   1  10         85.21         96.85         5.07 o                         
   1   1  10        138.94        138.29         7.11 o                         
   2   1  10         12.83         11.85         8.07 o                         
   3   1  10          4.12          6.74         6.74 o                         
   4   1  10         49.31         19.11        17.58 o                         
   5   1  10         21.72         46.88        37.42 o                         
   6   1  10          9.30          1.16        39.93 o                         
  -7   2  10         17.07         -0.32        11.15 o                         
  -6   2  10         55.18         41.46        12.14 o                         
  -5   2  10        143.82        127.75        13.13 o                         
  -4   2  10        180.91        195.54         7.83 o                         
  -3   2  10         33.97         34.51         6.17 o                         
  -2   2  10        379.41        340.61        11.96 o                         
  -1   2  10         57.38         72.11        22.05 o                         
   0   2  10        196.45        207.06         6.27 o                         
   1   2  10         38.25         28.60        10.78 o                         
   2   2  10          1.87         15.42         8.75 o                         
   3   2  10        109.18        122.02         7.38 o                         
   4   2  10         15.10         -3.69        16.45 o                         
   5   2  10          0.17          4.26        22.05 o                         
  -7   3  10         43.88         94.62        42.75 o                         
  -6   3  10        255.61        225.88        19.26 o                         
  -5   3  10         59.18         73.67        12.87 o                         
  -4   3  10         59.31         61.09         5.10 o                         
  -3   3  10         89.02         79.45         7.64 o                         
  -2   3  10        283.78        268.90         9.71 o                         
  -1   3  10        222.70        192.05        11.00 o                         
   0   3  10         13.21         15.79         4.10 o                         
   1   3  10        277.76        255.13        12.05 o                         
   2   3  10         66.29         78.11        11.85 o                         
   3   3  10         29.61         30.10         5.48 o                         
   4   3  10         23.10         67.47        22.05 o                         
   5   3  10        188.04        150.98        39.65 o                         
   6   3  10          6.54         -5.23        37.74 o                         
  -7   4  10         33.16        -24.27        44.77 o                         
  -6   4  10        101.37        104.28        22.84 o                         
  -5   4  10         44.63         60.06        23.09 o                         
  -4   4  10        164.42        174.36         7.53 o                         
  -3   4  10         37.80         41.76         7.48 o                         
  -2   4  10          9.50         -9.79         9.79 o                         
  -1   4  10        178.52        162.80         8.57 o                         
   0   4  10        592.46        606.87        15.51 o                         
   1   4  10         51.86         53.51        10.79 o                         
   2   4  10        197.88        205.43        13.87 o                         
   3   4  10         21.50         27.14         5.71 o                         
   4   4  10         60.23         69.60        11.48 o                         
   5   4  10         76.54        148.43        39.65 o                         
  -7   5  10        112.06        172.88        21.46 o                         
  -6   5  10        309.12        330.10        18.26 o                         
  -5   5  10         85.27        126.43        24.12 o                         
  -4   5  10          0.27          7.66         4.23 o                         
  -3   5  10         46.28         68.79         8.90 o                         
  -2   5  10        113.51        140.61         9.76 o                         
  -1   5  10       1255.41       1223.09        16.99 o                         
   0   5  10        554.29        545.81        11.45 o                         
   1   5  10        290.69        294.10        11.61 o                         
   2   5  10         10.19          1.73        12.66 o                         
   3   5  10         19.18          8.96        10.69 o                         
   4   5  10        116.08        150.73        35.30 o                         
   5   5  10         14.91          5.06        24.67 o                         
  -7   6  10         10.83         68.30        48.38 o                         
  -6   6  10        161.05        209.63        17.30 o                         
  -5   6  10         50.71         63.76        13.40 o                         
  -4   6  10          6.61          4.84         4.50 o                         
  -3   6  10        171.33        214.33        12.52 o                         
  -2   6  10        226.31        264.09        16.63 o                         
  -1   6  10          6.61         13.28         4.12 o                         
   0   6  10          0.35         -1.85         7.90 o                         
   1   6  10         61.77         69.61        10.70 o                         
   2   6  10         44.62         26.77        19.02 o                         
   3   6  10         32.32         41.75        11.56 o                         
   4   6  10         24.22         66.33        33.18 o                         
   5   6  10        136.54        181.44        28.51 o                         
  -6   7  10         31.12         37.56        19.10 o                         
  -5   7  10        112.77        104.37        12.30 o                         
  -4   7  10         30.96         28.61         4.42 o                         
  -3   7  10         29.37         28.08         8.38 o                         
  -2   7  10          4.46         13.69         9.29 o                         
  -1   7  10        265.71        245.22         6.01 o                         
   0   7  10         92.01         87.05         7.69 o                         
   1   7  10        412.48        366.03        29.11 o                         
   2   7  10        363.17        311.32        20.24 o                         
   3   7  10        379.74        395.41        17.56 o                         
   4   7  10        183.03        238.99        36.42 o                         
   5   7  10          0.54         22.27        26.96 o                         
  -7   8  10         62.10        109.87        48.75 o                         
  -6   8  10         12.84          9.91        20.15 o                         
  -5   8  10         20.20         16.93        18.63 o                         
  -4   8  10          4.54          0.38         4.05 o                         
  -3   8  10          6.07         10.48         7.47 o                         
  -2   8  10         17.81         41.19        15.98 o                         
  -1   8  10        265.96        259.65         9.35 o                         
   0   8  10        292.05        275.71        13.29 o                         
   1   8  10        437.25        398.64        29.59 o                         
   2   8  10          1.89         15.64        28.57 o                         
   4   8  10          3.52         -3.50        35.14 o                         
   5   8  10        181.39        198.60        40.69 o                         
  -7   9  10          3.05        -44.94        50.34 o                         
  -6   9  10          4.85        -12.55        20.92 o                         
  -5   9  10        342.39        352.43        22.07 o                         
  -4   9  10        116.41         98.58         8.25 o                         
  -3   9  10         98.51        115.01        11.95 o                         
  -2   9  10        440.23        463.39        28.08 o                         
  -1   9  10        652.51        623.78        16.23 o                         
   0   9  10        122.66        120.87        18.30 o                         
   1   9  10          8.59          6.26         7.19 o                         
   2   9  10        379.81        452.37        36.24 o                         
   3   9  10        119.89         98.02        13.72 o                         
   4   9  10         77.00         82.61        12.72 o                         
   5   9  10         84.51         86.71        38.86 o                         
  -6  10  10          8.51         21.96        21.86 o                         
  -5  10  10        120.88         97.33        27.12 o                         
  -4  10  10        268.30        303.74        24.66 o                         
  -3  10  10         76.21         69.79        10.44 o                         
  -2  10  10          1.42         12.95        17.68 o                         
  -1  10  10         40.35         34.73         5.84 o                         
   0  10  10          2.98         -6.10         9.67 o                         
   1  10  10          1.62          4.65         6.81 o                         
   2  10  10        156.40        199.99        18.93 o                         
   3  10  10        159.67        139.50        14.40 o                         
   4  10  10          5.19         87.88        37.39 o                         
   5  10  10         46.47         55.67        14.50 o                         
  -6  11  10         30.03         24.99        38.17 o                         
  -5  11  10          1.65         34.56        32.68 o                         
  -4  11  10        193.86        211.93        10.98 o                         
  -3  11  10        152.49        172.28        11.77 o                         
  -2  11  10        320.27        310.03        17.27 o                         
  -1  11  10        564.73        541.21        15.58 o                         
   0  11  10         17.52         21.18         8.63 o                         
   1  11  10          1.34          1.17         7.42 o                         
   2  11  10         88.15        111.91        20.40 o                         
   3  11  10         34.69         54.34        14.33 o                         
   4  11  10         52.91         69.24        12.68 o                         
  -6  12  10         15.58         12.60        23.12 o                         
  -5  12  10         19.78         25.39        33.56 o                         
  -4  12  10        286.00        274.14        11.82 o                         
  -3  12  10         16.75         30.92        10.52 o                         
  -2  12  10         79.80         82.02        15.01 o                         
  -1  12  10         97.01         81.67         7.76 o                         
   0  12  10        391.31        363.68        25.68 o                         
   1  12  10        165.63        135.89        13.83 o                         
   2  12  10         36.21         59.53        20.78 o                         
   3  12  10         37.94         58.78        14.60 o                         
   4  12  10          0.82        -11.45        11.45 o                         
  -5  13  10          5.75         23.67        34.63 o                         
  -4  13  10         49.31         57.62         7.06 o                         
  -3  13  10         19.20         41.34        10.89 o                         
  -2  13  10         39.39         23.36        20.12 o                         
  -1  13  10        130.96        107.04         9.78 o                         
   0  13  10          0.00         -8.64         8.64 o                         
   1  13  10          2.63          6.24         8.01 o                         
   2  13  10          6.84         44.18        26.75 o                         
   3  13  10          1.33         14.39        15.09 o                         
   4  13  10          0.00        -10.61        11.74 o                         
  -5  14  10         82.94        127.34        23.34 o                         
  -4  14  10         42.52         33.58         7.01 o                         
  -3  14  10         98.13         98.05        11.97 o                         
  -2  14  10         17.11         36.13        16.89 o                         
  -1  14  10        144.11        163.27        11.12 o                         
   0  14  10         82.76         69.29        10.92 o                         
   1  14  10          0.21          1.61         8.24 o                         
   2  14  10         29.02         29.38        20.75 o                         
   3  14  10         59.58         43.94        16.23 o                         
  -5  15  10       1643.98       1715.55        46.56 o                         
  -4  15  10          5.81          0.88         6.40 o                         
  -3  15  10         44.10         62.97        12.19 o                         
  -2  15  10          7.61          1.14        17.13 o                         
  -1  15  10         98.34        122.06        10.58 o                         
   0  15  10          1.49         10.29         9.99 o                         
   1  15  10          4.68         -3.10         8.62 o                         
   2  15  10         81.32         96.80        23.72 o                         
   3  15  10         90.31        111.59        18.11 o                         
  -4  16  10        522.26        513.38        17.38 o                         
  -3  16  10         34.39         36.06        12.76 o                         
  -2  16  10         16.97         -6.22        30.79 o                         
  -1  16  10          4.67         -2.08         7.03 o                         
   0  16  10          2.55          6.34        15.74 o                         
   1  16  10          0.14         12.72         9.76 o                         
   2  16  10          0.43          5.38        24.97 o                         
  -3  17  10         76.28         65.31        13.67 o                         
  -2  17  10         13.11          7.04        20.25 o                         
  -1  17  10          3.60         -1.73         9.42 o                         
   0  17  10        149.04        195.95        16.66 o                         
   1  17  10         59.70         52.89        11.30 o                         
   2  17  10        245.90        294.23        21.66 o                         
  -3  18  10        118.63        138.10        21.14 o                         
  -2  18  10         10.96          6.03        33.84 o                         
  -1  18  10         33.56         33.65         8.64 o                         
   0  18  10         39.73         68.84        19.05 o                         
   1  18  10          8.20         15.75        15.91 o                         
   3   0  10          1.59         10.17        11.86 o                         
   2   0  10         73.68         57.23        11.85 o                         
  -2   0  12        310.90        351.10        17.28 o                         
  -3   0  12        473.15        518.05        19.08 o                         
  -4   0  12          8.00         42.01        36.91 o                         
  -6   1  11        157.45        188.15        24.66 o                         
  -5   1  11         80.69         80.64        13.06 o                         
  -4   1  11          0.54          8.05         4.72 o                         
  -3   1  11          1.40         -3.41         9.13 o                         
  -2   1  11         43.95         45.49         6.66 o                         
  -1   1  11       1138.08       1115.53        21.87 o                         
   0   1  11         87.87         66.32         4.92 o                         
   1   1  11        294.80        287.19        10.19 o                         
   2   1  11        144.35        127.18        13.99 o                         
   3   1  11        322.40        319.45        20.05 o                         
   4   1  11         87.57        121.41        28.34 o                         
   5   1  11        132.79        105.67        48.35 o                         
  -6   2  11         12.33         93.25        37.89 o                         
  -5   2  11         16.65         18.37        18.37 o                         
  -4   2  11          0.34         -0.28         4.93 o                         
  -3   2  11         32.93         15.49         9.77 o                         
  -2   2  11          7.12          8.62         8.67 o                         
  -1   2  11        218.21        194.66        26.26 o                         
   0   2  11       1944.53       1799.52        28.78 o                         
   1   2  11         62.03         58.86         9.08 o                         
   2   2  11         11.50         10.40        20.39 o                         
   3   2  11         88.70        121.61        16.73 o                         
   4   2  11         10.79         52.67        38.41 o                         
   5   2  11          3.98         38.36        23.71 o                         
  -7   3  11         22.73        166.26        50.51 o                         
  -6   3  11         19.57         35.97        20.06 o                         
  -5   3  11         13.16         65.72        17.99 o                         
  -4   3  11         91.05         86.31         8.27 o                         
  -3   3  11          9.06         17.84         9.90 o                         
  -2   3  11         34.56         28.25         7.61 o                         
  -1   3  11        126.92        117.13        24.65 o                         
   0   3  11        731.72        728.38        13.32 o                         
   1   3  11        116.92        134.80        29.13 o                         
   2   3  11         24.99         47.90        14.82 o                         
   3   3  11         36.12         26.81        10.71 o                         
   4   3  11          7.62         84.49        26.72 o                         
   5   3  11         62.77         93.92        26.91 o                         
  -6   4  11         85.30         43.99        24.57 o                         
  -5   4  11         66.35         50.70        13.09 o                         
  -4   4  11         19.17         14.06         4.92 o                         
  -3   4  11         11.16         18.14         7.69 o                         
  -2   4  11        326.22        322.18         9.69 o                         
  -1   4  11        843.27        883.14        27.76 o                         
   0   4  11        237.53        231.29         9.69 o                         
   1   4  11        263.97        280.57        10.60 o                         
   2   4  11         69.54         85.39        15.34 o                         
   3   4  11         17.49         28.69        10.84 o                         
   4   4  11         30.65         13.10        38.60 o                         
   5   4  11        253.22        343.69        26.22 o                         
  -6   5  11        246.02        279.51        22.73 o                         
  -5   5  11        175.20        184.87        16.22 o                         
  -4   5  11          0.34          6.87         5.82 o                         
  -3   5  11          6.07         10.76        10.48 o                         
  -2   5  11         24.62         35.01        13.59 o                         
  -1   5  11         28.65          8.02        16.42 o                         
   0   5  11         25.75         19.84         5.31 o                         
   1   5  11          7.80        -13.12        13.12 o                         
   2   5  11         52.33         81.02        15.13 o                         
   3   5  11         96.29        102.76        13.92 o                         
   4   5  11        245.22        365.48        45.81 o                         
   5   5  11         21.26         29.44        14.78 o                         
  -6   6  11         19.15         51.30        34.46 o                         
  -5   6  11         27.92         25.91        15.69 o                         
  -4   6  11         27.59         35.41         5.34 o                         
  -3   6  11         17.79         22.50         8.92 o                         
  -2   6  11        118.53        160.55        18.60 o                         
  -1   6  11          4.03         12.12        26.55 o                         
   0   6  11          1.58         11.15         7.82 o                         
   1   6  11          5.98          2.63        19.96 o                         
   2   6  11         15.07         41.27        15.77 o                         
   3   6  11         22.66          0.75        22.87 o                         
   4   6  11          7.29         85.56        40.33 o                         
  -6   7  11          3.70         35.86        35.35 o                         
  -5   7  11         57.40         53.74        20.44 o                         
  -4   7  11        560.86        549.37        12.06 o                         
  -3   7  11       1076.04       1270.27        33.09 o                         
  -2   7  11        274.94        268.66        16.07 o                         
  -1   7  11        171.82        172.81        26.56 o                         
   0   7  11         31.03         26.01        13.56 o                         
   1   7  11         49.06         73.48        14.22 o                         
   2   7  11        179.90        165.90        33.69 o                         
   3   7  11         98.54         86.13        14.09 o                         
   4   7  11         19.51         53.10        41.90 o                         
  -6   8  11         31.14         63.27        22.86 o                         
  -5   8  11         10.12         12.66        21.06 o                         
  -4   8  11          1.31         10.76         5.28 o                         
  -3   8  11        138.78        193.63        12.20 o                         
  -2   8  11          2.00         36.43        19.55 o                         
  -1   8  11        126.88        128.39        28.16 o                         
   0   8  11          0.74         28.87        13.68 o                         
   1   8  11         95.69        106.09        28.47 o                         
   2   8  11         25.36          5.27        19.74 o                         
   3   8  11         11.20         30.80        13.21 o                         
   4   8  11         48.67         54.70        27.79 o                         
  -6   9  11         37.70         50.05        23.29 o                         
  -5   9  11         28.63         56.77        22.06 o                         
  -4   9  11        117.80        126.45         9.21 o                         
  -3   9  11        364.98        436.81        15.74 o                         
  -2   9  11         97.93         85.65        16.16 o                         
  -1   9  11         14.84         13.51         7.00 o                         
   0   9  11         48.01         79.17        19.44 o                         
   1   9  11        113.00        123.13        30.09 o                         
   2   9  11         36.58        131.70        34.21 o                         
   3   9  11         23.53          5.93        13.81 o                         
   4   9  11         55.03         31.45        28.21 o                         
  -6  10  11          1.36         18.96        18.66 o                         
  -5  10  11         42.72         27.85        23.89 o                         
  -4  10  11         16.04         67.44        23.63 o                         
  -3  10  11         50.58         83.92        11.49 o                         
  -2  10  11        447.81        456.68        20.53 o                         
  -1  10  11         65.68         73.53         7.55 o                         
   0  10  11          2.30         36.70        19.73 o                         
   1  10  11         87.17         83.92        29.58 o                         
   2  10  11         17.18         31.90        20.93 o                         
   4  10  11          6.79        -45.52        45.52 o                         
  -5  11  11         26.89          9.12        23.79 o                         
  -4  11  11        150.32        131.60        26.06 o                         
  -3  11  11         74.56         68.66        13.69 o                         
  -2  11  11         47.58         48.02        17.06 o                         
  -1  11  11          0.40         -0.38         6.11 o                         
   0  11  11          9.15         15.04         9.65 o                         
   1  11  11          0.94         54.42        33.20 o                         
   2  11  11          3.79         19.53        22.34 o                         
   3  11  11        183.01        207.42        18.34 o                         
  -5  12  11         69.36         56.36        17.59 o                         
  -4  12  11        191.62        215.74        12.04 o                         
  -3  12  11        151.48        191.04        13.60 o                         
  -2  12  11          9.43          8.98        21.43 o                         
  -1  12  11          5.50          7.02         6.55 o                         
   0  12  11          5.02         -0.03         9.55 o                         
   1  12  11          3.09         -6.55         8.75 o                         
   2  12  11         16.53         29.36        23.69 o                         
   3  12  11         10.21        -16.37        16.37 o                         
  -4  13  11        507.91        464.15        16.09 o                         
  -3  13  11          1.90         33.13        12.44 o                         
  -2  13  11          8.65         16.27        18.61 o                         
  -1  13  11        138.23        122.11        33.23 o                         
   0  13  11         78.15         63.41        12.66 o                         
   1  13  11         96.52        130.64        13.87 o                         
   2  13  11          3.32         26.36        24.29 o                         
   3  13  11        126.36        126.95        19.53 o                         
  -4  14  11          9.05          8.88         7.41 o                         
  -3  14  11        175.65        206.05        17.53 o                         
  -2  14  11         63.91         35.18        19.05 o                         
  -1  14  11        240.62        221.43        36.13 o                         
   0  14  11          0.45          6.60        14.85 o                         
   1  14  11         31.02         42.21        10.92 o                         
   2  14  11         43.75         17.28        11.50 o                         
  -3  15  11         21.93         42.10        14.06 o                         
  -2  15  11         95.83        109.06        20.78 o                         
  -1  15  11         67.31         62.10        11.05 o                         
   0  15  11          0.00         -4.86        11.55 o                         
   1  15  11         30.56         27.82        10.98 o                         
  -2  16  11          0.52          6.07        21.90 o                         
  -1  16  11         12.90         -3.96        10.23 o                         
   0  16  11        117.39        108.53        14.40 o                         
   1  16  11         11.65         14.27        16.63 o                         
  -6   0  12         57.49        190.52        38.05 o                         
  -4   0  12         32.97         30.41         8.08 o                         
  -3   0  12       1949.99       1918.58        66.58 o                         
  -2   0  12       1281.34       1247.49        26.14 o                         
  -1   0  12         76.58         86.50        30.22 o                         
   0   0  12        308.73        308.29        25.83 o                         
   1   0  12        123.54        147.47        17.08 o                         
   2   0  12         42.46         -1.05        34.26 o                         
   3   0  12        243.99        282.23        31.60 o                         
  -6   1  12         37.24         55.82        21.85 o                         
  -4   1  12         69.83         90.63        21.93 o                         
  -3   1  12        293.55        348.13        12.12 o                         
  -2   1  12        226.26        268.78        10.01 o                         
  -1   1  12        421.92        412.52        19.92 o                         
   0   1  12          1.85          8.78         5.89 o                         
   1   1  12        108.41         92.71        12.74 o                         
   2   1  12          4.93         21.27        23.94 o                         
   3   1  12        210.08        206.65        20.51 o                         
   4   1  12         16.64         -6.32        31.89 o                         
  -6   2  12        173.63        231.14        23.82 o                         
  -5   2  12          0.46         44.44        17.14 o                         
  -4   2  12          0.11         -3.08         5.13 o                         
  -3   2  12        244.68        292.33        13.80 o                         
  -2   2  12         12.18         15.77         7.65 o                         
  -1   2  12          7.23         16.39        13.32 o                         
   0   2  12        308.49        287.91         9.08 o                         
   1   2  12         18.96         33.01        33.40 o                         
   2   2  12         92.29        104.84        24.60 o                         
   3   2  12         67.88         98.74        19.29 o                         
   4   2  12        120.56         74.01        34.83 o                         
  -6   3  12          6.36         60.01        28.66 o                         
  -5   3  12         49.42         60.24        33.16 o                         
  -4   3  12         23.40          0.55        33.30 o                         
  -3   3  12         20.23         17.07        12.40 o                         
  -2   3  12          6.54         -3.49        11.01 o                         
  -1   3  12          2.74         15.15        21.57 o                         
   0   3  12         15.93         24.72         7.93 o                         
   1   3  12          8.73          5.46        14.61 o                         
   2   3  12         38.22         63.64        20.35 o                         
   3   3  12        130.27        141.84        20.25 o                         
   4   3  12         28.09         89.53        48.27 o                         
  -6   4  12         61.64         71.22        11.73 o                         
  -5   4  12         50.12         20.08        31.28 o                         
  -4   4  12         62.88        -12.18        32.08 o                         
  -3   4  12         15.19         28.00        11.07 o                         
  -2   4  12        286.21        289.88        12.51 o                         
  -1   4  12         32.56         15.67        20.86 o                         
   0   4  12        219.05        192.86        11.25 o                         
   1   4  12        121.01        176.12        17.16 o                         
   2   4  12        110.25        129.26        27.12 o                         
   4   4  12         90.27        216.75        50.52 o                         
  -6   5  12         22.41         55.67        16.68 o                         
  -5   5  12          9.59         59.00        34.49 o                         
  -4   5  12        142.87        135.57        11.03 o                         
  -3   5  12        394.83        445.03        18.73 o                         
  -2   5  12        187.68        193.26        11.44 o                         
  -1   5  12        286.35        307.58        24.43 o                         
   0   5  12        139.92        151.15        10.82 o                         
   1   5  12         71.61         79.42        14.92 o                         
   2   5  12         51.91        110.73        27.04 o                         
  -5   6  12        165.78        181.48        24.17 o                         
  -4   6  12         26.52         34.14        23.30 o                         
  -3   6  12         67.70         86.68        13.50 o                         
  -2   6  12         19.13         50.51        18.90 o                         
  -1   6  12          5.21          7.22        30.09 o                         
   0   6  12         34.54         41.32        15.63 o                         
   1   6  12         20.10         10.32        24.27 o                         
   2   6  12         36.56         70.28        37.41 o                         
   3   6  12         89.94         57.37        16.12 o                         
  -5   7  12          2.18          3.91        34.55 o                         
  -4   7  12         18.74         75.38        25.84 o                         
  -3   7  12        113.50        141.08        12.54 o                         
  -2   7  12         57.41         43.00        17.37 o                         
  -1   7  12         69.28         64.08        31.64 o                         
   0   7  12        366.96        321.05        14.14 o                         
   1   7  12         44.54         24.23        24.50 o                         
   2   7  12         24.06         36.65        28.84 o                         
   3   7  12        124.62        138.73        17.86 o                         
  -5   8  12        106.62         80.91        31.94 o                         
  -4   8  12         12.66        -25.44        25.44 o                         
  -3   8  12         32.57         45.87        11.32 o                         
  -2   8  12         52.61        115.27        16.18 o                         
  -1   8  12        283.37        331.33        35.37 o                         
   0   8  12          0.54         42.89        23.26 o                         
   1   8  12         71.30         81.65        19.11 o                         
   2   8  12          6.01         -6.19        29.22 o                         
   3   8  12        156.55        133.60        19.14 o                         
  -5   9  12        203.50        198.39        38.84 o                         
  -4   9  12        193.78        190.62        11.88 o                         
  -3   9  12         82.00         80.48        12.65 o                         
  -2   9  12         31.85         44.50        15.48 o                         
  -1   9  12          3.62        -16.79        32.64 o                         
   0   9  12         94.58         78.33        12.76 o                         
   1   9  12          1.63          8.12        25.35 o                         
   2   9  12         35.45         -2.72        30.35 o                         
   3   9  12         30.11         24.14        18.20 o                         
  -4  10  12         12.38          8.31         9.00 o                         
  -3  10  12          3.91         28.06        13.13 o                         
  -2  10  12         69.89        107.05        16.34 o                         
  -1  10  12         28.65          6.92        32.54 o                         
   0  10  12        147.31        146.22        14.88 o                         
   1  10  12         38.56         23.73        36.93 o                         
   2  10  12          2.90         11.40        26.06 o                         
  -4  11  12        207.83        203.48        12.45 o                         
  -3  11  12        514.63        596.34        19.84 o                         
  -2  11  12         10.38         32.40        19.03 o                         
  -1  11  12         64.02         60.01        21.48 o                         
   0  11  12          0.67        -16.58        16.58 o                         
   1  11  12         43.64         62.82        22.58 o                         
   2  11  12        114.33        122.85        14.70 o                         
  -3  12  12         34.85         24.77        13.08 o                         
  -2  12  12         40.07         49.74        16.90 o                         
   0  12  12          0.84         32.26        24.47 o                         
  -3  13  12         37.03         41.15        20.69 o                         
  -2  13  12          6.83          8.30        20.77 o                         
  -1  13  12         31.47         10.10        40.31 o                         
   0  13  12          1.90          3.41        26.53 o                         
   1  13  12         45.02         23.93        25.49 o                         
  -2  14  12         11.72          4.86        34.63 o                         
  -1  14  12          8.86         -3.02        10.48 o                         
   3   0  12         59.20         77.73        24.95 o                         
   2   0  12         10.30         14.96        16.20 o                         
  -5   1  13         38.79        136.80        35.12 o                         
  -4   1  13         15.91          5.07        36.86 o                         
  -3   1  13        503.32        449.49        23.85 o                         
  -2   1  13         12.40         12.29        12.19 o                         
  -1   1  13        110.75         24.66        25.87 o                         
   0   1  13        178.82        152.33        18.25 o                         
   1   1  13        148.36        167.11        28.87 o                         
  -4   2  13         39.71        116.88        25.91 o                         
  -3   2  13        277.51        303.90        12.16 o                         
  -2   2  13        343.55        323.07        18.09 o                         
  -1   2  13         11.58         -1.42        23.94 o                         
   0   2  13          0.20          7.90         9.06 o                         
   1   2  13         18.60         39.68        27.11 o                         
   2   2  13          0.73          9.63        30.46 o                         
  -5   3  13         67.98        110.95        35.80 o                         
  -4   3  13         86.39        115.28        20.57 o                         
  -3   3  13         64.22         91.53        12.83 o                         
  -2   3  13         50.10         70.69        17.87 o                         
  -1   3  13        158.01        221.11        27.09 o                         
   0   3  13         13.56         20.10         9.48 o                         
   1   3  13         45.48         15.90        27.17 o                         
   2   3  13          3.49        -31.04        31.04 o                         
  -4   4  13        213.94        158.78        40.13 o                         
  -3   4  13        215.54        222.92        17.03 o                         
  -2   4  13         26.98         28.01        18.40 o                         
  -1   4  13          0.96         55.84        26.74 o                         
   0   4  13        175.65        153.64        12.34 o                         
   1   4  13          1.46         -8.62        28.08 o                         
   2   4  13         74.36         88.11        32.49 o                         
  -4   5  13         49.02         47.16         6.80 o                         
  -3   5  13         13.47         34.59        12.77 o                         
  -2   5  13         90.80        111.95        14.90 o                         
  -1   5  13         70.72         50.61        17.61 o                         
   0   5  13          0.68         55.29        25.56 o                         
   1   5  13         38.48        -19.17        41.81 o                         
   2   5  13         86.99        116.20        13.01 o                         
  -4   6  13        181.03        176.81        10.23 o                         
  -3   6  13         46.68         52.94        11.96 o                         
  -2   6  13          9.28         19.31        17.26 o                         
  -1   6  13         45.32         28.78        19.80 o                         
   0   6  13         54.71         30.04        12.27 o                         
   1   6  13        127.26        237.30        31.27 o                         
   2   6  13          0.29         28.19        15.18 o                         
  -4   7  13         27.93         19.13         7.64 o                         
  -3   7  13        109.83        185.17        21.06 o                         
  -2   7  13         27.29         27.08        16.67 o                         
  -1   7  13          1.39          1.48        12.02 o                         
   0   7  13          2.23          6.84        12.36 o                         
   1   7  13         85.65         96.58        25.09 o                         
  -3   8  13         79.42        102.71        13.48 o                         
  -2   8  13          1.84         28.60        24.26 o                         
  -1   8  13          1.23         27.93        11.09 o                         
   0   8  13          1.83        -16.86        16.86 o                         
   1   8  13         59.78         60.24        24.88 o                         
  -3   9  13         71.13         77.21        32.62 o                         
  -2   9  13         86.91         58.08        18.17 o                         
  -1   9  13         33.28          1.61        43.34 o                         
   0   9  13        430.12        461.41        26.36 o                         
   1   9  13         37.94         -1.93        43.84 o                         
  -2  10  13          1.17        -18.14        41.98 o                         
  -1  10  13         85.38         76.50        11.91 o                         
   0  10  13          3.84         10.93        19.20 o                         
  -2   0  14         66.74         69.75        41.06 o                         
  -1   0  14         46.00          0.15        19.38 o                         
   0   0  14         70.27        116.29        31.73 o                         
  -2   1  14         63.54         51.55        28.89 o                         
  -1   1  14         60.54         65.45        14.11 o                         
   0   1  14         26.34          8.97        20.75 o                         
  -2   2  14          2.71         55.01        38.16 o                         
  -1   2  14         75.88        100.70        15.58 o                         
   0   2  14          2.46        -20.37        20.37 o                         
  -2   3  14         12.18         88.77        43.37 o                         
  -1   3  14          0.55         -7.73        13.03 o                         
   0   3  14         80.58         63.88        21.07 o                         
  -2   4  14         41.97         64.08        42.90 o                         
  -1   4  14         24.40         27.24         9.80 o                         
                                                                                
