# Supplementary material for: Synthesis of N-substituted 3-(2-aryl-2-oxoeth­yl)-3-hy­droxy­indolin-2-ones and their conversion to N-substituted (E)-3-(2-aryl-2-oxo­ethyl­idene)indolin-2-ones: synthetic sequence, spectroscopic characterization and structures of four 3-hy­droxy com­pounds and five oxo­ethyl­idene products
Source: Acta Crystallogr C Struct Chem. 2020 Apr 20;76(Pt 5):433–45. doi: 10.1107/S2053229620004143 (PMC7199199; doi:10.1107/S2053229620004143)
Supplement: Supplementary file 13 [file c-76-00433-IIcsup7.hkl]

data_IIc                                                                        
_shelx_title ' 395cg'                                                           
_shelx_refln_list_code          4                                               
_shelx_F_calc_maximum      171.23                                               
_exptl_crystal_F_000       776.00                                               
_reflns_d_resolution_high  0.7662                                               
                                                                                
loop_                                                                           
 _space_group_symop_operation_xyz                                               
 'x, y, z'                                                                      
 '-x+1/2, y+1/2, -z+1/2'                                                        
 '-x, -y, -z'                                                                   
 'x-1/2, -y-1/2, z-1/2'                                                         
                                                                                
_cell_length_a     4.9743                                                       
_cell_length_b    29.1957                                                       
_cell_length_c    12.4406                                                       
_cell_angle_alpha  90.000                                                       
_cell_angle_beta  100.914                                                       
_cell_angle_gamma  90.000                                                       
                                                                                
_shelx_F_squared_multiplier     1.000                                           
                                                                                
loop_                                                                           
 _refln_index_h                                                                 
 _refln_index_k                                                                 
 _refln_index_l                                                                 
 _refln_F_squared_calc                                                          
 _refln_F_squared_meas                                                          
 _refln_F_squared_sigma                                                         
 _refln_observed_status                                                         
   2   0   0        503.33        426.76        14.49 o                         
   4   0   0        379.06        386.44         9.20 o                         
   6   0   0         79.33         83.46         6.30 o                         
   1   1   0       6421.52       6003.41       124.88 o                         
   2   1   0        319.70        324.04         4.91 o                         
   3   1   0        306.74        309.07         5.29 o                         
   4   1   0         44.79         50.33         2.92 o                         
   5   1   0        110.79        129.09         4.70 o                         
   6   1   0        100.88         98.81         4.65 o                         
   1   2   0       3942.82       3785.69        23.15 o                         
   2   2   0       1116.77       1120.06         9.96 o                         
   3   2   0        936.63       1059.58        10.68 o                         
   4   2   0         81.38         83.73         3.71 o                         
   5   2   0        680.02        681.09        10.32 o                         
   6   2   0          6.17          3.16         1.93 o                         
   1   3   0       5514.94       5184.20        40.86 o                         
   2   3   0       1823.12       1812.21        14.04 o                         
   3   3   0         16.97         42.15         2.21 o                         
   4   3   0        224.44        215.67         5.03 o                         
   5   3   0        382.71        382.60         7.55 o                         
   6   3   0         22.68         27.10         2.71 o                         
   0   4   0       2184.98       2017.10        14.64 o                         
   1   4   0         93.71         88.99         2.18 o                         
   2   4   0        425.81        413.07         5.69 o                         
   3   4   0        322.75        339.75         5.33 o                         
   4   4   0        361.20        381.43         6.98 o                         
   5   4   0          8.44          8.91         1.91 o                         
   6   4   0         33.30         34.82         2.85 o                         
   1   5   0          5.13          1.00         0.79 o                         
   2   5   0        175.14        166.48         3.58 o                         
   3   5   0        387.92        381.69         6.72 o                         
   4   5   0          6.55          7.02         1.55 o                         
   5   5   0         66.87         71.01         3.81 o                         
   6   5   0         95.78         89.19         4.38 o                         
   0   6   0       5030.15       4761.77        44.64 o                         
   1   6   0       9133.87       8410.48       101.39 o                         
   2   6   0        442.29        473.32         5.69 o                         
   3   6   0        400.52        442.91         6.54 o                         
   4   6   0        345.01        347.87         6.46 o                         
   5   6   0        663.41        615.01         9.11 o                         
   6   6   0        585.02        545.03        12.76 o                         
   1   7   0        463.62        467.15         5.23 o                         
   2   7   0        589.26        599.80         6.21 o                         
   3   7   0        312.68        301.34         5.11 o                         
   4   7   0        205.99        188.07         4.66 o                         
   5   7   0        424.52        399.94         7.23 o                         
   6   7   0        145.66        155.41         6.28 o                         
   0   8   0       1225.16       1213.26        10.67 o                         
   1   8   0        238.78        238.92         3.32 o                         
   2   8   0       1259.96       1323.09        10.29 o                         
   3   8   0        662.21        674.98         7.71 o                         
   4   8   0         83.85        100.63         3.61 o                         
   5   8   0        440.08        443.13         7.36 o                         
   6   8   0         14.15          9.04         2.17 o                         
   1   9   0        578.20        552.73         4.79 o                         
   2   9   0          0.08          0.01         1.01 o                         
   3   9   0         36.70         41.96         2.29 o                         
   4   9   0        112.46        116.09         3.79 o                         
   5   9   0        726.09        701.54        10.00 o                         
   6   9   0        258.44        270.15         6.96 o                         
   0  10   0        117.15        110.18         2.38 o                         
   1  10   0         36.50         26.56         1.39 o                         
   2  10   0         18.64         29.65         1.65 o                         
   3  10   0         83.07         79.70         2.81 o                         
   4  10   0       1085.90       1006.99        10.65 o                         
   5  10   0         63.79         67.66         3.53 o                         
   6  10   0         29.60         23.43         3.46 o                         
   1  11   0        532.01        595.11         5.56 o                         
   2  11   0        165.37        196.21         2.88 o                         
   3  11   0          7.53         11.29         1.38 o                         
   4  11   0        328.31        316.66         5.75 o                         
   5  11   0         18.12         14.53         2.23 o                         
   6  11   0          3.17          0.77         2.58 o                         
   0  12   0         17.67         35.16         1.93 o                         
   1  12   0       2672.26       2711.53        16.14 o                         
   2  12   0          6.37          3.40         1.07 o                         
   3  12   0        281.32        289.62         4.79 o                         
   4  12   0         81.84         90.11         3.67 o                         
   5  12   0         31.42         36.51         3.24 o                         
   6  12   0          1.76          0.42         2.09 o                         
   1  13   0          9.04          9.63         0.75 o                         
   2  13   0         30.92         33.97         1.99 o                         
   3  13   0          0.83          1.63         0.98 o                         
   4  13   0        480.81        433.87         6.93 o                         
   5  13   0        116.66        120.60         4.21 o                         
   0  14   0       1603.93       1577.12        13.34 o                         
   1  14   0       2927.09       3016.01        17.58 o                         
   2  14   0       1197.76       1165.46        10.64 o                         
   3  14   0         25.88         23.20         1.39 o                         
   4  14   0          0.65          4.89         1.42 o                         
   5  14   0        159.58        173.27         5.31 o                         
   1  15   0        187.02        237.06         3.20 o                         
   2  15   0         36.94         43.51         2.13 o                         
   3  15   0         11.21          8.21         1.31 o                         
   4  15   0         16.62         17.34         2.30 o                         
   5  15   0         53.84         58.28         3.26 o                         
   0  16   0       1259.99       1194.06        11.00 o                         
   1  16   0          0.18          1.05         0.64 o                         
   2  16   0          6.40          9.99         1.23 o                         
   3  16   0          5.18          2.44         1.05 o                         
   4  16   0         22.37         21.01         1.61 o                         
   5  16   0         87.49         80.39         3.28 o                         
   1  17   0         36.01         51.06         1.84 o                         
   2  17   0        110.06        129.98         4.01 o                         
   3  17   0         57.91         40.26         2.34 o                         
   4  17   0          2.89          0.71         1.29 o                         
   5  17   0         80.58         79.73         2.58 o                         
   0  18   0         35.73         78.93         2.77 o                         
   1  18   0         43.87         50.65         1.71 o                         
   2  18   0         53.61         64.10         2.62 o                         
   3  18   0          0.06         24.25         1.82 o                         
   4  18   0        133.30        143.95         5.16 o                         
   5  18   0        119.21        114.88         4.22 o                         
   1  19   0         75.27         82.92         2.45 o                         
   2  19   0        775.23        806.37         8.59 o                         
   3  19   0          0.85          1.39         1.09 o                         
   4  19   0         13.72         14.95         1.82 o                         
   5  19   0         16.70         14.87         2.27 o                         
   0  20   0        119.76        142.77         4.45 o                         
   1  20   0         33.79         39.72         1.66 o                         
   2  20   0        349.20        377.87         5.71 o                         
   3  20   0        116.69        102.47         3.72 o                         
   4  20   0        121.24        127.11         4.15 o                         
   5  20   0         95.38        105.23         4.29 o                         
   1  21   0        314.05        325.10         4.34 o                         
   2  21   0          5.09          7.22         1.24 o                         
   3  21   0         41.54         40.22         2.53 o                         
   4  21   0          1.19          2.79         1.40 o                         
   5  21   0        258.89        259.97         5.96 o                         
   0  22   0        487.84        527.69         7.62 o                         
   1  22   0        777.29        795.94         7.63 o                         
   2  22   0        163.26        180.39         4.11 o                         
   3  22   0         22.23         24.78         1.98 o                         
   4  22   0        213.40        223.22         5.08 o                         
   5  22   0        275.96        310.91         6.88 o                         
   1  23   0         15.12         14.84         1.19 o                         
   2  23   0         33.29         29.29         2.06 o                         
   3  23   0         33.32         29.20         2.21 o                         
   4  23   0        215.37        220.35         5.28 o                         
   5  23   0         51.89         58.43         4.14 o                         
   0  24   0         34.94         44.61         2.71 o                         
   1  24   0          0.12          0.68         1.07 o                         
   2  24   0        173.41        168.49         4.08 o                         
   3  24   0          5.96          4.65         1.37 o                         
   4  24   0         16.91         13.42         1.98 o                         
   1  25   0         34.44         36.19         1.74 o                         
   2  25   0        236.47        226.41         4.75 o                         
   3  25   0          0.95         -1.00         1.21 o                         
   4  25   0         15.13         17.57         2.18 o                         
   0  26   0        303.72        309.97         6.45 o                         
   1  26   0        728.29        730.79         7.41 o                         
   2  26   0        381.78        340.70         5.85 o                         
   3  26   0         11.01         10.31         1.58 o                         
   4  26   0          8.45          4.28         2.02 o                         
   1  27   0        914.09        944.02         8.97 o                         
   2  27   0         74.73         70.13         3.19 o                         
   3  27   0          4.49          3.04         1.37 o                         
   4  27   0        106.22        108.83         5.19 o                         
   0  28   0         24.61         27.45         2.41 o                         
   1  28   0        268.26        283.46         4.77 o                         
   2  28   0         10.44         14.10         1.71 o                         
   3  28   0         63.04         47.74         2.91 o                         
   4  28   0        210.74        245.59         6.17 o                         
   1  29   0        203.42        209.78         4.02 o                         
   2  29   0       1245.06       1159.89        11.94 o                         
   3  29   0          7.87          2.07         1.80 o                         
   4  29   0         47.58         61.20         3.48 o                         
   0  30   0         82.61        100.84         4.56 o                         
   1  30   0         38.86         45.17         2.23 o                         
   2  30   0         26.36         29.43         2.39 o                         
   3  30   0          9.49          6.71         2.27 o                         
   1  31   0       1053.87       1049.63        10.52 o                         
   2  31   0         28.01         26.97         2.42 o                         
   3  31   0         13.87         15.84         2.34 o                         
   0  32   0        492.14        497.05        10.98 o                         
   1  32   0          8.80         15.55         1.54 o                         
   2  32   0          7.39         10.34         1.73 o                         
   3  32   0         13.97         13.88         2.07 o                         
   1  33   0        154.87        171.76         5.68 o                         
   2  33   0         51.82         46.89         3.29 o                         
   3  33   0          7.95         14.69         3.03 o                         
   0  34   0          0.06          2.25         2.18 o                         
   1  34   0        231.73        235.26         6.47 o                         
   2  34   0          4.76         -0.49         1.71 o                         
   1  35   0         31.62         34.81         3.36 o                         
   2  35   0         33.74         37.44         3.25 o                         
   0  36   0        471.17        454.70        11.84 o                         
   1  36   0          4.54          7.07         2.35 o                         
   2  36   0          0.01         -2.20         2.35 o                         
   1  37   0         98.52        116.20         5.37 o                         
   0  38   0        321.84        313.25        14.51 o                         
  -5   0   1        163.84        191.04         7.00 o                         
  -3   0   1        123.93        115.98         4.79 o                         
  -1   0   1       2379.60       2127.51        20.28 o                         
   1   0   1        713.86        695.15         8.60 o                         
   3   0   1        570.75        580.00        10.61 o                         
   5   0   1          4.03          7.63         2.64 o                         
  -6   1   1        164.59        173.24         4.67 o                         
  -5   1   1       1845.54       1856.67        16.32 o                         
  -4   1   1        194.76        215.68         5.01 o                         
  -3   1   1        649.78        625.20         7.56 o                         
  -2   1   1          1.43          4.13         0.95 o                         
  -1   1   1        507.12        487.61         4.37 o                         
   1   1   1         74.43         77.30         1.91 o                         
   2   1   1       1594.56       1541.65        12.17 o                         
   3   1   1        203.13        222.26         4.80 o                         
   4   1   1          5.67          6.81         1.59 o                         
   5   1   1        134.00        142.03         5.22 o                         
   6   1   1         75.15         80.80         5.46 o                         
  -6   2   1         18.45         16.62         2.07 o                         
  -5   2   1        337.39        333.79         6.30 o                         
  -4   2   1         53.83         65.17         3.03 o                         
  -3   2   1       1257.38       1380.04        12.36 o                         
  -2   2   1        543.90        550.28         6.33 o                         
  -1   2   1       2712.33       2638.71        14.92 o                         
   0   2   1        302.13        287.50         5.26 o                         
   1   2   1        181.44        166.95         3.05 o                         
   2   2   1       1625.60       1644.68        13.26 o                         
   3   2   1        128.73        120.64         3.70 o                         
   4   2   1        116.46        113.65         4.55 o                         
   5   2   1          0.22          0.26         1.51 o                         
   6   2   1         16.81          8.97         2.47 o                         
  -6   3   1         18.99         14.18         2.64 o                         
  -5   3   1         17.52         15.80         1.81 o                         
  -4   3   1        247.40        264.38         4.91 o                         
  -3   3   1        627.98        658.09         8.01 o                         
  -2   3   1        123.58        135.47         2.88 o                         
  -1   3   1       1041.42        980.24         6.71 o                         
   0   3   1       2193.04       1998.20        12.50 o                         
   1   3   1          2.98          0.83         0.80 o                         
   2   3   1         62.05         58.82         2.53 o                         
   3   3   1         14.46         15.94         1.73 o                         
   4   3   1        298.74        302.81         6.40 o                         
   5   3   1         89.73        100.66         5.04 o                         
   6   3   1         13.23         11.23         2.56 o                         
  -6   4   1         84.60         76.27         4.18 o                         
  -5   4   1        205.51        217.59         5.14 o                         
  -4   4   1        206.74        219.30         4.90 o                         
  -3   4   1        614.02        671.05         7.83 o                         
  -2   4   1       1081.61       1092.03         9.73 o                         
  -1   4   1       2891.89       2805.27        16.17 o                         
   0   4   1       2552.06       2279.50        13.88 o                         
   1   4   1        419.54        387.39         4.39 o                         
   2   4   1         11.51         18.23         1.66 o                         
   3   4   1        870.86        979.08        10.22 o                         
   4   4   1        318.66        308.79         6.05 o                         
   5   4   1          1.23         -1.57         1.57 o                         
   6   4   1         12.70          8.04         2.44 o                         
  -6   5   1         79.23         73.61         4.79 o                         
  -5   5   1        454.57        465.70         7.57 o                         
  -4   5   1        248.41        238.35         4.99 o                         
  -3   5   1          8.73         10.48         1.39 o                         
  -2   5   1       2937.90       2942.15        19.55 o                         
  -1   5   1      15964.31      14803.70       321.49 o                         
   0   5   1       1150.40       1053.67         6.24 o                         
   1   5   1        638.52        592.43         5.72 o                         
   2   5   1       1026.12       1157.38        11.50 o                         
   3   5   1        779.78        810.92         9.56 o                         
   4   5   1         31.66         32.89         2.60 o                         
   5   5   1          2.41          3.24         1.70 o                         
   6   5   1          1.04         -2.26         2.26 o                         
  -6   6   1         21.93         19.37         2.67 o                         
  -5   6   1          4.22          9.68         1.62 o                         
  -4   6   1          2.65          3.52         1.19 o                         
  -3   6   1        198.45        214.01         4.21 o                         
  -2   6   1        636.16        664.54         6.53 o                         
  -1   6   1       5857.87       5452.89        29.27 o                         
   0   6   1      16900.86      15647.50       189.98 o                         
   1   6   1         19.99         16.30         1.12 o                         
   2   6   1        787.90        774.66         8.58 o                         
   3   6   1        983.02       1057.92        12.34 o                         
   4   6   1        993.38        979.45        12.13 o                         
   5   6   1          8.31          7.82         1.90 o                         
   6   6   1         59.87         58.18         3.92 o                         
  -6   7   1          4.01         -1.55         1.55 o                         
  -5   7   1        142.23        148.87         4.70 o                         
  -4   7   1        374.72        385.22         6.16 o                         
  -3   7   1        734.34        716.04         8.41 o                         
  -2   7   1       3280.39       3434.70        22.29 o                         
  -1   7   1       6848.84       6484.79        39.29 o                         
   0   7   1       1145.00       1126.35         6.28 o                         
   1   7   1        378.33        332.10         4.02 o                         
   2   7   1         40.15         24.19         1.76 o                         
   3   7   1         89.46        109.66         3.68 o                         
   4   7   1       1605.57       1540.34        15.60 o                         
   5   7   1          2.90          0.84         1.66 o                         
   6   7   1        191.78        174.28         6.00 o                         
  -6   8   1          2.87         -1.58         1.58 o                         
  -5   8   1          4.68          4.64         1.67 o                         
  -4   8   1         17.25         18.10         1.74 o                         
  -3   8   1         47.12         46.32         2.24 o                         
  -2   8   1        136.85        176.58         3.14 o                         
  -1   8   1       7252.80       7185.19        45.48 o                         
   0   8   1         31.45         37.87         1.14 o                         
   1   8   1       7615.06       7406.82        45.87 o                         
   2   8   1       1112.59       1211.28        10.93 o                         
   3   8   1       1158.26       1216.44        12.27 o                         
   4   8   1        159.23        175.60         5.05 o                         
   5   8   1          7.88         10.06         1.97 o                         
   6   8   1         13.90         12.94         2.48 o                         
  -6   9   1         11.15         13.62         2.06 o                         
  -5   9   1         40.02         36.46         2.52 o                         
  -4   9   1        146.56        165.03         3.95 o                         
  -3   9   1        308.92        318.08         4.94 o                         
  -2   9   1        726.86        753.50         7.50 o                         
  -1   9   1      10006.94       9680.36        90.32 o                         
   0   9   1          1.87          1.41         0.49 o                         
   1   9   1        392.39        380.02         4.62 o                         
   2   9   1        657.01        631.35         7.07 o                         
   3   9   1        141.41        142.52         3.86 o                         
   4   9   1        232.25        235.08         5.34 o                         
   5   9   1         92.53         95.15         4.21 o                         
   6   9   1          2.16         -3.08         3.10 o                         
  -6  10   1          1.75          2.24         2.66 o                         
  -5  10   1          0.82          0.50         1.27 o                         
  -4  10   1        588.23        591.46         7.44 o                         
  -3  10   1        311.11        295.93         4.78 o                         
  -2  10   1        303.39        297.58         4.03 o                         
  -1  10   1        985.64        970.98         6.31 o                         
   0  10   1        374.25        317.95         3.04 o                         
   1  10   1       2402.74       2424.55        16.05 o                         
   2  10   1        451.05        563.36         6.40 o                         
   3  10   1        471.85        445.42         6.62 o                         
   4  10   1        171.08        167.12         5.02 o                         
   5  10   1          0.66         -0.41         1.70 o                         
   6  10   1        317.96        326.54        11.28 o                         
  -6  11   1          0.72          2.29         2.42 o                         
  -5  11   1          6.09          4.85         1.93 o                         
  -4  11   1         20.10         23.39         1.80 o                         
  -3  11   1         16.81         15.33         1.30 o                         
  -2  11   1          6.25          8.05         1.00 o                         
  -1  11   1        273.32        291.93         3.15 o                         
   0  11   1        119.10        113.25         1.86 o                         
   1  11   1       4403.97       4481.12        25.74 o                         
   2  11   1        136.87        149.08         3.41 o                         
   3  11   1         22.26         35.92         2.20 o                         
   4  11   1         74.42         73.88         3.42 o                         
   5  11   1         36.31         28.74         2.45 o                         
   6  11   1        227.42        226.61         8.06 o                         
  -6  12   1         17.97         16.35         3.10 o                         
  -5  12   1        200.84        186.20         4.39 o                         
  -4  12   1         43.62         36.12         2.14 o                         
  -3  12   1          0.94          0.05         0.82 o                         
  -2  12   1        879.76        907.94         8.82 o                         
  -1  12   1       1372.80       1458.27         9.31 o                         
   0  12   1       2041.48       1980.96        11.10 o                         
   1  12   1        843.48        905.67         7.66 o                         
   2  12   1        877.55        892.82         9.55 o                         
   3  12   1        321.60        344.09         5.62 o                         
   4  12   1        501.16        514.22         7.54 o                         
   5  12   1         37.71         46.04         2.93 o                         
  -6  13   1        124.76        129.15         5.09 o                         
  -5  13   1        165.38        171.29         3.76 o                         
  -4  13   1        475.58        496.43         6.66 o                         
  -3  13   1        321.87        319.27         4.17 o                         
  -2  13   1       1515.15       1545.55        12.02 o                         
  -1  13   1        530.40        516.14         4.53 o                         
   0  13   1         97.08        103.56         1.89 o                         
   1  13   1         13.81         10.38         1.14 o                         
   2  13   1        133.40        118.37         3.56 o                         
   3  13   1          5.67          5.67         1.11 o                         
   4  13   1        652.06        603.22         8.17 o                         
   5  13   1         43.65         36.56         2.67 o                         
  -5  14   1         13.78         13.33         1.63 o                         
  -4  14   1        498.10        471.54         6.18 o                         
  -3  14   1         72.04         55.37         1.87 o                         
  -2  14   1       1625.51       1671.88        13.32 o                         
  -1  14   1          0.43          0.62         0.66 o                         
   0  14   1          2.12          1.05         0.59 o                         
   1  14   1       1224.89       1350.83        10.34 o                         
   2  14   1        402.60        368.60         5.40 o                         
   3  14   1        938.60        880.17         9.13 o                         
   4  14   1        207.64        193.13         4.98 o                         
   5  14   1          2.06          3.34         1.87 o                         
  -5  15   1         18.60         18.71         1.98 o                         
  -4  15   1        105.49         93.39         3.16 o                         
  -3  15   1        276.48        270.47         3.58 o                         
  -2  15   1        925.18        901.99         9.04 o                         
  -1  15   1         95.94        108.15         2.17 o                         
   0  15   1        705.81        690.63         6.18 o                         
   1  15   1         51.61         47.25         1.31 o                         
   2  15   1         95.92         93.86         3.69 o                         
   3  15   1        300.93        269.01         5.41 o                         
   4  15   1          7.86          7.37         1.62 o                         
   5  15   1        249.24        234.84         6.31 o                         
  -5  16   1          4.24          1.20         2.03 o                         
  -4  16   1          2.41          2.05         0.97 o                         
  -3  16   1          5.01          4.21         1.04 o                         
  -2  16   1          8.87         12.21         1.30 o                         
  -1  16   1        518.25        563.81         5.28 o                         
   0  16   1        110.76        106.08         2.23 o                         
   1  16   1        332.40        361.11         4.63 o                         
   2  16   1        364.62        370.49         5.46 o                         
   3  16   1         62.61         66.80         3.23 o                         
   4  16   1        247.11        208.37         5.73 o                         
   5  16   1         49.54         50.58         4.72 o                         
  -5  17   1        134.35        134.79         3.92 o                         
  -4  17   1         37.56         30.19         1.33 o                         
  -3  17   1        759.88        709.35         8.35 o                         
  -2  17   1         20.27         29.63         1.79 o                         
  -1  17   1        237.60        243.10         3.43 o                         
   0  17   1         31.31         31.17         1.35 o                         
   1  17   1         67.29         66.51         1.67 o                         
   2  17   1        101.82        114.76         3.43 o                         
   3  17   1        273.19        303.36         5.33 o                         
   4  17   1         66.32         68.68         3.56 o                         
   5  17   1         30.76         31.79         2.28 o                         
  -5  18   1         23.62         13.32         2.58 o                         
  -4  18   1         40.40         44.61         2.40 o                         
  -3  18   1        107.74         87.10         3.31 o                         
  -2  18   1        355.80        322.88         4.96 o                         
  -1  18   1         25.84         30.34         1.40 o                         
   0  18   1         61.05         53.72         1.72 o                         
   1  18   1        353.61        364.70         4.67 o                         
   2  18   1        107.29        115.73         3.40 o                         
   3  18   1          4.21          1.51         1.04 o                         
   4  18   1          0.21         -1.06         1.85 o                         
   5  18   1        337.92        350.64         8.46 o                         
  -5  19   1        133.92        138.62         5.49 o                         
  -4  19   1          0.25          0.17         1.08 o                         
  -3  19   1        800.03        752.60         9.05 o                         
  -2  19   1         23.34         25.92         1.72 o                         
  -1  19   1          1.46          2.75         0.73 o                         
   0  19   1        742.91        785.73         6.56 o                         
   1  19   1        884.45        915.42         8.05 o                         
   2  19   1         99.13        104.86         3.33 o                         
   3  19   1         46.71         63.50         2.97 o                         
   4  19   1          0.01         -1.24         1.24 o                         
   5  19   1        239.91        235.15         8.12 o                         
  -5  20   1         52.45         42.38         5.05 o                         
  -4  20   1         13.88         16.08         1.97 o                         
  -3  20   1        297.22        242.23         5.52 o                         
  -2  20   1       1313.23       1292.74        11.33 o                         
  -1  20   1        176.24        174.98         3.04 o                         
   0  20   1         10.78          7.68         0.93 o                         
   1  20   1         19.57         19.11         1.30 o                         
   2  20   1        721.16        725.91         8.44 o                         
   3  20   1        154.08        139.38         4.08 o                         
   4  20   1        228.40        222.90         5.18 o                         
   5  20   1        115.32        137.84         5.27 o                         
  -5  21   1         31.78         37.46         4.20 o                         
  -4  21   1        311.88        329.02         5.72 o                         
  -3  21   1         68.61         40.74         2.52 o                         
  -2  21   1        816.71        796.68         8.40 o                         
  -1  21   1        282.13        278.67         4.00 o                         
   0  21   1        445.65        447.44         5.37 o                         
   1  21   1        308.03        316.33         4.78 o                         
   2  21   1        151.26        156.70         3.99 o                         
   3  21   1         11.07         10.24         1.55 o                         
   4  21   1          2.26          0.18         1.70 o                         
   5  21   1        402.05        447.59         9.01 o                         
  -5  22   1         58.91         76.19         4.82 o                         
  -4  22   1        111.01        118.43         3.79 o                         
  -3  22   1        725.32        655.68         8.58 o                         
  -2  22   1          0.26          1.20         1.19 o                         
  -1  22   1          1.48          3.72         0.82 o                         
   0  22   1       1247.90       1230.07         9.49 o                         
   1  22   1        350.37        354.19         5.62 o                         
   2  22   1         12.42         21.15         1.78 o                         
   3  22   1         73.14         70.55         3.31 o                         
   4  22   1         35.91         40.58         3.71 o                         
   5  22   1         64.21         50.57         3.49 o                         
  -5  23   1        113.94        111.21         5.54 o                         
  -4  23   1         39.11         40.20         2.55 o                         
  -3  23   1        455.80        431.88         6.61 o                         
  -2  23   1        957.21        911.26         9.36 o                         
  -1  23   1         24.34         23.33         1.45 o                         
   0  23   1        607.35        620.48         7.20 o                         
   1  23   1         10.69         12.59         1.40 o                         
   2  23   1        462.70        406.88         6.95 o                         
   3  23   1        108.39        102.31         3.97 o                         
   4  23   1         71.18         66.15         3.79 o                         
  -5  24   1        316.91        353.99        13.98 o                         
  -4  24   1         12.78         18.61         2.37 o                         
  -3  24   1        351.51        332.92         5.84 o                         
  -2  24   1         77.45         77.41         2.89 o                         
  -1  24   1        240.85        248.97         4.51 o                         
   0  24   1          2.05          2.91         1.05 o                         
   1  24   1          0.77         -0.33         1.09 o                         
   2  24   1          7.30          7.68         1.39 o                         
   3  24   1         28.24         26.47         2.18 o                         
   4  24   1         33.62         29.51         2.56 o                         
  -4  25   1        124.63        130.10         3.90 o                         
  -3  25   1          7.07          5.83         1.39 o                         
  -2  25   1        234.21        233.45         4.47 o                         
  -1  25   1        782.16        798.41         7.87 o                         
   0  25   1        247.04        234.13         3.88 o                         
   1  25   1          2.74          3.79         1.34 o                         
   2  25   1          0.13          3.01         1.36 o                         
   3  25   1          1.16         -1.47         1.47 o                         
   4  25   1         27.03         30.23         4.50 o                         
  -4  26   1         84.81         86.81         4.13 o                         
  -3  26   1          0.13          1.16         1.59 o                         
  -2  26   1         41.41         41.89         2.26 o                         
  -1  26   1        310.17        329.62         4.75 o                         
   0  26   1        358.57        368.07         5.01 o                         
   1  26   1        390.67        427.13         6.01 o                         
   2  26   1        711.14        645.99         9.14 o                         
   3  26   1        124.14        125.51         4.55 o                         
   4  26   1          0.48         -2.23         2.23 o                         
  -4  27   1          3.97         -0.24         1.45 o                         
  -3  27   1          4.91          5.23         1.35 o                         
  -2  27   1         64.24         73.32         2.97 o                         
  -1  27   1        738.56        725.36         7.67 o                         
   0  27   1         47.28         56.73         2.34 o                         
   1  27   1        377.44        369.35         6.04 o                         
   2  27   1         13.71         12.89         1.94 o                         
   3  27   1         79.01         91.21         4.12 o                         
   4  27   1          1.29         -0.78         1.90 o                         
  -4  28   1          0.10         -0.23         1.53 o                         
  -3  28   1         13.50         23.24         2.03 o                         
  -2  28   1          0.45          1.21         1.47 o                         
  -1  28   1        169.88        172.42         3.64 o                         
   0  28   1        169.36        186.60         3.79 o                         
   1  28   1        353.09        375.26         6.50 o                         
   2  28   1         23.98         27.13         2.32 o                         
   3  28   1        243.49        256.97         6.22 o                         
   4  28   1          0.09         -2.30         2.30 o                         
  -4  29   1          3.77          0.90         1.58 o                         
  -3  29   1          6.88          2.35         1.36 o                         
  -2  29   1         34.40         36.47         3.02 o                         
  -1  29   1         22.71         24.40         1.83 o                         
   0  29   1         11.23         14.00         1.64 o                         
   1  29   1        524.79        542.48         7.75 o                         
   2  29   1        193.01        179.39         5.15 o                         
   3  29   1         10.27          8.88         2.08 o                         
   4  29   1         82.62         77.47         5.59 o                         
  -3  30   1         33.06         28.40         2.30 o                         
  -2  30   1          1.26          1.41         1.37 o                         
  -1  30   1        137.29        144.92         3.67 o                         
   0  30   1        923.15        931.05         9.66 o                         
   1  30   1         14.44         20.58         2.08 o                         
   2  30   1         82.74         72.16         3.72 o                         
   3  30   1        134.46        132.15         5.15 o                         
  -3  31   1         11.43          7.69         1.72 o                         
  -2  31   1         14.58         12.78         1.81 o                         
  -1  31   1        332.41        344.06         5.40 o                         
   0  31   1        103.88        112.66         3.80 o                         
   1  31   1        321.35        320.83         8.14 o                         
   2  31   1          0.10          2.62         1.84 o                         
   3  31   1         87.09         85.26         5.38 o                         
  -3  32   1         31.09         24.68         2.34 o                         
  -2  32   1         55.90         58.58         3.71 o                         
  -1  32   1        311.89        318.06         6.77 o                         
   0  32   1         45.58         46.76         2.71 o                         
   1  32   1        742.24        770.68        10.56 o                         
   2  32   1         82.44         85.16         4.34 o                         
   3  32   1         12.86          9.73         3.15 o                         
  -3  33   1          0.56         -1.90         1.90 o                         
  -2  33   1          0.41         -1.49         2.10 o                         
  -1  33   1         52.57         51.56         2.64 o                         
   0  33   1         16.49         17.20         1.85 o                         
   1  33   1         41.86         54.50         3.29 o                         
   2  33   1         13.76         13.39         2.06 o                         
   3  33   1        157.48        134.51         6.77 o                         
  -2  34   1          9.11          8.69         2.65 o                         
  -1  34   1          0.44         -1.07         1.69 o                         
   0  34   1        262.24        264.28         6.22 o                         
   1  34   1          3.65          7.76         1.69 o                         
   2  34   1          1.21         -1.14         2.03 o                         
  -2  35   1         10.72          7.91         2.33 o                         
  -1  35   1         74.29         81.38         4.32 o                         
   0  35   1         21.64         19.71         2.38 o                         
   1  35   1        308.78        303.23         6.90 o                         
   2  35   1          3.65         -0.91         1.77 o                         
  -2  36   1        140.67        131.62         6.20 o                         
  -1  36   1        181.15        178.49         5.32 o                         
   0  36   1         24.49         27.00         2.88 o                         
   1  36   1        236.91        230.35         6.20 o                         
  -1  37   1         39.62         49.13         4.11 o                         
   0  37   1         29.10         25.92         4.27 o                         
   1  37   1         35.27         32.46         4.31 o                         
   0  38   1        413.87        447.54        27.58 o                         
  -6   0   2        578.26        562.22        11.61 o                         
  -4   0   2          7.03         10.49         1.94 o                         
  -2   0   2        174.60        153.03         3.74 o                         
   0   0   2       7427.72       6701.93       131.29 o                         
   2   0   2       8070.44       8016.94        65.96 o                         
   4   0   2        206.86        211.98         7.50 o                         
   6   0   2          7.93          3.07         3.40 o                         
  -6   1   2        128.91        135.96         4.62 o                         
  -5   1   2         33.24         31.05         1.92 o                         
  -4   1   2         10.64         11.72         1.45 o                         
  -3   1   2         15.50         12.97         1.33 o                         
  -2   1   2        312.96        302.04         3.47 o                         
  -1   1   2        264.84        242.77         2.71 o                         
   0   1   2       1095.24       1010.51         5.83 o                         
   1   1   2        348.54        379.30         5.03 o                         
   2   1   2         13.48         21.36         1.72 o                         
   3   1   2          0.02          3.55         1.21 o                         
   4   1   2        131.31        124.79         4.81 o                         
   5   1   2         60.45         71.13         4.18 o                         
   6   1   2          0.43         -3.31         3.31 o                         
  -6   2   2        104.10        102.58         4.02 o                         
  -5   2   2        158.10        160.37         4.08 o                         
  -4   2   2        124.32        133.77         3.46 o                         
  -3   2   2       2073.38       2143.40        15.18 o                         
  -2   2   2        103.22        111.06         2.03 o                         
  -1   2   2       2841.55       2668.32        18.09 o                         
   0   2   2       1298.35       1196.46         7.26 o                         
   1   2   2          0.61          1.86         0.94 o                         
   2   2   2       1803.81       1829.17        13.82 o                         
   3   2   2        639.02        706.77         8.79 o                         
   4   2   2        456.44        446.35         7.95 o                         
   5   2   2       1293.75       1279.94        14.85 o                         
   6   2   2         53.00         54.96         6.46 o                         
  -6   3   2        521.66        520.64         7.72 o                         
  -5   3   2        205.84        204.91         4.45 o                         
  -4   3   2         85.57         90.75         3.25 o                         
  -3   3   2         64.97         71.33         2.19 o                         
  -2   3   2          0.95         -0.35         0.56 o                         
  -1   3   2      19657.27      17976.69       416.95 o                         
   0   3   2       1692.16       1536.44         9.21 o                         
   1   3   2        123.70        130.48         2.70 o                         
   2   3   2          0.04         -0.24         1.04 o                         
   3   3   2         35.02         29.58         2.21 o                         
   4   3   2         10.32         11.96         2.12 o                         
   5   3   2         76.42         79.84         4.27 o                         
   6   3   2          4.10         -2.24         2.24 o                         
  -6   4   2         58.88         66.21         3.27 o                         
  -5   4   2          0.01          1.10         1.11 o                         
  -4   4   2        247.54        253.11         4.67 o                         
  -3   4   2        535.60        538.44         6.03 o                         
  -2   4   2        527.61        582.09         5.92 o                         
  -1   4   2      29321.23      26011.32       580.58 o                         
   0   4   2        926.21        840.75         7.49 o                         
   1   4   2       2677.75       2590.22        16.73 o                         
   2   4   2        602.60        666.42         7.48 o                         
   3   4   2         69.19         81.33         3.40 o                         
   4   4   2        219.60        208.55         6.14 o                         
   5   4   2          6.73          2.87         2.13 o                         
   6   4   2        102.35         98.87         7.17 o                         
  -6   5   2          3.14          0.11         1.50 o                         
  -5   5   2         46.31         48.11         2.69 o                         
  -4   5   2        269.82        270.60         4.75 o                         
  -3   5   2        156.72        152.66         3.11 o                         
  -2   5   2        318.13        320.23         4.47 o                         
  -1   5   2      13038.00      11910.95       178.19 o                         
   0   5   2       8478.19       7623.82       149.88 o                         
   1   5   2         17.40         20.20         1.28 o                         
   2   5   2        456.58        482.23         6.48 o                         
   3   5   2        330.16        321.00         6.28 o                         
   4   5   2       1833.02       1809.15        18.66 o                         
   5   5   2         96.24         92.79         4.85 o                         
   6   5   2          1.55         -1.64         2.65 o                         
  -6   6   2          0.29         -0.17         1.29 o                         
  -5   6   2        918.02        885.50        10.47 o                         
  -4   6   2         45.50         45.43         2.38 o                         
  -3   6   2        193.81        188.83         3.42 o                         
  -2   6   2         82.97         85.37         2.12 o                         
  -1   6   2      19855.65      19193.28       216.46 o                         
   0   6   2       2208.87       2104.06        13.17 o                         
   1   6   2        289.22        287.28         4.53 o                         
   2   6   2        157.72        139.64         3.50 o                         
   3   6   2          4.34          3.86         1.32 o                         
   4   6   2       2145.28       2087.88        20.45 o                         
   5   6   2        143.20        152.63         5.80 o                         
   6   6   2          3.63          3.95         2.49 o                         
  -6   7   2        291.67        283.72         5.55 o                         
  -5   7   2          0.91          1.47         1.33 o                         
  -4   7   2        117.57        123.73         3.36 o                         
  -3   7   2        233.60        219.61         3.52 o                         
  -2   7   2          4.73          5.29         0.89 o                         
  -1   7   2      15674.24      15414.20       185.48 o                         
   0   7   2        172.65        161.74         2.38 o                         
   1   7   2       1165.30       1108.26         8.69 o                         
   2   7   2         55.74         90.56         3.02 o                         
   3   7   2        220.38        229.48         5.44 o                         
   4   7   2         12.38         17.97         2.29 o                         
   5   7   2        147.88        135.70         5.47 o                         
   6   7   2         16.59         20.30         3.37 o                         
  -6   8   2         26.19         31.36         3.23 o                         
  -5   8   2        286.32        272.05         4.67 o                         
  -4   8   2        122.34        135.00         3.34 o                         
  -3   8   2        247.21        234.66         3.71 o                         
  -2   8   2       2306.13       2328.56        19.03 o                         
  -1   8   2        135.73        138.46         2.17 o                         
   0   8   2       2249.12       2232.73        12.52 o                         
   1   8   2        191.35        193.25         3.21 o                         
   2   8   2         15.16          6.01         1.20 o                         
   3   8   2         21.24         28.59         2.37 o                         
   4   8   2         42.71         49.83         3.31 o                         
   5   8   2          8.70         10.76         1.99 o                         
   6   8   2          9.23          7.28         2.83 o                         
  -6   9   2        174.31        176.65         5.51 o                         
  -5   9   2         89.34         80.41         3.15 o                         
  -4   9   2        179.77        182.88         3.51 o                         
  -3   9   2         22.81         21.27         1.33 o                         
  -2   9   2       5241.04       5284.91        38.41 o                         
  -1   9   2       6621.78       6586.82        32.37 o                         
   0   9   2       1180.55       1132.19         7.95 o                         
   1   9   2        326.27        333.74         4.45 o                         
   2   9   2        343.56        349.72         6.42 o                         
   3   9   2        106.72        113.11         3.97 o                         
   4   9   2          3.26          1.82         1.46 o                         
   5   9   2        984.94        894.33        12.34 o                         
  -6  10   2          8.21         13.08         2.30 o                         
  -5  10   2         42.63         48.64         3.29 o                         
  -4  10   2         44.12         44.62         1.95 o                         
  -3  10   2        160.27        174.55         3.08 o                         
  -2  10   2       3193.38       3355.53        18.57 o                         
  -1  10   2        716.00        697.64         5.38 o                         
   0  10   2         18.64         14.80         0.82 o                         
   1  10   2         53.31         52.07         1.82 o                         
   2  10   2        391.40        405.90         5.92 o                         
   3  10   2         38.96         39.72         2.55 o                         
   4  10   2        902.57        835.44        11.32 o                         
   5  10   2          5.91          6.66         1.91 o                         
  -6  11   2         36.83         31.50         3.26 o                         
  -5  11   2          0.05          0.87         1.39 o                         
  -4  11   2          4.76          5.68         1.24 o                         
  -3  11   2         65.00         58.46         1.93 o                         
  -2  11   2        151.51        131.93         2.23 o                         
  -1  11   2       1370.99       1363.85         8.03 o                         
   0  11   2        412.28        422.31         4.23 o                         
   1  11   2        565.86        544.87         5.49 o                         
   2  11   2         31.88         40.00         2.48 o                         
   3  11   2         49.22         42.09         2.49 o                         
   4  11   2        137.18        149.28         4.91 o                         
   5  11   2        100.64         93.24         4.37 o                         
  -6  12   2          0.00          0.94         1.44 o                         
  -5  12   2          2.20          5.06         1.39 o                         
  -4  12   2          3.81          0.26         1.25 o                         
  -3  12   2          7.85          6.46         0.96 o                         
  -2  12   2       3597.58       3705.81        20.73 o                         
  -1  12   2       1173.85       1157.70         7.29 o                         
   0  12   2        317.32        324.42         3.54 o                         
   1  12   2         96.74        120.42         2.70 o                         
   2  12   2         25.03         22.38         1.42 o                         
   3  12   2        818.49        793.48         9.43 o                         
   4  12   2          0.32          3.66         1.36 o                         
   5  12   2        106.77        132.65         4.96 o                         
  -6  13   2         76.93         70.10         4.19 o                         
  -5  13   2         12.17         13.21         1.79 o                         
  -4  13   2        170.85        148.95         4.70 o                         
  -3  13   2         43.71         41.82         1.38 o                         
  -2  13   2        846.69        919.07         7.37 o                         
  -1  13   2        403.58        433.84         4.41 o                         
   0  13   2       1116.36       1170.43         8.38 o                         
   1  13   2        335.52        365.52         4.46 o                         
   2  13   2         16.17         19.63         2.08 o                         
   3  13   2         37.68         28.71         2.00 o                         
   4  13   2        112.06         89.38         4.97 o                         
   5  13   2          9.15         10.05         2.14 o                         
  -6  14   2         48.67         45.20         3.45 o                         
  -5  14   2          3.35          5.98         1.84 o                         
  -4  14   2         32.97         28.73         2.39 o                         
  -3  14   2         20.10         21.15         1.24 o                         
  -2  14   2          3.32         13.18         1.13 o                         
  -1  14   2        635.61        622.56         5.26 o                         
   0  14   2         24.32         21.68         1.08 o                         
   1  14   2       1351.51       1504.44        11.04 o                         
   2  14   2        941.70        889.82        10.11 o                         
   3  14   2        478.95        465.15         6.73 o                         
   4  14   2        443.95        449.92         7.31 o                         
   5  14   2          0.79         -1.38         1.38 o                         
  -5  15   2         78.31         82.91         4.83 o                         
  -4  15   2         79.99         78.57         2.93 o                         
  -3  15   2        895.60        909.98         8.21 o                         
  -2  15   2       1738.47       1859.59        13.14 o                         
  -1  15   2         39.30         47.42         1.45 o                         
   0  15   2        224.27        245.72         3.13 o                         
   1  15   2        934.07        946.07         7.93 o                         
   2  15   2         26.15         23.97         1.95 o                         
   3  15   2        175.78        168.83         3.84 o                         
   4  15   2        166.07        144.89         4.27 o                         
   5  15   2          0.13         -1.88         1.88 o                         
  -5  16   2        262.85        290.11         5.60 o                         
  -4  16   2        284.00        270.16         4.87 o                         
  -3  16   2        125.71        131.69         3.31 o                         
  -2  16   2         33.36         45.06         1.98 o                         
  -1  16   2        345.58        322.62         3.68 o                         
   0  16   2        307.83        310.69         3.99 o                         
   1  16   2         94.26        103.29         2.39 o                         
   2  16   2        330.35        362.40         6.26 o                         
   3  16   2        824.85        734.12         9.63 o                         
   4  16   2        714.32        741.15        10.52 o                         
   5  16   2         43.52         49.47         3.08 o                         
  -5  17   2         45.95         43.91         2.52 o                         
  -4  17   2         33.89         33.34         2.35 o                         
  -3  17   2        117.58        110.30         2.35 o                         
  -2  17   2         77.98         76.57         2.48 o                         
  -1  17   2         16.32         11.66         0.91 o                         
   0  17   2        942.39        964.10         7.71 o                         
   1  17   2        167.18        179.04         3.35 o                         
   2  17   2          5.30          9.50         1.38 o                         
   3  17   2        343.22        331.41         6.11 o                         
   4  17   2        374.60        364.29         7.26 o                         
   5  17   2        275.85        276.42         7.38 o                         
  -5  18   2         72.68         70.12         3.22 o                         
  -4  18   2         10.91         11.60         1.25 o                         
  -3  18   2        398.88        423.49         6.23 o                         
  -2  18   2         33.12         31.22         1.53 o                         
  -1  18   2         69.22         62.52         1.78 o                         
   0  18   2       1899.07       2059.42        13.18 o                         
   1  18   2        401.91        433.71         4.96 o                         
   2  18   2         96.58         98.33         3.29 o                         
   3  18   2         35.66         39.67         2.53 o                         
   4  18   2         39.21         27.71         2.47 o                         
   5  18   2          6.47          4.41         2.30 o                         
  -5  19   2        172.09        180.98         7.39 o                         
  -4  19   2         14.25         12.05         1.83 o                         
  -3  19   2          0.60          2.52         1.06 o                         
  -2  19   2          7.84          6.35         1.12 o                         
  -1  19   2          3.92          9.07         0.94 o                         
   0  19   2       2986.76       3011.45        18.45 o                         
   1  19   2        258.41        292.43         4.44 o                         
   2  19   2        263.01        239.97         4.98 o                         
   3  19   2         41.07         30.65         2.21 o                         
   4  19   2        254.55        243.37         5.89 o                         
   5  19   2          3.06         -2.03         2.03 o                         
  -5  20   2         64.31         76.53         4.23 o                         
  -4  20   2         22.15         20.47         2.24 o                         
  -3  20   2        137.38        127.88         3.31 o                         
  -2  20   2        185.62        181.13         3.55 o                         
  -1  20   2         22.96         19.32         1.34 o                         
   0  20   2        612.33        654.04         6.31 o                         
   1  20   2         51.15         40.49         1.63 o                         
   2  20   2          8.94         12.10         1.61 o                         
   3  20   2        141.88        143.50         4.77 o                         
   4  20   2          0.03         -0.72         1.39 o                         
   5  20   2          1.55         -2.26         2.26 o                         
  -5  21   2          3.75          1.11         2.95 o                         
  -4  21   2         12.82          6.37         1.84 o                         
  -3  21   2         96.09         86.13         3.01 o                         
  -2  21   2        863.84        883.73         8.30 o                         
  -1  21   2          0.43          0.79         0.67 o                         
   0  21   2          3.54          2.69         0.72 o                         
   1  21   2         20.93         23.38         1.35 o                         
   2  21   2          1.45          0.18         1.00 o                         
   3  21   2        139.73        132.17         4.02 o                         
   4  21   2          0.06         -1.50         1.54 o                         
   5  21   2         53.22         48.58         3.76 o                         
  -5  22   2         25.54         27.47         3.24 o                         
  -4  22   2          2.66          0.53         1.60 o                         
  -3  22   2         21.06          9.48         1.27 o                         
  -2  22   2         24.86         31.01         1.78 o                         
  -1  22   2        110.56        112.05         2.74 o                         
   0  22   2          1.73          5.70         0.92 o                         
   1  22   2         94.26         96.00         2.79 o                         
   2  22   2         66.29         49.46         2.74 o                         
   3  22   2         48.59         49.12         2.97 o                         
   4  22   2          7.99          8.11         2.17 o                         
  -5  23   2          2.09         -0.84         3.11 o                         
  -4  23   2         88.95         85.16         4.38 o                         
  -3  23   2        320.24        336.52         5.32 o                         
  -2  23   2         72.74         80.50         2.59 o                         
  -1  23   2        463.46        438.78         5.27 o                         
   0  23   2        134.52        131.72         2.99 o                         
   1  23   2        394.44        423.99         6.10 o                         
   2  23   2        226.17        203.58         4.71 o                         
   3  23   2          0.14          0.62         1.38 o                         
   4  23   2         74.10         71.75         3.95 o                         
  -5  24   2        190.69        212.91         6.67 o                         
  -4  24   2         48.05         45.46         2.55 o                         
  -3  24   2          3.64          2.70         1.08 o                         
  -2  24   2        658.00        661.07         7.19 o                         
  -1  24   2         57.94         61.71         2.31 o                         
   0  24   2         95.59         94.77         2.79 o                         
   1  24   2        234.75        229.79         3.92 o                         
   2  24   2        426.18        429.05         6.76 o                         
   3  24   2         66.09         69.18         3.49 o                         
   4  24   2          0.42         -1.60         1.60 o                         
  -4  25   2        117.71        121.68         4.29 o                         
  -3  25   2        151.38        128.98         3.63 o                         
  -2  25   2         77.06         73.43         2.65 o                         
  -1  25   2        130.37        128.40         3.29 o                         
   0  25   2          3.32          6.37         1.05 o                         
   1  25   2         29.84         28.38         1.59 o                         
   2  25   2          6.79          3.95         1.67 o                         
   3  25   2          0.29          0.43         1.72 o                         
   4  25   2          0.94          0.50         2.22 o                         
  -4  26   2         15.78         16.65         2.16 o                         
  -3  26   2          1.65          1.89         1.14 o                         
  -2  26   2        150.70        158.61         3.67 o                         
  -1  26   2        674.50        666.69         7.25 o                         
   0  26   2        369.31        381.16         5.41 o                         
   1  26   2         59.72         56.92         2.13 o                         
   2  26   2          0.04         -0.16         1.34 o                         
   3  26   2        238.89        241.17         6.36 o                         
   4  26   2         13.78         18.54         3.00 o                         
  -4  27   2          0.49         -1.39         1.39 o                         
  -3  27   2          6.56          6.93         1.56 o                         
  -2  27   2         27.19         26.29         1.92 o                         
  -1  27   2        102.46        104.01         3.12 o                         
   0  27   2       1988.03       1987.37        15.45 o                         
   1  27   2        108.24        107.53         3.56 o                         
   2  27   2          0.84         -0.94         1.06 o                         
   3  27   2         62.98         59.18         3.68 o                         
   4  27   2          6.16         -0.82         2.17 o                         
  -4  28   2          7.76         13.65         1.64 o                         
  -3  28   2         51.06         52.21         3.15 o                         
  -2  28   2          0.79          0.21         1.45 o                         
  -1  28   2          1.11         -0.31         1.28 o                         
   0  28   2         53.75         65.76         2.98 o                         
   1  28   2          0.59          1.47         1.74 o                         
   2  28   2         27.45         27.28         2.20 o                         
   3  28   2          2.97          3.47         2.08 o                         
   4  28   2         44.68         37.14         4.32 o                         
  -4  29   2          0.30          0.30         1.41 o                         
  -3  29   2          2.53          3.09         1.95 o                         
  -2  29   2          1.12          2.34         2.03 o                         
  -1  29   2          7.42          9.61         1.41 o                         
   0  29   2        557.24        576.62         7.90 o                         
   1  29   2         23.89         23.17         1.27 o                         
   2  29   2         21.18         15.45         1.94 o                         
   3  29   2          0.01         -1.04         1.83 o                         
  -4  30   2         49.67         49.17         9.50 o                         
  -3  30   2          0.32         -0.92         1.34 o                         
  -2  30   2        360.17        346.37         6.21 o                         
  -1  30   2         51.15         59.85         2.66 o                         
   0  30   2        328.23        329.00         6.23 o                         
   1  30   2        160.28        146.93         5.18 o                         
   2  30   2        173.61        192.75         5.33 o                         
   3  30   2         21.79         23.41         2.73 o                         
  -3  31   2         33.70         22.38         3.10 o                         
  -2  31   2         23.73         26.83         2.04 o                         
  -1  31   2        383.95        386.63         6.26 o                         
   0  31   2        128.82        127.41         4.19 o                         
   1  31   2         56.94         53.25         3.38 o                         
   2  31   2         49.92         53.48         3.25 o                         
   3  31   2        151.24        173.50         8.71 o                         
  -3  32   2          0.02         -2.96         2.96 o                         
  -2  32   2          2.96          3.39         1.81 o                         
  -1  32   2         59.73         66.59         2.96 o                         
   0  32   2         33.62         37.72         3.73 o                         
   1  32   2        349.72        337.31         7.01 o                         
   2  32   2          0.05          3.16         2.67 o                         
   3  32   2         44.97         42.53         3.48 o                         
  -3  33   2        102.61         98.32         4.84 o                         
  -2  33   2        528.75        510.39        10.20 o                         
  -1  33   2        322.90        340.69         6.33 o                         
   0  33   2         69.25         69.75         3.69 o                         
   1  33   2         23.68         24.74         2.30 o                         
   2  33   2         26.77         24.29         2.72 o                         
  -2  34   2         45.38         42.83         3.22 o                         
  -1  34   2         30.16         33.04         2.43 o                         
   0  34   2        214.09        200.00         5.87 o                         
   1  34   2        149.76        145.75         5.21 o                         
   2  34   2         54.49         51.62         3.45 o                         
  -2  35   2         98.55         97.24         4.71 o                         
  -1  35   2        145.49        149.15         4.95 o                         
   0  35   2         42.50         37.12         3.12 o                         
   1  35   2          3.68          6.32         2.07 o                         
   2  35   2          1.08          0.16         1.90 o                         
  -2  36   2        533.21        529.32         9.86 o                         
  -1  36   2          0.76         -1.38         1.60 o                         
   0  36   2        145.39        147.33         5.64 o                         
   1  36   2         85.00         83.37         4.46 o                         
  -1  37   2         41.46         46.33         3.36 o                         
   0  37   2          0.17         -1.19         2.71 o                         
   1  37   2         26.08         31.54         4.13 o                         
  -5   0   3         24.70         20.23         2.57 o                         
  -3   0   3        213.89        245.66         5.66 o                         
  -1   0   3       2108.98       1900.98        17.45 o                         
   1   0   3        218.51        233.83         5.41 o                         
   3   0   3        511.26        525.33        10.93 o                         
   5   0   3         14.98          7.88         3.10 o                         
  -6   1   3        291.16        286.05         6.62 o                         
  -5   1   3         78.83         77.08         3.07 o                         
  -4   1   3         67.26         62.72         2.39 o                         
  -3   1   3       1429.68       1407.40        10.07 o                         
  -2   1   3        227.46        207.41         2.96 o                         
  -1   1   3       6877.28       6284.64        89.86 o                         
   0   1   3       1772.76       1712.13         9.28 o                         
   1   1   3        557.76        517.68         5.74 o                         
   2   1   3       1480.38       1569.26        12.53 o                         
   3   1   3         60.74         62.19         3.19 o                         
   4   1   3        136.57        140.45         5.25 o                         
   5   1   3         20.15         27.56         2.77 o                         
   6   1   3         77.79         95.92         6.08 o                         
  -6   2   3          1.21          3.54         2.34 o                         
  -5   2   3         67.57         62.94         2.85 o                         
  -4   2   3          6.44          4.71         1.02 o                         
  -3   2   3          0.56          0.69         0.68 o                         
  -2   2   3        387.79        392.31         3.97 o                         
  -1   2   3       1099.44       1068.25         7.33 o                         
   0   2   3        262.71        240.94         3.02 o                         
   1   2   3       1961.20       1923.92        12.88 o                         
   2   2   3       1011.87       1027.76         9.63 o                         
   3   2   3          0.25          2.59         1.30 o                         
   4   2   3          1.85          2.29         1.40 o                         
   5   2   3        278.46        267.22         6.75 o                         
   6   2   3          3.76          4.91         4.35 o                         
  -6   3   3        801.71        797.19        10.81 o                         
  -5   3   3         36.27         41.33         2.26 o                         
  -4   3   3         63.49         63.46         2.37 o                         
  -3   3   3          7.36          9.20         1.06 o                         
  -2   3   3        829.56        827.48         6.58 o                         
  -1   3   3       2044.47       1857.92        10.81 o                         
   0   3   3       3055.75       2769.31        16.05 o                         
   1   3   3       1110.08       1042.56         8.64 o                         
   2   3   3        785.25        836.42         8.54 o                         
   3   3   3       1147.33       1121.34        11.96 o                         
   4   3   3          7.01          8.69         1.79 o                         
   5   3   3        569.42        556.96        11.04 o                         
   6   3   3          0.05          0.95         3.65 o                         
  -6   4   3        140.90        135.09         4.91 o                         
  -5   4   3         60.57         64.53         2.99 o                         
  -4   4   3        351.89        374.62         4.96 o                         
  -3   4   3        502.85        540.67         6.75 o                         
  -2   4   3        161.26        161.86         2.26 o                         
  -1   4   3       5630.19       5214.74        28.37 o                         
   0   4   3         70.27         78.01         1.50 o                         
   1   4   3        268.49        253.08         4.08 o                         
   2   4   3       1030.84       1093.16         9.93 o                         
   3   4   3         50.88         51.54         3.07 o                         
   4   4   3        400.25        397.96         7.76 o                         
   5   4   3         30.00         33.07         3.47 o                         
   6   4   3          0.30         -7.28         8.32 o                         
  -6   5   3        254.90        239.79         5.73 o                         
  -5   5   3          7.60          8.66         1.54 o                         
  -4   5   3       1158.96       1174.53        11.21 o                         
  -3   5   3         80.05         90.02         2.78 o                         
  -2   5   3       1923.42       1839.04        13.56 o                         
  -1   5   3        650.44        566.05         3.89 o                         
   0   5   3        210.37        203.99         2.83 o                         
   1   5   3       5297.34       5135.63        28.63 o                         
   2   5   3        565.39        565.61         6.96 o                         
   3   5   3        128.28        135.75         4.69 o                         
   4   5   3        143.66        146.77         5.64 o                         
   5   5   3         77.83         78.30         4.45 o                         
  -6   6   3        270.56        270.87         6.22 o                         
  -5   6   3         36.12         36.77         2.63 o                         
  -4   6   3         73.93         73.41         3.05 o                         
  -3   6   3          4.59         16.46         1.47 o                         
  -2   6   3         44.91         58.19         2.65 o                         
  -1   6   3       2432.11       2423.23        12.50 o                         
   0   6   3       1676.49       1596.41        10.36 o                         
   1   6   3        171.64        172.51         3.02 o                         
   2   6   3         66.02         62.24         2.69 o                         
   3   6   3        106.46        107.55         4.44 o                         
   4   6   3          0.95          0.32         1.41 o                         
   5   6   3        237.60        254.82         6.95 o                         
  -6   7   3          7.62          7.42         1.74 o                         
  -5   7   3          4.84          4.15         1.71 o                         
  -4   7   3        209.56        214.26         5.19 o                         
  -3   7   3          1.97          2.91         0.95 o                         
  -2   7   3          1.98          0.34         0.62 o                         
  -1   7   3        237.05        221.37         2.50 o                         
   0   7   3         66.10         47.07         1.57 o                         
   1   7   3        172.62        207.77         3.40 o                         
   2   7   3        917.83        962.51         9.53 o                         
   3   7   3        169.55        193.67         4.96 o                         
   4   7   3         15.91         13.81         2.65 o                         
   5   7   3        108.80        109.24         5.13 o                         
  -6   8   3          1.90          1.46         1.95 o                         
  -5   8   3        209.77        208.03         5.55 o                         
  -4   8   3        191.84        191.72         4.25 o                         
  -3   8   3         96.71        102.79         3.05 o                         
  -2   8   3       1265.54       1309.19         9.61 o                         
  -1   8   3        514.26        491.58         4.24 o                         
   0   8   3         22.01         18.16         0.97 o                         
   1   8   3       1608.29       1673.26        12.62 o                         
   2   8   3       2537.65       2695.08        19.32 o                         
   3   8   3       1017.47       1026.84        11.89 o                         
   4   8   3         91.25         92.23         4.64 o                         
   5   8   3        154.20        162.61         6.56 o                         
  -6   9   3         12.41         15.69         1.97 o                         
  -5   9   3          1.15          1.15         1.25 o                         
  -4   9   3        551.45        538.88        10.98 o                         
  -3   9   3        135.01        166.94         3.63 o                         
  -2   9   3       2513.66       2561.57        16.73 o                         
  -1   9   3         19.17         13.87         0.95 o                         
   0   9   3        640.60        697.97         5.47 o                         
   1   9   3        678.87        677.71         6.69 o                         
   2   9   3        106.97        106.07         3.17 o                         
   3   9   3          1.42          0.59         1.19 o                         
   4   9   3         99.82         98.56         4.62 o                         
   5   9   3          4.05          1.96         2.96 o                         
  -6  10   3          0.94         -0.03         1.65 o                         
  -5  10   3        944.84        899.37        13.03 o                         
  -4  10   3        338.40        337.16         5.59 o                         
  -3  10   3          3.85          1.89         0.85 o                         
  -2  10   3       4499.50       4702.12        27.70 o                         
  -1  10   3        459.70        476.68         4.55 o                         
   0  10   3         66.62         76.48         1.45 o                         
   1  10   3         14.49         20.58         1.58 o                         
   2  10   3       1414.82       1644.42        14.17 o                         
   3  10   3        985.13        961.92        11.44 o                         
   4  10   3         47.28         48.58         3.22 o                         
   5  10   3        423.77        436.82        11.55 o                         
  -6  11   3         56.06         63.25         3.40 o                         
  -5  11   3         16.67         17.03         2.19 o                         
  -4  11   3        417.80        417.74         6.88 o                         
  -3  11   3        105.51         98.27         2.42 o                         
  -2  11   3        188.82        156.50         2.95 o                         
  -1  11   3        397.20        432.52         4.80 o                         
   0  11   3       1508.38       1477.10         9.76 o                         
   1  11   3          5.31          0.44         0.85 o                         
   2  11   3       1125.20       1159.41        11.22 o                         
   3  11   3       2861.82       2792.24        22.97 o                         
   4  11   3        272.17        274.59         6.36 o                         
   5  11   3          2.89          6.23         2.28 o                         
  -6  12   3          9.01         13.82         1.82 o                         
  -5  12   3        238.93        224.76         5.71 o                         
  -4  12   3          0.04          0.30         1.12 o                         
  -3  12   3        267.52        244.65         4.08 o                         
  -2  12   3         26.87         23.28         1.16 o                         
  -1  12   3       1702.76       1824.04        11.35 o                         
   0  12   3        156.16        200.93         3.23 o                         
   1  12   3        472.48        478.02         5.57 o                         
   2  12   3         95.67         79.68         2.67 o                         
   3  12   3        175.79        220.47         5.32 o                         
   4  12   3        302.62        318.38         6.77 o                         
   5  12   3          5.84          9.52         2.74 o                         
  -6  13   3         62.33         68.84         3.35 o                         
  -5  13   3         58.25         59.53         3.03 o                         
  -4  13   3        480.55        444.93         6.99 o                         
  -3  13   3        334.97        353.70         4.90 o                         
  -2  13   3       5640.85       5572.26        29.39 o                         
  -1  13   3        236.65        281.14         3.25 o                         
   0  13   3         76.36         79.28         1.91 o                         
   1  13   3       1532.99       1695.36        13.42 o                         
   2  13   3         88.64         94.98         3.13 o                         
   3  13   3        402.89        383.48         7.52 o                         
   4  13   3          6.99          5.47         1.52 o                         
   5  13   3        341.63        359.01         7.77 o                         
  -6  14   3          1.11         -0.77         2.02 o                         
  -5  14   3          0.42         -0.24         1.47 o                         
  -4  14   3         55.52         60.72         2.47 o                         
  -3  14   3        943.60        905.65         9.01 o                         
  -2  14   3       3491.55       3517.13        19.88 o                         
  -1  14   3        331.06        334.62         3.55 o                         
   0  14   3          0.01          0.00         0.42 o                         
   1  14   3        141.23        166.18         3.19 o                         
   2  14   3        109.56        114.03         3.83 o                         
   3  14   3        320.52        302.25         5.63 o                         
   4  14   3          9.76          4.29         1.47 o                         
   5  14   3          3.25          1.07         2.74 o                         
  -5  15   3        170.98        164.82         5.08 o                         
  -4  15   3          8.07          7.76         1.08 o                         
  -3  15   3       1189.70       1230.98        11.31 o                         
  -2  15   3        799.99        778.05         6.63 o                         
  -1  15   3        952.55        945.07         7.05 o                         
   0  15   3        770.89        748.12         6.67 o                         
   1  15   3        481.87        522.34         5.88 o                         
   2  15   3        173.11        158.64         4.46 o                         
   3  15   3        132.91        137.82         3.81 o                         
   4  15   3        229.81        225.81         6.12 o                         
   5  15   3          2.78          0.80         1.47 o                         
  -5  16   3         42.97         46.01         2.89 o                         
  -4  16   3       1017.69        916.64         9.57 o                         
  -3  16   3        812.09        819.42         9.39 o                         
  -2  16   3        487.67        546.32         5.47 o                         
  -1  16   3        243.80        296.12         3.48 o                         
   0  16   3       1408.50       1443.64        10.45 o                         
   1  16   3          0.39          0.78         0.72 o                         
   2  16   3         20.81         23.29         2.03 o                         
   3  16   3        402.59        382.25         7.04 o                         
   4  16   3         21.46         14.16         1.59 o                         
   5  16   3         11.01          4.77         2.10 o                         
  -5  17   3         93.23        103.71         3.47 o                         
  -4  17   3         24.46         16.39         1.85 o                         
  -3  17   3       4754.51       4684.84        34.46 o                         
  -2  17   3         27.08         22.74         1.34 o                         
  -1  17   3         32.18         38.42         1.44 o                         
   0  17   3        953.58       1057.16         9.30 o                         
   1  17   3        247.55        248.45         3.88 o                         
   2  17   3         17.42         22.22         1.96 o                         
   3  17   3        255.63        265.33         6.10 o                         
   4  17   3        439.01        465.57         8.84 o                         
   5  17   3        266.64        280.92         6.46 o                         
  -5  18   3         68.27         67.34         3.61 o                         
  -4  18   3          1.35          2.63         1.06 o                         
  -3  18   3        414.35        442.21         6.78 o                         
  -2  18   3         60.36         69.28         2.24 o                         
  -1  18   3       1990.34       1969.17        12.59 o                         
   0  18   3        615.46        713.06         6.87 o                         
   1  18   3         13.62         18.61         1.36 o                         
   2  18   3        285.85        285.26         5.57 o                         
   3  18   3        522.84        483.20         8.09 o                         
   4  18   3        303.23        273.31         6.64 o                         
   5  18   3         34.13         46.39         3.74 o                         
  -5  19   3         39.49         38.67         3.16 o                         
  -4  19   3        116.15        104.96         2.87 o                         
  -3  19   3        430.27        430.85         7.46 o                         
  -2  19   3         70.88         72.74         2.28 o                         
  -1  19   3        162.86        172.77         3.23 o                         
   0  19   3        227.59        257.70         7.77 o                         
   1  19   3       1623.46       1668.73        12.56 o                         
   2  19   3          3.40          2.07         1.14 o                         
   3  19   3        644.42        581.19         8.97 o                         
   4  19   3         52.96         67.74         3.99 o                         
   5  19   3         36.97         38.09         3.74 o                         
  -5  20   3          9.60         10.62         1.94 o                         
  -4  20   3          6.04          4.19         1.50 o                         
  -3  20   3        330.10        324.32         4.19 o                         
  -2  20   3        115.08        114.75         3.28 o                         
  -1  20   3         54.39         56.88         2.03 o                         
   0  20   3        203.62        222.38         4.34 o                         
   1  20   3         19.43         23.75         1.64 o                         
   2  20   3        212.20        221.55         4.69 o                         
   3  20   3         52.33         57.41         3.28 o                         
   4  20   3        638.07        657.27        10.73 o                         
   5  20   3         10.23         11.44         2.75 o                         
  -5  21   3          5.09          3.72         2.30 o                         
  -4  21   3        119.88        102.44         3.88 o                         
  -3  21   3        155.24        185.60         3.36 o                         
  -2  21   3        477.80        459.07         5.47 o                         
  -1  21   3        873.98        871.58         8.07 o                         
   0  21   3          0.00          5.52         1.07 o                         
   1  21   3          9.18          7.09         1.14 o                         
   2  21   3         19.25         15.75         1.70 o                         
   3  21   3         42.67         42.55         2.98 o                         
   4  21   3         74.84         95.43         4.63 o                         
  -5  22   3          2.18          2.04         2.37 o                         
  -4  22   3          7.94          1.95         1.72 o                         
  -3  22   3         60.60         68.33         2.55 o                         
  -2  22   3         51.71         47.62         1.99 o                         
  -1  22   3        195.60        189.75         3.60 o                         
   0  22   3         21.92         30.24         2.06 o                         
   1  22   3         59.57         64.78         2.56 o                         
   2  22   3         86.04         97.53         3.60 o                         
   3  22   3         67.45         55.97         3.21 o                         
   4  22   3          4.19          4.71         2.26 o                         
  -5  23   3         44.83         45.92         4.17 o                         
  -4  23   3        101.41        114.55         4.64 o                         
  -3  23   3        559.14        525.34         7.12 o                         
  -2  23   3        136.56        129.39         3.10 o                         
  -1  23   3        492.11        494.22         6.11 o                         
   0  23   3        656.18        662.02         8.52 o                         
   1  23   3          0.00         -0.67         0.67 o                         
   2  23   3          8.73          8.00         1.42 o                         
   3  23   3          1.23          2.31         1.59 o                         
   4  23   3        537.99        579.00        11.66 o                         
  -5  24   3          3.97          1.26         2.58 o                         
  -4  24   3          4.39          5.32         2.23 o                         
  -3  24   3         15.38         37.69         1.91 o                         
  -2  24   3          2.35          1.50         0.94 o                         
  -1  24   3        108.71        112.15         3.22 o                         
   0  24   3          5.32          5.55         1.29 o                         
   1  24   3         95.65         93.04         4.01 o                         
   2  24   3        813.36        775.31         9.63 o                         
   3  24   3        225.53        239.01         5.86 o                         
   4  24   3         29.21         25.14         3.49 o                         
  -4  25   3          1.30         -0.36         1.38 o                         
  -3  25   3         80.63         67.41         2.64 o                         
  -2  25   3        197.53        193.09         3.89 o                         
  -1  25   3         45.79         45.17         2.33 o                         
   0  25   3        239.16        240.55         4.82 o                         
   1  25   3         12.96         13.94         1.14 o                         
   2  25   3        371.98        356.30         6.48 o                         
   3  25   3          3.03          4.86         2.09 o                         
   4  25   3        323.08        352.53         9.27 o                         
  -4  26   3         80.72         78.03         3.69 o                         
  -3  26   3         38.02         49.66         2.59 o                         
  -2  26   3        230.62        227.69         4.20 o                         
  -1  26   3        158.02        150.87         3.84 o                         
   0  26   3        218.60        241.30         4.89 o                         
   1  26   3          8.47          7.50         1.28 o                         
   2  26   3        362.18        365.71         7.08 o                         
   3  26   3          5.50          7.49         3.22 o                         
   4  26   3         84.39        113.54         6.12 o                         
  -4  27   3         95.81         88.33         6.41 o                         
  -3  27   3          0.01         22.53         1.84 o                         
  -2  27   3          7.33          7.62         1.38 o                         
  -1  27   3          0.02          0.08         0.92 o                         
   0  27   3        206.22        203.77         4.70 o                         
   1  27   3        617.69        573.38         6.98 o                         
   2  27   3         14.87         14.89         2.04 o                         
   3  27   3        119.18        114.67         6.74 o                         
   4  27   3         75.61         76.84         4.57 o                         
  -4  28   3          5.45          1.00         2.82 o                         
  -3  28   3          5.26          2.62         1.60 o                         
  -2  28   3         21.76         21.82         2.33 o                         
  -1  28   3        327.30        324.33         5.59 o                         
   0  28   3         96.99        105.26         3.86 o                         
   1  28   3         30.71         27.50         1.94 o                         
   2  28   3          8.76         12.47         1.90 o                         
   3  28   3         32.85         34.81         3.80 o                         
  -4  29   3         61.86         59.59         3.81 o                         
  -3  29   3         13.00         11.13         1.66 o                         
  -2  29   3        111.56        108.84         3.35 o                         
  -1  29   3         12.93          9.07         1.55 o                         
   0  29   3        357.44        370.02         6.50 o                         
   1  29   3         63.24         70.22         2.00 o                         
   2  29   3         13.91         17.49         2.55 o                         
   3  29   3          0.54          0.83         1.62 o                         
  -3  30   3        118.86        124.27         4.84 o                         
  -2  30   3         28.37         41.13         2.51 o                         
  -1  30   3         73.14         79.74         3.28 o                         
   0  30   3        535.36        531.66         8.12 o                         
   1  30   3        286.11        279.55         5.68 o                         
   2  30   3        333.75        312.48         6.79 o                         
   3  30   3        291.66        269.82        10.00 o                         
  -3  31   3         23.44         23.26         2.07 o                         
  -2  31   3         26.22         26.59         2.19 o                         
  -1  31   3          0.38         -0.47         1.19 o                         
   0  31   3        515.11        502.85         7.75 o                         
   1  31   3         26.53         28.80         2.35 o                         
   2  31   3        290.11        299.69         6.89 o                         
   3  31   3         16.67         12.90         2.82 o                         
  -3  32   3         62.21         55.93         3.13 o                         
  -2  32   3        604.15        622.26        11.37 o                         
  -1  32   3          5.02         -0.08         1.77 o                         
   0  32   3        347.81        365.52         7.06 o                         
   1  32   3          9.61          7.22         2.09 o                         
   2  32   3         88.86         91.99         5.71 o                         
   3  32   3         88.42         96.32         5.16 o                         
  -3  33   3         22.48         17.54         2.39 o                         
  -2  33   3        171.39        198.83         5.08 o                         
  -1  33   3          2.25          3.54         1.67 o                         
   0  33   3         32.25         39.20         2.97 o                         
   1  33   3        518.90        507.72         8.79 o                         
   2  33   3          6.29          5.27         1.70 o                         
  -2  34   3         17.39         22.66         3.14 o                         
  -1  34   3         18.68         17.94         2.35 o                         
   0  34   3        140.39        153.06         6.24 o                         
   1  34   3        351.07        357.76         7.50 o                         
   2  34   3         14.93          9.45         2.32 o                         
  -2  35   3        144.00        134.61         5.95 o                         
  -1  35   3         33.07         31.89         2.83 o                         
   0  35   3        253.12        254.81         6.23 o                         
   1  35   3        391.97        421.32        10.10 o                         
   2  35   3          2.49         -9.10         9.10 o                         
  -1  36   3          4.78          0.66         2.55 o                         
   0  36   3          7.62          9.96         2.13 o                         
   1  36   3          7.82         11.34         4.18 o                         
  -1  37   3          8.75          3.37         2.90 o                         
   0  37   3          1.76          4.12         3.19 o                         
  -6   0   4        863.73        852.22        18.14 o                         
  -4   0   4        190.97        202.99         5.78 o                         
  -2   0   4        346.78        330.89         4.97 o                         
   0   0   4        790.87        748.08         7.37 o                         
   2   0   4         43.11         47.80         3.61 o                         
   4   0   4        499.59        556.26        12.93 o                         
  -6   1   4        765.89        762.71        15.54 o                         
  -5   1   4         46.17         59.32         2.95 o                         
  -4   1   4          4.14          4.52         1.04 o                         
  -3   1   4         60.25         64.91         2.44 o                         
  -2   1   4         95.71         88.12         1.93 o                         
  -1   1   4        272.10        243.56         2.89 o                         
   0   1   4         44.93         51.30         1.43 o                         
   1   1   4       2919.73       3009.27        18.21 o                         
   2   1   4         92.28        106.80         3.39 o                         
   3   1   4        459.44        447.03         7.62 o                         
   4   1   4         56.43         70.26         3.83 o                         
   5   1   4         66.73         63.96         4.38 o                         
  -6   2   4          2.24          3.70         1.81 o                         
  -5   2   4          6.17          5.86         1.34 o                         
  -4   2   4          2.53          2.28         0.88 o                         
  -3   2   4       1448.18       1462.86        11.67 o                         
  -2   2   4       2227.35       2184.26        13.17 o                         
  -1   2   4        190.11        172.00         2.45 o                         
   0   2   4        709.06        701.10         5.50 o                         
   1   2   4        214.86        234.15         3.76 o                         
   2   2   4        375.74        448.89         6.18 o                         
   3   2   4        283.88        304.76         6.20 o                         
   4   2   4        803.28        789.20        11.43 o                         
   5   2   4         11.82          7.79         2.21 o                         
  -6   3   4         11.45          9.92         3.36 o                         
  -5   3   4        324.78        341.83         8.01 o                         
  -4   3   4          0.71          1.18         0.96 o                         
  -3   3   4        916.02        986.34         9.43 o                         
  -2   3   4       1385.18       1395.82        13.46 o                         
  -1   3   4         40.00         52.73         1.36 o                         
   0   3   4       1648.32       1661.49         9.65 o                         
   1   3   4        761.52        842.08         7.65 o                         
   2   3   4          0.01          0.81         0.99 o                         
   3   3   4       2097.21       2007.32        17.90 o                         
   4   3   4       1824.75       1745.70        17.62 o                         
   5   3   4         49.39         59.62         4.60 o                         
  -6   4   4         27.61         23.89         2.46 o                         
  -5   4   4         14.98         17.01         1.80 o                         
  -4   4   4         19.24         25.39         1.74 o                         
  -3   4   4         37.87         42.60         2.06 o                         
  -2   4   4       3001.03       3087.16        20.33 o                         
  -1   4   4         12.10         11.09         0.80 o                         
   0   4   4       1120.98       1022.74         7.17 o                         
   1   4   4       2465.09       2484.19        16.21 o                         
   2   4   4        370.36        370.15         5.93 o                         
   3   4   4        184.51        179.63         4.80 o                         
   4   4   4        519.67        501.79         9.01 o                         
   5   4   4        168.79        174.02         6.80 o                         
  -6   5   4         16.25         16.28         2.59 o                         
  -5   5   4         22.27         21.95         1.96 o                         
  -4   5   4        426.82        415.39         5.77 o                         
  -3   5   4        496.28        507.56         5.50 o                         
  -2   5   4         31.61         25.78         1.41 o                         
  -1   5   4       1627.27       1578.52         9.76 o                         
   0   5   4        298.24        283.27         3.28 o                         
   1   5   4        492.54        485.44         5.67 o                         
   2   5   4        172.41        183.18         4.07 o                         
   3   5   4         10.71         12.02         1.81 o                         
   4   5   4         12.40         10.97         2.10 o                         
   5   5   4          7.16          7.22         2.92 o                         
  -6   6   4         84.93         82.19         3.42 o                         
  -5   6   4         39.80         40.88         3.51 o                         
  -4   6   4         92.82         92.94         2.83 o                         
  -3   6   4         75.47         93.36         1.88 o                         
  -2   6   4        353.31        342.90         5.92 o                         
  -1   6   4        103.51        102.98         1.92 o                         
   0   6   4        399.01        401.39         4.08 o                         
   1   6   4         23.72         21.43         1.50 o                         
   2   6   4       1641.94       1684.47        14.13 o                         
   3   6   4          0.00          0.56         1.28 o                         
   4   6   4         57.19         66.81         3.93 o                         
   5   6   4        136.73        125.07         5.84 o                         
  -6   7   4          9.79          8.92         1.55 o                         
  -5   7   4        162.67        156.45         4.00 o                         
  -4   7   4        185.48        183.87         3.65 o                         
  -3   7   4          1.73          2.23         0.68 o                         
  -2   7   4       1769.84       1752.73        15.72 o                         
  -1   7   4       2319.97       2372.05        13.94 o                         
   0   7   4        612.30        661.22         6.09 o                         
   1   7   4        549.45        547.44         6.11 o                         
   2   7   4         27.73         39.16         2.17 o                         
   3   7   4        271.41        268.58         5.94 o                         
   4   7   4        183.58        195.99         6.57 o                         
   5   7   4          2.01          1.91         2.38 o                         
  -6   8   4         14.96         14.42         2.18 o                         
  -5   8   4         68.90         64.60         2.57 o                         
  -4   8   4        428.40        428.72         5.42 o                         
  -3   8   4        514.29        523.79         8.63 o                         
  -2   8   4        495.27        489.36         5.32 o                         
  -1   8   4        429.98        422.68         4.18 o                         
   0   8   4        166.94        204.64         2.84 o                         
   1   8   4       1767.76       1856.05        14.67 o                         
   2   8   4         14.36          8.48         1.30 o                         
   3   8   4          7.73          3.86         1.50 o                         
   4   8   4         20.48         16.43         2.39 o                         
   5   8   4         98.02        105.27         5.72 o                         
  -6   9   4         35.18         39.38         2.25 o                         
  -5   9   4        128.92        122.71         4.00 o                         
  -4   9   4        367.29        364.80         5.09 o                         
  -3   9   4         52.10         53.47         3.14 o                         
  -2   9   4       3446.53       3549.50        24.48 o                         
  -1   9   4       1458.58       1562.08         9.74 o                         
   0   9   4         23.25         24.27         1.10 o                         
   1   9   4          4.91         14.67         1.38 o                         
   2   9   4         55.76         64.92         2.63 o                         
   3   9   4          1.17          5.69         1.53 o                         
   4   9   4        220.55        229.69         6.40 o                         
   5   9   4        897.86        852.94        14.27 o                         
  -6  10   4        105.00        108.11         4.06 o                         
  -5  10   4        173.24        168.36         5.73 o                         
  -4  10   4        381.61        383.64         6.66 o                         
  -3  10   4        485.35        491.02         8.51 o                         
  -2  10   4       4949.24       4950.63        32.33 o                         
  -1  10   4         10.36          7.02         0.73 o                         
   0  10   4       1042.45       1069.50         8.19 o                         
   1  10   4        295.88        331.15         5.64 o                         
   2  10   4        250.53        240.81         4.61 o                         
   3  10   4       1692.13       1588.10        16.15 o                         
   4  10   4         18.77         24.16         3.29 o                         
   5  10   4          8.58          8.25         2.65 o                         
  -6  11   4         37.71         44.49         2.19 o                         
  -5  11   4         35.88         33.76         1.55 o                         
  -4  11   4         64.53         66.43         2.29 o                         
  -3  11   4        132.73        132.18         4.41 o                         
  -2  11   4       1507.68       1470.78        14.09 o                         
  -1  11   4       1776.54       1741.13        12.38 o                         
   0  11   4       3244.70       3356.73        19.16 o                         
   1  11   4         76.23         71.19         2.72 o                         
   2  11   4          0.38          0.96         0.94 o                         
   3  11   4       2233.02       2229.44        19.31 o                         
   4  11   4         24.92         27.92         2.64 o                         
   5  11   4          0.97         -2.28         2.28 o                         
  -6  12   4          0.09         -0.52         1.54 o                         
  -5  12   4          0.28         -0.40         1.18 o                         
  -4  12   4        545.95        541.31         7.95 o                         
  -3  12   4         24.06         27.50         2.44 o                         
  -2  12   4        117.39        130.13         3.88 o                         
  -1  12   4        140.43        166.39         2.35 o                         
   0  12   4        201.39        222.29         3.52 o                         
   1  12   4        196.59        196.13         3.94 o                         
   2  12   4          1.25          2.08         1.00 o                         
   3  12   4       1146.97       1178.40        12.79 o                         
   4  12   4        171.19        167.56         5.65 o                         
   5  12   4        266.10        276.02         8.49 o                         
  -6  13   4         51.26         50.63         3.59 o                         
  -5  13   4          7.79          7.89         1.93 o                         
  -4  13   4          5.87          3.11         1.74 o                         
  -3  13   4       1019.76       1029.34        10.12 o                         
  -2  13   4       1916.86       1988.23        16.17 o                         
  -1  13   4          6.39          7.03         0.97 o                         
   0  13   4        520.20        522.07         5.64 o                         
   1  13   4        371.54        368.80         5.49 o                         
   2  13   4         13.84         16.34         1.54 o                         
   3  13   4        316.98        267.64         5.59 o                         
   4  13   4         32.05         35.52         2.89 o                         
   5  13   4         18.33         23.34         2.98 o                         
  -6  14   4         35.39         35.31         3.45 o                         
  -5  14   4          9.27         10.36         2.32 o                         
  -4  14   4         64.37         71.28         4.31 o                         
  -3  14   4          4.15          7.86         1.63 o                         
  -2  14   4       1140.88       1158.43         8.55 o                         
  -1  14   4       1167.55       1192.07         9.60 o                         
   0  14   4        100.92        108.60         2.73 o                         
   1  14   4         11.45         14.08         1.29 o                         
   2  14   4         79.63         90.98         3.65 o                         
   3  14   4        277.92        283.03         5.70 o                         
   4  14   4          1.53          0.38         1.41 o                         
   5  14   4          3.52         -1.72         1.72 o                         
  -5  15   4          9.23          7.11         2.86 o                         
  -4  15   4        245.49        235.95         5.18 o                         
  -3  15   4       1098.61       1091.46        11.38 o                         
  -2  15   4       1189.12       1214.04         9.86 o                         
  -1  15   4       2567.85       2654.34        17.36 o                         
   0  15   4         91.28        105.16         2.83 o                         
   1  15   4        456.23        478.59         6.00 o                         
   2  15   4          3.07          1.56         1.23 o                         
   3  15   4        315.20        297.71         5.87 o                         
   4  15   4         54.93         38.60         2.86 o                         
   5  15   4         25.27         18.39         2.96 o                         
  -5  16   4          2.46         -1.12         1.64 o                         
  -4  16   4         15.46         14.98         1.76 o                         
  -3  16   4       1065.87       1089.02        14.17 o                         
  -2  16   4         72.60         72.73         2.20 o                         
  -1  16   4        562.90        521.55         5.77 o                         
   0  16   4          0.04          3.07         0.92 o                         
   1  16   4         73.79         92.31         2.86 o                         
   2  16   4        262.44        260.55         5.01 o                         
   3  16   4          4.49          2.18         1.40 o                         
   4  16   4         82.36         76.01         3.67 o                         
   5  16   4         74.69         71.84         4.08 o                         
  -5  17   4          1.76          3.20         2.43 o                         
  -4  17   4          4.23         11.59         1.99 o                         
  -3  17   4        302.55        279.68         5.03 o                         
  -2  17   4       1178.94       1205.61         9.92 o                         
  -1  17   4        103.02        101.41         2.82 o                         
   0  17   4        149.63        179.81         3.59 o                         
   1  17   4         27.58         33.88         1.85 o                         
   2  17   4         32.87         34.71         2.18 o                         
   3  17   4        151.99        147.94         4.82 o                         
   4  17   4        116.26        115.14         4.40 o                         
   5  17   4         49.23         69.18         3.84 o                         
  -5  18   4          9.25          2.42         4.69 o                         
  -4  18   4         76.62         68.49         5.06 o                         
  -3  18   4        121.98        131.25         3.73 o                         
  -2  18   4          1.21          3.32         0.99 o                         
  -1  18   4        318.95        327.61         4.68 o                         
   0  18   4        289.22        310.81         4.73 o                         
   1  18   4        240.20        230.43         3.97 o                         
   2  18   4         64.12         63.05         3.27 o                         
   3  18   4        108.23        120.76         4.64 o                         
   4  18   4          4.26          2.23         1.75 o                         
   5  18   4          1.99          2.24         2.77 o                         
  -5  19   4        412.82        396.76         8.38 o                         
  -4  19   4         21.03         26.41         1.97 o                         
  -3  19   4         32.65         32.93         2.21 o                         
  -2  19   4        844.95        825.19         7.57 o                         
  -1  19   4        138.02        116.35         3.65 o                         
   0  19   4          4.38          5.24         1.14 o                         
   1  19   4        206.65        220.85         3.82 o                         
   2  19   4        428.87        439.04         7.20 o                         
   3  19   4        166.28        146.12         5.20 o                         
   4  19   4        126.31        117.56         5.75 o                         
  -5  20   4          2.42          1.92         1.48 o                         
  -4  20   4        230.58        210.93         4.62 o                         
  -3  20   4         23.64         28.01         2.25 o                         
  -2  20   4          3.95          0.73         0.77 o                         
  -1  20   4          0.48          1.59         0.88 o                         
   0  20   4        106.19        116.63         3.47 o                         
   1  20   4        135.30        148.51         3.23 o                         
   2  20   4        328.88        308.41         5.81 o                         
   3  20   4         42.38         44.08         2.91 o                         
   4  20   4        131.21        116.56         5.97 o                         
  -5  21   4         29.23         29.53         2.76 o                         
  -4  21   4         71.30         78.17         3.05 o                         
  -3  21   4       1188.36       1151.02        12.31 o                         
  -2  21   4        162.93        163.03         3.30 o                         
  -1  21   4        123.54        113.95         3.19 o                         
   0  21   4          0.30          1.46         0.96 o                         
   1  21   4         12.32         11.42         1.28 o                         
   2  21   4         53.15         47.48         2.84 o                         
   3  21   4        126.92        104.71         4.53 o                         
   4  21   4        406.52        389.09        10.12 o                         
  -5  22   4         10.50          7.66         3.23 o                         
  -4  22   4          2.47          5.47         1.55 o                         
  -3  22   4        102.44        110.57         3.70 o                         
  -2  22   4          0.02          0.45         0.81 o                         
  -1  22   4       2490.48       2472.25        17.57 o                         
   0  22   4         88.50        101.35         3.40 o                         
   1  22   4          8.39          8.24         1.12 o                         
   2  22   4         33.54         32.08         2.33 o                         
   3  22   4         39.95         46.52         2.92 o                         
   4  22   4          0.01          0.20         2.27 o                         
  -5  23   4         24.05         23.48         4.59 o                         
  -4  23   4          1.18         -1.22         1.22 o                         
  -3  23   4        274.98        279.15         5.91 o                         
  -2  23   4          0.73          1.39         1.08 o                         
  -1  23   4       1004.36        986.54         9.80 o                         
   0  23   4        287.44        310.61         5.37 o                         
   1  23   4        559.97        547.10         7.14 o                         
   2  23   4         81.74         87.43         3.49 o                         
   3  23   4          1.23          2.26         1.92 o                         
   4  23   4         72.32         83.01         8.10 o                         
  -4  24   4         95.92         88.59         5.52 o                         
  -3  24   4          5.16          2.19         1.51 o                         
  -2  24   4         38.24         38.92         1.86 o                         
  -1  24   4       3019.47       2968.55        20.99 o                         
   0  24   4         83.72         94.24         3.59 o                         
   1  24   4        409.15        395.32         5.51 o                         
   2  24   4         23.16         22.39         2.20 o                         
   3  24   4         24.97         15.93         2.78 o                         
   4  24   4         20.46         30.32         3.50 o                         
  -4  25   4        258.08        224.89         7.32 o                         
  -3  25   4         53.43         38.60         2.60 o                         
  -2  25   4        154.72        143.94         3.78 o                         
  -1  25   4          5.72          9.73         1.50 o                         
   0  25   4          3.36          5.08         1.59 o                         
   1  25   4          5.89          4.35         1.06 o                         
   2  25   4         36.90         39.85         2.68 o                         
   3  25   4         46.13         40.71         3.22 o                         
   4  25   4        261.89        289.63         9.24 o                         
  -4  26   4         48.66         53.48         3.82 o                         
  -3  26   4         68.79         66.92         2.25 o                         
  -2  26   4          8.73          8.87         1.62 o                         
  -1  26   4        127.50        125.10         3.78 o                         
   0  26   4        160.42        154.27         4.43 o                         
   1  26   4         10.08          7.42         1.12 o                         
   2  26   4         16.41         18.23         1.92 o                         
   3  26   4          8.77          4.97         1.86 o                         
   4  26   4          0.23         -2.31         2.31 o                         
  -4  27   4          0.01          0.27         1.76 o                         
  -3  27   4         46.63         48.82         2.57 o                         
  -2  27   4        212.00        209.47         5.22 o                         
  -1  27   4         79.34         73.20         3.12 o                         
   0  27   4        254.28        276.39         5.66 o                         
   1  27   4         26.44         23.27         1.52 o                         
   2  27   4          2.44         -1.62         1.62 o                         
   3  27   4        104.47         99.14         4.94 o                         
  -4  28   4        461.11        460.74        10.64 o                         
  -3  28   4         55.47         60.30         3.47 o                         
  -2  28   4        268.20        263.45         5.75 o                         
  -1  28   4         41.40         32.48         2.26 o                         
   0  28   4          0.42          0.66         1.25 o                         
   1  28   4          0.68         -0.10         1.38 o                         
   2  28   4         22.53         27.21         2.37 o                         
   3  28   4          0.89          3.01         1.88 o                         
  -4  29   4         14.14         11.77         2.35 o                         
  -3  29   4          0.06         -0.88         0.88 o                         
  -2  29   4        139.37        134.19         5.61 o                         
  -1  29   4        126.75        130.49         3.93 o                         
   0  29   4        187.29        179.29         4.99 o                         
   1  29   4         13.05         13.69         1.90 o                         
   2  29   4        317.72        311.24         7.41 o                         
   3  29   4          4.06          3.39         2.36 o                         
  -3  30   4          1.30          0.05         1.93 o                         
  -2  30   4        327.22        317.91         8.47 o                         
  -1  30   4        206.49        204.53         5.08 o                         
   0  30   4          3.84          6.80         2.15 o                         
   1  30   4        211.33        208.27         4.86 o                         
   2  30   4         80.09         73.09         3.86 o                         
   3  30   4        414.77        426.65        11.35 o                         
  -3  31   4          0.38         -0.86         1.94 o                         
  -2  31   4         33.45         35.40         4.30 o                         
  -1  31   4         23.64         32.88         2.36 o                         
   0  31   4        103.06        101.86         4.39 o                         
   1  31   4         14.43         12.06         2.48 o                         
   2  31   4          0.12          0.89         1.57 o                         
   3  31   4         48.25         68.48         4.98 o                         
  -3  32   4          0.00         -0.60         1.55 o                         
  -2  32   4         41.78         34.14         3.87 o                         
  -1  32   4         43.30         57.45         3.08 o                         
   0  32   4         28.75         31.06         2.63 o                         
   1  32   4         22.30         15.54         2.77 o                         
   2  32   4        228.41        220.57         6.15 o                         
  -3  33   4        230.63        212.74         6.19 o                         
  -2  33   4          0.31         -0.53         2.32 o                         
  -1  33   4         21.60         15.57         2.20 o                         
   0  33   4         55.67         57.56         3.76 o                         
   1  33   4        139.32        138.82         6.87 o                         
   2  33   4        148.35        143.23         5.30 o                         
  -2  34   4         34.74         40.57         4.22 o                         
  -1  34   4          4.86          4.29         2.87 o                         
   0  34   4         25.59         20.95         2.28 o                         
   1  34   4         66.07         73.01         5.01 o                         
   2  34   4        113.57         97.56         7.26 o                         
  -2  35   4          1.39         -0.29         1.98 o                         
  -1  35   4         30.44         25.72         2.79 o                         
   0  35   4         68.77         65.43         3.44 o                         
   1  35   4          1.89          0.38         2.26 o                         
  -1  36   4         23.01         18.08         2.46 o                         
   0  36   4          5.26          0.21         2.52 o                         
   1  36   4         60.64         60.34         4.72 o                         
  -5   0   5         37.40         39.56         3.17 o                         
  -3   0   5        125.47        121.86         3.73 o                         
  -1   0   5       1327.20       1255.09        11.94 o                         
   1   0   5        577.85        616.28         9.70 o                         
   3   0   5        532.58        532.62        11.20 o                         
   5   0   5         11.13         19.37         3.71 o                         
  -6   1   5         92.00         93.62         4.83 o                         
  -5   1   5         91.47         90.48         3.54 o                         
  -4   1   5         21.22         25.06         1.60 o                         
  -3   1   5        300.76        308.85         4.24 o                         
  -2   1   5        167.26        178.57         2.62 o                         
  -1   1   5        490.75        474.00         4.46 o                         
   0   1   5       5425.56       5394.32        31.11 o                         
   1   1   5        951.26        968.91         8.57 o                         
   2   1   5        485.40        488.22         6.77 o                         
   3   1   5       1245.85       1213.25        12.61 o                         
   4   1   5        922.56        886.33        12.20 o                         
   5   1   5         12.71         17.27         2.45 o                         
  -6   2   5         34.03         36.84         2.79 o                         
  -5   2   5        439.41        441.55         7.38 o                         
  -4   2   5          1.91          1.62         0.96 o                         
  -3   2   5        178.61        158.33         3.18 o                         
  -2   2   5        113.48        121.59         2.07 o                         
  -1   2   5         24.30         35.13         1.31 o                         
   0   2   5          0.20         -0.18         0.58 o                         
   1   2   5       1900.84       2046.51        14.36 o                         
   2   2   5        298.12        311.78         5.34 o                         
   3   2   5         94.07         86.20         3.86 o                         
   4   2   5        264.68        248.93         6.37 o                         
   5   2   5        147.23        148.69         6.50 o                         
  -6   3   5          0.20          1.72         2.15 o                         
  -5   3   5         87.02         91.08         3.44 o                         
  -4   3   5        893.80        902.64         9.69 o                         
  -3   3   5        663.28        688.89         7.21 o                         
  -2   3   5        832.39        932.67         7.90 o                         
  -1   3   5          5.54          8.56         0.82 o                         
   0   3   5          4.69          4.91         0.76 o                         
   1   3   5       2996.12       3080.67        21.63 o                         
   2   3   5         95.82        128.66         3.71 o                         
   3   3   5        148.45        149.11         4.75 o                         
   4   3   5        784.10        740.70        11.43 o                         
   5   3   5         83.95         87.02         4.77 o                         
  -6   4   5         33.32         34.85         2.45 o                         
  -5   4   5         19.87         19.04         1.80 o                         
  -4   4   5        273.73        271.01         4.62 o                         
  -3   4   5        113.55        106.88         2.43 o                         
  -2   4   5         78.12         86.14         2.07 o                         
  -1   4   5          3.52          2.53         0.62 o                         
   0   4   5       3737.75       3708.86        22.95 o                         
   1   4   5        140.87        126.00         3.08 o                         
   2   4   5         25.19         25.93         2.06 o                         
   3   4   5         16.73         16.96         1.98 o                         
   4   4   5        799.79        781.23        11.78 o                         
   5   4   5         68.91         63.70         4.49 o                         
  -6   5   5        200.86        202.98         4.88 o                         
  -5   5   5       1008.62       1022.54        11.92 o                         
  -4   5   5         13.94         16.55         1.52 o                         
  -3   5   5         39.79         42.74         1.38 o                         
  -2   5   5        510.67        525.24         5.46 o                         
  -1   5   5          1.20          0.45         0.56 o                         
   0   5   5          0.54          1.80         0.66 o                         
   1   5   5        223.95        262.60         4.61 o                         
   2   5   5         94.48        119.08         3.70 o                         
   3   5   5        197.06        207.38         5.14 o                         
   4   5   5          7.57          9.78         2.02 o                         
   5   5   5          8.01         13.34         4.40 o                         
  -6   6   5         19.55         22.45         2.65 o                         
  -5   6   5         93.99        101.07         3.44 o                         
  -4   6   5          6.95          8.37         1.00 o                         
  -3   6   5         35.60         45.29         2.82 o                         
  -2   6   5        824.10        816.14         8.18 o                         
  -1   6   5          0.96          1.55         0.61 o                         
   0   6   5         59.32         64.68         1.94 o                         
   1   6   5        163.91        166.67         3.38 o                         
   2   6   5        529.16        550.56         7.60 o                         
   3   6   5        350.14        355.05         6.64 o                         
   4   6   5         23.65         25.89         2.75 o                         
   5   6   5        113.89        123.72         6.22 o                         
  -6   7   5        151.23        138.95         3.85 o                         
  -5   7   5         62.37         63.97         2.40 o                         
  -4   7   5          6.84         10.23         1.26 o                         
  -3   7   5         99.15         89.98         3.71 o                         
  -2   7   5        826.82        908.59         8.56 o                         
  -1   7   5         13.89         12.45         0.91 o                         
   0   7   5        130.94        157.20         2.66 o                         
   1   7   5        919.66       1054.82         9.39 o                         
   2   7   5        719.22        679.17         8.62 o                         
   3   7   5          0.00         -1.03         1.20 o                         
   4   7   5        488.41        478.07         9.31 o                         
   5   7   5          3.80          4.06         3.22 o                         
  -6   8   5          0.97          0.71         2.21 o                         
  -5   8   5        207.15        202.78         4.49 o                         
  -4   8   5        629.17        642.11        12.28 o                         
  -3   8   5         12.82         14.30         1.92 o                         
  -2   8   5       3441.10       3521.01        24.10 o                         
  -1   8   5       1389.84       1395.98         9.71 o                         
   0   8   5        624.94        664.45         7.99 o                         
   1   8   5       1476.50       1477.45        13.86 o                         
   2   8   5        809.06        880.02         9.73 o                         
   3   8   5        157.32        173.37         5.08 o                         
   4   8   5         19.18         24.29         2.80 o                         
   5   8   5         95.60        120.40         6.30 o                         
  -6   9   5          0.01          4.18         2.39 o                         
  -5   9   5          2.95          2.39         2.13 o                         
  -4   9   5        651.17        659.56        11.55 o                         
  -3   9   5         61.94         60.59         3.24 o                         
  -2   9   5        304.66        292.22         4.14 o                         
  -1   9   5        231.31        261.10         3.36 o                         
   0   9   5         99.42         97.77         2.18 o                         
   1   9   5         21.70         27.97         1.73 o                         
   2   9   5         56.78         53.61         2.73 o                         
   3   9   5        195.37        197.31         4.83 o                         
   4   9   5        217.82        232.06         7.40 o                         
   5   9   5          0.61         -1.48         2.04 o                         
  -6  10   5        108.37        114.67         6.52 o                         
  -5  10   5         40.09         57.66         6.05 o                         
  -4  10   5          6.47          6.99         1.83 o                         
  -3  10   5       1869.35       1812.29        17.33 o                         
  -2  10   5         30.32         39.46         2.28 o                         
  -1  10   5        538.48        572.52         5.21 o                         
   0  10   5        343.25        389.44         5.66 o                         
   1  10   5        133.15        116.80         3.17 o                         
   2  10   5        324.85        298.46         5.18 o                         
   3  10   5        102.40        102.92         4.02 o                         
   4  10   5         52.47         52.07         3.75 o                         
   5  10   5          3.41          5.84         2.27 o                         
  -6  11   5         51.26         45.41         4.20 o                         
  -5  11   5        203.79        212.29         7.39 o                         
  -4  11   5       1399.27       1401.34        22.18 o                         
  -3  11   5        172.73        171.17         4.64 o                         
  -2  11   5       1689.12       1648.95        12.99 o                         
  -1  11   5         99.73        102.11         2.34 o                         
   0  11   5       1536.37       1744.05        12.28 o                         
   1  11   5        298.09        311.46         5.28 o                         
   2  11   5        237.10        223.44         4.89 o                         
   3  11   5        224.72        211.51         5.08 o                         
   4  11   5         37.89         32.73         3.05 o                         
   5  11   5        121.09        160.90         7.16 o                         
  -6  12   5          0.66         -1.14         2.51 o                         
  -5  12   5        121.84        123.79         6.16 o                         
  -4  12   5         15.11         15.63         2.65 o                         
  -3  12   5         36.17         46.50         3.12 o                         
  -2  12   5        266.25        287.66         4.54 o                         
  -1  12   5          1.23          1.41         0.74 o                         
   0  12   5       1420.87       1511.17        11.44 o                         
   1  12   5         37.26         48.78         2.42 o                         
   2  12   5        157.01        163.45         3.97 o                         
   3  12   5        635.60        615.51         9.02 o                         
   4  12   5         22.89         23.19         2.85 o                         
   5  12   5          9.39         11.05         2.50 o                         
  -6  13   5         65.01         66.84         5.01 o                         
  -5  13   5        109.53        105.02         6.08 o                         
  -4  13   5         29.42         33.23         3.31 o                         
  -3  13   5         28.63         28.60         2.54 o                         
  -2  13   5        795.60        759.40         8.03 o                         
  -1  13   5        923.12       1006.11         8.10 o                         
   0  13   5        432.25        463.84         4.49 o                         
   1  13   5         51.53         74.61         2.98 o                         
   2  13   5        446.92        420.28         6.24 o                         
   3  13   5        206.35        209.81         5.24 o                         
   4  13   5         35.04         29.65         2.87 o                         
   5  13   5         15.71         14.51         3.26 o                         
  -5  14   5          3.88          7.26         2.35 o                         
  -4  14   5        375.11        369.78         8.80 o                         
  -3  14   5        263.88        272.40         6.38 o                         
  -2  14   5        537.43        496.96         5.99 o                         
  -1  14   5         50.67         53.70         2.08 o                         
   0  14   5          6.49         12.55         1.26 o                         
   1  14   5        415.73        477.04         7.57 o                         
   2  14   5         84.07        101.65         3.42 o                         
   3  14   5         25.92         20.70         2.00 o                         
   4  14   5        353.53        343.54         7.45 o                         
   5  14   5          2.28         -2.97         2.97 o                         
  -5  15   5         18.37         17.76         2.95 o                         
  -4  15   5         34.52         32.57         3.24 o                         
  -3  15   5       1155.22       1130.39        11.11 o                         
  -2  15   5          1.81          1.42         0.49 o                         
  -1  15   5         19.98         23.11         1.59 o                         
   0  15   5         45.98         48.42         2.11 o                         
   1  15   5         61.56         67.96         2.79 o                         
   2  15   5       1899.91       1844.84        16.32 o                         
   3  15   5        268.64        290.73         6.10 o                         
   4  15   5         10.02         14.08         2.08 o                         
   5  15   5         14.33         14.69         2.89 o                         
  -5  16   5        164.91        148.91         6.94 o                         
  -4  16   5          5.26          9.36         2.81 o                         
  -3  16   5          0.00         -0.14         1.07 o                         
  -2  16   5        506.66        462.03         4.68 o                         
  -1  16   5        137.08        141.65         3.31 o                         
   0  16   5        485.76        458.80         5.76 o                         
   1  16   5        350.73        375.14         5.42 o                         
   2  16   5       1722.17       1666.22        14.88 o                         
   3  16   5       1134.01       1134.74        12.66 o                         
   4  16   5          4.49          3.43         2.28 o                         
   5  16   5          4.90          6.85         2.19 o                         
  -5  17   5         87.23         77.72         6.36 o                         
  -4  17   5         31.30         30.43         3.39 o                         
  -3  17   5          2.81          1.27         1.34 o                         
  -2  17   5        291.10        292.77         4.22 o                         
  -1  17   5         39.30         39.45         2.11 o                         
   0  17   5         24.25         43.75         2.14 o                         
   1  17   5        225.11        220.77         4.14 o                         
   2  17   5         28.45         28.47         2.18 o                         
   3  17   5        121.98        121.77         5.20 o                         
   4  17   5          3.01          3.12         1.45 o                         
  -5  18   5         61.12         65.27         4.72 o                         
  -4  18   5         14.85         10.01         3.06 o                         
  -3  18   5        443.39        440.55         7.36 o                         
  -2  18   5        254.17        241.06         4.18 o                         
  -1  18   5        217.30        220.69         4.08 o                         
   0  18   5         33.93         39.58         2.20 o                         
   1  18   5        209.56        220.41         4.19 o                         
   2  18   5       1989.66       1910.11        16.36 o                         
   3  18   5        314.47        303.98         6.74 o                         
   4  18   5         46.37         47.35         3.86 o                         
  -5  19   5          0.14          1.64         1.95 o                         
  -4  19   5         78.19         78.01         5.08 o                         
  -3  19   5        669.28        642.31         9.24 o                         
  -2  19   5         34.97         39.67         1.93 o                         
  -1  19   5         13.10          8.80         1.33 o                         
   0  19   5        256.67        262.35         4.43 o                         
   1  19   5         88.87         91.75         2.94 o                         
   2  19   5        552.74        546.43         7.67 o                         
   3  19   5         17.71         22.28         2.67 o                         
   4  19   5         13.04         19.26         4.03 o                         
  -5  20   5          0.00          4.75         2.29 o                         
  -4  20   5          3.85          8.91         2.31 o                         
  -3  20   5         27.52         26.83         2.26 o                         
  -2  20   5          7.68          7.24         0.90 o                         
  -1  20   5         84.32         71.15         2.85 o                         
   0  20   5         98.76         98.20         3.19 o                         
   1  20   5        237.66        221.95         4.11 o                         
   2  20   5        269.34        260.93         5.31 o                         
   3  20   5          8.32         13.14         2.17 o                         
   4  20   5        235.13        241.66         8.41 o                         
  -5  21   5          0.01          2.87         2.54 o                         
  -4  21   5        438.38        373.21         9.15 o                         
  -3  21   5        204.90        189.10         4.75 o                         
  -2  21   5         13.32         17.42         1.32 o                         
  -1  21   5        209.84        218.46         4.48 o                         
   0  21   5        255.43        241.28         4.73 o                         
   1  21   5        303.08        309.44         4.79 o                         
   2  21   5          6.95         10.39         1.35 o                         
   3  21   5        268.44        275.19         6.66 o                         
   4  21   5         89.61         89.28         6.55 o                         
  -5  22   5          1.16          1.38         1.52 o                         
  -4  22   5       1122.84       1068.87        17.28 o                         
  -3  22   5        139.72        145.40         4.66 o                         
  -2  22   5        179.78        177.62         3.86 o                         
  -1  22   5       1390.59       1363.37        12.29 o                         
   0  22   5        236.00        260.06         4.70 o                         
   1  22   5        606.50        612.39         7.01 o                         
   2  22   5        110.21        103.94         4.01 o                         
   3  22   5         47.90         60.68         3.91 o                         
   4  22   5        105.46        116.99         6.64 o                         
  -5  23   5         33.24         37.16         5.16 o                         
  -4  23   5         52.26         49.62         2.94 o                         
  -3  23   5         52.73         53.17         2.82 o                         
  -2  23   5         48.68         42.75         2.35 o                         
  -1  23   5        476.19        471.15         7.93 o                         
   0  23   5         15.71         19.00         1.71 o                         
   1  23   5        858.74        826.70         8.42 o                         
   2  23   5        839.49        834.64        10.30 o                         
   3  23   5         13.60         13.30         2.35 o                         
   4  23   5        128.39        150.93         7.80 o                         
  -4  24   5        637.70        667.08        14.24 o                         
  -3  24   5        507.28        520.75        11.09 o                         
  -2  24   5        336.68        340.25         5.78 o                         
  -1  24   5         76.79         80.63         3.10 o                         
   0  24   5          2.37          2.83         1.37 o                         
   1  24   5        271.53        270.77         4.47 o                         
   2  24   5        848.18        795.30        10.56 o                         
   3  24   5         28.49         22.51         2.54 o                         
   4  24   5        106.59        126.21         8.73 o                         
  -4  25   5        455.74        394.69         7.66 o                         
  -3  25   5         31.97         35.53         2.25 o                         
  -2  25   5        130.67        122.04         3.85 o                         
  -1  25   5         82.70         82.94         3.21 o                         
   0  25   5        307.86        324.26         5.78 o                         
   1  25   5         37.80         41.59         1.94 o                         
   2  25   5         20.77         20.37         2.07 o                         
   3  25   5         14.54         17.39         3.10 o                         
   4  25   5         54.27         42.80        21.12 o                         
  -4  26   5        542.92        502.43        10.39 o                         
  -3  26   5         36.19         41.22         2.83 o                         
  -2  26   5          1.69          4.84         1.72 o                         
  -1  26   5        414.80        399.38         7.72 o                         
   0  26   5        133.33        131.44         4.03 o                         
   1  26   5         70.56         66.34         2.87 o                         
   2  26   5        139.11        138.23         5.15 o                         
   3  26   5         25.42         23.39         3.01 o                         
  -4  27   5         31.11         36.78         3.13 o                         
  -3  27   5         15.46         29.65         2.18 o                         
  -2  27   5          0.79          3.04         1.46 o                         
  -1  27   5        346.26        334.30         6.15 o                         
   0  27   5          0.43          0.20         1.15 o                         
   1  27   5         19.17         19.93         1.71 o                         
   2  27   5        435.58        415.58         7.85 o                         
   3  27   5          0.26          0.32         1.88 o                         
  -4  28   5          0.40         -1.79         1.79 o                         
  -3  28   5        247.40        260.18         5.62 o                         
  -2  28   5         16.59         18.50         2.26 o                         
  -1  28   5        177.72        196.72         4.99 o                         
   0  28   5          5.79          7.67         1.63 o                         
   1  28   5          4.43          5.20         1.24 o                         
   2  28   5        329.29        298.96         7.29 o                         
   3  28   5          0.41          3.98         3.01 o                         
  -4  29   5         66.32         41.30         3.80 o                         
  -3  29   5        101.02        120.91         5.28 o                         
  -2  29   5        140.64        140.47         4.54 o                         
  -1  29   5          3.60          0.70         1.59 o                         
   0  29   5        505.47        521.62         7.73 o                         
   1  29   5         42.36         46.37         2.50 o                         
   2  29   5         36.84         38.92         3.05 o                         
   3  29   5         22.47         25.04         4.01 o                         
  -3  30   5        108.13        130.01         5.68 o                         
  -2  30   5          1.95          3.08         2.51 o                         
  -1  30   5        233.02        239.29         6.15 o                         
   0  30   5         86.39         99.78         3.91 o                         
   1  30   5        510.22        497.81         7.75 o                         
   2  30   5          3.07          9.12         2.36 o                         
   3  30   5        505.21        541.41        11.97 o                         
  -3  31   5         16.13         21.23         3.33 o                         
  -2  31   5          4.24          5.14         1.74 o                         
  -1  31   5        224.00        212.56         5.69 o                         
   0  31   5         64.87         71.18         3.72 o                         
   1  31   5          0.26          0.07         2.00 o                         
   2  31   5          0.35          6.06         3.74 o                         
  -3  32   5          1.91          1.68         3.07 o                         
  -2  32   5         29.11         23.56         3.35 o                         
  -1  32   5          4.55          4.03         1.71 o                         
   0  32   5         40.12         50.26         3.18 o                         
   1  32   5          0.28          0.91         2.54 o                         
   2  32   5         39.02         34.19         3.41 o                         
  -2  33   5         91.47         93.44         4.72 o                         
  -1  33   5          5.46          1.07         1.57 o                         
   0  33   5        588.62        597.81        13.26 o                         
   1  33   5         31.80         28.69         3.19 o                         
   2  33   5          5.38          1.29         1.80 o                         
  -2  34   5        201.17        218.35         7.10 o                         
  -1  34   5          8.97          6.10         2.16 o                         
   0  34   5        211.60        208.73         6.26 o                         
   1  34   5         12.96          4.20         3.25 o                         
  -1  35   5         34.63         43.09         4.98 o                         
   0  35   5        238.90        247.11         7.16 o                         
   1  35   5         46.55         45.81         5.17 o                         
  -1  36   5        242.15        228.61        25.01 o                         
   0  36   5        172.11        174.70         5.68 o                         
  -6   0   6        153.35        152.83         6.63 o                         
  -4   0   6        370.49        386.76         7.23 o                         
  -2   0   6         56.98         56.51         2.51 o                         
   0   0   6        351.04        406.94         6.16 o                         
   2   0   6        575.19        578.30        10.92 o                         
   4   0   6         57.06         65.52         5.62 o                         
  -6   1   6         96.66         89.10         4.57 o                         
  -5   1   6        270.75        281.50         5.22 o                         
  -4   1   6        501.24        515.95         6.70 o                         
  -3   1   6          0.00          0.69         0.59 o                         
  -2   1   6         17.99         19.79         1.22 o                         
  -1   1   6         20.14         24.63         1.39 o                         
   0   1   6        126.12        170.68         2.78 o                         
   1   1   6        840.46        914.96         8.22 o                         
   2   1   6         51.79         51.32         2.71 o                         
   3   1   6         18.78         16.77         2.17 o                         
   4   1   6         56.97         73.21         4.12 o                         
   5   1   6         11.59          8.11         3.12 o                         
  -6   2   6          3.66          2.32         1.51 o                         
  -5   2   6        196.65        203.83         4.43 o                         
  -4   2   6        416.60        414.81         5.90 o                         
  -3   2   6          5.18         11.55         1.35 o                         
  -2   2   6        374.98        359.62         4.16 o                         
  -1   2   6        510.16        562.27         5.61 o                         
   0   2   6        783.26        784.96         6.77 o                         
   1   2   6        153.95        170.76         3.40 o                         
   2   2   6         21.74         19.23         1.78 o                         
   3   2   6        142.96        134.79         4.74 o                         
   4   2   6        842.06        784.34        11.71 o                         
   5   2   6          8.39          0.11         2.70 o                         
  -6   3   6        133.31        135.13         3.81 o                         
  -5   3   6         74.03         80.71         3.11 o                         
  -4   3   6         65.63         68.22         2.55 o                         
  -3   3   6       1512.89       1550.74        12.37 o                         
  -2   3   6        112.10        122.10         2.31 o                         
  -1   3   6       1555.00       1611.56        11.59 o                         
   0   3   6         17.66         22.81         1.24 o                         
   1   3   6       2131.81       2330.50        15.97 o                         
   2   3   6        381.63        315.68         5.78 o                         
   3   3   6       1640.13       1592.65        15.36 o                         
   4   3   6        241.38        241.83         6.92 o                         
   5   3   6         23.38         22.39         3.31 o                         
  -6   4   6         41.25         44.94         2.33 o                         
  -5   4   6          2.15          0.89         1.17 o                         
  -4   4   6          9.66         14.80         1.51 o                         
  -3   4   6         59.85         57.48         1.87 o                         
  -2   4   6       2300.22       2319.45        14.29 o                         
  -1   4   6        182.42        188.03         2.96 o                         
   0   4   6        191.41        192.02         3.06 o                         
   1   4   6         49.62         66.60         2.74 o                         
   2   4   6         88.89         85.42         3.39 o                         
   3   4   6        127.92        158.95         5.23 o                         
   4   4   6         20.48         14.07         2.42 o                         
   5   4   6        160.22        156.64         8.44 o                         
  -6   5   6         16.79         11.83         2.25 o                         
  -5   5   6          2.49          3.24         0.89 o                         
  -4   5   6         20.19         24.63         1.55 o                         
  -3   5   6        249.32        257.97         3.45 o                         
  -2   5   6         42.16         40.90         1.39 o                         
  -1   5   6       1430.39       1507.02        10.31 o                         
   0   5   6       2470.87       2636.79        15.75 o                         
   1   5   6         25.49         25.98         1.65 o                         
   2   5   6          5.02          3.58         1.47 o                         
   3   5   6       1106.79       1051.75        12.54 o                         
   4   5   6         41.97         39.99         3.28 o                         
   5   5   6        110.26        107.51         6.67 o                         
  -6   6   6         13.54         13.58         3.19 o                         
  -5   6   6         83.78         80.27         3.44 o                         
  -4   6   6        598.51        640.71        11.67 o                         
  -3   6   6        289.10        318.13         4.86 o                         
  -2   6   6          0.23          4.51         0.71 o                         
  -1   6   6       1212.91       1324.36         9.57 o                         
   0   6   6         72.31         95.93         2.24 o                         
   1   6   6        202.78        226.32         3.91 o                         
   2   6   6       2648.38       2578.28        19.36 o                         
   3   6   6         37.64         46.81         2.89 o                         
   4   6   6         16.39         22.20         2.79 o                         
   5   6   6          7.67          4.36         2.73 o                         
  -6   7   6         26.32         28.52         3.89 o                         
  -5   7   6         54.24         60.06         4.44 o                         
  -4   7   6        313.50        308.56         7.46 o                         
  -3   7   6          1.95          2.41         1.19 o                         
  -2   7   6          1.57         -0.24         0.75 o                         
  -1   7   6        774.13        896.97         7.02 o                         
   0   7   6         14.43         15.93         1.17 o                         
   1   7   6         11.18         12.90         1.30 o                         
   2   7   6       1958.04       1977.28        16.18 o                         
   3   7   6        381.14        351.64         6.62 o                         
   4   7   6          2.51          6.15         1.94 o                         
   5   7   6          5.89          3.58         2.95 o                         
  -6   8   6          0.71          6.83         3.14 o                         
  -5   8   6         11.40         14.98         2.63 o                         
  -4   8   6         48.68         49.95         3.66 o                         
  -3   8   6        109.94        124.55         3.90 o                         
  -2   8   6        169.46        160.75         3.17 o                         
  -1   8   6       1928.22       1929.66        12.81 o                         
   0   8   6          1.83          0.53         0.65 o                         
   1   8   6         42.57         58.13         2.41 o                         
   2   8   6         48.96         39.50         2.40 o                         
   3   8   6       1672.92       1568.43        15.19 o                         
   4   8   6          8.26          7.95         1.94 o                         
   5   8   6         40.61         44.38         4.24 o                         
  -6   9   6         84.47         87.53         5.46 o                         
  -5   9   6        160.51        159.95         6.49 o                         
  -4   9   6         14.49         17.10         2.53 o                         
  -3   9   6       1186.24       1282.27        13.63 o                         
  -2   9   6        820.06        786.79         7.40 o                         
  -1   9   6        483.29        459.90         4.70 o                         
   0   9   6        301.92        334.57         4.41 o                         
   1   9   6          5.38          5.50         1.08 o                         
   2   9   6         10.52         12.21         1.53 o                         
   3   9   6         46.28         54.60         3.10 o                         
   4   9   6          4.75          9.20         2.17 o                         
   5   9   6         69.33         75.12         7.28 o                         
  -6  10   6         58.64         54.80         5.73 o                         
  -5  10   6          1.39          3.76         1.82 o                         
  -4  10   6         12.27         16.78         2.43 o                         
  -3  10   6        174.63        178.48         4.78 o                         
  -2  10   6         58.71         57.26         2.30 o                         
  -1  10   6         15.11         16.60         1.06 o                         
   0  10   6        117.43        144.45         2.77 o                         
   1  10   6        430.57        437.70         6.13 o                         
   2  10   6        116.79        119.95         3.87 o                         
   3  10   6          3.66          3.19         1.45 o                         
   4  10   6        231.25        238.36         7.13 o                         
   5  10   6         37.44         50.68         4.64 o                         
  -6  11   6          8.63          6.30         2.39 o                         
  -5  11   6        313.22        296.89         8.37 o                         
  -4  11   6          2.24         -0.88         1.59 o                         
  -3  11   6        236.86        259.14         5.92 o                         
  -2  11   6        308.55        310.32         4.65 o                         
  -1  11   6         15.18         12.46         1.02 o                         
   0  11   6        870.18        906.03         8.07 o                         
   1  11   6        252.32        258.93         4.86 o                         
   2  11   6         37.70         39.28         2.42 o                         
   3  11   6        250.09        233.98         5.86 o                         
   4  11   6          1.78          0.50         1.76 o                         
   5  11   6         11.04          7.39         3.44 o                         
  -6  12   6          6.82          5.77         2.57 o                         
  -5  12   6        192.85        187.98         6.86 o                         
  -4  12   6        248.11        235.71         6.90 o                         
  -3  12   6        277.17        395.13        10.36 o                         
  -2  12   6        364.37        343.71         5.07 o                         
  -1  12   6        160.58        156.28         3.00 o                         
   0  12   6        394.37        395.18         4.90 o                         
   1  12   6        252.35        226.14         4.73 o                         
   2  12   6         80.44         76.85         3.16 o                         
   3  12   6        599.55        581.61         8.55 o                         
   4  12   6         77.50         71.98         4.98 o                         
   5  12   6         40.28         40.73         4.23 o                         
  -5  13   6        113.37        100.69         5.78 o                         
  -4  13   6          1.97          3.53         1.63 o                         
  -3  13   6          1.93          5.03         1.58 o                         
  -2  13   6         30.11         34.16         1.54 o                         
  -1  13   6          1.89          3.28         0.89 o                         
   0  13   6         93.02         81.96         2.27 o                         
   1  13   6          0.65         -0.85         0.85 o                         
   2  13   6          3.85          2.57         1.21 o                         
   3  13   6         96.06         85.17         3.72 o                         
   4  13   6          0.81          8.14         2.72 o                         
   5  13   6        195.36        206.94         8.50 o                         
  -5  14   6         25.67         26.57         4.00 o                         
  -4  14   6         23.90         21.75         3.32 o                         
  -3  14   6       3442.93       3348.31        27.90 o                         
  -2  14   6        121.16         99.16         2.15 o                         
  -1  14   6        288.76        291.75         4.23 o                         
   0  14   6        273.94        314.84         4.53 o                         
   1  14   6          7.45          4.97         1.26 o                         
   2  14   6        779.33        744.89         9.10 o                         
   3  14   6        178.45        181.85         5.27 o                         
   4  14   6         37.30         35.77         3.25 o                         
  -5  15   6          9.55          6.43         2.40 o                         
  -4  15   6          1.53          6.30         1.84 o                         
  -3  15   6        116.84        171.79         4.99 o                         
  -2  15   6          0.23          0.58         0.53 o                         
  -1  15   6         27.99         28.26         1.64 o                         
   0  15   6        171.44        216.85         4.11 o                         
   1  15   6        823.12        829.73         9.75 o                         
   2  15   6       1833.24       1731.49        16.34 o                         
   3  15   6          3.30          3.85         1.45 o                         
   4  15   6         74.94         86.11         4.63 o                         
  -5  16   6         14.34         22.87         3.44 o                         
  -4  16   6          1.74          2.01         1.80 o                         
  -3  16   6          0.94          3.05         1.45 o                         
  -2  16   6        339.00        365.07         4.24 o                         
  -1  16   6         23.15         34.34         1.83 o                         
   0  16   6         13.52         14.63         1.42 o                         
   1  16   6        454.26        419.39         6.77 o                         
   2  16   6          2.84          2.07         1.27 o                         
   3  16   6        803.36        795.67        11.59 o                         
   4  16   6          5.21          2.36         2.38 o                         
  -5  17   6        238.58        247.26         8.03 o                         
  -4  17   6          0.08         -1.40         1.40 o                         
  -3  17   6       2077.49       2034.97        18.84 o                         
  -2  17   6       3730.29       3546.63        22.46 o                         
  -1  17   6        448.35        424.08         5.49 o                         
   0  17   6        430.60        418.62         5.92 o                         
   1  17   6        141.54        146.31         3.73 o                         
   2  17   6        332.10        337.32         6.25 o                         
   3  17   6        321.15        338.44        10.84 o                         
   4  17   6          5.76          1.74         2.45 o                         
  -5  18   6         13.85          8.18         3.72 o                         
  -4  18   6          1.66          1.76         2.11 o                         
  -3  18   6        343.90        387.93         6.70 o                         
  -2  18   6       2263.02       2213.67        14.36 o                         
  -1  18   6          7.12         11.22         1.30 o                         
   0  18   6          0.00          6.09         1.11 o                         
   1  18   6         32.16         38.84         2.48 o                         
   2  18   6        188.05        187.51         4.74 o                         
   3  18   6         40.17         49.72         3.45 o                         
   4  18   6         25.22         25.10         3.89 o                         
  -5  19   6         16.56         15.17         2.76 o                         
  -4  19   6         46.70         36.12         3.37 o                         
  -3  19   6         19.24         24.71         2.21 o                         
  -2  19   6        112.37         97.67         2.53 o                         
  -1  19   6        183.53        171.32         3.66 o                         
   0  19   6        227.18        231.51         4.24 o                         
   1  19   6          4.38          1.21         1.47 o                         
   2  19   6          0.25         -0.08         1.26 o                         
   3  19   6        211.36        187.11         5.93 o                         
   4  19   6        226.82        243.77         8.71 o                         
  -5  20   6          2.58         -1.16         2.02 o                         
  -4  20   6          0.00         -0.59         1.66 o                         
  -3  20   6        336.80        330.58         6.57 o                         
  -2  20   6       1519.37       1486.92        11.90 o                         
  -1  20   6        179.33        162.02         3.69 o                         
   0  20   6        164.70        169.15         3.84 o                         
   1  20   6         11.21         14.76         1.53 o                         
   2  20   6        122.27        116.17         4.00 o                         
   3  20   6        159.44        157.90         6.33 o                         
   4  20   6         41.68         58.68         4.80 o                         
  -5  21   6         13.95         10.14         2.68 o                         
  -4  21   6         19.56         21.74         2.90 o                         
  -3  21   6         75.66        129.03         6.48 o                         
  -2  21   6        428.32        402.50         5.46 o                         
  -1  21   6        282.98        289.32         5.04 o                         
   0  21   6          6.37          4.27         1.11 o                         
   1  21   6        659.63        698.30         7.96 o                         
   2  21   6        167.41        157.22         4.56 o                         
   3  21   6        197.51        189.27         6.40 o                         
   4  21   6        187.41        201.78         8.95 o                         
  -5  22   6          2.15          1.92         3.42 o                         
  -4  22   6        520.06        520.67        12.94 o                         
  -3  22   6          5.02          1.76         1.68 o                         
  -2  22   6         83.53        110.24         3.04 o                         
  -1  22   6         45.24         32.84         2.06 o                         
   0  22   6         10.47          7.76         1.63 o                         
   1  22   6        126.57        111.45         3.20 o                         
   2  22   6          5.90          6.56         1.51 o                         
   3  22   6         42.14         51.62         4.04 o                         
   4  22   6        131.84        119.71         7.11 o                         
  -4  23   6         96.76        115.18         5.72 o                         
  -3  23   6         52.46         52.60         2.59 o                         
  -2  23   6          4.20          7.10         1.09 o                         
  -1  23   6         14.36         11.84         1.51 o                         
   0  23   6         41.61         47.77         2.49 o                         
   1  23   6         93.15         96.21         2.50 o                         
   2  23   6         81.65         77.55         3.72 o                         
   3  23   6        162.03        148.82         6.51 o                         
   4  23   6         58.30         52.80         4.88 o                         
  -4  24   6        269.58        276.80         8.30 o                         
  -3  24   6        100.22        103.30         3.88 o                         
  -2  24   6        120.40        101.78         3.03 o                         
  -1  24   6          0.11          0.99         1.09 o                         
   0  24   6         18.22         30.97         2.20 o                         
   1  24   6        214.31        195.71         3.80 o                         
   2  24   6        687.73        663.34         9.51 o                         
   3  24   6        208.71        194.15         7.51 o                         
  -4  25   6          0.03          5.62         5.92 o                         
  -3  25   6         17.29         16.81         3.02 o                         
  -2  25   6        111.98        124.61         3.38 o                         
  -1  25   6        458.49        423.66         6.48 o                         
   0  25   6        322.47        313.50         5.73 o                         
   1  25   6          0.05          0.99         1.13 o                         
   2  25   6         29.72         33.78         2.70 o                         
   3  25   6         92.35         80.23         5.45 o                         
  -4  26   6          4.24          5.60         2.59 o                         
  -3  26   6          1.81         -0.65         1.60 o                         
  -2  26   6        231.70        224.98         4.91 o                         
  -1  26   6         14.79         12.28         1.56 o                         
   0  26   6         70.89         71.12         3.22 o                         
   1  26   6        412.29        400.55         6.88 o                         
   2  26   6         23.50         19.53         2.52 o                         
   3  26   6         41.32         58.22         6.14 o                         
  -4  27   6        202.29        171.78         4.57 o                         
  -3  27   6         19.79         33.08         3.41 o                         
  -2  27   6         74.44         59.31         2.93 o                         
  -1  27   6         11.34         10.24         1.50 o                         
   0  27   6         27.49         28.30         2.17 o                         
   1  27   6        227.11        246.51         5.79 o                         
   2  27   6        314.70        359.17         9.06 o                         
   3  27   6         54.15         55.55         5.01 o                         
  -4  28   6         28.50         13.53         4.52 o                         
  -3  28   6          2.69         10.05         2.24 o                         
  -2  28   6         36.64         36.02         2.62 o                         
  -1  28   6         27.18         21.77         2.07 o                         
   0  28   6        278.61        277.08         5.67 o                         
   1  28   6          0.20          0.05         1.98 o                         
   2  28   6          0.39         -1.22         1.86 o                         
   3  28   6          4.28          2.47         2.57 o                         
  -3  29   6        212.30        229.01         9.13 o                         
  -2  29   6        170.98        178.32         5.23 o                         
  -1  29   6         65.09         54.23         3.17 o                         
   0  29   6        107.44        118.98         4.50 o                         
   1  29   6        387.26        372.97         7.53 o                         
   2  29   6          0.05         -1.59         1.86 o                         
  -3  30   6          4.66          3.78         3.14 o                         
  -2  30   6         75.93         70.54         4.35 o                         
  -1  30   6          9.13          9.97         1.82 o                         
   0  30   6         25.49         26.71         2.43 o                         
   1  30   6        122.39        122.25         4.30 o                         
   2  30   6        334.28        295.61         9.83 o                         
  -3  31   6          1.29         -0.74         2.78 o                         
  -2  31   6         26.79         30.69         3.71 o                         
  -1  31   6          4.03          8.37         1.83 o                         
   0  31   6        108.93        127.63         5.94 o                         
   1  31   6         33.86         29.83         2.79 o                         
   2  31   6        138.09        141.97         5.25 o                         
  -2  32   6        134.20        135.99         5.48 o                         
  -1  32   6         58.92         60.46         3.79 o                         
   0  32   6         26.40         24.72         2.55 o                         
   1  32   6          6.22          4.03         2.78 o                         
   2  32   6         98.84         81.70         4.96 o                         
  -2  33   6         56.68         63.68         5.07 o                         
  -1  33   6         36.91         31.40         2.86 o                         
   0  33   6         11.63         14.53         2.34 o                         
   1  33   6          3.09          6.06         3.65 o                         
  -2  34   6          9.23         11.05         2.71 o                         
  -1  34   6         18.74         13.97         2.15 o                         
   0  34   6          2.86          3.90         2.33 o                         
   1  34   6          8.11          5.73         3.26 o                         
  -1  35   6          5.21          1.67         1.79 o                         
   0  35   6        101.55        103.37         5.92 o                         
  -5   0   7       1826.44       1799.88        24.28 o                         
  -3   0   7         26.34         26.41         1.83 o                         
  -1   0   7        997.41        966.28        10.99 o                         
   1   0   7       1287.50       1390.02        15.78 o                         
   3   0   7        661.14        599.77        12.81 o                         
   5   0   7          0.21          9.41         5.76 o                         
  -6   1   7        619.06        614.56         9.93 o                         
  -5   1   7         15.14         19.39         1.84 o                         
  -4   1   7        126.99        133.53         3.27 o                         
  -3   1   7         22.79         21.51         1.27 o                         
  -2   1   7         74.91         77.19         1.99 o                         
  -1   1   7        922.34        872.46         7.16 o                         
   0   1   7        639.63        718.43         6.40 o                         
   1   1   7        145.16        142.15         3.24 o                         
   2   1   7         10.53         10.31         1.37 o                         
   3   1   7        656.07        581.14         8.90 o                         
   4   1   7         26.11         29.38         3.11 o                         
   5   1   7          3.96         -2.18         4.18 o                         
  -6   2   7        147.79        147.70         4.12 o                         
  -5   2   7        203.64        214.87         4.44 o                         
  -4   2   7        100.95        104.84         2.94 o                         
  -3   2   7          4.66          2.30         0.78 o                         
  -2   2   7        582.42        622.86         6.04 o                         
  -1   2   7         17.72         16.08         1.11 o                         
   0   2   7          4.54          6.09         0.86 o                         
   1   2   7         10.88         10.48         1.25 o                         
   2   2   7        304.04        292.90         5.27 o                         
   3   2   7        382.44        371.64         6.95 o                         
   4   2   7         39.92         38.46         3.80 o                         
   5   2   7         27.88         37.94         4.25 o                         
  -6   3   7         53.68         55.60         4.30 o                         
  -5   3   7          2.39          4.08         0.94 o                         
  -4   3   7        209.69        211.60         3.95 o                         
  -3   3   7        320.41        361.79         4.72 o                         
  -2   3   7         53.37         48.26         1.78 o                         
  -1   3   7        262.27        290.16         3.70 o                         
   0   3   7         13.86         19.52         1.23 o                         
   1   3   7         75.43         90.82         2.87 o                         
   2   3   7        169.73        172.24         4.34 o                         
   3   3   7          5.37         13.86         2.30 o                         
   4   3   7         38.96         44.56         3.76 o                         
   5   3   7          3.63          2.14         3.74 o                         
  -6   4   7        169.88        173.64         4.23 o                         
  -5   4   7         61.36         62.69         2.39 o                         
  -4   4   7        262.50        272.85         4.32 o                         
  -3   4   7        164.17        156.29         3.06 o                         
  -2   4   7        961.34        965.52         7.98 o                         
  -1   4   7         23.09         22.60         1.31 o                         
   0   4   7         65.71         82.29         2.23 o                         
   1   4   7         57.13         70.06         2.60 o                         
   2   4   7        361.67        350.59         5.85 o                         
   3   4   7          4.16          3.78         1.45 o                         
   4   4   7          9.77         12.26         2.27 o                         
   5   4   7          7.02         -0.10         3.16 o                         
  -6   5   7         47.41         47.15         4.06 o                         
  -5   5   7        661.00        642.91        10.10 o                         
  -4   5   7        545.16        546.14         8.07 o                         
  -3   5   7          2.85          5.08         0.92 o                         
  -2   5   7         39.02         50.60         1.76 o                         
  -1   5   7       1046.41       1155.53         8.66 o                         
   0   5   7          0.83          1.18         0.72 o                         
   1   5   7        163.90        172.31         3.96 o                         
   2   5   7        747.54        725.27         9.01 o                         
   3   5   7        830.53        761.06        10.31 o                         
   4   5   7         39.57         28.62         3.01 o                         
   5   5   7        232.10        240.22        14.12 o                         
  -6   6   7         29.71         27.98         4.58 o                         
  -5   6   7         72.34         82.47         5.27 o                         
  -4   6   7        557.67        550.71         9.91 o                         
  -3   6   7        182.53        175.62         3.09 o                         
  -2   6   7         23.25         24.67         1.30 o                         
  -1   6   7        808.36        895.07         7.34 o                         
   0   6   7       1613.09       1667.95        11.68 o                         
   1   6   7         34.92         49.01         2.51 o                         
   2   6   7        791.95        755.12         9.21 o                         
   3   6   7          0.70          0.85         1.34 o                         
   4   6   7        231.18        248.14         7.13 o                         
   5   6   7         40.08         40.34         4.76 o                         
  -6   7   7         55.28         65.74         4.68 o                         
  -5   7   7          7.10          7.76         2.05 o                         
  -4   7   7        405.41        403.85         8.50 o                         
  -3   7   7        163.44        177.88         4.29 o                         
  -2   7   7          0.00          0.41         0.57 o                         
  -1   7   7       1400.84       1578.80        11.01 o                         
   0   7   7        118.10        156.63         3.01 o                         
   1   7   7         10.60         15.25         1.53 o                         
   2   7   7        418.72        407.93         6.64 o                         
   3   7   7         15.13         12.08         1.83 o                         
   4   7   7          4.76          4.03         3.00 o                         
   5   7   7        275.20        316.27        11.11 o                         
  -6   8   7         17.16         13.19         2.86 o                         
  -5   8   7          0.12          0.93         1.63 o                         
  -4   8   7        103.65         99.49         5.09 o                         
  -3   8   7        807.04        834.37         8.34 o                         
  -2   8   7          0.14          0.59         0.61 o                         
  -1   8   7        885.30        802.51         7.02 o                         
   0   8   7       1233.21       1215.28        10.04 o                         
   1   8   7        414.34        404.12         5.74 o                         
   2   8   7        234.46        243.46         5.14 o                         
   3   8   7          6.80          6.24         1.85 o                         
   4   8   7          7.77         14.95         4.20 o                         
   5   8   7         27.55         28.39         4.15 o                         
  -6   9   7        107.55        104.39         6.10 o                         
  -5   9   7          6.04          7.14         2.65 o                         
  -4   9   7         87.80         93.77         4.94 o                         
  -3   9   7        968.79        949.69        11.93 o                         
  -2   9   7         29.83         38.95         1.17 o                         
  -1   9   7        775.64        864.85         7.37 o                         
   0   9   7       2474.58       2596.86        17.39 o                         
   1   9   7         18.22         24.60         1.83 o                         
   2   9   7        710.78        667.21         8.65 o                         
   3   9   7        165.08        157.63         5.08 o                         
   4   9   7          0.11          2.01         1.87 o                         
   5   9   7          0.12         -2.69         2.69 o                         
  -6  10   7         34.82         28.99         3.88 o                         
  -5  10   7        167.60        169.42         6.35 o                         
  -4  10   7          0.03          0.20         1.62 o                         
  -3  10   7         82.34         89.44         4.00 o                         
  -2  10   7         44.66         40.99         1.10 o                         
  -1  10   7        722.86        679.77         6.72 o                         
   0  10   7        171.78        188.58         3.70 o                         
   1  10   7         17.83         16.42         1.60 o                         
   2  10   7         13.23         19.20         1.89 o                         
   3  10   7         19.56         20.35         2.25 o                         
   4  10   7          0.01         -3.01         3.01 o                         
  -5  11   7         95.99         90.77         5.26 o                         
  -4  11   7        141.71        136.46         6.16 o                         
  -3  11   7          0.09          0.17         1.11 o                         
  -2  11   7         11.48         16.89         0.86 o                         
  -1  11   7          8.89          7.36         0.95 o                         
   0  11   7         24.58         19.45         1.49 o                         
   1  11   7        134.07        135.69         3.49 o                         
   2  11   7       3477.94       3393.86        24.43 o                         
   3  11   7        155.63        140.29         5.66 o                         
   4  11   7         68.26         82.17         5.01 o                         
  -5  12   7         40.93         45.63         3.87 o                         
  -4  12   7         64.09         76.34         4.95 o                         
  -3  12   7         19.06         25.01         2.46 o                         
  -2  12   7        424.40        432.60         4.03 o                         
  -1  12   7         69.65         75.55         2.69 o                         
   0  12   7         15.57         21.41         1.40 o                         
   1  12   7        189.39        207.22         4.33 o                         
   2  12   7         50.92         46.99         2.72 o                         
   3  12   7         26.05         24.24         2.33 o                         
   4  12   7         26.79         29.21         3.31 o                         
  -5  13   7         52.78         47.00         4.31 o                         
  -4  13   7          6.20          6.33         1.99 o                         
  -3  13   7        487.29        468.58         8.68 o                         
  -2  13   7          1.91          1.20         0.44 o                         
  -1  13   7         12.64         11.77         1.21 o                         
   0  13   7         27.65         41.41         2.05 o                         
   1  13   7        404.91        412.01         6.12 o                         
   2  13   7        289.92        294.95         5.69 o                         
   3  13   7         15.79         13.93         1.84 o                         
   4  13   7          0.08         -1.78         2.43 o                         
  -5  14   7         65.97         65.41         4.69 o                         
  -4  14   7        252.02        252.58         7.46 o                         
  -3  14   7        321.87        339.19         6.83 o                         
  -2  14   7         48.17         41.96         1.25 o                         
  -1  14   7          0.70          2.37         1.00 o                         
   0  14   7        906.15        940.09         9.73 o                         
   1  14   7        111.74        106.87         3.47 o                         
   2  14   7         84.74         82.13         3.54 o                         
   3  14   7        236.46        252.91         6.30 o                         
   4  14   7         18.10         26.37         3.21 o                         
  -5  15   7         51.88         43.80         4.18 o                         
  -4  15   7         37.91         34.89         3.78 o                         
  -3  15   7        176.37        190.22         5.30 o                         
  -2  15   7        317.53        300.91         3.77 o                         
  -1  15   7         16.79         21.90         1.52 o                         
   0  15   7        132.54        116.70         2.86 o                         
   1  15   7        633.11        653.64         8.16 o                         
   2  15   7         78.98         80.31         3.71 o                         
   3  15   7         31.08         41.03         2.85 o                         
   4  15   7         26.74         19.22         2.96 o                         
  -5  16   7          2.23          2.74         2.73 o                         
  -4  16   7         37.06         35.86         3.57 o                         
  -3  16   7        444.89        423.03         7.81 o                         
  -2  16   7         84.18         71.99         1.95 o                         
  -1  16   7        145.17        145.72         3.19 o                         
   0  16   7        104.00         91.45         3.14 o                         
   1  16   7        830.71        826.25         9.41 o                         
   2  16   7        349.36        338.53         6.75 o                         
   3  16   7        399.84        398.21         7.26 o                         
   4  16   7         31.86         29.07         4.58 o                         
  -5  17   7          1.95          2.36         3.08 o                         
  -4  17   7          2.52          1.49         1.60 o                         
  -3  17   7        134.19        142.35         3.74 o                         
  -2  17   7        374.72        344.44         4.52 o                         
  -1  17   7         14.74          8.80         1.27 o                         
   0  17   7        405.26        400.66         5.90 o                         
   1  17   7        732.56        695.23         8.56 o                         
   2  17   7         36.54         36.98         2.78 o                         
   3  17   7         16.27         17.76         2.97 o                         
   4  17   7         53.54         59.51         4.45 o                         
  -5  18   7         92.29         86.47         5.87 o                         
  -4  18   7         21.84         27.80         2.97 o                         
  -3  18   7         61.28         58.59         2.76 o                         
  -2  18   7        820.60        780.71         7.34 o                         
  -1  18   7        100.80        112.12         3.09 o                         
   0  18   7        446.19        474.13         6.39 o                         
   1  18   7        176.94        179.83         3.91 o                         
   2  18   7          0.38         -0.55         1.36 o                         
   3  18   7          3.43          7.72         2.08 o                         
   4  18   7        168.73        191.80         8.70 o                         
  -5  19   7         26.23         36.01         3.90 o                         
  -4  19   7        167.72        144.39         6.28 o                         
  -3  19   7        366.80        343.18         6.51 o                         
  -2  19   7        132.82        132.89         3.10 o                         
  -1  19   7          4.02          5.47         1.09 o                         
   0  19   7        138.54        129.36         3.78 o                         
   1  19   7          0.36          2.17         1.15 o                         
   2  19   7         68.18         65.68         3.53 o                         
   3  19   7        242.80        248.92         8.15 o                         
   4  19   7         61.90         60.54         4.39 o                         
  -5  20   7         82.06         92.05         5.78 o                         
  -4  20   7         24.35         30.07         3.33 o                         
  -3  20   7        100.37         99.01         3.81 o                         
  -2  20   7        115.70         99.51         2.93 o                         
  -1  20   7         74.00         64.07         2.73 o                         
   0  20   7       1253.90       1237.02        11.21 o                         
   1  20   7       3577.74       3428.97        22.61 o                         
   2  20   7        211.72        215.62         5.25 o                         
   3  20   7         66.09         81.78         4.99 o                         
   4  20   7         57.18         55.41         4.47 o                         
  -5  21   7         11.34         10.62         4.04 o                         
  -4  21   7          1.06         -1.56         1.56 o                         
  -3  21   7          0.01          1.08         1.27 o                         
  -2  21   7        863.76        822.81         8.14 o                         
  -1  21   7          2.38          1.93         1.13 o                         
   0  21   7         13.04         16.76         1.75 o                         
   1  21   7        689.81        695.30         7.65 o                         
   2  21   7         60.79         62.57         3.24 o                         
   3  21   7         61.92         68.64         4.94 o                         
   4  21   7          0.24         -2.59         2.59 o                         
  -4  22   7        216.00        220.81         7.76 o                         
  -3  22   7         24.27         23.32         3.12 o                         
  -2  22   7        146.99        133.47         4.16 o                         
  -1  22   7         15.48         12.62         1.47 o                         
   0  22   7         35.73         35.12         2.22 o                         
   1  22   7       1169.82       1140.05        12.88 o                         
   2  22   7         41.97         46.10         2.82 o                         
   3  22   7          9.84         18.66         2.86 o                         
  -4  23   7        437.06        472.99        10.63 o                         
  -3  23   7         12.04         12.87         2.41 o                         
  -2  23   7        141.53        133.44         3.39 o                         
  -1  23   7        334.70        312.54         5.48 o                         
   0  23   7        268.77        289.70         5.36 o                         
   1  23   7         42.92         45.08         1.96 o                         
   2  23   7          4.61          1.04         1.74 o                         
   3  23   7         23.59         27.51         4.92 o                         
  -4  24   7         11.19          6.33         1.93 o                         
  -3  24   7         71.52         60.07         4.34 o                         
  -2  24   7         29.10         27.62         1.78 o                         
  -1  24   7         78.63         84.32         3.60 o                         
   0  24   7          0.03         -0.06         1.14 o                         
   1  24   7        633.04        642.21         9.92 o                         
   2  24   7        230.88        225.80         5.89 o                         
   3  24   7         39.50         41.97         4.44 o                         
  -4  25   7          6.63          4.96         2.48 o                         
  -3  25   7         11.44          6.64         2.57 o                         
  -2  25   7          9.16         13.41         1.64 o                         
  -1  25   7        308.57        313.93         6.21 o                         
   0  25   7         25.82         27.51         2.15 o                         
   1  25   7         68.35         62.63         3.49 o                         
   2  25   7        125.76        142.05         5.73 o                         
   3  25   7         58.20         53.54         4.65 o                         
  -4  26   7         20.07         28.57         3.28 o                         
  -3  26   7         18.88         15.14         2.77 o                         
  -2  26   7        209.87        196.28         4.19 o                         
  -1  26   7         75.04         87.84         3.59 o                         
   0  26   7        113.28        114.50         4.15 o                         
   1  26   7        562.44        548.08         8.61 o                         
   2  26   7        575.89        574.93        16.90 o                         
   3  26   7          4.72          5.73         2.79 o                         
  -4  27   7        153.52        149.68         5.81 o                         
  -3  27   7         23.70         21.17         2.88 o                         
  -2  27   7         37.98         31.82         2.88 o                         
  -1  27   7         72.93         76.98         3.65 o                         
   0  27   7        103.85        109.20         4.13 o                         
   1  27   7         18.13         20.11         2.12 o                         
   2  27   7        146.66        144.66         8.17 o                         
   3  27   7         84.97         87.75         5.67 o                         
  -3  28   7        299.47        323.02         9.61 o                         
  -2  28   7        287.41        258.94         5.31 o                         
  -1  28   7         44.79         47.58         2.79 o                         
   0  28   7        106.21        110.96         4.31 o                         
   1  28   7         71.85         64.15         3.82 o                         
   2  28   7         75.84         64.20         4.17 o                         
  -3  29   7         10.10         13.47         2.76 o                         
  -2  29   7        134.91        128.53         5.55 o                         
  -1  29   7        130.22        128.08         4.42 o                         
   0  29   7          7.48          6.00         1.67 o                         
   1  29   7          0.02         -0.02         1.85 o                         
   2  29   7         54.96         58.25         3.46 o                         
  -3  30   7         88.71        108.39         6.25 o                         
  -2  30   7         57.40         56.26         4.03 o                         
  -1  30   7         95.00         98.08         4.22 o                         
   0  30   7         46.45         49.34         3.49 o                         
   1  30   7        172.60        175.75         6.61 o                         
   2  30   7        224.69        236.78         6.81 o                         
  -3  31   7          7.91          6.40         8.13 o                         
  -2  31   7         11.01         14.12         2.56 o                         
  -1  31   7         52.19         43.29         3.21 o                         
   0  31   7         83.92         89.08         5.03 o                         
   1  31   7         73.68         69.56         4.76 o                         
  -2  32   7          5.70          6.38         2.58 o                         
  -1  32   7         14.92          9.16         1.97 o                         
   0  32   7         76.44         91.94         4.74 o                         
   1  32   7         12.83         11.10         1.88 o                         
  -2  33   7         96.32         93.96         5.61 o                         
  -1  33   7         57.57         54.60         3.99 o                         
   0  33   7          0.11         -2.11         2.11 o                         
   1  33   7         59.52         60.01         4.07 o                         
  -1  34   7          0.01          0.35         1.89 o                         
   0  34   7         26.31         20.92         4.55 o                         
  -6   0   8        193.76        192.67         6.39 o                         
  -4   0   8         10.48          9.90         1.08 o                         
  -2   0   8        243.01        284.57         5.57 o                         
   0   0   8        503.44        585.39         8.67 o                         
   2   0   8          2.99          1.35         1.73 o                         
   4   0   8          4.22          3.12         4.25 o                         
  -6   1   8          3.72          4.12         1.63 o                         
  -5   1   8         13.91         15.45         1.71 o                         
  -4   1   8         57.34         54.42         2.14 o                         
  -3   1   8         52.09         53.87         1.74 o                         
  -2   1   8       1278.37       1372.48        10.29 o                         
  -1   1   8         85.10        104.32         2.42 o                         
   0   1   8        321.45        325.97         4.40 o                         
   1   1   8         43.91         44.52         2.23 o                         
   2   1   8         39.17         42.70         2.46 o                         
   3   1   8        216.11        182.38         5.23 o                         
   4   1   8          8.83          8.86         3.06 o                         
  -6   2   8         10.00          7.68         1.57 o                         
  -5   2   8          0.05          0.63         0.96 o                         
  -4   2   8         30.68         34.94         2.09 o                         
  -3   2   8        299.42        288.79         3.83 o                         
  -2   2   8        801.87        833.19         7.44 o                         
  -1   2   8         15.59         14.00         1.21 o                         
   0   2   8         58.19         54.64         2.12 o                         
   1   2   8        932.35        917.92         9.40 o                         
   2   2   8         28.39         33.99         2.41 o                         
   3   2   8        284.76        275.03         5.92 o                         
   4   2   8          0.14         -1.67         2.15 o                         
  -6   3   8         26.48         32.95         2.11 o                         
  -5   3   8          0.25         -0.64         1.05 o                         
  -4   3   8         93.34         98.93         2.88 o                         
  -3   3   8         66.93         66.64         2.82 o                         
  -2   3   8         77.40         79.48         2.29 o                         
  -1   3   8        331.94        322.36         4.20 o                         
   0   3   8         93.73         89.44         2.70 o                         
   1   3   8        221.65        227.05         4.56 o                         
   2   3   8         72.56         81.93         3.38 o                         
   3   3   8         70.48         45.65         2.95 o                         
   4   3   8        143.09        137.47         6.70 o                         
  -6   4   8         60.70         56.13         4.36 o                         
  -5   4   8        175.00        173.59         4.19 o                         
  -4   4   8        155.63        162.06         3.41 o                         
  -3   4   8          4.02          3.51         0.70 o                         
  -2   4   8        149.19        166.75         3.36 o                         
  -1   4   8        110.09        117.27         2.57 o                         
   0   4   8        217.98        218.83         3.97 o                         
   1   4   8          7.98          6.48         1.16 o                         
   2   4   8         85.70         90.42         3.63 o                         
   3   4   8         10.55          7.06         1.64 o                         
   4   4   8          0.01          2.53         2.06 o                         
  -6   5   8        107.60        107.95         4.41 o                         
  -5   5   8          8.16         12.65         2.12 o                         
  -4   5   8        179.95        169.23         3.11 o                         
  -3   5   8        593.44        599.95         6.69 o                         
  -2   5   8         11.22         11.32         1.15 o                         
  -1   5   8        486.44        466.05         5.59 o                         
   0   5   8         50.39         68.84         2.71 o                         
   1   5   8         82.91         70.46         2.70 o                         
   2   5   8         95.66         97.64         3.70 o                         
   3   5   8        485.77        436.90         8.08 o                         
   4   5   8          2.51          2.83         4.62 o                         
  -6   6   8          0.49          1.62         2.17 o                         
  -5   6   8        299.70        299.26         7.63 o                         
  -4   6   8        491.35        477.96         9.94 o                         
  -3   6   8         75.32         89.15         2.59 o                         
  -2   6   8         29.35         43.04         1.94 o                         
  -1   6   8        111.94        122.50         2.78 o                         
   0   6   8         49.84         62.72         2.39 o                         
   1   6   8        277.25        277.78         4.74 o                         
   2   6   8        749.11        676.15         8.59 o                         
   3   6   8        106.85        112.05         4.80 o                         
   4   6   8          4.60          8.54         3.80 o                         
  -6   7   8         57.68         56.79         7.00 o                         
  -5   7   8        208.66        204.82         6.43 o                         
  -4   7   8         54.54         48.66         3.47 o                         
  -3   7   8         48.91         52.88         2.46 o                         
  -2   7   8        153.68        139.10         2.96 o                         
  -1   7   8         67.85         72.85         2.31 o                         
   0   7   8         99.03        112.32         2.89 o                         
   1   7   8         87.13         89.60         3.00 o                         
   2   7   8          0.94          8.70         1.48 o                         
   3   7   8         25.50         27.99         2.34 o                         
   4   7   8          8.68          2.84         4.07 o                         
  -5   8   8        146.65        149.99         6.00 o                         
  -4   8   8         88.52         96.42         5.17 o                         
  -3   8   8        389.90        396.48         5.50 o                         
  -2   8   8          3.60          2.81         0.81 o                         
  -1   8   8         19.42         25.02         1.47 o                         
   0   8   8        489.21        472.30         5.77 o                         
   1   8   8        315.04        277.29         4.78 o                         
   2   8   8        164.32        172.82         4.51 o                         
   3   8   8        184.24        188.95         5.80 o                         
   4   8   8         70.76         50.00         4.73 o                         
  -5   9   8          4.81          3.50         1.59 o                         
  -4   9   8          8.39         10.34         2.10 o                         
  -3   9   8         45.93         38.69         1.95 o                         
  -2   9   8        324.34        321.13         5.07 o                         
  -1   9   8         58.38         70.16         2.24 o                         
   0   9   8         35.13         36.47         1.80 o                         
   1   9   8        840.77        786.78         8.51 o                         
   2   9   8         66.45         77.20         3.43 o                         
   3   9   8         11.20          9.00         1.73 o                         
   4   9   8         28.50         34.15         4.68 o                         
  -5  10   8          3.88          6.50         2.63 o                         
  -4  10   8        177.79        169.30         5.81 o                         
  -3  10   8       1776.34       1713.24        15.01 o                         
  -2  10   8         35.90         43.00         1.61 o                         
  -1  10   8         84.25         97.06         2.61 o                         
   0  10   8          5.42          9.18         1.17 o                         
   1  10   8        504.15        500.45         6.59 o                         
   2  10   8          5.39          9.42         1.62 o                         
   3  10   8        352.18        321.71         7.12 o                         
   4  10   8          3.00          0.83         2.76 o                         
  -5  11   8         21.35         23.07         3.26 o                         
  -4  11   8         91.78        104.03         5.06 o                         
  -3  11   8         22.47         29.53         2.10 o                         
  -2  11   8          9.92         12.19         0.95 o                         
  -1  11   8         13.23         12.85         1.18 o                         
   0  11   8        151.98        133.67         3.23 o                         
   1  11   8        134.89        129.80         3.56 o                         
   2  11   8       2477.46       2545.71        19.69 o                         
   3  11   8         20.27         13.21         1.89 o                         
   4  11   8         78.91         69.78         5.05 o                         
  -5  12   8        137.11        125.56         5.83 o                         
  -4  12   8        130.11        151.61         6.44 o                         
  -3  12   8       1556.02       1520.69        14.88 o                         
  -2  12   8          1.41          2.20         0.64 o                         
  -1  12   8         98.79         85.86         2.85 o                         
   0  12   8        620.28        569.59         7.00 o                         
   1  12   8        835.04        822.93         9.22 o                         
   2  12   8       3889.89       3639.52        26.41 o                         
   3  12   8          7.22          5.53         1.81 o                         
   4  12   8        112.71        137.65        10.52 o                         
  -5  13   8          8.45          3.98         3.63 o                         
  -4  13   8        369.43        363.33         8.68 o                         
  -3  13   8       2626.29       2473.65        21.45 o                         
  -2  13   8        850.47        813.48         6.72 o                         
  -1  13   8         93.26        108.04         3.17 o                         
   0  13   8         14.02         10.22         1.21 o                         
   1  13   8        175.11        181.30         4.22 o                         
   2  13   8         80.76         79.68         3.45 o                         
   3  13   8        169.79        159.33         5.29 o                         
   4  13   8        153.92        144.48         9.36 o                         
  -5  14   8          2.45          2.09         3.20 o                         
  -4  14   8        140.28        136.79         5.70 o                         
  -3  14   8        112.37        122.56         4.06 o                         
  -2  14   8        420.09        381.82         4.37 o                         
  -1  14   8         31.04         37.92         2.06 o                         
   0  14   8        122.39         93.04         2.82 o                         
   1  14   8        231.85        222.35         4.59 o                         
   2  14   8        180.45        175.70         4.58 o                         
   3  14   8         16.19         16.85         2.45 o                         
   4  14   8        191.57        215.17         8.53 o                         
  -5  15   8        224.57        223.42         7.68 o                         
  -4  15   8        120.54        106.58         5.31 o                         
  -3  15   8        267.76        286.80         6.49 o                         
  -2  15   8          2.01          2.18         0.92 o                         
  -1  15   8          0.32          0.75         0.88 o                         
   0  15   8       1180.80       1126.06        10.69 o                         
   1  15   8        222.79        234.34         4.75 o                         
   2  15   8         91.93         85.43         3.81 o                         
   3  15   8        654.63        638.79        11.39 o                         
   4  15   8         96.92        135.31         8.63 o                         
  -5  16   8          0.28         -0.85         3.24 o                         
  -4  16   8        277.57        269.61         7.47 o                         
  -3  16   8        407.25        374.14         6.53 o                         
  -2  16   8        122.81         97.86         2.81 o                         
  -1  16   8        568.25        605.41         6.83 o                         
   0  16   8         83.15         83.04         2.62 o                         
   1  16   8       1562.77       1482.12        13.57 o                         
   2  16   8        103.83         99.15         4.47 o                         
   3  16   8          1.12          4.32         1.82 o                         
   4  16   8         24.24         16.80         3.41 o                         
  -5  17   8          6.97          6.51         2.64 o                         
  -4  17   8         80.99         86.16         4.94 o                         
  -3  17   8        131.49        135.84         4.23 o                         
  -2  17   8         66.02         76.22         2.25 o                         
  -1  17   8        730.03        753.16         7.83 o                         
   0  17   8         26.06         48.50         2.58 o                         
   1  17   8        151.33        158.45         4.26 o                         
   2  17   8        264.37        246.89         5.60 o                         
   3  17   8         47.62         52.55         4.60 o                         
   4  17   8        138.58        162.57         9.37 o                         
  -5  18   8         43.48         51.64         4.29 o                         
  -4  18   8        217.91        212.25         7.09 o                         
  -3  18   8         12.61          7.45         1.37 o                         
  -2  18   8         20.64         23.15         1.46 o                         
  -1  18   8         23.86         17.67         1.57 o                         
   0  18   8       1801.33       1731.80        14.61 o                         
   1  18   8          3.37          5.65         1.35 o                         
   2  18   8         44.33         53.16         3.57 o                         
   3  18   8        296.67        290.69         9.10 o                         
   4  18   8        108.85        136.00         8.54 o                         
  -5  19   8         22.31         20.48         4.01 o                         
  -4  19   8        165.47        164.95         6.85 o                         
  -3  19   8         90.53         90.70         3.21 o                         
  -2  19   8        169.10        139.48         3.31 o                         
  -1  19   8         17.41         20.22         1.64 o                         
   0  19   8         27.12         32.29         2.23 o                         
   1  19   8        651.85        665.31         9.64 o                         
   2  19   8        492.24        502.86         8.06 o                         
   3  19   8        208.89        235.58         9.52 o                         
  -5  20   8          6.50          7.95         3.87 o                         
  -4  20   8        248.57        292.40        10.86 o                         
  -3  20   8        186.63        184.44         5.16 o                         
  -2  20   8          0.76         -0.27         0.93 o                         
  -1  20   8         48.55         58.68         2.66 o                         
   0  20   8        163.30        162.16         4.26 o                         
   1  20   8       1028.28       1042.75        10.41 o                         
   2  20   8         26.06         29.90         2.26 o                         
   3  20   8          2.79          3.56         2.19 o                         
  -4  21   8        941.15        914.41        15.95 o                         
  -3  21   8        493.37        474.31         6.41 o                         
  -2  21   8         12.73         10.42         1.29 o                         
  -1  21   8        410.98        399.16         5.86 o                         
   0  21   8        233.31        233.52         4.77 o                         
   1  21   8        662.48        685.10         9.71 o                         
   2  21   8         12.71         10.82         1.87 o                         
   3  21   8        150.86        170.79         7.92 o                         
  -4  22   8         40.58         47.99         3.88 o                         
  -3  22   8        305.52        286.54         7.50 o                         
  -2  22   8         24.40         16.20         1.48 o                         
  -1  22   8         40.59         41.89         2.38 o                         
   0  22   8         12.61          6.58         1.48 o                         
   1  22   8        429.92        429.30         6.75 o                         
   2  22   8         25.21         28.55         2.80 o                         
   3  22   8        100.27        111.44         7.07 o                         
  -4  23   8         36.16         29.33         3.86 o                         
  -3  23   8         48.70         43.67         3.60 o                         
  -2  23   8          4.25          2.46         1.19 o                         
  -1  23   8        211.04        201.18         5.53 o                         
   0  23   8        116.68        126.19         4.32 o                         
   1  23   8        447.64        436.19         8.30 o                         
   2  23   8         17.86         15.14         2.00 o                         
   3  23   8         37.69         43.30         4.56 o                         
  -4  24   8         40.54         27.75         3.04 o                         
  -3  24   8        152.80        132.49         5.93 o                         
  -2  24   8         15.04         19.57         1.88 o                         
  -1  24   8          0.03         -1.21         1.42 o                         
   0  24   8          0.26          0.29         1.20 o                         
   1  24   8         34.65         44.52         2.95 o                         
   2  24   8        115.09        115.83         4.75 o                         
   3  24   8          0.09         -0.85         2.46 o                         
  -4  25   8         42.76         67.46         4.14 o                         
  -3  25   8        499.42        452.95        10.78 o                         
  -2  25   8          8.69          5.57         1.90 o                         
  -1  25   8         53.67         43.41         2.62 o                         
   0  25   8        149.03        142.86         4.43 o                         
   1  25   8         38.81         43.72         3.14 o                         
   2  25   8         50.17         49.35         3.28 o                         
   3  25   8         18.51         26.14         3.82 o                         
  -4  26   8        122.33         86.19         4.21 o                         
  -3  26   8         81.06         77.89         6.81 o                         
  -2  26   8         35.05         31.90         2.35 o                         
  -1  26   8          5.57          4.26         1.53 o                         
   0  26   8         91.75         85.63         3.76 o                         
   1  26   8        116.67        110.61         5.02 o                         
   2  26   8         11.75         13.46         1.92 o                         
  -3  27   8         61.93         85.16         5.47 o                         
  -2  27   8          0.32         -0.62         1.36 o                         
  -1  27   8        119.90        118.89         4.36 o                         
   0  27   8          9.71         10.21         1.86 o                         
   1  27   8         69.49         76.26         4.61 o                         
   2  27   8        130.66        127.08         4.03 o                         
  -3  28   8         22.12         15.58         3.32 o                         
  -2  28   8          4.05          2.46         2.27 o                         
  -1  28   8         28.80         35.68         3.14 o                         
   0  28   8        231.97        230.16         6.43 o                         
   1  28   8         16.12          7.80         3.10 o                         
   2  28   8          2.93         -1.85         2.58 o                         
  -3  29   8         48.39         57.54         4.90 o                         
  -2  29   8          0.09          1.88         1.37 o                         
  -1  29   8          2.00          4.87         1.60 o                         
   0  29   8         63.39         61.37         3.87 o                         
   1  29   8          3.16          3.45         2.34 o                         
   2  29   8         77.07         61.69         5.71 o                         
  -2  30   8         17.28         13.75         1.96 o                         
  -1  30   8          5.45          4.69         1.84 o                         
   0  30   8         79.44         83.87         4.58 o                         
   1  30   8         97.63         98.98         6.33 o                         
  -2  31   8          0.06         -2.23         2.23 o                         
  -1  31   8         79.54         93.53         4.73 o                         
   0  31   8         83.98         75.65         4.47 o                         
   1  31   8          3.68          1.12         2.92 o                         
  -2  32   8         68.86         92.12         5.17 o                         
  -1  32   8         22.44         23.23         2.58 o                         
   0  32   8         20.91         16.84         2.74 o                         
  -1  33   8        190.80        169.19        12.35 o                         
  -5   0   9       2528.56       2563.11        29.04 o                         
  -3   0   9        689.81        715.82         8.97 o                         
  -1   0   9          0.90          0.71         1.10 o                         
   1   0   9        317.25        260.92         6.87 o                         
   3   0   9        446.73        418.24        10.73 o                         
  -5   1   9         32.76         40.22         2.38 o                         
  -4   1   9        202.29        212.48         3.82 o                         
  -3   1   9         48.79         47.87         1.77 o                         
  -2   1   9          1.98          5.01         0.94 o                         
  -1   1   9         71.78         60.42         2.23 o                         
   0   1   9        212.75        218.18         3.87 o                         
   1   1   9        630.99        599.53         7.40 o                         
   2   1   9        138.32        120.75         4.06 o                         
   3   1   9         15.85         10.28         2.48 o                         
   4   1   9        210.39        226.00         8.35 o                         
  -5   2   9          3.56          8.54         1.44 o                         
  -4   2   9         72.61         72.23         2.53 o                         
  -3   2   9         67.00         78.28         2.10 o                         
  -2   2   9       2054.25       2111.31        14.53 o                         
  -1   2   9        109.24        110.36         2.70 o                         
   0   2   9         65.19         68.09         2.59 o                         
   1   2   9         68.40         71.57         2.87 o                         
   2   2   9          0.62         -0.16         1.42 o                         
   3   2   9          2.99          5.31         1.49 o                         
   4   2   9         18.84         26.30         3.64 o                         
  -5   3   9        211.86        201.16         3.57 o                         
  -4   3   9         35.17         34.01         1.90 o                         
  -3   3   9          0.38         22.62         1.46 o                         
  -2   3   9         31.00         33.24         1.70 o                         
  -1   3   9         13.02          9.85         1.09 o                         
   0   3   9        145.31        160.43         3.35 o                         
   1   3   9       2269.76       2177.98        17.44 o                         
   2   3   9         80.32         77.70         3.47 o                         
   3   3   9         31.88         33.11         2.70 o                         
   4   3   9         38.61         40.29         5.55 o                         
  -5   4   9         29.71         32.14         1.67 o                         
  -4   4   9        382.20        385.11         5.66 o                         
  -3   4   9         78.93         75.29         2.29 o                         
  -2   4   9         56.02         74.31         2.32 o                         
  -1   4   9         45.67         42.03         1.95 o                         
   0   4   9        104.79        105.43         2.93 o                         
   1   4   9        999.45        918.37         9.54 o                         
   2   4   9        158.74        158.73         4.45 o                         
   3   4   9         14.66         16.31         2.04 o                         
   4   4   9          3.85         -1.07         2.22 o                         
  -5   5   9          6.00          5.75         1.84 o                         
  -4   5   9        259.18        257.17         6.03 o                         
  -3   5   9         54.25         48.76         2.47 o                         
  -2   5   9        388.52        395.23         5.11 o                         
  -1   5   9        477.14        471.57         5.66 o                         
   0   5   9          0.53         -0.03         0.77 o                         
   1   5   9         93.59        116.82         3.45 o                         
   2   5   9        229.32        218.14         4.99 o                         
   3   5   9         27.02         28.48         3.34 o                         
   4   5   9         18.32         15.10         4.04 o                         
  -5   6   9         12.32          9.91         2.16 o                         
  -4   6   9          0.00          3.13         1.02 o                         
  -3   6   9         30.10         33.80         1.75 o                         
  -2   6   9        312.99        292.94         4.34 o                         
  -1   6   9        667.33        610.79         6.35 o                         
   0   6   9         27.03         42.85         2.12 o                         
   1   6   9        814.81        778.64         8.68 o                         
   2   6   9        708.45        635.28         8.55 o                         
   3   6   9        105.63        101.03         4.31 o                         
   4   6   9          3.50          1.73         2.33 o                         
  -5   7   9         14.17         15.84         2.46 o                         
  -4   7   9        313.80        304.26         6.89 o                         
  -3   7   9         15.30         13.61         1.52 o                         
  -2   7   9          1.39          0.88         0.75 o                         
  -1   7   9        360.22        381.24         4.94 o                         
   0   7   9       1048.89       1033.51         9.61 o                         
   1   7   9        922.14        866.07        10.06 o                         
   2   7   9        470.35        437.05         7.02 o                         
   3   7   9         29.77         24.70         2.43 o                         
   4   7   9          1.54          6.41         2.87 o                         
  -5   8   9         91.39         95.25         5.78 o                         
  -4   8   9        251.50        249.24         6.85 o                         
  -3   8   9        260.94        253.42         4.80 o                         
  -2   8   9          3.27          5.02         0.90 o                         
  -1   8   9        643.55        639.97         6.76 o                         
   0   8   9         12.60         16.39         1.42 o                         
   1   8   9        147.67        144.13         3.73 o                         
   2   8   9         70.60         48.09         2.82 o                         
   3   8   9        127.26        114.39         4.54 o                         
   4   8   9         19.91          8.29         2.91 o                         
  -5   9   9         53.82         54.92         4.13 o                         
  -4   9   9         24.87         31.95         2.90 o                         
  -3   9   9          9.68         18.08         1.71 o                         
  -2   9   9          5.33          9.25         0.99 o                         
  -1   9   9         71.08         61.02         2.36 o                         
   0   9   9        766.34        769.73         8.11 o                         
   1   9   9        907.55        891.97         9.51 o                         
   2   9   9         15.95          9.74         1.51 o                         
   3   9   9          0.18          0.11         1.47 o                         
   4   9   9         37.18         43.55         6.57 o                         
  -5  10   9          0.52          2.01         2.19 o                         
  -4  10   9          2.28          5.79         1.69 o                         
  -3  10   9          6.38          6.69         1.25 o                         
  -2  10   9          8.08         10.21         1.13 o                         
  -1  10   9        969.59       1073.79         9.41 o                         
   0  10   9          0.16          0.89         0.88 o                         
   1  10   9          3.66          5.36         1.33 o                         
   2  10   9        321.28        303.15         5.83 o                         
   3  10   9         21.83         22.42         2.72 o                         
   4  10   9         56.30         62.93         5.52 o                         
  -5  11   9          0.60         -0.03         1.54 o                         
  -4  11   9         23.14         25.36         2.65 o                         
  -3  11   9        113.57        136.93         3.82 o                         
  -2  11   9        211.64        215.65         3.63 o                         
  -1  11   9       1725.39       1677.03        13.37 o                         
   0  11   9         27.00         26.42         1.82 o                         
   1  11   9         46.54         45.89         2.55 o                         
   2  11   9          3.43          1.77         1.25 o                         
   3  11   9         18.06         14.04         2.27 o                         
   4  11   9        439.91        512.47        12.59 o                         
  -5  12   9          4.90          6.05         3.08 o                         
  -4  12   9        349.60        360.54         7.90 o                         
  -3  12   9        255.67        264.62         4.98 o                         
  -2  12   9        262.35        255.05         3.54 o                         
  -1  12   9         62.40         58.90         2.53 o                         
   0  12   9       1135.22       1088.45        10.24 o                         
   1  12   9         96.07         93.37         3.41 o                         
   2  12   9         68.54         77.66         3.93 o                         
   3  12   9         12.60         17.87         2.42 o                         
   4  12   9          6.62          2.56         2.73 o                         
  -5  13   9         22.04         22.20         3.06 o                         
  -4  13   9          0.02          2.62         1.96 o                         
  -3  13   9        119.54        131.18         3.67 o                         
  -2  13   9        181.36        185.24         3.04 o                         
  -1  13   9        666.47        690.32         7.75 o                         
   0  13   9        146.46        145.75         3.70 o                         
   1  13   9         10.02         10.94         1.44 o                         
   2  13   9        262.27        244.41         5.37 o                         
   3  13   9         51.41         45.87         4.90 o                         
   4  13   9          4.84         -0.83         3.39 o                         
  -5  14   9          4.49          2.88         1.97 o                         
  -4  14   9        411.54        404.28         8.69 o                         
  -3  14   9         54.90         59.70         2.99 o                         
  -2  14   9        121.62        123.81         2.89 o                         
  -1  14   9         78.75         79.10         3.21 o                         
   0  14   9       1832.80       1780.78        14.68 o                         
   1  14   9        911.96        899.53        10.11 o                         
   2  14   9          1.10          4.15         1.44 o                         
   3  14   9          2.10          4.00         2.08 o                         
   4  14   9         50.83         69.53         6.31 o                         
  -5  15   9         78.74         71.32         5.01 o                         
  -4  15   9         69.11         67.45         4.21 o                         
  -3  15   9          3.38          6.59         1.20 o                         
  -2  15   9          0.81          1.16         0.77 o                         
  -1  15   9         96.01        104.96         3.36 o                         
   0  15   9         97.51         88.46         3.05 o                         
   1  15   9        484.16        475.04         7.08 o                         
   2  15   9          7.24          8.67         1.91 o                         
   3  15   9          7.57         20.79         2.93 o                         
  -5  16   9         80.92         98.76         5.79 o                         
  -4  16   9          0.04         -1.41         1.41 o                         
  -3  16   9        462.75        421.42         6.49 o                         
  -2  16   9         78.54         71.20         2.18 o                         
  -1  16   9        527.31        489.69         6.50 o                         
   0  16   9         44.16         55.68         2.50 o                         
   1  16   9         48.82         47.59         2.52 o                         
   2  16   9         15.44         15.00         2.08 o                         
   3  16   9         18.20         14.81         2.60 o                         
  -5  17   9         52.26         48.68         4.37 o                         
  -4  17   9        276.86        262.01         7.45 o                         
  -3  17   9        121.80        133.40         4.38 o                         
  -2  17   9          2.55          6.19         1.14 o                         
  -1  17   9         30.16         37.82         2.16 o                         
   0  17   9        789.77        737.96         8.37 o                         
   1  17   9        264.69        248.25         5.61 o                         
   2  17   9          2.27          1.81         1.50 o                         
   3  17   9         15.25         16.40         3.37 o                         
  -5  18   9        174.47        178.08         7.68 o                         
  -4  18   9        258.86        232.52         7.89 o                         
  -3  18   9        207.79        192.95         4.78 o                         
  -2  18   9          1.82          1.46         1.07 o                         
  -1  18   9         52.72         50.07         2.46 o                         
   0  18   9        242.44        220.13         4.82 o                         
   1  18   9        395.24        393.58         6.74 o                         
   2  18   9          1.82          3.72         1.64 o                         
   3  18   9          2.84          7.70         2.79 o                         
  -4  19   9         28.49         39.99         3.60 o                         
  -3  19   9        194.95        172.06         3.99 o                         
  -2  19   9         85.87         83.43         2.67 o                         
  -1  19   9         56.61         60.35         2.74 o                         
   0  19   9         77.49         74.25         3.49 o                         
   1  19   9         63.17         60.56         2.68 o                         
   2  19   9          9.59         10.43         2.19 o                         
   3  19   9         60.06         83.34         5.23 o                         
  -4  20   9        195.36        192.93         6.65 o                         
  -3  20   9         29.17         25.49         2.58 o                         
  -2  20   9         82.88         68.07         2.61 o                         
  -1  20   9         91.91         89.36         3.52 o                         
   0  20   9        105.04         98.22         3.82 o                         
   1  20   9        162.83        161.20         4.43 o                         
   2  20   9          9.97         13.13         2.54 o                         
   3  20   9         61.15         62.74         5.17 o                         
  -4  21   9         12.96          5.77         2.00 o                         
  -3  21   9          0.26          0.53         1.92 o                         
  -2  21   9        135.62        147.83         3.60 o                         
  -1  21   9        160.40        162.72         4.05 o                         
   0  21   9        218.70        197.38         5.02 o                         
   1  21   9        290.72        274.13         5.58 o                         
   2  21   9         38.01         36.23         3.23 o                         
   3  21   9          2.73          6.58         2.63 o                         
  -4  22   9        137.10        155.92         6.27 o                         
  -3  22   9        118.67        112.47         5.70 o                         
  -2  22   9        209.80        201.25         4.16 o                         
  -1  22   9         95.27         97.26         3.56 o                         
   0  22   9          1.49          0.06         2.00 o                         
   1  22   9        133.40        125.17         4.82 o                         
   2  22   9         37.16         43.54         3.12 o                         
   3  22   9         40.57         45.11         3.95 o                         
  -4  23   9         16.31         12.69         2.92 o                         
  -3  23   9         14.43         14.27         3.11 o                         
  -2  23   9         13.03         15.42         1.81 o                         
  -1  23   9         46.67         40.36         2.43 o                         
   0  23   9         25.33         19.20         2.22 o                         
   1  23   9         29.53         34.37         2.94 o                         
   2  23   9         81.69         95.22         4.92 o                         
  -4  24   9        102.98        106.01         4.31 o                         
  -3  24   9         48.91         42.58         3.52 o                         
  -2  24   9          3.68          2.33         1.71 o                         
  -1  24   9         37.72         35.98         2.42 o                         
   0  24   9        662.99        655.06         9.10 o                         
   1  24   9         35.03         39.09         3.58 o                         
   2  24   9         21.77         19.83         2.29 o                         
  -3  25   9         19.73         18.10         3.17 o                         
  -2  25   9         21.85         26.51         2.10 o                         
  -1  25   9         75.84         68.90         3.54 o                         
   0  25   9       1091.31       1065.83        13.01 o                         
   1  25   9        127.63        135.41         6.04 o                         
   2  25   9         15.64         16.60         2.71 o                         
  -3  26   9         42.07         44.01         5.09 o                         
  -2  26   9          7.48         11.01         1.74 o                         
  -1  26   9        144.94        148.83         5.03 o                         
   0  26   9        195.65        200.57         6.09 o                         
   1  26   9         21.30         10.28         2.62 o                         
   2  26   9          3.85          2.69         2.91 o                         
  -3  27   9         13.39         11.48         4.11 o                         
  -2  27   9         13.47         14.43         1.89 o                         
  -1  27   9        146.99        143.55         4.95 o                         
   0  27   9        724.10        754.50        11.50 o                         
   1  27   9         23.63         27.30         3.88 o                         
   2  27   9         19.31         11.69         2.14 o                         
  -3  28   9         41.33         47.27         4.50 o                         
  -2  28   9         10.16          7.87         1.84 o                         
  -1  28   9        134.35        157.69         7.01 o                         
   0  28   9        469.11        498.48         9.84 o                         
   1  28   9          0.60          2.55         2.18 o                         
  -2  29   9         96.84         93.44         4.33 o                         
  -1  29   9        208.36        229.74         7.74 o                         
   0  29   9        127.33        133.75         6.22 o                         
   1  29   9        162.84        167.50         7.17 o                         
  -2  30   9         75.59         73.52         3.52 o                         
  -1  30   9         14.15         15.43         2.45 o                         
   0  30   9          0.97          2.86         3.71 o                         
   1  30   9         29.78         26.79         5.34 o                         
  -1  31   9         47.18         49.77         3.85 o                         
   0  31   9         79.96         71.31         5.24 o                         
  -4   0  10        129.00        149.05         3.94 o                         
  -2   0  10        305.15        322.43         6.65 o                         
   0   0  10         13.15         30.74         2.66 o                         
   2   0  10        233.08        202.91         8.22 o                         
   4   0  10        292.67        323.57        17.05 o                         
  -5   1  10        232.07        230.03         4.76 o                         
  -4   1  10         31.13         27.66         1.82 o                         
  -3   1  10         33.27         40.12         1.83 o                         
  -2   1  10         22.26         21.32         1.63 o                         
  -1   1  10          7.33          8.21         1.16 o                         
   0   1  10        734.18        703.56         7.84 o                         
   1   1  10        474.19        420.76         6.52 o                         
   2   1  10         84.58         75.64         3.57 o                         
   3   1  10         10.56          7.69         1.81 o                         
   4   1  10         44.65         62.93         7.01 o                         
  -5   2  10        164.43        168.52         3.94 o                         
  -4   2  10          9.63         11.06         1.44 o                         
  -3   2  10        195.50        197.41         3.47 o                         
  -2   2  10         17.35         20.50         1.46 o                         
  -1   2  10         60.43         63.09         2.52 o                         
   0   2  10       1007.44        978.53         9.67 o                         
   1   2  10         94.51         76.59         3.05 o                         
   2   2  10         66.67         50.87         2.95 o                         
   3   2  10         20.12         31.41         2.69 o                         
   4   2  10          1.03          8.51         3.02 o                         
  -5   3  10         38.80         38.61         2.20 o                         
  -4   3  10         29.31         28.83         1.95 o                         
  -3   3  10        254.79        254.30         3.83 o                         
  -2   3  10          1.75          1.01         0.80 o                         
  -1   3  10         10.96         15.01         1.35 o                         
   0   3  10         15.91         21.29         1.65 o                         
   1   3  10          2.59          0.04         1.24 o                         
   2   3  10          7.65          6.46         1.59 o                         
   3   3  10          2.38          3.34         2.03 o                         
   4   3  10         14.51         32.30         4.84 o                         
  -5   4  10          0.77          0.98         1.00 o                         
  -4   4  10        345.85        334.87         5.19 o                         
  -3   4  10        135.28        142.17         2.85 o                         
  -2   4  10        364.71        370.80         5.06 o                         
  -1   4  10         32.68         29.55         1.76 o                         
   0   4  10          0.84          1.02         1.16 o                         
   1   4  10        137.04        139.80         3.93 o                         
   2   4  10         17.25         14.48         1.87 o                         
   3   4  10         12.60         13.18         2.20 o                         
   4   4  10        119.60        152.24         8.82 o                         
  -5   5  10         62.58         64.45         4.00 o                         
  -4   5  10        248.37        252.29         4.43 o                         
  -3   5  10          1.54          1.05         0.76 o                         
  -2   5  10          0.00          0.94         0.78 o                         
  -1   5  10         73.48         67.67         2.59 o                         
   0   5  10         55.32         58.67         2.49 o                         
   1   5  10         55.86         59.20         2.82 o                         
   2   5  10        323.60        284.81         7.08 o                         
   3   5  10          2.59          1.02         1.78 o                         
   4   5  10         73.92         91.96         7.83 o                         
  -5   6  10         11.00         11.68         2.34 o                         
  -4   6  10         10.04         17.96         1.41 o                         
  -3   6  10        650.79        668.03         7.83 o                         
  -2   6  10        440.47        428.79         6.12 o                         
  -1   6  10        655.17        632.68         7.06 o                         
   0   6  10        793.11        788.55         8.27 o                         
   1   6  10        428.81        386.26         6.25 o                         
   2   6  10         67.12         58.46         3.29 o                         
   3   6  10         25.85         31.80         3.13 o                         
   4   6  10         57.87         84.05         5.64 o                         
  -5   7  10         21.01         16.89         2.51 o                         
  -4   7  10       1067.71       1030.60        10.83 o                         
  -3   7  10        354.75        370.89         5.58 o                         
  -2   7  10        138.84        133.14         3.05 o                         
  -1   7  10        154.39        172.15         4.12 o                         
   0   7  10        275.96        261.29         4.68 o                         
   1   7  10       1104.57       1118.21        11.25 o                         
   2   7  10        413.81        314.86         6.61 o                         
   3   7  10        131.69        114.52         5.71 o                         
   4   7  10          2.45          0.13         3.80 o                         
  -5   8  10         78.56         78.10         4.73 o                         
  -4   8  10        988.58        987.38        12.40 o                         
  -3   8  10         73.61         69.90         2.63 o                         
  -2   8  10         53.86         58.77         2.34 o                         
  -1   8  10        196.75        196.68         3.94 o                         
   0   8  10        103.51        111.87         3.36 o                         
   1   8  10        496.03        482.80         8.15 o                         
   2   8  10        357.93        315.32         6.12 o                         
   3   8  10         79.61         83.21         5.86 o                         
   4   8  10          0.13         -0.95         3.06 o                         
  -5   9  10          0.01         -2.01         2.05 o                         
  -4   9  10        448.29        457.16         8.28 o                         
  -3   9  10          0.00          0.06         2.20 o                         
  -2   9  10         46.78         49.33         2.16 o                         
  -1   9  10        794.59        712.21         7.51 o                         
   0   9  10          0.27          0.45         1.24 o                         
   1   9  10        439.97        415.10         6.41 o                         
   2   9  10         28.12         20.50         2.23 o                         
   3   9  10         42.55         38.07         4.02 o                         
   4   9  10        120.58        136.86         8.04 o                         
  -5  10  10          6.08          4.40         1.99 o                         
  -4  10  10        688.89        691.11        11.13 o                         
  -3  10  10         42.78         36.09         2.30 o                         
  -2  10  10         52.27         57.48         2.50 o                         
  -1  10  10        636.78        589.68         7.08 o                         
   0  10  10        768.25        795.69         9.45 o                         
   1  10  10        228.56        218.53         4.65 o                         
   2  10  10          8.44          6.65         1.75 o                         
   3  10  10         48.07         37.36         4.03 o                         
  -5  11  10         36.93         25.11         3.29 o                         
  -4  11  10         33.01         32.20         3.74 o                         
  -3  11  10          0.20          1.55         1.35 o                         
  -2  11  10          1.87          0.63         0.81 o                         
  -1  11  10        319.91        306.04         5.14 o                         
   0  11  10         83.85         83.49         3.06 o                         
   1  11  10        102.42        107.13         3.76 o                         
   2  11  10         13.62         15.88         1.89 o                         
   3  11  10          2.19          0.29         2.41 o                         
  -5  12  10        211.70        194.19         6.80 o                         
  -4  12  10          8.22         10.10         2.09 o                         
  -3  12  10         88.61         87.96         3.30 o                         
  -2  12  10         25.37         25.10         1.52 o                         
  -1  12  10       1395.95       1308.48        12.22 o                         
   0  12  10        478.59        456.30         6.46 o                         
   1  12  10         36.58         44.48         2.58 o                         
   2  12  10        380.58        361.51         6.68 o                         
   3  12  10         17.68         17.80         2.78 o                         
  -5  13  10          1.25          0.58         2.20 o                         
  -4  13  10        285.20        275.27         9.90 o                         
  -3  13  10         38.82         25.64         2.08 o                         
  -2  13  10        250.33        241.94         3.86 o                         
  -1  13  10        192.32        176.10         4.02 o                         
   0  13  10         12.89         13.53         1.57 o                         
   1  13  10        104.45        116.07         4.22 o                         
   2  13  10        128.37        128.22         4.49 o                         
   3  13  10         13.74          7.74         2.90 o                         
  -5  14  10          0.01         -2.17         2.17 o                         
  -4  14  10        541.62        507.48        10.30 o                         
  -3  14  10          6.67         11.07         1.92 o                         
  -2  14  10        215.11        205.67         3.43 o                         
  -1  14  10         63.28         60.73         2.80 o                         
   0  14  10          0.96         -0.44         0.92 o                         
   1  14  10        455.30        464.80         7.27 o                         
   2  14  10        133.67        150.96         6.43 o                         
   3  14  10          5.96          6.54         2.21 o                         
  -5  15  10          9.34          8.94         3.87 o                         
  -4  15  10         80.17         90.44         4.96 o                         
  -3  15  10          9.35         10.15         1.40 o                         
  -2  15  10        102.51        106.62         2.65 o                         
  -1  15  10        180.79        177.43         4.95 o                         
   0  15  10         26.72         24.52         1.84 o                         
   1  15  10        942.49        934.35        15.07 o                         
   2  15  10        190.19        194.50         6.62 o                         
   3  15  10        205.01        219.65         7.45 o                         
  -5  16  10        285.05        324.11        26.79 o                         
  -4  16  10        216.56        211.91         7.16 o                         
  -3  16  10        153.18        127.99         3.64 o                         
  -2  16  10          8.69          7.83         1.06 o                         
  -1  16  10         24.60         31.25         2.54 o                         
   0  16  10        129.25        136.18         4.27 o                         
   1  16  10          4.04          1.96         1.30 o                         
   2  16  10         20.66         20.68         3.22 o                         
   3  16  10        211.77        233.19         9.17 o                         
  -4  17  10          4.27          4.73         1.90 o                         
  -3  17  10         21.39         20.90         2.68 o                         
  -2  17  10         41.87         32.01         1.87 o                         
  -1  17  10        171.27        162.90         4.26 o                         
   0  17  10          4.36          8.09         1.39 o                         
   1  17  10        101.47        107.23         3.74 o                         
   2  17  10         11.73         10.48         2.86 o                         
   3  17  10         90.62        117.92         7.05 o                         
  -4  18  10         34.21         35.58         3.15 o                         
  -3  18  10         84.23         81.68         4.35 o                         
  -2  18  10         80.01         81.21         2.65 o                         
  -1  18  10         19.36         14.49         1.61 o                         
   0  18  10        880.19        897.45        11.75 o                         
   1  18  10        820.61        818.26        10.10 o                         
   2  18  10          0.50         -0.31         2.49 o                         
   3  18  10          0.01         -2.45         2.45 o                         
  -4  19  10         81.81         71.72         4.55 o                         
  -3  19  10         22.94         26.77         2.20 o                         
  -2  19  10        140.74        152.87         3.83 o                         
  -1  19  10         15.87         16.32         1.78 o                         
   0  19  10        158.31        137.70         4.79 o                         
   1  19  10          0.01          1.11         1.64 o                         
   2  19  10        476.21        491.61        11.38 o                         
   3  19  10        276.24        327.26        10.20 o                         
  -4  20  10         63.15         70.95         5.44 o                         
  -3  20  10          6.20          3.52         1.89 o                         
  -2  20  10          4.94          2.53         1.20 o                         
  -1  20  10         63.30         54.92         2.68 o                         
   0  20  10          0.07          5.36         1.44 o                         
   1  20  10        154.48        161.80         4.56 o                         
   2  20  10         35.68         42.22         4.12 o                         
  -4  21  10         16.38         15.97         5.04 o                         
  -3  21  10         24.91         25.62         2.85 o                         
  -2  21  10         86.97         75.28         3.13 o                         
  -1  21  10        184.58        174.77         4.39 o                         
   0  21  10       1066.68       1046.11        12.75 o                         
   1  21  10          0.18         -0.16         0.87 o                         
   2  21  10          0.25         -1.83         1.83 o                         
  -4  22  10        101.35         91.03         4.16 o                         
  -3  22  10         12.10         15.65         2.03 o                         
  -2  22  10        271.98        268.83         5.46 o                         
  -1  22  10         44.91         44.07         2.76 o                         
   0  22  10        116.48        133.85         4.88 o                         
   1  22  10         50.81         44.88         3.93 o                         
   2  22  10        151.28        161.46         7.75 o                         
  -3  23  10         24.23         32.68         2.83 o                         
  -2  23  10          1.39          1.24         1.32 o                         
  -1  23  10         75.68         76.08         3.82 o                         
   0  23  10         25.54         24.20         2.94 o                         
   1  23  10         34.70         44.08         5.30 o                         
   2  23  10          8.87          8.41         2.59 o                         
  -3  24  10         20.95         18.97         2.69 o                         
  -2  24  10        173.47        176.68         4.46 o                         
  -1  24  10          0.00         -1.02         1.38 o                         
   0  24  10        882.53        874.99        13.17 o                         
   1  24  10         12.29          7.08         2.50 o                         
   2  24  10         30.69         28.93         2.86 o                         
  -3  25  10        122.66        132.32         5.59 o                         
  -2  25  10          1.50          1.97         1.65 o                         
  -1  25  10        142.84        143.28         5.19 o                         
   0  25  10        353.26        360.09         9.04 o                         
   1  25  10          5.18          5.09         2.63 o                         
   2  25  10          0.55         -2.56         2.56 o                         
  -3  26  10         70.90        102.17         6.54 o                         
  -2  26  10         20.33         28.30         2.14 o                         
  -1  26  10         62.78         61.98         3.70 o                         
   0  26  10          0.27          2.07         1.79 o                         
   1  26  10         61.52         58.43         4.72 o                         
  -2  27  10        285.01        292.13         7.09 o                         
  -1  27  10        122.37        142.62         5.86 o                         
   0  27  10        126.20        122.00         6.10 o                         
   1  27  10         14.59         19.66         3.19 o                         
  -2  28  10         31.15         27.68         2.39 o                         
  -1  28  10         45.04         50.87         3.48 o                         
   0  28  10          1.87          7.33         2.48 o                         
   1  28  10         52.74         54.33         6.31 o                         
  -2  29  10          8.95         19.67         6.83 o                         
  -1  29  10          0.00          0.36         3.34 o                         
   0  29  10          1.52          5.23         2.48 o                         
  -5   0  11       1106.24       1160.11        18.59 o                         
  -3   0  11        113.57        126.30         4.38 o                         
  -1   0  11        547.19        544.08         9.84 o                         
   1   0  11        329.00        250.45         7.47 o                         
   3   0  11         20.33          8.97         4.28 o                         
  -5   1  11        233.06        241.57         5.40 o                         
  -4   1  11          0.06          1.78         0.94 o                         
  -3   1  11        393.02        408.75         5.53 o                         
  -2   1  11         30.56         40.68         2.12 o                         
  -1   1  11        353.90        351.50         5.51 o                         
   0   1  11          3.91         10.22         1.70 o                         
   1   1  11         44.67         49.60         2.71 o                         
   2   1  11          0.01          2.86         1.75 o                         
   3   1  11         77.87         94.97         7.08 o                         
  -5   2  11         59.02         62.07         2.92 o                         
  -4   2  11          9.03         11.65         1.46 o                         
  -3   2  11        282.59        279.81         4.36 o                         
  -2   2  11        956.74        904.98         8.92 o                         
  -1   2  11         76.41         87.00         3.06 o                         
   0   2  11       4250.45       4038.79        26.11 o                         
   1   2  11         62.61         70.75         3.24 o                         
   2   2  11        256.40        244.87         6.00 o                         
   3   2  11         89.77         93.78         6.62 o                         
  -5   3  11         16.42         14.75         1.58 o                         
  -4   3  11         35.15         37.64         2.13 o                         
  -3   3  11         22.84         29.71         1.69 o                         
  -2   3  11        638.15        629.70         7.26 o                         
  -1   3  11       1158.12       1135.87        10.48 o                         
   0   3  11          0.11          2.82         1.27 o                         
   1   3  11         77.96         75.47         3.24 o                         
   2   3  11          0.23          0.44         1.63 o                         
   3   3  11          8.48         10.90         2.93 o                         
  -5   4  11         83.64         84.68         2.69 o                         
  -4   4  11         68.92         76.06         2.93 o                         
  -3   4  11        467.74        453.50         5.47 o                         
  -2   4  11          3.18          7.12         1.17 o                         
  -1   4  11         34.64         44.70         2.61 o                         
   0   4  11        705.47        676.32         8.13 o                         
   1   4  11        965.29        862.25         9.88 o                         
   2   4  11         83.49         75.24         3.68 o                         
   3   4  11         25.55         14.39         3.71 o                         
  -5   5  11        222.13        241.12         6.14 o                         
  -4   5  11          3.15          1.48         1.26 o                         
  -3   5  11          0.11          1.68         0.93 o                         
  -2   5  11       1043.33       1025.91         9.74 o                         
  -1   5  11        825.90        805.22         8.57 o                         
   0   5  11          0.44          0.75         1.03 o                         
   1   5  11        109.52        101.71         4.06 o                         
   2   5  11         86.08         59.98         3.28 o                         
   3   5  11         40.66         48.84         4.50 o                         
  -5   6  11          7.49         10.84         2.86 o                         
  -4   6  11         26.85         29.92         1.78 o                         
  -3   6  11         70.38         72.80         2.61 o                         
  -2   6  11         93.26         93.30         2.92 o                         
  -1   6  11       1529.96       1526.13        12.76 o                         
   0   6  11        381.09        399.57         6.29 o                         
   1   6  11         95.75         85.00         3.36 o                         
   2   6  11         13.97         14.70         1.85 o                         
   3   6  11         48.24         58.93         5.45 o                         
  -5   7  11         53.42         60.01         3.53 o                         
  -4   7  11        121.92        117.24         3.16 o                         
  -3   7  11         17.33         18.65         1.69 o                         
  -2   7  11          2.30          1.79         0.96 o                         
  -1   7  11          1.75          3.70         1.05 o                         
   0   7  11        391.27        365.68         5.91 o                         
   1   7  11          0.01         -1.07         1.07 o                         
   2   7  11         58.35         68.91         4.22 o                         
   3   7  11        147.71        161.36         8.53 o                         
  -5   8  11         33.65         39.22         3.30 o                         
  -4   8  11          2.15          5.03         1.77 o                         
  -3   8  11        165.73        175.87         4.33 o                         
  -2   8  11        296.79        296.28         4.79 o                         
  -1   8  11        232.18        230.49         4.43 o                         
   0   8  11         72.24         80.65         3.12 o                         
   1   8  11          0.61          2.21         1.44 o                         
   2   8  11        138.94        132.73         4.83 o                         
   3   8  11         11.65          6.57         3.78 o                         
  -5   9  11          5.10          7.87         2.44 o                         
  -4   9  11        102.80         99.75         4.66 o                         
  -3   9  11         37.09         37.76         2.29 o                         
  -2   9  11          1.18          2.50         0.95 o                         
  -1   9  11         11.36          8.22         1.36 o                         
   0   9  11        534.83        531.77         8.95 o                         
   1   9  11          2.24         -0.43         1.46 o                         
   2   9  11         71.21         77.16         4.40 o                         
   3   9  11          9.86          4.83         2.91 o                         
  -5  10  11         24.37         21.99         3.00 o                         
  -4  10  11         33.37         40.38         3.20 o                         
  -3  10  11         91.67         87.17         3.26 o                         
  -2  10  11          2.35          2.13         0.97 o                         
  -1  10  11        215.12        207.08         4.36 o                         
   0  10  11          0.47          0.84         0.98 o                         
   1  10  11        326.22        290.11         6.34 o                         
   2  10  11         26.20         25.49         2.76 o                         
   3  10  11        105.68        115.07         7.19 o                         
  -5  11  11         44.33         48.27         3.93 o                         
  -4  11  11        261.50        266.81         7.40 o                         
  -3  11  11          2.86          1.16         1.49 o                         
  -2  11  11          7.81          5.19         1.15 o                         
  -1  11  11         19.73         23.02         1.89 o                         
   0  11  11         65.21         66.94         2.91 o                         
   1  11  11          2.27          5.66         2.07 o                         
   2  11  11          0.03          0.54         1.84 o                         
   3  11  11          0.09          6.57         2.90 o                         
  -5  12  11          2.18          0.26         1.85 o                         
  -4  12  11        153.08        164.19         6.94 o                         
  -3  12  11        112.69        118.20         3.87 o                         
  -2  12  11         13.11          9.07         1.51 o                         
  -1  12  11          5.44          1.64         1.16 o                         
   0  12  11         44.68         47.57         2.66 o                         
   1  12  11         14.69         15.34         1.80 o                         
   2  12  11         74.00         76.76         5.72 o                         
   3  12  11         86.94        110.72         6.17 o                         
  -4  13  11         34.34         28.40         3.11 o                         
  -3  13  11          6.51          6.82         1.85 o                         
  -2  13  11          4.32          6.41         1.24 o                         
  -1  13  11          5.28          0.28         1.06 o                         
   0  13  11         11.75          6.26         1.43 o                         
   1  13  11        289.77        257.91         5.53 o                         
   2  13  11         34.25         26.40         2.78 o                         
   3  13  11          0.04         -2.02         2.43 o                         
  -4  14  11         61.91         61.72         4.85 o                         
  -3  14  11         25.10         18.85         2.00 o                         
  -2  14  11         17.75         17.91         1.83 o                         
  -1  14  11         15.66         11.57         1.56 o                         
   0  14  11         16.24         15.09         1.69 o                         
   1  14  11         42.60         35.82         2.52 o                         
   2  14  11          1.50          3.20         2.65 o                         
   3  14  11         74.42         57.39         4.78 o                         
  -4  15  11         85.66         90.22         4.90 o                         
  -3  15  11          0.18         -0.62         1.50 o                         
  -2  15  11         34.91         37.04         2.08 o                         
  -1  15  11          4.57          3.61         1.22 o                         
   0  15  11          2.49          0.05         1.15 o                         
   1  15  11          3.95          4.12         2.26 o                         
   2  15  11         53.26         53.88         4.39 o                         
   3  15  11        141.73        162.56         9.37 o                         
  -4  16  11         38.83         30.97         3.20 o                         
  -3  16  11         36.34         30.46         2.38 o                         
  -2  16  11        605.18        598.78         7.12 o                         
  -1  16  11        148.28        135.01         4.71 o                         
   0  16  11         59.47         56.15         2.96 o                         
   1  16  11        207.94        206.00         6.30 o                         
   2  16  11         77.74         74.71         4.90 o                         
   3  16  11         29.11         41.31         8.83 o                         
  -4  17  11         23.56         16.90         2.49 o                         
  -3  17  11          1.08          1.11         1.61 o                         
  -2  17  11        555.88        541.07         7.34 o                         
  -1  17  11         52.02         45.05         2.68 o                         
   0  17  11        190.81        194.08         4.73 o                         
   1  17  11          8.58         11.44         2.78 o                         
   2  17  11         86.52         91.79         5.23 o                         
  -4  18  11         15.68         12.01         3.00 o                         
  -3  18  11        167.47        158.13         5.54 o                         
  -2  18  11         61.46         75.02         2.96 o                         
  -1  18  11        304.53        279.26         5.63 o                         
   0  18  11        119.27        121.06         5.15 o                         
   1  18  11         26.57         26.96         3.31 o                         
   2  18  11         71.53         69.87         5.74 o                         
  -4  19  11         37.74         47.10         3.68 o                         
  -3  19  11        164.92        179.84         6.00 o                         
  -2  19  11         64.69         67.51         3.41 o                         
  -1  19  11         10.12          6.27         1.50 o                         
   0  19  11         15.07         16.32         2.76 o                         
   1  19  11          0.11         -1.62         1.62 o                         
   2  19  11         49.52         58.34         6.19 o                         
  -4  20  11          2.79          4.96         3.22 o                         
  -3  20  11          7.46          2.33         3.40 o                         
  -2  20  11         27.12         22.33         2.12 o                         
  -1  20  11         28.20         31.93         2.53 o                         
   0  20  11          4.76          3.72         2.25 o                         
   1  20  11         18.44         17.65         2.51 o                         
   2  20  11          0.21         -1.70         1.70 o                         
  -3  21  11          4.78          4.21         2.52 o                         
  -2  21  11         71.69         78.51         3.10 o                         
  -1  21  11         10.11          1.40         1.51 o                         
   0  21  11          4.08         -0.38         1.93 o                         
   1  21  11          7.70          8.37         2.08 o                         
   2  21  11         43.59         55.23         5.68 o                         
  -3  22  11          9.13          7.15         3.06 o                         
  -2  22  11         91.69         80.05         3.21 o                         
  -1  22  11         53.45         56.75         3.35 o                         
   0  22  11         37.42         40.36         3.63 o                         
   1  22  11          0.17         -1.94         1.94 o                         
   2  22  11          5.10          5.45         2.18 o                         
  -3  23  11          1.16         -1.55         1.68 o                         
  -2  23  11          0.01         -1.65         1.77 o                         
  -1  23  11        203.13        224.88         6.06 o                         
   0  23  11          3.13          4.87         2.44 o                         
   1  23  11         13.03         12.81         2.90 o                         
  -3  24  11         61.69         69.04         4.48 o                         
  -2  24  11         28.40         28.99         2.20 o                         
  -1  24  11        140.55        158.51         5.80 o                         
   0  24  11        139.47        130.72         6.06 o                         
   1  24  11         21.86         16.35         4.06 o                         
  -2  25  11         88.45        105.79         4.82 o                         
  -1  25  11         10.34          7.69         2.72 o                         
   0  25  11         16.63         17.35         3.06 o                         
   1  25  11          5.48         -0.85         2.94 o                         
  -2  26  11          6.75          4.42         1.51 o                         
  -1  26  11         44.46         36.53         3.11 o                         
   0  26  11          0.13          2.06         2.25 o                         
  -2  27  11         50.91         42.51         3.44 o                         
  -1  27  11         59.40         54.18         4.14 o                         
   0  27  11        422.61        442.45        13.43 o                         
  -4   0  12          8.69         11.41         1.90 o                         
  -2   0  12       1130.14       1120.40        15.37 o                         
   0   0  12        258.63        298.02         8.17 o                         
   2   0  12         49.84         47.58         4.84 o                         
  -5   1  12         19.94         21.27         2.16 o                         
  -4   1  12         32.25         29.27         1.68 o                         
  -3   1  12         42.26         43.38         2.21 o                         
  -2   1  12        368.09        391.62         6.10 o                         
  -1   1  12        185.76        197.53         4.38 o                         
   0   1  12         82.66         86.92         3.58 o                         
   1   1  12         57.97         49.21         2.98 o                         
   2   1  12          0.55          2.26         2.10 o                         
   3   1  12         14.73         17.35         4.26 o                         
  -5   2  12         23.43         21.16         1.91 o                         
  -4   2  12        258.59        260.02         4.24 o                         
  -3   2  12        297.32        291.70         5.08 o                         
  -2   2  12        156.04        151.08         3.82 o                         
  -1   2  12        639.85        644.79         8.11 o                         
   0   2  12        944.32        958.23        10.91 o                         
   1   2  12         14.84          4.33         2.03 o                         
   2   2  12         43.69         45.85         3.58 o                         
   3   2  12         67.36         72.92         7.61 o                         
  -5   3  12        517.39        521.31         7.99 o                         
  -4   3  12        261.12        274.99         4.96 o                         
  -3   3  12        248.39        260.03         4.73 o                         
  -2   3  12        373.77        393.72         6.28 o                         
  -1   3  12        100.28         97.46         3.45 o                         
   0   3  12        720.96        708.12         9.77 o                         
   1   3  12          2.97         -0.12         1.61 o                         
   2   3  12         16.33         11.86         2.42 o                         
   3   3  12         27.30         39.68         5.78 o                         
  -5   4  12         15.80         21.78         1.75 o                         
  -4   4  12          5.86          7.99         1.21 o                         
  -3   4  12         99.85        100.28         3.17 o                         
  -2   4  12        261.19        249.95         4.66 o                         
  -1   4  12        390.43        405.70         7.68 o                         
   0   4  12        100.20         82.92         3.65 o                         
   1   4  12        111.10        104.73         4.27 o                         
   2   4  12         46.81         40.17         3.86 o                         
   3   4  12        340.92        413.77        23.52 o                         
  -5   5  12          0.27          1.59         1.92 o                         
  -4   5  12          8.75         13.81         1.49 o                         
  -3   5  12          4.63          5.05         1.08 o                         
  -2   5  12        176.01        177.02         3.93 o                         
  -1   5  12         30.53         40.29         2.33 o                         
   0   5  12          0.07          0.33         1.27 o                         
   1   5  12        288.96        281.99         5.93 o                         
   2   5  12         16.33         12.86         2.80 o                         
   3   5  12          5.06         10.43         4.08 o                         
  -5   6  12        511.88        490.23         9.59 o                         
  -4   6  12         62.58         60.04         2.83 o                         
  -3   6  12         43.30         43.06         2.08 o                         
  -2   6  12         39.64         42.18         2.38 o                         
  -1   6  12         87.19         90.47         3.49 o                         
   0   6  12          1.04          3.68         1.38 o                         
   1   6  12         15.87         20.17         1.99 o                         
   2   6  12          7.20          6.62         2.44 o                         
   3   6  12          0.98          8.98         3.42 o                         
  -5   7  12          4.78          3.15         1.71 o                         
  -4   7  12         29.68         25.42         2.01 o                         
  -3   7  12        159.64        157.65         3.27 o                         
  -2   7  12          4.42          4.94         1.22 o                         
  -1   7  12        184.11        182.68         4.98 o                         
   0   7  12          0.00          0.23         1.10 o                         
   1   7  12         34.45         41.02         2.64 o                         
   2   7  12         45.64         28.65         3.46 o                         
   3   7  12        132.61        178.44        10.61 o                         
  -4   8  12         66.34         68.03         2.71 o                         
  -3   8  12        332.22        309.49         5.79 o                         
  -2   8  12        373.38        358.71         6.03 o                         
  -1   8  12         10.71         16.22         1.79 o                         
   0   8  12        450.50        424.08         6.80 o                         
   1   8  12         11.61         11.61         1.65 o                         
   2   8  12        180.07        210.95         7.51 o                         
   3   8  12         68.98         77.81         7.39 o                         
  -4   9  12        326.42        316.39         7.19 o                         
  -3   9  12        244.38        242.88         4.99 o                         
  -2   9  12         62.55         72.07         3.34 o                         
  -1   9  12        343.83        344.42         6.28 o                         
   0   9  12        118.35        117.96         4.73 o                         
   1   9  12          1.05         -1.51         1.51 o                         
   2   9  12         49.25         53.20         4.66 o                         
   3   9  12         66.50         85.30         7.42 o                         
  -4  10  12         20.58         14.86         1.94 o                         
  -3  10  12          7.67          8.94         1.90 o                         
  -2  10  12        115.71        120.82         4.00 o                         
  -1  10  12        715.12        697.56         9.25 o                         
   0  10  12         11.39         14.60         1.83 o                         
   1  10  12         57.07         54.11         3.26 o                         
   2  10  12        210.81        246.32        10.16 o                         
   3  10  12          0.75          6.54         3.87 o                         
  -4  11  12        117.84        118.42         5.36 o                         
  -3  11  12         78.80         76.92         3.33 o                         
  -2  11  12        155.37        159.72         3.99 o                         
  -1  11  12        207.64        204.05         4.70 o                         
   0  11  12         15.60         13.79         1.81 o                         
   1  11  12         34.25         40.12         3.54 o                         
   2  11  12          5.81         15.16         3.18 o                         
  -4  12  12        400.39        394.16         8.63 o                         
  -3  12  12          5.89          8.89         1.96 o                         
  -2  12  12         89.84         85.32         3.14 o                         
  -1  12  12        102.34        102.45         3.90 o                         
   0  12  12         86.14         86.34         3.64 o                         
   1  12  12        461.63        439.19        11.72 o                         
   2  12  12          3.36          2.25         2.02 o                         
  -4  13  12          5.36          1.53         2.01 o                         
  -3  13  12          0.61          0.35         1.20 o                         
  -2  13  12          0.40          1.01         1.31 o                         
  -1  13  12         17.00         16.11         1.81 o                         
   0  13  12          0.14          0.00         1.22 o                         
   1  13  12         89.23         74.63         6.44 o                         
   2  13  12          2.26          0.43         2.06 o                         
  -4  14  12          0.09         -2.86         2.86 o                         
  -3  14  12         84.42         87.61         3.93 o                         
  -2  14  12        316.27        304.07         6.10 o                         
  -1  14  12        201.58        184.77         4.84 o                         
   0  14  12        136.10        141.63         5.03 o                         
   1  14  12          0.04         -1.69         2.83 o                         
   2  14  12          9.26          5.22         3.20 o                         
  -4  15  12          5.91          2.68         2.42 o                         
  -3  15  12          1.67          4.07         2.89 o                         
  -2  15  12         63.68         62.72         3.27 o                         
  -1  15  12          0.02          1.89         1.25 o                         
   0  15  12         62.92         67.41         3.86 o                         
   1  15  12          1.37         -0.36         3.05 o                         
   2  15  12         64.81         71.63         5.13 o                         
  -4  16  12         13.40         12.36         2.95 o                         
  -3  16  12         16.26         14.33         1.95 o                         
  -2  16  12        116.94        107.01         3.57 o                         
  -1  16  12         17.64         20.92         2.72 o                         
   0  16  12         59.69         62.29         4.35 o                         
   1  16  12        400.65        427.14        10.11 o                         
   2  16  12          3.33         -0.51         3.20 o                         
  -4  17  12         42.64         48.23         3.50 o                         
  -3  17  12         18.47         23.01         2.23 o                         
  -2  17  12        106.08        116.24         4.19 o                         
  -1  17  12         26.69         16.59         2.30 o                         
   0  17  12        363.22        359.00         7.96 o                         
   1  17  12         10.51         16.41         2.41 o                         
   2  17  12          3.58          9.45         3.92 o                         
  -3  18  12          0.54          1.97         1.52 o                         
  -2  18  12         19.15         23.72         2.40 o                         
  -1  18  12         19.25         13.45         2.06 o                         
   0  18  12         17.97         18.42         2.29 o                         
   1  18  12        173.72        194.24         8.08 o                         
   2  18  12         16.11         20.74         3.03 o                         
  -3  19  12         24.32         29.87         3.18 o                         
  -2  19  12         88.80         93.96         4.10 o                         
  -1  19  12         38.65         42.58         3.50 o                         
   0  19  12         74.21         87.41         5.82 o                         
   1  19  12         31.76         18.53         3.36 o                         
  -3  20  12        117.60        119.65         5.48 o                         
  -2  20  12         23.26         25.65         3.15 o                         
  -1  20  12         37.21         34.72         3.80 o                         
   0  20  12         62.34         63.43         4.55 o                         
   1  20  12          4.39          4.12         2.88 o                         
  -3  21  12          8.03          6.50         4.20 o                         
  -2  21  12         69.57         73.59         3.26 o                         
  -1  21  12        136.04        132.04         5.61 o                         
   0  21  12         57.04         51.73         4.59 o                         
   1  21  12         13.20          7.87         1.68 o                         
  -3  22  12         58.29         56.04         4.38 o                         
  -2  22  12         12.68         14.74         2.09 o                         
  -1  22  12         24.96         21.41         2.65 o                         
   0  22  12         96.48         82.60         5.34 o                         
   1  22  12        132.07        127.59         7.35 o                         
  -2  23  12         28.64         29.13         2.55 o                         
  -1  23  12         21.60         24.54         2.83 o                         
   0  23  12         43.25         37.44         3.84 o                         
  -2  24  12         11.93         14.04         1.90 o                         
  -1  24  12        135.69        118.54         5.68 o                         
   0  24  12        577.36        613.44        13.28 o                         
  -1  25  12        402.62        449.28        16.57 o                         
   0  25  12         69.42         65.81         9.39 o                         
  -3   0  13         62.23         66.43         4.06 o                         
  -1   0  13        213.88        214.19         8.47 o                         
   1   0  13          3.77          2.30         3.56 o                         
  -4   1  13         45.18         47.71         2.39 o                         
  -3   1  13        126.38        121.02         4.03 o                         
  -2   1  13        547.56        537.79         7.49 o                         
  -1   1  13        458.57        459.16         7.75 o                         
   0   1  13         85.77         84.26         4.27 o                         
   1   1  13         87.28         85.78         5.46 o                         
   2   1  13          7.90         13.36         5.58 o                         
  -4   2  13         63.59         58.14         2.43 o                         
  -3   2  13        162.73        170.03         4.26 o                         
  -2   2  13        119.39        126.55         3.95 o                         
  -1   2  13       1029.61       1024.68        11.88 o                         
   0   2  13          2.42          4.42         1.58 o                         
   1   2  13        389.44        369.19         9.24 o                         
   2   2  13         89.45        117.90        11.70 o                         
  -4   3  13          0.39         -0.95         0.95 o                         
  -3   3  13          4.98          8.53         1.33 o                         
  -2   3  13       1493.89       1488.34        13.47 o                         
  -1   3  13        599.35        628.11         8.92 o                         
   0   3  13         88.90        101.83         4.13 o                         
   1   3  13         32.67         34.89         2.98 o                         
   2   3  13         17.96         11.81         2.87 o                         
  -4   4  13        205.96        204.09         4.84 o                         
  -3   4  13        456.11        432.24         6.29 o                         
  -2   4  13         38.08         44.07         2.64 o                         
  -1   4  13        217.38        204.54         4.89 o                         
   0   4  13         69.29         71.61         3.92 o                         
   1   4  13          4.87         -0.50         2.14 o                         
   2   4  13         99.75        111.33         6.93 o                         
  -4   5  13        175.62        178.30         5.07 o                         
  -3   5  13          7.36          9.63         1.37 o                         
  -2   5  13          4.86          3.65         1.25 o                         
  -1   5  13          1.29          1.58         1.22 o                         
   0   5  13          0.04          0.28         1.33 o                         
   1   5  13         50.83         39.47         3.34 o                         
   2   5  13         29.82         30.37         7.09 o                         
  -4   6  13         92.18         93.48         3.69 o                         
  -3   6  13        342.20        352.13         5.34 o                         
  -2   6  13          0.63          0.59         1.14 o                         
  -1   6  13        636.46        644.04         9.67 o                         
   0   6  13          3.77         -1.67         1.67 o                         
   1   6  13          4.38         10.57         2.39 o                         
   2   6  13         87.77         94.96         6.07 o                         
  -4   7  13         47.58         39.85         2.51 o                         
  -3   7  13        141.38        137.20         3.65 o                         
  -2   7  13         92.94         91.31         3.62 o                         
  -1   7  13         76.57         77.33         3.86 o                         
   0   7  13        143.56        143.93         5.43 o                         
   1   7  13          4.70          0.31         1.82 o                         
   2   7  13          0.67         -0.13         3.11 o                         
  -4   8  13          0.25         -1.06         1.06 o                         
  -3   8  13          3.72          6.78         1.76 o                         
  -2   8  13        144.21        135.05         4.10 o                         
  -1   8  13         64.34         62.41         3.31 o                         
   0   8  13         34.39         35.79         3.83 o                         
   1   8  13         64.19         63.62         4.37 o                         
   2   8  13          0.66          1.46         2.68 o                         
  -4   9  13         43.44         48.38         2.40 o                         
  -3   9  13        514.52        501.32         9.10 o                         
  -2   9  13         23.34         19.45         1.89 o                         
  -1   9  13        238.58        226.24         7.32 o                         
   0   9  13        132.58        126.14         5.07 o                         
   1   9  13         39.56         36.92         5.36 o                         
   2   9  13         55.21         60.25         5.12 o                         
  -4  10  13         46.42         53.53         4.14 o                         
  -3  10  13          7.74         10.57         1.84 o                         
  -2  10  13        200.08        191.92         4.90 o                         
  -1  10  13          3.64          3.91         1.43 o                         
   0  10  13        199.70        193.78         6.40 o                         
   1  10  13         39.67         45.64         4.05 o                         
   2  10  13         64.54         71.79         5.72 o                         
  -4  11  13          0.02         -0.88         1.60 o                         
  -3  11  13         22.27         23.24         2.28 o                         
  -2  11  13        442.93        439.34         7.45 o                         
  -1  11  13          1.50          1.97         1.55 o                         
   0  11  13         51.94         65.42         4.16 o                         
   1  11  13         13.41         14.42         2.46 o                         
   2  11  13        110.42        129.68         9.33 o                         
  -4  12  13          0.03         -1.66         1.66 o                         
  -3  12  13         24.22         29.19         2.42 o                         
  -2  12  13         76.99         80.29         3.86 o                         
  -1  12  13        403.41        404.64         9.44 o                         
   0  12  13        136.53        148.08         7.75 o                         
   1  12  13          1.01         -0.18         2.01 o                         
   2  12  13          1.11          2.88         3.10 o                         
  -4  13  13         22.83         19.25         2.74 o                         
  -3  13  13         16.47         15.22         2.11 o                         
  -2  13  13        235.66        239.81         6.33 o                         
  -1  13  13         23.68         23.97         2.38 o                         
   0  13  13         62.00         60.79         4.25 o                         
   1  13  13        228.56        252.83        10.72 o                         
   2  13  13        171.44        169.04        10.35 o                         
  -3  14  13         43.01         49.92         4.30 o                         
  -2  14  13         11.92          5.08         2.37 o                         
  -1  14  13          8.38          6.95         1.94 o                         
   0  14  13         77.68         80.99         4.93 o                         
   1  14  13        175.46        214.96         8.17 o                         
   2  14  13         16.69         24.44         5.15 o                         
  -3  15  13         25.90         29.40         3.35 o                         
  -2  15  13        229.15        240.58         6.30 o                         
  -1  15  13         15.51         15.28         2.32 o                         
   0  15  13          0.05         -0.75         2.35 o                         
   1  15  13         11.75         21.26         3.45 o                         
  -3  16  13         52.85         44.00         3.80 o                         
  -2  16  13        121.06        128.70         4.88 o                         
  -1  16  13          2.67         -1.67         1.67 o                         
   0  16  13          2.99          9.60         2.71 o                         
   1  16  13        121.32        125.36         6.67 o                         
  -3  17  13         10.38         12.45         2.03 o                         
  -2  17  13          4.46          8.13         2.06 o                         
  -1  17  13         28.19         28.80         3.47 o                         
   0  17  13         11.00         13.03         2.82 o                         
   1  17  13        196.13        227.37         8.41 o                         
  -3  18  13         48.56         48.24         4.53 o                         
  -2  18  13          0.11          2.13         1.60 o                         
  -1  18  13         15.41         16.42         3.07 o                         
   0  18  13          4.84          5.51         2.47 o                         
   1  18  13          3.48         -0.06         2.30 o                         
  -3  19  13         15.91         14.84         5.22 o                         
  -2  19  13          1.43          5.58         1.92 o                         
  -1  19  13         58.81         61.42         4.21 o                         
   0  19  13         55.36         57.75         5.37 o                         
   1  19  13         13.21         19.72         3.31 o                         
  -2  20  13         16.41          5.88         2.86 o                         
  -1  20  13         38.21         47.05         3.64 o                         
   0  20  13        103.28         99.62         6.03 o                         
  -2  21  13         42.08         46.98         3.39 o                         
  -1  21  13        113.91        126.92         5.97 o                         
   0  21  13         19.11         18.74         3.33 o                         
  -1  22  13          2.00         -2.49         2.49 o                         
   0  22  13        218.43        224.75        23.18 o                         
  -4   0  14          9.96          9.83         2.70 o                         
  -2   0  14        176.28        182.51        10.39 o                         
   0   0  14          6.55         10.22         3.50 o                         
   2   0  14        445.71        591.28        27.50 o                         
  -4   1  14         12.03         10.80         1.62 o                         
  -3   1  14        441.18        434.93         7.14 o                         
  -2   1  14         46.47         45.35         2.96 o                         
  -1   1  14         13.01         12.91         2.18 o                         
   0   1  14        192.11        189.99         7.30 o                         
   1   1  14          4.03         -2.18         2.85 o                         
   2   1  14         20.81         23.55         7.52 o                         
  -4   2  14          0.02         -1.34         1.34 o                         
  -3   2  14         38.91         40.94         2.65 o                         
  -2   2  14          4.79          2.62         1.88 o                         
  -1   2  14        196.36        216.45         6.69 o                         
   0   2  14         41.88         37.63         4.18 o                         
   1   2  14         30.97         31.07         7.17 o                         
   2   2  14         15.22         10.87         4.60 o                         
  -4   3  14         24.82         27.71         1.89 o                         
  -3   3  14          2.00          2.42         1.51 o                         
  -2   3  14        126.27        130.30         5.26 o                         
  -1   3  14        256.93        259.49         6.74 o                         
   0   3  14          3.54          5.50         2.52 o                         
   1   3  14        179.00        203.51        11.51 o                         
   2   3  14          6.30         15.01         5.15 o                         
  -4   4  14         30.01         28.98         2.23 o                         
  -3   4  14          0.48         -0.30         1.34 o                         
  -2   4  14         24.09         29.70         2.44 o                         
  -1   4  14         82.54         84.01         5.01 o                         
   0   4  14         99.20        109.87         6.59 o                         
   1   4  14         59.66         57.10         5.28 o                         
   2   4  14          1.80          6.90         6.59 o                         
  -4   5  14          0.11         -0.76         2.03 o                         
  -3   5  14         19.60         18.91         2.11 o                         
  -2   5  14          6.79          8.88         1.75 o                         
  -1   5  14        498.22        494.67         9.85 o                         
   0   5  14        335.30        344.13         9.49 o                         
   1   5  14         32.82         35.37         4.50 o                         
   2   5  14          8.10          2.41         6.46 o                         
  -4   6  14         86.81         85.81         3.89 o                         
  -3   6  14        284.29        285.48         6.16 o                         
  -2   6  14        141.09        138.21         4.91 o                         
  -1   6  14         22.67         21.59         2.66 o                         
   0   6  14          0.35          4.07         2.72 o                         
   1   6  14          2.86          2.96         3.07 o                         
   2   6  14        165.42        136.55        24.97 o                         
  -4   7  14         28.98         28.40         2.33 o                         
  -3   7  14        127.99        115.48         4.03 o                         
  -2   7  14         47.36         48.46         3.44 o                         
  -1   7  14         19.61         21.78         2.87 o                         
   0   7  14         32.14         35.25         4.34 o                         
   1   7  14         30.23         31.59         4.39 o                         
  -3   8  14          2.68          2.93         1.38 o                         
  -2   8  14         15.36         12.36         3.15 o                         
  -1   8  14         82.31         80.60         5.09 o                         
   0   8  14         72.96         96.15         6.46 o                         
   1   8  14         39.57         29.69         4.18 o                         
  -3   9  14         15.36         14.60         1.34 o                         
  -2   9  14          8.92         11.23         2.06 o                         
  -1   9  14        174.81        173.72         7.43 o                         
   0   9  14         84.06         73.82         5.89 o                         
   1   9  14          3.77          6.58         5.36 o                         
  -3  10  14        199.66        198.13         4.12 o                         
  -2  10  14          0.47          2.15         1.58 o                         
  -1  10  14         27.20         32.90         3.92 o                         
   0  10  14         27.72         39.16         4.39 o                         
   1  10  14         19.90         25.14         4.96 o                         
  -3  11  14         97.88         91.72         4.12 o                         
  -2  11  14        246.90        244.80         7.10 o                         
  -1  11  14         18.16         14.98         3.47 o                         
   0  11  14         64.40         63.98         5.33 o                         
   1  11  14        117.31        127.35         7.05 o                         
  -3  12  14        112.26        125.85         4.64 o                         
  -2  12  14        243.50        233.21         9.36 o                         
  -1  12  14         21.60         22.76         3.50 o                         
   0  12  14          3.59          4.81         2.63 o                         
   1  12  14         20.87         22.25         3.93 o                         
  -3  13  14          4.21          3.95         1.70 o                         
  -2  13  14          3.18          0.23         1.95 o                         
  -1  13  14         40.42         38.20         3.88 o                         
   0  13  14        157.85        158.66         7.55 o                         
   1  13  14          5.62          0.46         4.15 o                         
  -3  14  14         28.11         33.23         2.76 o                         
  -2  14  14         35.71         33.65         3.45 o                         
  -1  14  14         83.39         75.53         5.50 o                         
   0  14  14         76.66         84.93         7.58 o                         
   1  14  14         18.07         14.55         3.06 o                         
  -3  15  14        130.67        132.24         6.12 o                         
  -2  15  14         95.93         98.94         4.90 o                         
  -1  15  14         59.11         55.91         5.11 o                         
   0  15  14         12.30          8.08         3.02 o                         
  -2  16  14         34.24         26.61         2.88 o                         
  -1  16  14         13.38         18.53         3.43 o                         
   0  16  14         23.42         21.53         5.72 o                         
  -2  17  14         85.00         81.44         4.12 o                         
  -1  17  14        300.80        351.37        10.04 o                         
   0  17  14        207.96        200.54         9.03 o                         
  -2  18  14        120.69        112.92         4.56 o                         
  -1  18  14         98.49         94.81         5.43 o                         
   0  18  14          6.35          1.15         3.26 o                         
  -1  19  14          0.33         -1.98         1.98 o                         
  -3   0  15        254.99        253.85         9.51 o                         
  -1   0  15         54.76         46.81         5.39 o                         
   1   0  15          0.98         13.00         8.28 o                         
  -3   1  15         83.12         76.81         4.28 o                         
  -2   1  15         85.30         75.69         4.64 o                         
  -1   1  15        150.66        165.72         7.23 o                         
   0   1  15         17.23         14.23         4.21 o                         
   1   1  15        247.84        326.16        15.34 o                         
  -3   2  15         22.53         25.00         3.08 o                         
  -2   2  15        222.73        212.89         6.53 o                         
  -1   2  15         27.51         17.98         2.84 o                         
   0   2  15         44.79         43.60         4.72 o                         
   1   2  15        132.17        145.71        10.89 o                         
  -3   3  15        100.91        104.58         4.45 o                         
  -2   3  15         47.48         49.44         4.07 o                         
  -1   3  15          7.23          1.38         3.09 o                         
   0   3  15         44.30         65.95         7.55 o                         
   1   3  15          0.26          1.95         3.40 o                         
  -3   4  15         51.96         47.17         3.59 o                         
  -2   4  15        131.41        138.24         5.93 o                         
  -1   4  15         45.66         52.23         4.39 o                         
   0   4  15          0.01         -2.37         2.37 o                         
   1   4  15         16.44         27.04         5.56 o                         
  -3   5  15         82.08         76.85         4.03 o                         
  -2   5  15        429.58        430.28         9.32 o                         
  -1   5  15         48.61         50.92         4.35 o                         
   0   5  15         43.33         33.23         5.13 o                         
   1   5  15         28.54         22.56         7.48 o                         
  -3   6  15        330.89        332.46         8.30 o                         
  -2   6  15         24.78         22.52         2.87 o                         
  -1   6  15         22.94         26.92         4.05 o                         
   0   6  15          2.19          0.40         2.95 o                         
   1   6  15         84.13         91.73         7.09 o                         
  -3   7  15        372.95        371.66         8.03 o                         
  -2   7  15         93.19         92.82         5.30 o                         
  -1   7  15        187.16        196.15        12.44 o                         
   0   7  15         63.80         75.52         6.26 o                         
   1   7  15         14.83         19.25        12.49 o                         
  -3   8  15          0.00          0.09         2.13 o                         
  -2   8  15        246.92        245.44         7.02 o                         
  -1   8  15         21.30         22.35         3.24 o                         
   0   8  15        218.22        249.18        10.08 o                         
  -3   9  15          7.92         10.67         1.96 o                         
  -2   9  15          0.28          2.81         2.03 o                         
  -1   9  15         51.38         45.84         4.25 o                         
   0   9  15        185.57        199.94         9.49 o                         
  -2  10  15        234.61        247.02         8.02 o                         
  -1  10  15          7.14          6.48         2.40 o                         
   0  10  15          0.28          4.86         2.93 o                         
  -2  11  15        194.79        196.51         8.75 o                         
  -1  11  15         66.50         65.71         5.35 o                         
   0  11  15        176.49        197.29         9.34 o                         
  -2  12  15         74.53         78.08         5.17 o                         
  -1  12  15         13.86         12.53         2.94 o                         
   0  12  15         40.18         41.72         5.11 o                         
  -2  13  15          5.15         -1.19         2.42 o                         
  -1  13  15         34.14         19.89         6.23 o                         
  -1  14  15          0.38          2.24         2.67 o                         
  -2   0  16          0.06          2.66         3.86 o                         
  -2   1  16         18.55         19.76         3.00 o                         
  -1   1  16        266.87        317.18        12.89 o                         
  -2   2  16         28.25         20.35         3.22 o                         
  -1   2  16        209.00        219.57        10.85 o                         
  -2   3  16         36.61         32.61         3.90 o                         
  -1   3  16         30.75         32.12         4.33 o                         
  -2   4  16        442.89        402.12        31.48 o                         
  -1   4  16          8.20          7.84         3.01 o                         
  -1   5  16          3.49          3.49         2.98 o                         
  -1   6  16         39.48         33.82        11.71 o                         
                                                                                
