# Supplementary material for: Synthesis of N-substituted 3-(2-aryl-2-oxoeth­yl)-3-hy­droxy­indolin-2-ones and their conversion to N-substituted (E)-3-(2-aryl-2-oxo­ethyl­idene)indolin-2-ones: synthetic sequence, spectroscopic characterization and structures of four 3-hy­droxy com­pounds and five oxo­ethyl­idene products
Source: Acta Crystallogr C Struct Chem. 2020 Apr 20;76(Pt 5):433–45. doi: 10.1107/S2053229620004143 (PMC7199199; doi:10.1107/S2053229620004143)
Supplement: Supplementary file 15 [file c-76-00433-IIesup8.hkl]

data_IIe                                                                        
_shelx_title ' 123cgta'                                                         
_shelx_refln_list_code          4                                               
_shelx_F_calc_maximum      209.18                                               
_exptl_crystal_F_000       712.00                                               
_reflns_d_resolution_high  0.7482                                               
                                                                                
loop_                                                                           
 _space_group_symop_operation_xyz                                               
 'x, y, z'                                                                      
 '-x+1/2, y+1/2, -z+1/2'                                                        
 '-x, -y, -z'                                                                   
 'x-1/2, -y-1/2, z-1/2'                                                         
                                                                                
_cell_length_a     7.3457                                                       
_cell_length_b    18.0675                                                       
_cell_length_c    13.1813                                                       
_cell_angle_alpha  90.000                                                       
_cell_angle_beta  105.994                                                       
_cell_angle_gamma  90.000                                                       
                                                                                
_shelx_F_squared_multiplier     1.000                                           
                                                                                
loop_                                                                           
 _refln_index_h                                                                 
 _refln_index_k                                                                 
 _refln_index_l                                                                 
 _refln_F_squared_calc                                                          
 _refln_F_squared_meas                                                          
 _refln_F_squared_sigma                                                         
 _refln_observed_status                                                         
   2   0   0      15655.42      17562.04       494.43 o                         
   4   0   0         55.42         53.46         5.51 o                         
   6   0   0        732.55        795.06        19.98 o                         
   8   0   0         90.86         77.21         6.62 o                         
   1   1   0       2780.05       2461.25        15.26 o                         
   2   1   0       2925.64       3009.98        28.96 o                         
   3   1   0        129.14        140.66         3.60 o                         
   4   1   0        930.28        998.27        10.76 o                         
   5   1   0         98.94        107.38         3.83 o                         
   6   1   0          6.19          0.72         1.67 o                         
   7   1   0         74.12         71.61         5.62 o                         
   8   1   0          8.05          0.95         1.51 o                         
   9   1   0         17.57         12.24         3.62 o                         
   1   2   0        357.08        422.82        20.00 o                         
   2   2   0       3585.54       3848.60        40.91 o                         
   3   2   0        455.23        484.96         6.76 o                         
   4   2   0        526.82        502.55         7.77 o                         
   5   2   0         68.82         87.60         6.77 o                         
   6   2   0         68.84         62.53         3.61 o                         
   7   2   0        146.80        146.92         6.02 o                         
   8   2   0         67.74         58.00         4.84 o                         
   9   2   0          0.24         -2.67         2.67 o                         
   1   3   0       4864.58       4473.90       142.72 o                         
   2   3   0        798.43       1247.96        84.59 o                         
   3   3   0        137.06        164.58         3.84 o                         
   4   3   0        151.94        263.23        16.22 o                         
   5   3   0        354.69        365.32         8.11 o                         
   6   3   0         99.33        109.40         5.59 o                         
   7   3   0        171.56        167.92         8.16 o                         
   8   3   0          3.83         -4.12         4.12 o                         
   9   3   0         33.31         30.82         4.53 o                         
   0   4   0       1957.34       1819.29        36.79 o                         
   1   4   0        163.28        258.20        14.64 o                         
   2   4   0        244.18        301.15        17.06 o                         
   3   4   0         85.13        129.55         6.80 o                         
   4   4   0        188.57        289.09        20.42 o                         
   5   4   0         15.74         13.70         2.22 o                         
   6   4   0         48.42         64.62         4.60 o                         
   7   4   0         55.95         69.86         5.86 o                         
   8   4   0          6.17          3.85         3.30 o                         
   9   4   0         50.65         46.71         9.07 o                         
   1   5   0         78.30         91.12         8.85 o                         
   2   5   0       1511.60       1415.38        18.20 o                         
   3   5   0        295.68        275.45         5.86 o                         
   4   5   0         67.43         83.71         6.01 o                         
   5   5   0        181.45        199.44         5.94 o                         
   6   5   0        142.64        159.64         7.80 o                         
   7   5   0         10.19          8.87         3.09 o                         
   8   5   0          6.86          2.35         3.05 o                         
   9   5   0          4.86         -1.65         4.70 o                         
   0   6   0         29.43        123.91         6.37 o                         
   1   6   0        392.11        364.50         9.07 o                         
   2   6   0        759.47        720.40        10.49 o                         
   3   6   0         52.03         62.27         2.22 o                         
   4   6   0        197.93        211.93         5.03 o                         
   5   6   0          1.18          0.74         1.51 o                         
   6   6   0         56.62         69.81         8.00 o                         
   7   6   0        254.03        288.57        10.03 o                         
   8   6   0         18.22         16.62         3.76 o                         
   9   6   0         93.22         70.35         6.90 o                         
   1   7   0         15.40         23.40         3.70 o                         
   2   7   0       1560.59       1481.97        17.93 o                         
   3   7   0          2.80          4.27         1.19 o                         
   4   7   0         71.83         85.27         3.70 o                         
   5   7   0         69.10         64.08         3.72 o                         
   6   7   0        208.65        219.95         7.51 o                         
   7   7   0         15.64         14.85         4.47 o                         
   8   7   0          7.44         -3.22         5.66 o                         
   9   7   0          6.09          4.84         3.86 o                         
   0   8   0        312.44        289.64        11.20 o                         
   1   8   0        216.86        249.50         8.37 o                         
   2   8   0        425.79        492.96         9.78 o                         
   3   8   0        591.35        608.84         9.89 o                         
   4   8   0          0.52         -0.32         1.36 o                         
   5   8   0          5.48          7.32         3.36 o                         
   6   8   0         75.48         71.13         9.16 o                         
   7   8   0          2.37          2.71         3.13 o                         
   8   8   0          1.05         -3.30         3.30 o                         
   1   9   0         62.42         63.82         5.28 o                         
   2   9   0        113.44        115.88         5.00 o                         
   3   9   0         39.01         63.77         1.96 o                         
   4   9   0         79.33         73.32         4.36 o                         
   5   9   0        617.50        626.22        16.52 o                         
   6   9   0         83.14         80.34         6.57 o                         
   7   9   0         46.07         35.76         5.67 o                         
   8   9   0         28.54         16.69         5.40 o                         
   0  10   0       1132.12       1286.11        30.79 o                         
   1  10   0         20.01         25.37         3.81 o                         
   2  10   0       2241.24       2255.34        27.07 o                         
   3  10   0        135.42        134.19         6.97 o                         
   4  10   0        632.46        599.50         8.73 o                         
   5  10   0        573.39        572.59        16.54 o                         
   6  10   0        157.37        170.19        10.66 o                         
   7  10   0         99.68        112.75        13.34 o                         
   8  10   0          8.62          7.06         4.35 o                         
   1  11   0       2031.93       1961.45        27.87 o                         
   2  11   0       1159.52       1109.13        25.89 o                         
   3  11   0        108.72         94.52         2.41 o                         
   4  11   0         23.10         27.98         4.69 o                         
   5  11   0         64.81         62.97         4.98 o                         
   6  11   0         17.56         17.34         3.84 o                         
   7  11   0          8.67          3.94         8.11 o                         
   8  11   0        117.90         79.90        10.93 o                         
   0  12   0        165.24        199.58         9.49 o                         
   1  12   0        245.14        217.98         8.76 o                         
   2  12   0         22.74         35.13         4.35 o                         
   3  12   0          7.85          5.53         1.05 o                         
   4  12   0          4.06          8.35         1.93 o                         
   5  12   0        938.78        927.53        25.14 o                         
   6  12   0         23.84         19.00         4.05 o                         
   7  12   0          8.34          0.28         3.79 o                         
   8  12   0        218.81        204.29        19.09 o                         
   1  13   0        222.57        234.10         7.47 o                         
   2  13   0        344.70        337.97         9.66 o                         
   3  13   0       1400.63       1348.60        16.34 o                         
   4  13   0          4.35          2.98         2.39 o                         
   5  13   0        304.97        311.33        10.70 o                         
   6  13   0          3.36          6.34         3.44 o                         
   7  13   0          2.57          4.03        10.48 o                         
   0  14   0         16.41         29.54         4.84 o                         
   1  14   0         85.86         98.51         5.63 o                         
   2  14   0        367.67        370.41        10.23 o                         
   3  14   0        147.67        120.08         3.47 o                         
   4  14   0         20.99         22.54         3.03 o                         
   5  14   0          0.91          4.00         2.70 o                         
   6  14   0         16.71         21.73         4.42 o                         
   7  14   0          2.04          5.10         5.59 o                         
   1  15   0         13.82         25.72         3.63 o                         
   2  15   0         90.35         90.72         6.04 o                         
   3  15   0        206.75        195.26         5.59 o                         
   4  15   0       1104.29       1162.64        19.56 o                         
   5  15   0         18.05         18.18         4.47 o                         
   6  15   0         31.61         28.42         6.30 o                         
   7  15   0          1.82         -3.20         3.20 o                         
   0  16   0        920.27        925.11        24.14 o                         
   1  16   0         31.88         40.63         4.49 o                         
   2  16   0        106.98        127.34         7.20 o                         
   3  16   0        127.78        114.58         4.75 o                         
   4  16   0         18.19         20.26         3.33 o                         
   5  16   0          2.34         -2.74         5.46 o                         
   6  16   0          7.14         -2.24         6.46 o                         
   7  16   0          5.58          3.20         5.29 o                         
   1  17   0         13.88         17.11         3.48 o                         
   2  17   0         23.96         25.00         3.79 o                         
   3  17   0         38.64         40.56         5.46 o                         
   4  17   0        193.45        202.33         9.83 o                         
   5  17   0        188.48        202.32         6.88 o                         
   6  17   0         37.94         38.57         5.66 o                         
   0  18   0        191.90        223.65        14.48 o                         
   1  18   0          0.24         -2.07         2.07 o                         
   2  18   0         60.46         59.62         5.45 o                         
   3  18   0         48.52         45.48         3.82 o                         
   4  18   0        272.90        288.52        15.04 o                         
   5  18   0          0.46         -0.24         1.60 o                         
   6  18   0        145.54        133.68         9.95 o                         
   1  19   0        118.20        101.26         7.42 o                         
   2  19   0         56.40         54.26         6.34 o                         
   3  19   0          5.89          2.94         2.82 o                         
   4  19   0         49.86         44.39         6.61 o                         
   5  19   0        125.37        133.60         6.87 o                         
   0  20   0        141.93        140.55        12.76 o                         
   1  20   0        231.84        244.48         9.86 o                         
   2  20   0        165.56        160.69         9.36 o                         
   3  20   0          3.89          0.47         2.38 o                         
   4  20   0        349.55        349.76        14.01 o                         
   5  20   0          6.55          1.93         2.37 o                         
   1  21   0         37.86         41.83         7.22 o                         
   2  21   0          9.53         11.84         3.65 o                         
   3  21   0         88.07         86.99         8.79 o                         
   4  21   0         80.72         83.39        10.49 o                         
   0  22   0         50.83         47.21         9.98 o                         
   1  22   0         42.38         33.83         5.54 o                         
   2  22   0         75.49         77.40         8.74 o                         
   3  22   0         10.20          4.26         5.26 o                         
   1  23   0         17.53         11.85         4.70 o                         
   2  23   0         44.12         45.87         5.64 o                         
   0  24   0        120.01        116.58        15.55 o                         
  -9   0   1        122.04        133.52        16.02 o                         
  -7   0   1         14.33         23.11         3.25 o                         
  -5   0   1        122.29        111.91         5.68 o                         
  -3   0   1       3502.81       3318.39        49.31 o                         
  -1   0   1          0.08          0.01         0.70 o                         
   1   0   1        419.35        331.63         4.66 o                         
   3   0   1        710.26        653.48         9.82 o                         
   5   0   1        258.28        255.77         7.78 o                         
   7   0   1        690.70        674.04        21.84 o                         
   9   0   1         92.65        113.37         6.88 o                         
  -9   1   1         10.26         11.24         3.79 o                         
  -8   1   1        121.05        117.84         5.67 o                         
  -7   1   1         32.24         24.58         2.26 o                         
  -6   1   1       1422.02       1450.69        14.95 o                         
  -5   1   1        173.10        185.91         4.36 o                         
  -4   1   1        139.68        245.05         8.79 o                         
  -3   1   1       2065.91       2029.90        17.09 o                         
  -2   1   1      13233.60      13700.17       203.28 o                         
  -1   1   1       4100.77       3715.09        70.53 o                         
   1   1   1       6316.00       6200.60        96.84 o                         
   2   1   1         51.85         46.69         1.67 o                         
   3   1   1        141.20        158.65         3.33 o                         
   4   1   1       1507.43       1494.38        13.17 o                         
   5   1   1          5.74          7.96         1.61 o                         
   6   1   1        167.14        167.66         5.49 o                         
   7   1   1          5.03          4.80         2.07 o                         
   8   1   1          2.74         -0.25         2.52 o                         
   9   1   1          3.75          2.28         3.26 o                         
  -9   2   1          0.84         -2.78         2.78 o                         
  -8   2   1          5.40          6.83         2.87 o                         
  -7   2   1          7.98          4.86         1.52 o                         
  -6   2   1        221.06        224.76         8.01 o                         
  -5   2   1        100.75        107.08         4.20 o                         
  -4   2   1        232.24        292.04         9.25 o                         
  -3   2   1        471.73        484.14         6.11 o                         
  -2   2   1        540.69        485.64         5.02 o                         
  -1   2   1       4743.80       4360.57        88.92 o                         
   0   2   1        106.78        106.29         1.93 o                         
   1   2   1       1382.31       1231.15         8.83 o                         
   2   2   1        236.96        221.87         3.32 o                         
   3   2   1         55.81         71.95         4.39 o                         
   4   2   1       1041.44        980.88        10.56 o                         
   5   2   1        149.88        171.80         6.35 o                         
   6   2   1         63.41         70.12         4.06 o                         
   7   2   1         22.82         28.65         2.70 o                         
   8   2   1         12.91          5.20         4.36 o                         
   9   2   1         17.38         16.04         4.08 o                         
  -9   3   1         15.88         10.42         6.25 o                         
  -8   3   1         14.26          6.04         3.24 o                         
  -7   3   1        143.04        142.57         7.60 o                         
  -6   3   1         37.07         40.36         4.33 o                         
  -5   3   1         33.40         40.77         3.85 o                         
  -4   3   1        360.29        417.76        10.32 o                         
  -3   3   1          2.61          2.88         1.46 o                         
  -2   3   1       4587.50       4396.93        32.13 o                         
  -1   3   1       4477.43       3998.75        64.17 o                         
   0   3   1       2087.82       1825.32        15.79 o                         
   1   3   1          9.89         11.74         1.04 o                         
   2   3   1       2109.84       1841.96        13.13 o                         
   3   3   1        605.68        619.55         6.68 o                         
   4   3   1       1173.25       1193.99        13.55 o                         
   5   3   1        454.16        447.77         7.41 o                         
   6   3   1         26.26         36.39         3.67 o                         
   7   3   1         72.35         73.90         5.39 o                         
   8   3   1         32.71         24.73         4.40 o                         
   9   3   1         52.58         47.79         4.40 o                         
  -9   4   1         52.64         49.43         5.16 o                         
  -8   4   1          6.35         -0.61         2.90 o                         
  -7   4   1          4.15          3.60         3.01 o                         
  -6   4   1        250.23        269.13        10.58 o                         
  -5   4   1        551.66        578.63        11.81 o                         
  -4   4   1        480.27        523.45        12.39 o                         
  -3   4   1         13.22         13.93         2.09 o                         
  -2   4   1         11.74          9.11         1.40 o                         
  -1   4   1       2979.49       2634.92        22.49 o                         
   0   4   1       7145.15       7228.66       133.89 o                         
   1   4   1       1631.05       1466.56        13.82 o                         
   2   4   1        114.79        117.08         3.98 o                         
   3   4   1        211.53        221.88         4.84 o                         
   4   4   1        384.36        414.17         9.10 o                         
   5   4   1         62.38         62.73         4.13 o                         
   6   4   1          9.25          4.46         2.19 o                         
   7   4   1        130.56        118.78         6.61 o                         
   8   4   1          2.44         -0.35         3.30 o                         
   9   4   1         17.16         10.98         6.77 o                         
  -9   5   1         40.49         55.22         5.83 o                         
  -8   5   1         72.87         62.89         5.51 o                         
  -7   5   1        257.03        259.83         9.52 o                         
  -6   5   1        211.47        243.36         8.72 o                         
  -5   5   1        237.19        224.41         7.25 o                         
  -4   5   1        418.59        434.22         9.93 o                         
  -3   5   1        385.10        362.23         6.89 o                         
  -2   5   1       1922.71       1727.66        23.05 o                         
  -1   5   1       1072.95        926.44        11.07 o                         
   0   5   1        126.74        105.75         3.89 o                         
   1   5   1        919.44        891.31        12.30 o                         
   2   5   1        138.12        131.03         4.86 o                         
   3   5   1        497.18        511.10         7.44 o                         
   4   5   1         35.45         41.88         3.33 o                         
   5   5   1       1143.62       1148.32        15.24 o                         
   6   5   1         36.90         43.71         5.23 o                         
   7   5   1         52.31         54.16         4.45 o                         
   8   5   1         31.40         29.88         5.00 o                         
   9   5   1         55.65         53.87         8.93 o                         
  -9   6   1        289.22        302.44        13.19 o                         
  -8   6   1        108.83        101.17         7.19 o                         
  -7   6   1        571.09        596.82        16.76 o                         
  -6   6   1          8.54          8.65         2.63 o                         
  -5   6   1         16.07         11.33         3.14 o                         
  -4   6   1        106.87         97.45         4.11 o                         
  -3   6   1        351.92        362.26         7.39 o                         
  -2   6   1       1365.71       1313.52        29.35 o                         
  -1   6   1        376.79        345.75         6.58 o                         
   0   6   1       2560.82       2452.17        25.91 o                         
   1   6   1          8.23         13.36         2.53 o                         
   2   6   1         43.21         74.09         7.01 o                         
   3   6   1        932.14        940.49        12.12 o                         
   4   6   1        572.32        531.11         7.68 o                         
   5   6   1         17.85         17.65         2.34 o                         
   6   6   1        240.99        245.37         7.57 o                         
   7   6   1         35.06         34.74         4.14 o                         
   8   6   1        371.14        397.08        12.76 o                         
  -9   7   1          1.89          7.41         4.10 o                         
  -8   7   1        149.22        169.41        10.93 o                         
  -7   7   1         96.15        103.38         6.34 o                         
  -6   7   1        314.54        344.68         9.57 o                         
  -5   7   1        136.66        125.14         5.30 o                         
  -4   7   1         39.70         40.14         3.87 o                         
  -3   7   1        152.64        168.78         5.66 o                         
  -2   7   1          3.14          4.60         2.09 o                         
  -1   7   1        113.78        130.36         4.46 o                         
   0   7   1       1053.44       1021.66        14.89 o                         
   1   7   1        282.37        252.59         8.16 o                         
   2   7   1         10.26         16.29         2.07 o                         
   3   7   1         31.90         35.27         4.46 o                         
   4   7   1        436.64        427.20         7.26 o                         
   5   7   1          0.94          0.52         1.45 o                         
   6   7   1         22.27         23.56         3.03 o                         
   7   7   1         48.50         49.98         6.08 o                         
   8   7   1          3.28          3.62         3.20 o                         
  -9   8   1          5.48         -4.46         4.46 o                         
  -8   8   1        240.49        255.42        13.96 o                         
  -7   8   1        107.76        107.24         8.23 o                         
  -6   8   1        521.27        530.87        14.76 o                         
  -5   8   1        186.09        174.04         7.88 o                         
  -4   8   1         70.81         62.15         4.45 o                         
  -3   8   1        228.77        222.70         6.89 o                         
  -2   8   1         20.88         22.10         1.92 o                         
  -1   8   1          8.13         18.30         2.28 o                         
   0   8   1        567.14        522.08         9.47 o                         
   1   8   1        726.19        671.70        14.14 o                         
   2   8   1        120.90        121.41         4.56 o                         
   3   8   1        178.92        182.62         6.19 o                         
   4   8   1          2.65          5.76         1.25 o                         
   5   8   1          0.57         -1.51         1.51 o                         
   6   8   1        684.45        706.19        13.79 o                         
   7   8   1         47.71         36.82         5.30 o                         
   8   8   1         56.77         47.60         7.35 o                         
  -8   9   1         31.81         20.07         5.00 o                         
  -7   9   1          3.33          2.33         2.94 o                         
  -6   9   1         67.37         64.74         6.43 o                         
  -5   9   1         16.47         14.26         3.38 o                         
  -4   9   1         21.74         16.75         2.76 o                         
  -3   9   1        477.07        479.27        10.69 o                         
  -2   9   1        110.32        106.51         3.99 o                         
  -1   9   1         43.87         52.15         4.18 o                         
   0   9   1        756.24        752.55        12.54 o                         
   1   9   1         47.45         52.37         4.93 o                         
   2   9   1        127.38        233.71        20.25 o                         
   3   9   1         19.90         12.94         1.97 o                         
   4   9   1         24.06         23.76         3.02 o                         
   5   9   1        494.42        501.71        10.86 o                         
   6   9   1         32.71         32.95         5.01 o                         
   7   9   1        174.07        196.73        17.68 o                         
   8   9   1         36.06         24.44         7.20 o                         
  -8  10   1        162.49        151.60        12.28 o                         
  -7  10   1         66.69         62.62         7.08 o                         
  -6  10   1         30.21         24.34         4.16 o                         
  -5  10   1        140.77        134.01         7.42 o                         
  -4  10   1        415.88        426.10         8.49 o                         
  -3  10   1         83.28         91.10         5.43 o                         
  -2  10   1        147.68        153.51         5.49 o                         
  -1  10   1          6.35          4.60         2.09 o                         
   0  10   1         76.66         80.91         4.77 o                         
   1  10   1        501.95        539.03        11.28 o                         
   2  10   1         60.01         63.74         5.08 o                         
   3  10   1        186.80        173.87         5.44 o                         
   4  10   1        558.21        559.93        10.30 o                         
   5  10   1        102.39         97.51         4.84 o                         
   6  10   1        466.98        472.51        13.74 o                         
   7  10   1          0.55         -3.17         3.17 o                         
   8  10   1          1.17         -2.51         3.77 o                         
  -8  11   1          2.01          7.07         4.47 o                         
  -7  11   1         90.34         91.75        13.48 o                         
  -6  11   1         34.07         34.57         5.91 o                         
  -5  11   1          4.73          4.23         2.37 o                         
  -4  11   1        720.20        664.93        10.09 o                         
  -3  11   1         32.63         52.97         4.29 o                         
  -2  11   1         44.94         55.38         3.76 o                         
  -1  11   1        144.16        237.18         9.59 o                         
   0  11   1        700.11        772.78        13.97 o                         
   1  11   1        477.82        519.76        15.91 o                         
   2  11   1        524.21        497.28        12.54 o                         
   3  11   1        156.88        153.02         5.29 o                         
   4  11   1        397.24        389.25        13.57 o                         
   5  11   1        261.68        262.27        12.87 o                         
   6  11   1        113.00        123.47         7.80 o                         
   7  11   1          6.80          2.89         3.77 o                         
   8  11   1         38.25         37.58         8.13 o                         
  -8  12   1         11.56         -0.40         4.64 o                         
  -7  12   1         31.90         13.54         7.01 o                         
  -6  12   1        236.97        250.35        11.05 o                         
  -5  12   1         48.81         53.70         5.38 o                         
  -4  12   1       2017.27       2025.78        24.10 o                         
  -3  12   1        201.82        203.79         8.17 o                         
  -2  12   1         17.10         14.04         2.62 o                         
  -1  12   1         82.08         89.65         5.72 o                         
   0  12   1         25.59         23.57         3.41 o                         
   1  12   1        159.88        185.46         8.90 o                         
   2  12   1       2806.35       2614.82        31.49 o                         
   3  12   1        164.61        171.43         5.29 o                         
   4  12   1         17.54         18.33         2.01 o                         
   5  12   1        110.47        103.39         7.49 o                         
   6  12   1         41.91         34.07         4.64 o                         
   7  12   1         29.36         25.27         5.66 o                         
  -8  13   1         98.36        124.98        10.66 o                         
  -7  13   1         10.76          6.32         3.97 o                         
  -6  13   1         13.55         10.69         4.97 o                         
  -5  13   1          1.95          1.34         2.78 o                         
  -4  13   1         62.43         60.05         4.38 o                         
  -3  13   1        205.14        194.53        10.27 o                         
  -2  13   1         28.90         42.76         4.10 o                         
  -1  13   1         68.32         77.51         6.42 o                         
   0  13   1         84.54         82.03         5.93 o                         
   1  13   1         25.22         43.21         4.32 o                         
   2  13   1        803.99        750.18        17.07 o                         
   3  13   1         15.70         15.09         2.27 o                         
   4  13   1         15.93         14.95         3.15 o                         
   5  13   1         19.68         21.43         3.06 o                         
   6  13   1        100.95        100.09         7.14 o                         
   7  13   1         20.65         10.22         4.33 o                         
  -7  14   1          4.22         -2.64         3.19 o                         
  -6  14   1        151.40        153.93        13.39 o                         
  -5  14   1        460.97        454.10        14.90 o                         
  -4  14   1         56.49         49.98         4.43 o                         
  -3  14   1       1346.42       1268.42        24.93 o                         
  -2  14   1        168.06        148.74         6.83 o                         
  -1  14   1          3.07          5.50         2.46 o                         
   0  14   1         23.22         25.05         3.71 o                         
   1  14   1        561.86        524.60        12.96 o                         
   2  14   1        283.29        274.62         9.41 o                         
   3  14   1         39.14         32.00         3.67 o                         
   4  14   1         23.64         19.06         2.91 o                         
   5  14   1         27.64         27.11         4.51 o                         
   6  14   1         68.82         59.03        15.16 o                         
   7  14   1        186.52        202.61        17.97 o                         
  -7  15   1         10.96          2.36         3.64 o                         
  -6  15   1          2.35          1.41         3.80 o                         
  -5  15   1        185.44        185.13         9.68 o                         
  -4  15   1         95.53         83.43         5.89 o                         
  -3  15   1        362.64        343.71        19.44 o                         
  -2  15   1        221.43        197.76         9.06 o                         
  -1  15   1        384.44        359.53        11.37 o                         
   0  15   1          0.67          1.51         2.18 o                         
   1  15   1        899.12        858.09        20.41 o                         
   2  15   1        116.60        116.59         6.82 o                         
   3  15   1        344.04        344.54        10.31 o                         
   4  15   1         34.31         25.98         4.40 o                         
   5  15   1          5.79          3.73         3.18 o                         
   6  15   1         47.12         43.38         6.26 o                         
   7  15   1        391.00        431.97        22.10 o                         
  -7  16   1         89.08         97.93         9.32 o                         
  -6  16   1          1.08         -3.06         3.06 o                         
  -5  16   1         90.99         87.66         4.79 o                         
  -4  16   1         10.12         19.49         4.70 o                         
  -3  16   1         51.70         30.63         5.38 o                         
  -2  16   1        501.80        499.67        12.85 o                         
  -1  16   1         95.97         99.76         6.69 o                         
   0  16   1        117.81        113.55         7.87 o                         
   1  16   1        923.47        865.16        18.19 o                         
   2  16   1        334.29        345.02        10.06 o                         
   3  16   1        718.04        718.88        11.77 o                         
   4  16   1          5.45          4.43         3.52 o                         
   5  16   1          5.48          3.21         4.80 o                         
   6  16   1         20.04         17.11         3.66 o                         
  -6  17   1        174.72        180.20        11.92 o                         
  -5  17   1        220.15        215.65         7.21 o                         
  -4  17   1         82.45         93.84         7.22 o                         
  -3  17   1          6.00         13.22         6.89 o                         
  -2  17   1        289.16        287.64        10.11 o                         
  -1  17   1         30.11         37.58         4.35 o                         
   0  17   1        411.94        397.62        11.42 o                         
   1  17   1        208.33        187.96         8.20 o                         
   2  17   1        273.63        256.63         8.11 o                         
   3  17   1        111.31        126.66         4.77 o                         
   4  17   1         43.98         42.49         4.88 o                         
   5  17   1         45.18         63.92         6.89 o                         
   6  17   1         12.71          7.72         4.22 o                         
  -6  18   1         37.57         30.35         6.51 o                         
  -5  18   1         72.46         68.20         4.32 o                         
  -4  18   1         67.56         71.80         6.88 o                         
  -3  18   1         23.64         30.88         6.40 o                         
  -2  18   1         25.94         41.93         4.50 o                         
  -1  18   1          0.41          0.23         2.37 o                         
   0  18   1         36.45         28.52         4.12 o                         
   1  18   1         40.48         35.96         4.62 o                         
   2  18   1        182.72        212.97         8.38 o                         
   3  18   1         63.25         58.48         5.88 o                         
   4  18   1        134.61        147.36         7.03 o                         
   5  18   1          5.64          5.29         7.29 o                         
   6  18   1         90.23         96.56         7.17 o                         
  -5  19   1         25.49         16.55         5.36 o                         
  -4  19   1        218.50        206.30        28.62 o                         
  -3  19   1          0.50         -3.00         3.00 o                         
  -2  19   1          3.14          4.03         2.68 o                         
  -1  19   1          6.61          0.87         2.63 o                         
   0  19   1         51.60         54.23         5.48 o                         
   1  19   1        123.06        115.63         7.89 o                         
   2  19   1         37.96         32.01         4.11 o                         
   3  19   1         24.25         23.04         2.60 o                         
   4  19   1         34.47         34.90         4.51 o                         
   5  19   1         54.00         52.90         5.41 o                         
  -5  20   1        232.10        260.12        17.53 o                         
  -4  20   1          5.70         -2.26         4.67 o                         
  -3  20   1         13.48          2.00         3.92 o                         
  -2  20   1         61.77         63.99         7.68 o                         
  -1  20   1         48.42         58.86         5.87 o                         
   0  20   1         82.08         67.56         6.53 o                         
   1  20   1        159.57        156.02         8.62 o                         
   2  20   1         26.81         22.15         4.08 o                         
   3  20   1          3.60          3.88         2.36 o                         
   4  20   1         81.93         84.16         7.71 o                         
   5  20   1          0.17          1.84         2.74 o                         
  -4  21   1          4.49          1.57         3.30 o                         
  -3  21   1        158.21        176.71        13.03 o                         
  -2  21   1         47.59         49.81         5.81 o                         
  -1  21   1          2.96          8.95         4.34 o                         
   0  21   1         11.39          0.12         3.19 o                         
   1  21   1        179.03        182.98         9.75 o                         
   2  21   1         50.71         50.77         5.19 o                         
   3  21   1         57.42         54.01         6.33 o                         
   4  21   1          6.50         14.18         4.40 o                         
  -3  22   1         22.39          7.28         5.46 o                         
  -2  22   1        260.64        305.93        18.50 o                         
  -1  22   1         61.05         61.05         7.02 o                         
   0  22   1        166.36        202.96        11.39 o                         
   1  22   1         47.39         34.44         5.68 o                         
   2  22   1         27.84         23.04         4.75 o                         
   3  22   1         22.26         24.37         2.25 o                         
  -2  23   1          0.63          0.28         4.22 o                         
  -1  23   1         15.24         -0.84         5.95 o                         
   0  23   1          6.02         -3.78         5.31 o                         
   1  23   1          4.43         -4.62         4.62 o                         
   2  23   1        154.74        170.00         9.86 o                         
   0  24   1         76.87         79.31        10.05 o                         
  -8   0   2         40.78         32.07         3.59 o                         
  -6   0   2         24.33         20.63         3.46 o                         
  -4   0   2         82.49        110.81         4.77 o                         
  -2   0   2      43756.75      52268.44       771.51 o                         
   0   0   2        678.35        578.08         7.38 o                         
   2   0   2        977.93       1017.58        10.85 o                         
   4   0   2        244.99        289.70         7.25 o                         
   6   0   2         78.21         53.61         6.48 o                         
   8   0   2        128.82        151.79        13.57 o                         
  -9   1   2         16.37          6.19         4.43 o                         
  -8   1   2         27.14         22.95         2.84 o                         
  -7   1   2         13.72          8.31         1.69 o                         
  -6   1   2        113.49        133.85         4.78 o                         
  -5   1   2         23.47         25.42         2.26 o                         
  -4   1   2        619.82        568.43         7.36 o                         
  -3   1   2        177.85        212.67         7.59 o                         
  -2   1   2      18790.35      19014.21       266.81 o                         
  -1   1   2        857.65        891.87        10.19 o                         
   0   1   2          0.34          1.06         0.68 o                         
   1   1   2       2322.79       2127.59        12.64 o                         
   2   1   2       1069.20        949.65         7.47 o                         
   3   1   2        133.84        143.68         3.31 o                         
   4   1   2        960.90       1024.83        12.43 o                         
   5   1   2          3.64          3.18         1.11 o                         
   6   1   2         44.61         44.58         3.38 o                         
   7   1   2          2.96         -0.33         1.60 o                         
   8   1   2         57.37         64.08         3.93 o                         
   9   1   2        245.43        260.08        11.68 o                         
  -9   2   2        301.60        339.09        12.29 o                         
  -8   2   2        188.31        188.87         8.44 o                         
  -7   2   2         87.00         81.72         5.50 o                         
  -6   2   2          3.38          3.71         1.36 o                         
  -5   2   2         53.80         50.23         2.70 o                         
  -4   2   2       1137.20       1073.15        11.94 o                         
  -3   2   2       1812.70       1675.85        16.56 o                         
  -2   2   2      22155.50      22991.44       296.79 o                         
  -1   2   2        290.26        256.53         3.69 o                         
   0   2   2      11092.97      10627.31       285.29 o                         
   1   2   2        746.60        695.25         6.19 o                         
   2   2   2        660.75        588.96         6.33 o                         
   3   2   2       1520.90       1525.49        13.20 o                         
   4   2   2          4.29          7.43         1.43 o                         
   5   2   2         11.86         14.33         2.17 o                         
   6   2   2         21.43         11.96         2.18 o                         
   7   2   2          4.53          2.79         1.91 o                         
   8   2   2        164.87        156.42         8.33 o                         
   9   2   2        418.31        538.93        20.31 o                         
  -9   3   2          0.01          0.36         4.01 o                         
  -8   3   2         10.21          5.06         4.32 o                         
  -7   3   2        213.46        212.69         9.85 o                         
  -6   3   2         42.42         50.88         4.37 o                         
  -5   3   2         20.41         20.78         1.79 o                         
  -4   3   2       1161.68       1197.45        14.61 o                         
  -3   3   2          3.16          1.52         1.15 o                         
  -2   3   2      19187.27      19490.40       266.44 o                         
  -1   3   2        275.75        234.15         3.65 o                         
   0   3   2       4297.79       4040.03        53.48 o                         
   1   3   2         22.48         18.81         1.14 o                         
   2   3   2       2287.88       2247.47        15.03 o                         
   3   3   2         32.03         36.78         2.13 o                         
   4   3   2         39.39         47.11         2.59 o                         
   5   3   2          7.51          2.74         1.44 o                         
   6   3   2          2.65          3.76         1.50 o                         
   7   3   2        176.18        181.23         8.49 o                         
   8   3   2         51.09         42.27         4.27 o                         
  -9   4   2          0.20         -3.02         3.02 o                         
  -8   4   2         22.50         15.48         3.39 o                         
  -7   4   2         95.50         84.12         5.90 o                         
  -6   4   2         97.27        124.86        13.95 o                         
  -5   4   2        114.29        121.66         6.63 o                         
  -4   4   2       1987.45       2022.91        24.01 o                         
  -3   4   2         64.36         69.33         2.77 o                         
  -2   4   2       4944.52       4706.95        44.45 o                         
  -1   4   2        608.76        570.46         6.76 o                         
   0   4   2       9199.43       8930.79       145.25 o                         
   1   4   2         29.42         35.23         2.17 o                         
   2   4   2        614.63        619.93         7.39 o                         
   3   4   2          7.29          8.17         1.13 o                         
   4   4   2         42.46         46.06         2.91 o                         
   5   4   2         85.71         96.39         3.64 o                         
   6   4   2         40.38         47.92         4.09 o                         
   7   4   2         16.89          8.03         3.09 o                         
   8   4   2         30.77         31.48         5.04 o                         
  -9   5   2          0.15         -3.14         3.14 o                         
  -8   5   2         93.52         92.97         6.49 o                         
  -7   5   2          8.63          9.01         3.21 o                         
  -6   5   2         22.66         25.09         3.48 o                         
  -5   5   2        537.28        543.47        11.31 o                         
  -4   5   2       1068.95       1114.84        16.03 o                         
  -3   5   2         77.01         82.61         3.20 o                         
  -2   5   2         78.77        128.39         5.73 o                         
  -1   5   2       1765.41       1625.24        14.88 o                         
   0   5   2        396.08        395.40         6.29 o                         
   1   5   2        273.65        251.08         6.05 o                         
   2   5   2        779.91        741.02        10.20 o                         
   3   5   2       1299.90       1290.08        10.85 o                         
   4   5   2        111.47        109.78         4.11 o                         
   5   5   2         36.06         34.16         3.02 o                         
   6   5   2         34.75         35.56         3.64 o                         
   7   5   2          0.66         -0.01         2.38 o                         
   8   5   2         21.84         19.87         4.03 o                         
  -9   6   2         76.42         72.22         7.43 o                         
  -8   6   2          2.74          0.58         4.06 o                         
  -7   6   2          2.88          2.62         2.56 o                         
  -6   6   2        595.97        589.44        12.80 o                         
  -5   6   2        109.43        107.24         6.02 o                         
  -4   6   2        458.52        455.39         8.51 o                         
  -3   6   2        489.54        543.65         9.56 o                         
  -2   6   2         40.46         55.24         7.34 o                         
  -1   6   2        217.23        189.15         4.39 o                         
   0   6   2       3410.19       3437.56        28.42 o                         
   1   6   2        109.64        119.82         3.31 o                         
   2   6   2        110.32        119.08         4.17 o                         
   3   6   2        348.96        361.65         8.43 o                         
   4   6   2         31.82         27.72         2.26 o                         
   5   6   2        140.47        151.64         5.30 o                         
   6   6   2         14.75         11.67         2.60 o                         
   7   6   2         49.39         59.88         5.55 o                         
   8   6   2         55.55         49.82         5.45 o                         
  -9   7   2         53.06         44.10         6.80 o                         
  -8   7   2          4.31          8.96         3.00 o                         
  -7   7   2          1.78          2.37         3.07 o                         
  -6   7   2        191.90        183.42         7.22 o                         
  -5   7   2         76.41         75.02         3.97 o                         
  -4   7   2        256.56        268.13        10.12 o                         
  -3   7   2        216.92        215.58         6.27 o                         
  -2   7   2        630.76        684.25        15.20 o                         
  -1   7   2         17.58         23.96         2.41 o                         
   0   7   2        402.75        436.69         8.57 o                         
   1   7   2        528.00        545.67         8.15 o                         
   2   7   2         20.33         30.80         4.66 o                         
   3   7   2        482.26        489.29         8.87 o                         
   4   7   2         12.25         12.39         1.65 o                         
   5   7   2        428.87        441.13         8.27 o                         
   6   7   2         12.14         10.59         2.99 o                         
   7   7   2         52.45         46.64         4.75 o                         
   8   7   2          1.16         -3.07         3.07 o                         
  -9   8   2          4.94         -3.09        12.39 o                         
  -8   8   2          1.08          1.68         4.00 o                         
  -7   8   2          2.87          0.97         4.19 o                         
  -6   8   2         13.66         12.48         4.10 o                         
  -5   8   2        330.97        320.20        10.69 o                         
  -4   8   2          0.08          1.50         1.37 o                         
  -3   8   2         15.21         23.23         3.46 o                         
  -2   8   2        691.55        713.90        11.13 o                         
  -1   8   2         28.62         54.62         4.34 o                         
   0   8   2       2197.84       2347.51        27.83 o                         
   1   8   2        107.49        124.49         4.47 o                         
   2   8   2        381.26        429.03         8.85 o                         
   3   8   2        119.47        111.95         5.45 o                         
   4   8   2         14.25         18.63         2.21 o                         
   5   8   2         15.42         15.80         2.32 o                         
   6   8   2         30.56         25.25         3.53 o                         
   7   8   2         70.14         68.21         7.24 o                         
   8   8   2         24.88         21.35         8.44 o                         
  -8   9   2         19.87          4.86         7.40 o                         
  -7   9   2         37.01         21.50         4.89 o                         
  -6   9   2         93.10        102.53         7.57 o                         
  -5   9   2         23.01         19.42         3.65 o                         
  -4   9   2         82.65         75.20         3.69 o                         
  -3   9   2        538.09        541.85        13.38 o                         
  -2   9   2         92.41         90.67         3.89 o                         
  -1   9   2        371.34        371.68         7.52 o                         
   0   9   2         64.03         80.40         5.11 o                         
   1   9   2        323.83        399.74         9.29 o                         
   2   9   2         52.03         42.62         3.63 o                         
   3   9   2         60.96         65.47         5.57 o                         
   4   9   2          3.08          3.69         1.88 o                         
   5   9   2          5.51          7.92         2.35 o                         
   6   9   2         13.18         18.83         5.96 o                         
   7   9   2        230.80        242.74        11.28 o                         
   8   9   2         11.89          1.79         6.28 o                         
  -8  10   2         11.63         13.16         5.09 o                         
  -7  10   2          3.55          6.30         4.09 o                         
  -6  10   2        186.89        202.73         9.90 o                         
  -5  10   2        169.39        169.76         8.52 o                         
  -4  10   2         22.40         21.93         2.55 o                         
  -3  10   2        439.04        445.28        12.48 o                         
  -2  10   2        110.77        190.51        16.23 o                         
  -1  10   2         33.70         47.08         3.83 o                         
   0  10   2       2024.78       2219.59        28.44 o                         
   1  10   2        546.70        580.66        11.38 o                         
   2  10   2        191.94        221.36         6.89 o                         
   3  10   2        433.42        404.18         9.21 o                         
   4  10   2        709.87        692.71        14.46 o                         
   5  10   2        171.96        178.49         5.62 o                         
   6  10   2        233.22        244.11         7.97 o                         
   7  10   2         54.04         41.44         6.30 o                         
   8  10   2         31.93         24.45         9.16 o                         
  -8  11   2         42.19         28.55         7.58 o                         
  -7  11   2        325.94        314.91        18.80 o                         
  -6  11   2         10.21          7.45         4.16 o                         
  -5  11   2        234.22        230.17        13.11 o                         
  -4  11   2        580.41        576.29        11.33 o                         
  -3  11   2         62.94         75.52         6.29 o                         
  -2  11   2        118.87        149.74         5.59 o                         
  -1  11   2         40.17         67.73         5.09 o                         
   0  11   2         10.44         11.63         2.64 o                         
   1  11   2         18.34         28.35         3.70 o                         
   2  11   2         28.29         33.65         4.01 o                         
   3  11   2          0.16         -0.81         1.76 o                         
   4  11   2        350.02        352.15        10.51 o                         
   5  11   2        353.60        363.17         6.66 o                         
   6  11   2        461.90        472.87        11.81 o                         
   7  11   2          0.34          4.03         3.82 o                         
  -8  12   2          0.78         -4.62         8.15 o                         
  -7  12   2         81.88         77.22        10.69 o                         
  -6  12   2         81.72         85.70         7.38 o                         
  -5  12   2        303.39        277.35        10.65 o                         
  -4  12   2        226.26        248.20         7.82 o                         
  -3  12   2        116.81        126.10         7.99 o                         
  -2  12   2         10.99         14.29         2.40 o                         
  -1  12   2        690.56        643.67        14.73 o                         
   0  12   2         46.94         34.45         3.48 o                         
   1  12   2        258.80        243.42         8.10 o                         
   2  12   2        152.89        178.84         6.37 o                         
   3  12   2         45.74         41.64         3.95 o                         
   4  12   2         46.56         47.43         3.87 o                         
   5  12   2        203.91        210.48         6.64 o                         
   6  12   2         31.44         32.21         5.07 o                         
   7  12   2          0.41         -3.11         6.21 o                         
  -8  13   2         10.91          6.55         4.35 o                         
  -7  13   2         99.76         90.49         9.38 o                         
  -6  13   2         17.12         15.63         3.91 o                         
  -5  13   2        601.94        633.49        17.79 o                         
  -4  13   2        718.56        746.00        17.25 o                         
  -3  13   2         12.60         19.02         4.07 o                         
  -2  13   2         14.67         18.81         2.97 o                         
  -1  13   2        389.35        360.30        11.28 o                         
   0  13   2        186.01        181.86         8.45 o                         
   1  13   2          0.26          3.83         1.83 o                         
   2  13   2         92.56         93.45         5.54 o                         
   3  13   2         19.86         20.76         2.94 o                         
   4  13   2         14.81         16.26         3.07 o                         
   5  13   2        336.92        278.26        17.11 o                         
   6  13   2         59.55         72.80         6.22 o                         
   7  13   2         22.35         12.62         4.58 o                         
  -7  14   2         16.80          5.13         8.55 o                         
  -6  14   2        114.98        120.75         9.05 o                         
  -5  14   2        289.82        290.40         7.05 o                         
  -4  14   2         11.98          8.44         4.52 o                         
  -3  14   2         89.09        112.25         8.07 o                         
  -2  14   2        205.16        230.14         9.94 o                         
  -1  14   2         23.80         37.25         4.59 o                         
   0  14   2        500.36        489.60        12.59 o                         
   1  14   2          3.86         11.87         2.55 o                         
   2  14   2        727.89        701.74        12.41 o                         
   3  14   2          3.47          0.39         2.02 o                         
   4  14   2          1.35          0.33         1.28 o                         
   5  14   2          9.87          4.66         1.82 o                         
   6  14   2         44.96         30.12         4.50 o                         
   7  14   2        177.52        204.02        16.96 o                         
  -7  15   2          3.05         -1.91         4.22 o                         
  -6  15   2         95.61         99.17         9.32 o                         
  -5  15   2        437.83        434.60        11.54 o                         
  -4  15   2          0.09          4.80         3.43 o                         
  -3  15   2         13.36         20.17         5.91 o                         
  -2  15   2         33.99         39.14         4.60 o                         
  -1  15   2         35.49         45.88         7.80 o                         
   0  15   2        456.05        477.95        12.97 o                         
   1  15   2        172.50        187.29         7.91 o                         
   2  15   2        534.35        563.61        12.22 o                         
   3  15   2        346.69        337.40         7.68 o                         
   4  15   2          2.41          5.09         2.46 o                         
   5  15   2        154.46        145.48         5.73 o                         
   6  15   2        277.38        328.78        10.52 o                         
  -7  16   2          5.77         -3.37         5.55 o                         
  -6  16   2          1.28         -4.41         4.41 o                         
  -5  16   2         42.67         36.51         3.20 o                         
  -4  16   2        151.85        185.22        19.57 o                         
  -3  16   2         11.60         17.92         4.43 o                         
  -2  16   2         66.81         77.00         6.29 o                         
  -1  16   2        282.21        308.70        10.56 o                         
   0  16   2        191.45        177.17         8.39 o                         
   1  16   2        415.96        377.31        10.79 o                         
   2  16   2        122.38        139.70         8.43 o                         
   3  16   2          8.34          5.46         1.93 o                         
   4  16   2        135.55        141.28         9.94 o                         
   5  16   2        444.90        432.86        40.48 o                         
   6  16   2         22.59         17.66         4.54 o                         
  -6  17   2          6.66          4.22         5.20 o                         
  -5  17   2         36.31         34.42         4.89 o                         
  -4  17   2         19.20         16.97         6.43 o                         
  -3  17   2         18.47         28.51         5.61 o                         
  -2  17   2         20.45         11.73         3.30 o                         
  -1  17   2         49.68         49.26         5.34 o                         
   0  17   2          9.97          9.49         3.20 o                         
   1  17   2         66.40         99.21         9.86 o                         
   2  17   2        518.55        535.36        16.09 o                         
   3  17   2        105.73        107.66         5.19 o                         
   4  17   2        307.31        310.54         8.87 o                         
   5  17   2        201.74        222.03        18.46 o                         
   6  17   2        132.99        154.35        13.47 o                         
  -6  18   2        210.80        216.46        14.17 o                         
  -5  18   2         40.15         28.32         4.38 o                         
  -4  18   2         41.17         36.66         7.13 o                         
  -3  18   2          1.48         -1.71         9.61 o                         
  -2  18   2         31.55         37.66         5.01 o                         
  -1  18   2          2.84          7.59         3.19 o                         
   0  18   2         57.42         60.63         6.43 o                         
   1  18   2         19.03         13.97         3.36 o                         
   2  18   2         21.55         19.18         3.68 o                         
   3  18   2         44.42         41.04         4.22 o                         
   4  18   2        141.87        140.15         6.99 o                         
   5  18   2        187.69        170.37         9.96 o                         
  -5  19   2         81.91         70.56         8.96 o                         
  -4  19   2          0.36          5.20         6.01 o                         
  -3  19   2          0.26         -0.43         3.87 o                         
  -2  19   2        219.47        226.44         9.04 o                         
  -1  19   2         15.90         10.42         4.74 o                         
   0  19   2         78.22         66.71         6.17 o                         
   1  19   2         35.75         51.79         5.33 o                         
   2  19   2        199.73        192.73         7.88 o                         
   3  19   2         36.34         41.21         3.44 o                         
   4  19   2         39.46         30.57         3.87 o                         
   5  19   2          0.28         -3.63         3.63 o                         
  -5  20   2         14.98         11.17         4.57 o                         
  -4  20   2          0.71         -3.49         5.82 o                         
  -3  20   2         25.38         30.41         5.93 o                         
  -2  20   2        141.54        154.56        11.02 o                         
  -1  20   2        317.68        363.95        12.29 o                         
   0  20   2          4.34          0.33         3.29 o                         
   1  20   2        105.17         95.60         6.88 o                         
   2  20   2        147.35        158.69        12.07 o                         
   3  20   2         83.45         89.92         4.84 o                         
   4  20   2          3.05          6.31         5.26 o                         
  -4  21   2        193.13        234.63        18.10 o                         
  -3  21   2         19.52         13.62         8.59 o                         
  -2  21   2          0.43          0.75         3.07 o                         
  -1  21   2         13.35         16.31         4.03 o                         
   0  21   2          8.57          4.07         2.98 o                         
   1  21   2         22.77         15.95         3.92 o                         
   2  21   2        144.34        152.81         8.58 o                         
   3  21   2         28.93         32.02         5.75 o                         
   4  21   2        135.44        160.80        11.38 o                         
  -3  22   2          2.83          0.21         4.68 o                         
  -2  22   2         46.26         45.49         7.11 o                         
  -1  22   2          7.94          2.69         3.91 o                         
   0  22   2         98.61         97.68         9.22 o                         
   1  22   2         13.71         10.37         4.08 o                         
   2  22   2        100.17         94.68         7.55 o                         
   3  22   2         29.41         31.58         4.33 o                         
  -2  23   2         26.21         26.39         4.80 o                         
  -1  23   2         11.13          7.67         4.25 o                         
   0  23   2          2.70         -0.75         4.07 o                         
   1  23   2         60.85         54.95         6.62 o                         
   2  23   2         11.07         13.86         5.04 o                         
  -9   0   3         74.49         65.60         6.65 o                         
  -7   0   3          0.12         -0.94         2.08 o                         
  -5   0   3        959.25        967.06        16.14 o                         
  -3   0   3       4492.74       4432.03        50.50 o                         
  -1   0   3       3729.65       3407.92        32.93 o                         
   1   0   3       1083.72        966.81        10.46 o                         
   3   0   3         68.09         77.30         3.89 o                         
   5   0   3        454.76        459.24        11.42 o                         
   7   0   3        451.70        459.34        15.24 o                         
  -9   1   3         16.72         14.10         5.41 o                         
  -8   1   3        267.38        275.71         6.70 o                         
  -7   1   3         75.52         69.40         3.87 o                         
  -6   1   3        179.00        188.35         5.16 o                         
  -5   1   3         11.72         14.66         1.82 o                         
  -4   1   3       3896.11       4045.35        31.82 o                         
  -3   1   3        665.60        644.66         8.83 o                         
  -2   1   3        538.88        489.43         6.57 o                         
  -1   1   3        875.33        855.32         8.74 o                         
   0   1   3       2410.08       2160.14        13.93 o                         
   1   1   3        641.59        609.94         5.80 o                         
   2   1   3         23.18         19.65         1.46 o                         
   3   1   3         52.38         52.92         2.49 o                         
   4   1   3         30.56         20.55         1.80 o                         
   5   1   3         11.94          7.80         1.43 o                         
   6   1   3         57.85         58.57         3.53 o                         
   7   1   3         79.22         77.75         4.08 o                         
   8   1   3          6.73          0.58         2.75 o                         
  -9   2   3          5.44         -1.17         2.96 o                         
  -8   2   3        121.53        110.18         7.30 o                         
  -7   2   3         16.12         15.24         2.05 o                         
  -6   2   3         37.69         42.91         2.87 o                         
  -5   2   3          9.63         11.69         1.81 o                         
  -4   2   3       2533.12       2557.37        22.62 o                         
  -3   2   3       1409.13       1481.25        14.55 o                         
  -2   2   3         46.43         63.04         2.68 o                         
  -1   2   3       2101.20       1946.77        15.36 o                         
   0   2   3       2708.76       2550.98        17.64 o                         
   1   2   3         73.43         82.48         2.19 o                         
   2   2   3        994.45        971.00         7.92 o                         
   3   2   3       2809.17       2991.17        21.00 o                         
   4   2   3         24.37         27.72         2.30 o                         
   5   2   3        650.84        679.21         9.74 o                         
   6   2   3        144.16        137.08         4.92 o                         
   7   2   3          2.26         -2.14         2.18 o                         
   8   2   3        424.56        427.35        11.15 o                         
  -9   3   3          6.91          4.88         4.10 o                         
  -8   3   3          6.00          1.56         2.84 o                         
  -7   3   3         57.37         61.34         5.09 o                         
  -6   3   3         23.20         59.45         4.30 o                         
  -5   3   3          9.84         14.11         1.87 o                         
  -4   3   3       2087.78       2090.83        18.38 o                         
  -3   3   3        201.72        246.80         5.19 o                         
  -2   3   3        127.07        137.23         5.00 o                         
  -1   3   3         22.33         20.49         1.62 o                         
   0   3   3        525.99        494.98         6.47 o                         
   1   3   3        685.27        716.46         8.01 o                         
   2   3   3       1840.34       1784.56        13.03 o                         
   3   3   3        787.45        816.44         9.17 o                         
   4   3   3         90.32        110.93         3.94 o                         
   5   3   3          5.38          2.27         1.61 o                         
   6   3   3          2.61          0.81         1.73 o                         
   7   3   3         97.77         98.90         4.45 o                         
   8   3   3         11.21         10.52         3.67 o                         
  -9   4   3         21.12         12.64         4.40 o                         
  -8   4   3          9.86          4.89         2.64 o                         
  -7   4   3         19.36         23.60         3.64 o                         
  -6   4   3          3.74          2.89         2.20 o                         
  -5   4   3         23.97         17.33         2.14 o                         
  -4   4   3       3262.84       3245.53        25.43 o                         
  -3   4   3       1939.25       1852.37        17.70 o                         
  -2   4   3        596.77        581.87         7.80 o                         
  -1   4   3        144.74        141.64         3.34 o                         
   0   4   3       6382.23       6231.16        65.19 o                         
   1   4   3        901.31        885.46        10.25 o                         
   2   4   3       4942.00       4880.62        28.81 o                         
   3   4   3        616.34        593.34         7.59 o                         
   4   4   3       1459.51       1445.06        14.26 o                         
   5   4   3        206.07        221.08         5.42 o                         
   6   4   3        170.36        164.21         5.15 o                         
   7   4   3         42.41         43.62         4.63 o                         
   8   4   3         38.84         43.88         4.75 o                         
  -9   5   3          1.38         -5.22         5.22 o                         
  -8   5   3         10.79          3.48         3.65 o                         
  -7   5   3         17.71         23.55         3.73 o                         
  -6   5   3        581.42        586.90        11.99 o                         
  -5   5   3        354.17        352.14         9.50 o                         
  -4   5   3        829.36        877.13        11.11 o                         
  -3   5   3         90.51        104.63         4.33 o                         
  -2   5   3         65.33         78.24         3.01 o                         
  -1   5   3        226.26        209.83         5.04 o                         
   0   5   3        203.71        193.88         4.16 o                         
   1   5   3       1276.87       1286.83        13.32 o                         
   2   5   3          7.45         16.91         1.40 o                         
   3   5   3         21.88         21.13         1.57 o                         
   4   5   3        551.23        560.71         8.30 o                         
   5   5   3         74.28         75.09         3.66 o                         
   6   5   3         67.98         66.89         4.63 o                         
   7   5   3        105.56         94.76         6.18 o                         
   8   5   3         38.91         49.11         6.73 o                         
  -9   6   3        223.36        252.91        14.51 o                         
  -8   6   3         54.64         37.70         6.48 o                         
  -7   6   3        203.34        198.72         7.79 o                         
  -6   6   3          8.49          6.73         2.36 o                         
  -5   6   3        375.55        354.15         9.09 o                         
  -4   6   3         77.19         73.02         2.94 o                         
  -3   6   3        445.78        438.41        12.89 o                         
  -2   6   3       1207.01       1223.94        12.73 o                         
  -1   6   3        494.22        474.08         7.35 o                         
   0   6   3       1429.22       1416.37        14.09 o                         
   1   6   3        112.27        160.48        11.44 o                         
   2   6   3       2020.64       2053.29        15.77 o                         
   3   6   3       2349.98       2344.53        18.58 o                         
   4   6   3          0.22          1.02         1.40 o                         
   5   6   3        200.77        213.57         6.29 o                         
   6   6   3         39.87         41.43         3.62 o                         
   7   6   3         27.45         24.31         3.79 o                         
   8   6   3         12.79          9.71         3.44 o                         
  -9   7   3         21.97         24.25         4.14 o                         
  -8   7   3         19.42         12.37         3.90 o                         
  -7   7   3         14.24         12.32         2.64 o                         
  -6   7   3        153.34        144.81         5.75 o                         
  -5   7   3         42.73         36.92         5.16 o                         
  -4   7   3         64.29         63.09         4.10 o                         
  -3   7   3         72.68         57.27         4.20 o                         
  -2   7   3        133.43        136.61         4.73 o                         
  -1   7   3        704.98        679.00         9.34 o                         
   0   7   3         20.14         17.56         1.98 o                         
   1   7   3       1031.02       1045.60        13.01 o                         
   2   7   3         93.75         88.00         4.38 o                         
   3   7   3        511.46        513.20         6.52 o                         
   4   7   3        185.49        187.65         5.28 o                         
   5   7   3         52.11         48.88         3.83 o                         
   6   7   3        163.80        167.25         6.27 o                         
   7   7   3         19.94         15.81         3.72 o                         
   8   7   3          8.41          0.37         3.50 o                         
  -9   8   3         73.62         59.47         8.39 o                         
  -8   8   3        165.46        168.50        13.65 o                         
  -7   8   3         77.58         57.42         6.57 o                         
  -6   8   3          0.14         -0.07         2.59 o                         
  -5   8   3        251.22        282.41        11.35 o                         
  -4   8   3         13.49         11.70         2.04 o                         
  -3   8   3         27.05         37.87         3.66 o                         
  -2   8   3          5.68         12.20         2.09 o                         
  -1   8   3        486.48        537.53         8.49 o                         
   0   8   3         38.94         31.97         3.06 o                         
   1   8   3       2025.49       2197.06        21.40 o                         
   2   8   3         38.11         30.61         2.20 o                         
   3   8   3         58.84         69.00         4.30 o                         
   4   8   3       1119.54       1081.15        16.86 o                         
   5   8   3         21.26         27.87         2.98 o                         
   6   8   3         85.57         81.36         5.05 o                         
   7   8   3         92.24         93.87         7.42 o                         
   8   8   3         20.59         13.66         6.16 o                         
  -9   9   3         22.31         28.00         7.25 o                         
  -8   9   3         22.32         11.00         6.23 o                         
  -7   9   3         87.14         80.95         8.26 o                         
  -6   9   3        368.14        386.91        13.29 o                         
  -5   9   3        312.97        329.43        12.46 o                         
  -4   9   3        151.05        161.90         6.13 o                         
  -3   9   3        137.24        165.31         6.48 o                         
  -2   9   3       3140.34       3147.22        31.89 o                         
  -1   9   3       1931.94       2001.85        21.19 o                         
   0   9   3          0.00          8.48         1.94 o                         
   1   9   3         23.05         26.35         2.59 o                         
   2   9   3         16.11         11.86         2.17 o                         
   3   9   3        381.28        377.68         9.27 o                         
   4   9   3        217.96        205.39         5.10 o                         
   5   9   3        342.30        343.73         7.79 o                         
   6   9   3        217.31        220.17         7.38 o                         
   7   9   3          0.14         -1.73         3.43 o                         
   8   9   3          6.67          2.15         4.70 o                         
  -8  10   3         35.49         60.27         8.03 o                         
  -7  10   3         32.91         27.34         4.69 o                         
  -6  10   3        726.43        824.04        20.57 o                         
  -5  10   3          8.13          8.16         3.75 o                         
  -4  10   3         49.46         46.46         5.97 o                         
  -3  10   3          4.86          4.08         2.69 o                         
  -2  10   3        221.73        204.72         6.49 o                         
  -1  10   3        318.14        361.13         8.78 o                         
   0  10   3          0.09          1.42         1.68 o                         
   1  10   3         86.26        104.04         4.99 o                         
   2  10   3        219.53        230.02         6.12 o                         
   3  10   3         19.92         17.14         3.07 o                         
   4  10   3        514.13        526.37        11.22 o                         
   5  10   3         22.85         23.49         2.57 o                         
   6  10   3        135.62        137.43         6.35 o                         
   7  10   3         20.18          2.43         6.89 o                         
  -8  11   3         78.92         76.54         8.96 o                         
  -7  11   3         79.82         78.30         7.22 o                         
  -6  11   3         13.42         16.84         6.42 o                         
  -5  11   3        266.98        266.67        10.55 o                         
  -4  11   3        101.18        102.38         5.72 o                         
  -3  11   3         13.50         17.78         3.81 o                         
  -2  11   3        225.63        248.83         7.47 o                         
  -1  11   3        493.63        513.67        13.54 o                         
   0  11   3         16.09         16.21         2.80 o                         
   1  11   3         19.18         31.55         3.54 o                         
   2  11   3         18.78         21.19         3.58 o                         
   3  11   3         12.39         13.38         2.80 o                         
   4  11   3        109.66        118.35         9.97 o                         
   5  11   3        129.42        116.42         6.15 o                         
   6  11   3         90.55         95.73         6.56 o                         
   7  11   3          0.70         -2.82         2.82 o                         
  -8  12   3          8.61          1.93         4.49 o                         
  -7  12   3          7.05          8.22         7.57 o                         
  -6  12   3         16.56         15.98         4.44 o                         
  -5  12   3        319.06        318.52         7.64 o                         
  -4  12   3        119.67        141.11        16.24 o                         
  -3  12   3         56.35         63.77         6.45 o                         
  -2  12   3        109.79        181.90        14.16 o                         
  -1  12   3         16.48         17.32         2.79 o                         
   0  12   3        296.14        309.05         8.66 o                         
   1  12   3          9.25          9.74         2.40 o                         
   2  12   3         16.74         18.22         3.46 o                         
   3  12   3        622.30        611.98        12.92 o                         
   4  12   3        198.70        188.33         7.20 o                         
   5  12   3        341.81        369.32        10.72 o                         
   6  12   3         12.35         12.82         3.92 o                         
   7  12   3        135.66        112.69        20.61 o                         
  -8  13   3         22.22         14.94         5.63 o                         
  -7  13   3          1.37          0.49         4.82 o                         
  -6  13   3        280.09        297.48        12.18 o                         
  -5  13   3        129.70        122.29         5.66 o                         
  -4  13   3        389.80        379.65        11.15 o                         
  -3  13   3         78.46         94.35         7.80 o                         
  -2  13   3        175.33        203.19         7.46 o                         
  -1  13   3          1.84         -1.89         1.89 o                         
   0  13   3        213.86        228.84         8.97 o                         
   1  13   3         28.82         27.04         3.41 o                         
   2  13   3        119.21        125.37         6.90 o                         
   3  13   3        199.23        188.59         7.80 o                         
   4  13   3        133.75        141.11         8.71 o                         
   5  13   3        454.40        470.31        12.00 o                         
   6  13   3          4.58          1.46         3.47 o                         
   7  13   3         52.29         41.30         6.83 o                         
  -7  14   3          2.45          0.60         4.68 o                         
  -6  14   3         18.08         17.75         4.90 o                         
  -5  14   3         72.64         65.17         5.37 o                         
  -4  14   3         43.16         39.69         5.26 o                         
  -3  14   3          8.96         11.06         3.53 o                         
  -2  14   3         46.35         49.12         5.43 o                         
  -1  14   3         67.09         79.91         6.97 o                         
   0  14   3       2348.79       2252.34        25.20 o                         
   1  14   3         60.65         55.10         5.00 o                         
   2  14   3        883.49        870.72        15.93 o                         
   3  14   3          1.30         -2.20         2.37 o                         
   4  14   3         75.03         80.34         7.50 o                         
   5  14   3        547.80        552.47        17.00 o                         
   6  14   3         44.69         37.60         6.22 o                         
   7  14   3          1.39          5.10         3.46 o                         
  -7  15   3         74.07         68.03         8.42 o                         
  -6  15   3         22.46         28.71        10.51 o                         
  -5  15   3         15.73          8.07         4.17 o                         
  -4  15   3         83.64         69.40         6.06 o                         
  -3  15   3         97.18        101.92         8.39 o                         
  -2  15   3          6.40          6.41         2.77 o                         
  -1  15   3         85.79         92.98         7.41 o                         
   0  15   3          0.08         -0.49         2.28 o                         
   1  15   3        166.61        156.73         6.56 o                         
   2  15   3         24.81         28.11         3.89 o                         
   3  15   3        363.51        347.40         9.12 o                         
   4  15   3        110.95        113.37         4.63 o                         
   5  15   3         11.28          7.15         5.74 o                         
   6  15   3        353.12        392.17        27.48 o                         
  -7  16   3          4.11         -6.35         6.90 o                         
  -6  16   3          0.38          0.44         3.63 o                         
  -5  16   3         79.39         76.23         7.28 o                         
  -4  16   3        247.45        245.14        12.77 o                         
  -3  16   3         39.15         54.36         7.54 o                         
  -2  16   3        328.12        340.99        11.66 o                         
  -1  16   3        127.17        147.90         7.84 o                         
   0  16   3       2028.65       2016.03        27.26 o                         
   1  16   3        985.06        966.70        17.70 o                         
   2  16   3         46.99         45.94         4.23 o                         
   3  16   3        125.66        135.98         6.25 o                         
   4  16   3          1.01         -0.35         1.72 o                         
   5  16   3         94.00        102.60        17.62 o                         
   6  16   3        226.78        236.42        55.67 o                         
  -6  17   3          0.45          0.49         3.86 o                         
  -5  17   3          2.58         -0.54         2.22 o                         
  -4  17   3         69.67         69.00         7.43 o                         
  -3  17   3        109.18         98.64        12.00 o                         
  -2  17   3         66.63         68.57         6.40 o                         
  -1  17   3       1774.45       1724.45        29.51 o                         
   0  17   3          0.86          5.18         2.68 o                         
   1  17   3        299.19        292.28        11.18 o                         
   2  17   3        127.20        129.71         7.13 o                         
   3  17   3          1.12         -0.62         2.43 o                         
   4  17   3        158.90        185.53         5.93 o                         
   5  17   3         55.32         61.57         2.86 o                         
   6  17   3         37.15         50.59        31.24 o                         
  -6  18   3          0.87         -0.03         3.51 o                         
  -5  18   3         21.09         18.07         3.71 o                         
  -4  18   3        190.89        202.13        20.91 o                         
  -3  18   3        172.49        168.54        13.64 o                         
  -2  18   3        588.21        609.48        16.74 o                         
  -1  18   3        234.49        253.80         9.66 o                         
   0  18   3         10.94         11.41         4.56 o                         
   1  18   3        134.19        137.62         8.17 o                         
   2  18   3         63.95         61.36         5.45 o                         
   3  18   3         20.90         17.50         2.92 o                         
   4  18   3        117.05        134.46         5.22 o                         
   5  18   3         13.53          8.02         3.48 o                         
  -6  19   3          0.15         -3.40        12.01 o                         
  -5  19   3         11.82          3.06         3.62 o                         
  -4  19   3         98.01        100.92        13.64 o                         
  -3  19   3          8.90         -0.83         4.03 o                         
  -2  19   3        154.29        155.61         9.93 o                         
  -1  19   3        815.13        798.09        17.63 o                         
   0  19   3          5.23          2.23         3.30 o                         
   1  19   3         10.87          9.98         3.21 o                         
   2  19   3         19.23         27.61         4.67 o                         
   3  19   3         64.91         71.11         6.34 o                         
   4  19   3          0.72         -1.36         1.36 o                         
   5  19   3          0.86         -2.09         2.09 o                         
  -5  20   3         56.45         57.98         5.31 o                         
  -4  20   3          4.33         -4.24         4.24 o                         
  -3  20   3          0.74          1.25         4.22 o                         
  -2  20   3        129.17        152.25        12.00 o                         
  -1  20   3         51.15         44.89         5.55 o                         
   0  20   3         93.80         96.66         7.65 o                         
   1  20   3         60.27         54.29         6.17 o                         
   2  20   3         48.70         45.59         6.00 o                         
   3  20   3        113.82        126.51         8.79 o                         
   4  20   3        123.57        118.99         8.03 o                         
  -4  21   3          3.49         -4.31         4.83 o                         
  -3  21   3          3.72         -2.09         4.44 o                         
  -2  21   3        105.31         97.84         7.99 o                         
  -1  21   3         10.51         11.13         3.66 o                         
   0  21   3          2.01          0.44         3.79 o                         
   1  21   3         18.81          7.26         3.77 o                         
   2  21   3         28.97         36.02         4.77 o                         
   3  21   3          0.10         -2.65         2.65 o                         
  -3  22   3          9.25          1.85         4.59 o                         
  -2  22   3         32.10         21.97         4.49 o                         
  -1  22   3         38.37         34.04         6.42 o                         
   0  22   3          2.72          0.52         3.93 o                         
   1  22   3         27.69         31.58         5.79 o                         
   2  22   3          5.19          2.35         4.45 o                         
   3  22   3          1.15         -1.18         3.17 o                         
  -2  23   3          5.58          1.35         3.47 o                         
  -1  23   3          8.31          2.65         4.41 o                         
   0  23   3         36.02         37.67         7.64 o                         
   1  23   3         42.68         55.92         7.84 o                         
  -8   0   4          0.10         -0.84         2.56 o                         
  -6   0   4        229.68        242.78         8.51 o                         
  -4   0   4        483.56        450.81        11.39 o                         
  -2   0   4       3329.86       3153.60        33.46 o                         
   0   0   4       2283.88       2009.76        19.31 o                         
   2   0   4        443.57        455.25         8.64 o                         
   4   0   4        403.40        402.36         8.44 o                         
   6   0   4         19.22         15.07         2.89 o                         
   8   0   4         99.17         91.14         9.26 o                         
  -9   1   4         61.39         54.38         4.35 o                         
  -8   1   4          0.28         -1.93         1.93 o                         
  -7   1   4          2.80          0.99         1.74 o                         
  -6   1   4        819.77        823.83        11.07 o                         
  -5   1   4          6.41         11.05         2.07 o                         
  -4   1   4       1104.22       1153.40        13.91 o                         
  -3   1   4         56.90         59.57         3.22 o                         
  -2   1   4        418.99        382.25         6.35 o                         
  -1   1   4        666.36        605.72         7.38 o                         
   0   1   4        340.15        321.87         4.80 o                         
   1   1   4       3866.82       3785.92        23.22 o                         
   2   1   4        414.55        423.69         5.83 o                         
   3   1   4        248.64        267.63         4.51 o                         
   4   1   4          2.29          2.46         1.33 o                         
   5   1   4          4.15          2.56         1.65 o                         
   6   1   4         75.28         70.22         3.80 o                         
   7   1   4       1216.13       1302.80        20.17 o                         
   8   1   4         54.11         52.68         6.99 o                         
  -9   2   4         49.37         42.68         5.34 o                         
  -8   2   4          6.74          3.02         1.75 o                         
  -7   2   4         59.52         60.28         3.65 o                         
  -6   2   4         23.46         20.69         2.40 o                         
  -5   2   4          4.03          3.48         1.67 o                         
  -4   2   4       1728.18       1784.84        16.29 o                         
  -3   2   4       1148.45       1132.21        13.15 o                         
  -2   2   4        347.11        364.25         6.22 o                         
  -1   2   4        382.50        378.94         5.81 o                         
   0   2   4        357.56        293.50         4.60 o                         
   1   2   4        431.75        439.18         5.51 o                         
   2   2   4        184.25        168.70         3.37 o                         
   3   2   4         71.16         75.84         4.80 o                         
   4   2   4        172.44        157.69         4.60 o                         
   5   2   4         29.71         29.42         2.63 o                         
   6   2   4        219.86        244.80         6.24 o                         
   7   2   4          1.68          4.86         2.11 o                         
   8   2   4        255.22        260.17         9.09 o                         
  -9   3   4         44.21         46.31         6.01 o                         
  -8   3   4         81.06         89.58         7.78 o                         
  -7   3   4        338.94        327.22         7.13 o                         
  -6   3   4         51.42         57.67         3.58 o                         
  -5   3   4        841.11        855.28        11.60 o                         
  -4   3   4       4238.86       4224.08        29.70 o                         
  -3   3   4        569.68        573.47         9.65 o                         
  -2   3   4       2657.90       2638.69        21.13 o                         
  -1   3   4       2100.13       1934.87        14.80 o                         
   0   3   4       2689.38       2667.89        19.67 o                         
   1   3   4        265.84        245.71         4.12 o                         
   2   3   4        182.87        224.24         5.84 o                         
   3   3   4         54.52         54.15         3.08 o                         
   4   3   4          2.48          0.32         1.33 o                         
   5   3   4        501.67        506.68         8.87 o                         
   6   3   4         63.95         64.11         3.76 o                         
   7   3   4          7.68          8.97         3.09 o                         
   8   3   4         11.12         11.81         3.64 o                         
  -9   4   4         12.45         10.40         3.64 o                         
  -8   4   4        108.08        108.22         7.05 o                         
  -7   4   4          0.91          0.29         2.68 o                         
  -6   4   4       1985.04       1999.68        21.00 o                         
  -5   4   4        626.99        588.74         8.48 o                         
  -4   4   4       5235.07       5121.57        34.28 o                         
  -3   4   4        166.20        173.12         4.88 o                         
  -2   4   4         34.33         37.14         2.61 o                         
  -1   4   4         89.54         98.59         3.24 o                         
   0   4   4        245.73        205.21         4.43 o                         
   1   4   4       2519.60       2520.14        30.76 o                         
   2   4   4        532.09        517.43         8.42 o                         
   3   4   4        258.85        249.86         5.52 o                         
   4   4   4          7.62         13.55         1.88 o                         
   5   4   4         78.09         78.29         4.26 o                         
   6   4   4        762.40        802.52        12.61 o                         
   7   4   4         42.90         32.01         3.20 o                         
   8   4   4        340.82        368.50        12.79 o                         
  -9   5   4          9.34          3.16         3.27 o                         
  -8   5   4          1.84         -0.05         2.75 o                         
  -7   5   4         12.80          5.71         2.59 o                         
  -6   5   4          2.25          3.11         2.63 o                         
  -5   5   4         13.06         16.65         2.55 o                         
  -4   5   4       1573.37       1582.13        15.82 o                         
  -3   5   4        963.26        968.27        13.57 o                         
  -2   5   4       1187.79       1183.09        13.35 o                         
  -1   5   4        846.88        823.38         9.96 o                         
   0   5   4       1723.11       1688.20        15.48 o                         
   1   5   4       2519.85       2541.50        20.30 o                         
   2   5   4        904.42        967.47        13.05 o                         
   3   5   4         49.96         39.35         2.54 o                         
   4   5   4        301.39        325.92         6.44 o                         
   5   5   4         27.39         22.67         2.30 o                         
   6   5   4          1.26          3.01         2.24 o                         
   7   5   4        146.91        162.63         7.36 o                         
   8   5   4         54.11         48.32         5.41 o                         
  -9   6   4         20.29         12.08         5.62 o                         
  -8   6   4        100.43        123.63         8.75 o                         
  -7   6   4         58.93         63.03         5.12 o                         
  -6   6   4         21.38         14.04         3.73 o                         
  -5   6   4        370.89        371.87         9.89 o                         
  -4   6   4        964.54       1023.58        13.45 o                         
  -3   6   4        344.88        352.07         6.60 o                         
  -2   6   4        183.06        206.54         5.31 o                         
  -1   6   4       1294.30       1266.89        14.11 o                         
   0   6   4       6716.27       6839.33        44.83 o                         
   1   6   4         99.66        102.06         3.87 o                         
   2   6   4        379.91        430.22         7.15 o                         
   3   6   4         97.10        100.96         3.57 o                         
   4   6   4          1.27          1.58         1.34 o                         
   5   6   4        188.67        193.85         5.34 o                         
   6   6   4         67.38         75.74         4.99 o                         
   7   6   4         12.86         11.13         3.41 o                         
   8   6   4        231.85        266.86         9.52 o                         
  -9   7   4          1.25         -3.16         3.16 o                         
  -8   7   4         61.99         61.46         7.04 o                         
  -7   7   4        127.82        120.09         6.06 o                         
  -6   7   4         60.96         51.95         3.80 o                         
  -5   7   4         16.38         15.77         2.47 o                         
  -4   7   4        208.35        195.14         5.27 o                         
  -3   7   4        887.79        927.41        15.81 o                         
  -2   7   4        564.05        583.20         9.22 o                         
  -1   7   4         48.22         71.86         6.96 o                         
   0   7   4       2146.04       2228.88        20.55 o                         
   1   7   4        234.68        217.34         5.52 o                         
   2   7   4         70.60         86.76         5.58 o                         
   3   7   4        132.70        147.79         4.63 o                         
   4   7   4        344.56        362.01         7.18 o                         
   5   7   4         11.78         11.96         2.44 o                         
   6   7   4         21.38         24.84         3.37 o                         
   7   7   4         14.85          9.05         4.19 o                         
   8   7   4        192.21        167.70        11.12 o                         
  -9   8   4         43.57         36.89         7.05 o                         
  -8   8   4        197.61        214.32        12.10 o                         
  -7   8   4         15.04         13.44         3.99 o                         
  -6   8   4         97.01         93.99         7.09 o                         
  -5   8   4         61.85         60.14         3.95 o                         
  -4   8   4          1.04          5.70         1.88 o                         
  -3   8   4         69.00         83.93         3.36 o                         
  -2   8   4       1221.18       1318.68        15.36 o                         
  -1   8   4        381.09        426.28        10.58 o                         
   0   8   4       1762.15       1809.56        18.03 o                         
   1   8   4         71.69         62.12         3.77 o                         
   2   8   4         50.13         58.69         6.18 o                         
   3   8   4         37.84         30.72         2.57 o                         
   4   8   4        385.70        398.73         8.21 o                         
   5   8   4         72.26         82.33         4.90 o                         
   6   8   4         92.54         79.82         5.44 o                         
   7   8   4         94.10         89.75         7.58 o                         
   8   8   4        198.72        186.23        19.81 o                         
  -9   9   4         33.42         46.17        12.73 o                         
  -8   9   4         12.83          8.77         4.74 o                         
  -7   9   4         63.40         67.27         7.31 o                         
  -6   9   4         14.10          9.69         2.99 o                         
  -5   9   4          1.40          2.79         1.43 o                         
  -4   9   4         76.05         86.24         5.04 o                         
  -3   9   4         41.98         35.11         2.80 o                         
  -2   9   4         18.82         12.52         1.80 o                         
  -1   9   4        206.67        210.74         5.91 o                         
   0   9   4          3.38         12.73         4.20 o                         
   1   9   4        153.09        168.13         5.71 o                         
   2   9   4          6.84          5.42         1.50 o                         
   3   9   4        113.61        100.83         4.17 o                         
   4   9   4        164.47        154.33         4.75 o                         
   5   9   4        421.39        431.34        10.22 o                         
   6   9   4          9.05          2.50         2.63 o                         
   7   9   4         67.97         84.10         7.92 o                         
  -8  10   4          0.36         -1.21         4.53 o                         
  -7  10   4        711.84        744.61        18.24 o                         
  -6  10   4        281.72        299.19        11.03 o                         
  -5  10   4         27.75         18.29         2.55 o                         
  -4  10   4        137.10        144.70         7.35 o                         
  -3  10   4         11.24         12.26         2.75 o                         
  -2  10   4         27.14         31.76         2.92 o                         
  -1  10   4        886.21        884.78        12.54 o                         
   0  10   4        714.27        714.84        12.68 o                         
   1  10   4        161.45        167.23         6.19 o                         
   2  10   4        248.01        228.27         6.16 o                         
   3  10   4        157.92        162.82         5.46 o                         
   4  10   4        314.05        332.02         7.63 o                         
   5  10   4        304.23        296.51        11.12 o                         
   6  10   4         22.33         17.73         4.00 o                         
   7  10   4         10.52         -4.34         8.09 o                         
  -8  11   4         47.55         50.15         7.69 o                         
  -7  11   4        443.52        505.93        17.51 o                         
  -6  11   4         59.02         38.28         5.25 o                         
  -5  11   4         53.25         50.97         3.93 o                         
  -4  11   4          4.06          1.20         2.30 o                         
  -3  11   4         33.53         42.70         4.48 o                         
  -2  11   4        110.03        123.23         5.08 o                         
  -1  11   4        220.80        214.17         6.76 o                         
   0  11   4        783.32        838.45        15.78 o                         
   1  11   4        253.85        232.98         8.27 o                         
   2  11   4        497.50        483.23         9.69 o                         
   3  11   4        575.68        563.25         9.96 o                         
   4  11   4         12.75         10.65         3.23 o                         
   5  11   4         77.82         66.45         4.74 o                         
   6  11   4         18.61         15.99         3.02 o                         
   7  11   4         15.86         17.32        10.22 o                         
  -8  12   4          5.93         -4.33         4.33 o                         
  -7  12   4        194.70        209.57        18.45 o                         
  -6  12   4          2.95         -1.00         3.52 o                         
  -5  12   4          7.11          0.80         3.41 o                         
  -4  12   4         17.60         18.24         3.17 o                         
  -3  12   4          6.11          3.73         2.42 o                         
  -2  12   4          9.30         12.00         2.14 o                         
  -1  12   4         35.59         53.01         4.67 o                         
   0  12   4        342.41        345.18        14.51 o                         
   1  12   4         74.32         80.57         5.65 o                         
   2  12   4        316.09        328.06         8.26 o                         
   3  12   4         17.55         16.80         2.41 o                         
   4  12   4        224.98        230.35         7.54 o                         
   5  12   4         84.13         75.87         4.94 o                         
   6  12   4         29.62         28.91         4.16 o                         
   7  12   4         97.22         87.58         9.44 o                         
  -8  13   4         22.32          6.06         6.01 o                         
  -7  13   4         37.42         26.13         5.80 o                         
  -6  13   4         50.48         52.72         5.85 o                         
  -5  13   4          9.76         11.27         2.57 o                         
  -4  13   4        100.96        118.05        10.15 o                         
  -3  13   4        182.64        183.04         8.75 o                         
  -2  13   4         14.71         14.20         2.95 o                         
  -1  13   4        380.04        337.70        12.16 o                         
   0  13   4         55.11         46.74         4.51 o                         
   1  13   4        144.37        145.51         6.79 o                         
   2  13   4        249.13        245.45         7.46 o                         
   3  13   4         77.49         80.49         4.51 o                         
   4  13   4        349.79        365.10         9.98 o                         
   5  13   4          5.05          2.22         3.22 o                         
   6  13   4          2.05          0.13         2.89 o                         
   7  13   4          2.80          1.22         4.22 o                         
  -7  14   4         65.45         59.13         8.04 o                         
  -6  14   4        128.50        127.40         9.42 o                         
  -5  14   4         20.68         16.90         3.32 o                         
  -4  14   4         92.96         89.18         6.38 o                         
  -3  14   4        249.56        253.59        10.53 o                         
  -2  14   4         39.80         44.77         4.68 o                         
  -1  14   4        205.20        231.13         8.60 o                         
   0  14   4        429.91        407.46        11.02 o                         
   1  14   4          9.73          8.74         3.01 o                         
   2  14   4         84.67         87.33         5.20 o                         
   3  14   4        327.15        309.38         8.26 o                         
   4  14   4        531.88        522.45        10.00 o                         
   5  14   4         16.02         14.00         6.05 o                         
   6  14   4        239.15        239.83         8.38 o                         
  -7  15   4         20.13         16.86         4.98 o                         
  -6  15   4        137.62        129.24        11.65 o                         
  -5  15   4         70.62         70.96         5.59 o                         
  -4  15   4        102.85        104.84         7.20 o                         
  -3  15   4         13.52         17.21         3.87 o                         
  -2  15   4        810.35        830.31        17.02 o                         
  -1  15   4        139.98        154.75         8.08 o                         
   0  15   4          2.96          0.57         2.50 o                         
   1  15   4        297.25        276.72         9.86 o                         
   2  15   4          3.81          5.68         2.21 o                         
   3  15   4        353.84        386.63         9.78 o                         
   4  15   4        368.81        417.30        11.54 o                         
   5  15   4         10.15         10.63         3.18 o                         
   6  15   4        394.89        444.17        29.05 o                         
  -7  16   4         28.17         21.74         6.18 o                         
  -6  16   4          4.37          7.96         5.10 o                         
  -5  16   4         90.88         80.75         6.68 o                         
  -4  16   4        127.17        137.83         8.40 o                         
  -3  16   4        251.00        267.00        11.29 o                         
  -2  16   4       1815.48       1772.04        27.05 o                         
  -1  16   4        394.30        429.30        12.88 o                         
   0  16   4        881.32        846.31        15.52 o                         
   1  16   4         37.49         38.15         4.59 o                         
   2  16   4        434.57        419.44        11.96 o                         
   3  16   4        576.52        557.25        14.70 o                         
   4  16   4         30.30         32.80         3.55 o                         
   5  16   4         54.13         63.99         8.79 o                         
   6  16   4          5.36          6.09         7.81 o                         
  -6  17   4          0.49         -1.83         3.91 o                         
  -5  17   4          8.35          5.71         3.86 o                         
  -4  17   4         20.06         19.15         4.06 o                         
  -3  17   4         70.68         68.99         7.86 o                         
  -2  17   4        171.89        196.68         8.88 o                         
  -1  17   4        169.27        174.89         8.13 o                         
   0  17   4         74.93         71.10         5.91 o                         
   1  17   4         58.27         64.35         5.98 o                         
   2  17   4        201.68        189.72         9.61 o                         
   3  17   4         75.29         81.25         5.86 o                         
   4  17   4         37.43         36.28         3.95 o                         
   5  17   4         69.02         58.57         2.81 o                         
  -6  18   4         83.52         92.39         9.94 o                         
  -5  18   4         66.31         59.87         6.13 o                         
  -4  18   4         91.77        103.24         9.25 o                         
  -3  18   4        101.21         90.12        10.20 o                         
  -2  18   4          7.56          7.27         3.52 o                         
  -1  18   4         87.00         96.09         7.13 o                         
   0  18   4         60.48         75.91         6.54 o                         
   1  18   4         21.84         19.35         3.79 o                         
   2  18   4         87.51         91.12         6.74 o                         
   3  18   4         16.86         14.17         3.01 o                         
   4  18   4         87.74        101.04         7.17 o                         
   5  18   4        196.43        202.61         5.55 o                         
  -5  19   4        104.34        101.29         8.74 o                         
  -4  19   4         19.26         26.53         5.79 o                         
  -3  19   4         19.53         17.82         7.81 o                         
  -2  19   4         10.17          8.89         4.05 o                         
  -1  19   4        196.27        206.08         9.34 o                         
   0  19   4         44.53         32.99         5.94 o                         
   1  19   4         19.98         17.23         3.71 o                         
   2  19   4        210.68        222.68         9.91 o                         
   3  19   4         57.88         48.97         5.24 o                         
   4  19   4         90.46         87.98         8.74 o                         
  -5  20   4        192.02        199.66        16.48 o                         
  -4  20   4         72.65         71.45         8.18 o                         
  -3  20   4         99.23        110.60        12.49 o                         
  -2  20   4         11.16          5.19         3.43 o                         
  -1  20   4         51.71         47.38         5.33 o                         
   0  20   4          0.75         -4.39         4.39 o                         
   1  20   4          3.19         -2.68         2.68 o                         
   2  20   4          8.53          1.01         2.99 o                         
   3  20   4          2.96         -3.19         3.19 o                         
   4  20   4          2.91         -3.64         3.64 o                         
  -4  21   4        146.16        157.59        12.25 o                         
  -3  21   4          2.39         -2.50         5.74 o                         
  -2  21   4          6.91          3.26         3.36 o                         
  -1  21   4        132.78        131.78        10.98 o                         
   0  21   4          0.32          0.36         4.22 o                         
   1  21   4         22.80         25.08         5.94 o                         
   2  21   4         20.02         14.55         3.81 o                         
   3  21   4          3.00          0.35         3.28 o                         
  -3  22   4         18.36          8.82         5.72 o                         
  -2  22   4         67.47         60.56         7.75 o                         
  -1  22   4         10.95         11.69         4.88 o                         
   0  22   4        263.24        278.26        23.65 o                         
   1  22   4         12.40         20.02         5.11 o                         
   2  22   4         19.71         35.02         4.93 o                         
  -2  23   4          1.12         -0.10         4.36 o                         
  -1  23   4          3.65          3.18         4.02 o                         
   0  23   4         19.32         26.59         6.94 o                         
   1  23   4         19.83          8.06         5.17 o                         
  -9   0   5        138.61        151.56        10.48 o                         
  -7   0   5          7.53          4.92         3.07 o                         
  -5   0   5         24.40         34.31         4.22 o                         
  -3   0   5         44.97         46.80         4.26 o                         
  -1   0   5         47.30         41.41         3.42 o                         
   1   0   5       5331.77       5307.85        43.12 o                         
   3   0   5        540.47        591.22        11.13 o                         
   5   0   5        903.59        914.71        20.92 o                         
   7   0   5          4.64          9.59         3.90 o                         
  -9   1   5          8.60          7.73         2.61 o                         
  -8   1   5         63.21         57.08         3.95 o                         
  -7   1   5        314.47        312.38         7.71 o                         
  -6   1   5        192.20        220.09         8.82 o                         
  -5   1   5        792.26        764.29        11.71 o                         
  -4   1   5         55.27         52.31         6.72 o                         
  -3   1   5        160.43        165.07         4.91 o                         
  -2   1   5          0.84          0.09         1.14 o                         
  -1   1   5        226.29        215.83        14.28 o                         
   0   1   5        327.08        348.56         5.58 o                         
   1   1   5       2012.24       1954.43        15.48 o                         
   2   1   5        157.01        130.87         3.80 o                         
   3   1   5         22.41         21.21         1.85 o                         
   4   1   5        240.80        234.78         5.40 o                         
   5   1   5        150.71        161.02         5.08 o                         
   6   1   5        703.75        764.74        10.75 o                         
   7   1   5          6.51          1.93         3.05 o                         
   8   1   5        119.11        115.25        10.08 o                         
  -9   2   5          3.04         -1.64         3.66 o                         
  -8   2   5          4.80          0.43         2.05 o                         
  -7   2   5        216.95        221.57         6.16 o                         
  -6   2   5         89.82         97.41         5.34 o                         
  -5   2   5       1636.04       1651.89        18.32 o                         
  -4   2   5        142.88        131.11         4.86 o                         
  -3   2   5        316.02        329.10         6.79 o                         
  -2   2   5        323.68        301.44         6.24 o                         
  -1   2   5       1994.31       1908.02        16.39 o                         
   0   2   5          2.25          2.29         1.15 o                         
   1   2   5        208.25        228.44         4.74 o                         
   2   2   5        209.57        231.15         4.33 o                         
   3   2   5        396.38        414.45         5.97 o                         
   4   2   5        249.96        257.77         6.86 o                         
   5   2   5        385.66        393.00         7.66 o                         
   6   2   5        106.95        108.16         4.77 o                         
   7   2   5          6.74          3.55         2.24 o                         
   8   2   5         33.25         24.64         8.39 o                         
  -9   3   5        118.60        106.99         7.53 o                         
  -8   3   5        119.99        118.82         6.12 o                         
  -7   3   5         12.43         11.69         2.20 o                         
  -6   3   5        700.50        734.61        14.45 o                         
  -5   3   5        140.93        147.04         5.28 o                         
  -4   3   5        259.09        282.88         6.86 o                         
  -3   3   5        172.29        172.57         5.29 o                         
  -2   3   5        114.87        121.80         3.83 o                         
  -1   3   5        920.91        942.67        10.10 o                         
   0   3   5          1.38          5.57         1.40 o                         
   1   3   5        488.00        553.53         8.38 o                         
   2   3   5        444.40        386.70         5.11 o                         
   3   3   5        503.21        516.94         9.57 o                         
   4   3   5          0.92          1.01         1.65 o                         
   5   3   5          8.15          9.29         2.35 o                         
   6   3   5          0.04         -1.41         2.03 o                         
   7   3   5         46.89         45.05         4.45 o                         
   8   3   5         22.80         17.52         3.05 o                         
  -9   4   5          5.49         -1.26         3.00 o                         
  -8   4   5          5.71          4.09         2.96 o                         
  -7   4   5          9.89          1.96         2.10 o                         
  -6   4   5       2726.38       2745.64        23.72 o                         
  -5   4   5         83.20         66.51         3.58 o                         
  -4   4   5         50.44         48.55         3.48 o                         
  -3   4   5         44.95         44.56         3.23 o                         
  -2   4   5        183.00        234.86        17.23 o                         
  -1   4   5        182.48        221.24         5.07 o                         
   0   4   5       3178.34       3259.55        24.26 o                         
   1   4   5        313.79        344.07         5.71 o                         
   2   4   5       1103.94       1202.63        12.92 o                         
   3   4   5         58.80         71.23         4.22 o                         
   4   4   5        121.89        132.40         5.16 o                         
   5   4   5        182.51        179.70         5.70 o                         
   6   4   5         19.98         17.49         2.77 o                         
   7   4   5          0.02         -2.81         2.82 o                         
   8   4   5          3.58         -1.81         3.34 o                         
  -9   5   5          0.70         -3.66         3.66 o                         
  -8   5   5        255.11        238.02         9.56 o                         
  -7   5   5         33.26         29.25         4.00 o                         
  -6   5   5       2440.01       2538.48        34.49 o                         
  -5   5   5        199.27        225.12         5.93 o                         
  -4   5   5        916.91        958.65        15.83 o                         
  -3   5   5         47.05         38.20         3.38 o                         
  -2   5   5         20.45         16.27         2.09 o                         
  -1   5   5       1831.27       1884.82        16.88 o                         
   0   5   5          4.81         12.00         1.79 o                         
   1   5   5       1402.18       1477.05        15.84 o                         
   2   5   5          3.11          0.00         1.11 o                         
   3   5   5        109.40        117.12         4.62 o                         
   4   5   5         17.65         15.01         2.48 o                         
   5   5   5         17.26         15.29         2.47 o                         
   6   5   5         48.13         46.90         3.55 o                         
   7   5   5        130.99        128.53         7.85 o                         
   8   5   5         45.97         26.49         4.74 o                         
  -9   6   5          9.76          0.41         3.79 o                         
  -8   6   5        331.57        326.13        11.32 o                         
  -7   6   5         72.56         68.78         5.26 o                         
  -6   6   5        228.91        243.98         8.37 o                         
  -5   6   5         15.24         13.86         2.11 o                         
  -4   6   5        398.78        415.44         8.60 o                         
  -3   6   5        154.17        150.33         4.87 o                         
  -2   6   5        227.85        265.88         7.92 o                         
  -1   6   5         40.18         53.23         3.17 o                         
   0   6   5       3446.24       3527.19        27.78 o                         
   1   6   5       1099.42       1165.01        13.91 o                         
   2   6   5        155.16        180.20         5.06 o                         
   3   6   5         11.54          5.65         1.67 o                         
   4   6   5          3.75          0.94         1.77 o                         
   5   6   5        138.70        136.09         5.27 o                         
   6   6   5          7.54          8.68         2.07 o                         
   7   6   5         36.58         31.65         4.05 o                         
  -9   7   5         23.46          8.83         8.69 o                         
  -8   7   5          0.70         -2.88         2.88 o                         
  -7   7   5          6.40          3.56         3.28 o                         
  -6   7   5        490.21        515.14        11.38 o                         
  -5   7   5          2.49          0.73         1.37 o                         
  -4   7   5        479.59        511.10         9.76 o                         
  -3   7   5        302.96        328.95         7.13 o                         
  -2   7   5        186.86        192.18         6.07 o                         
  -1   7   5         96.37         79.82         4.12 o                         
   0   7   5        843.57        889.33        11.57 o                         
   1   7   5        416.61        425.35         7.93 o                         
   2   7   5        684.82        678.14        14.13 o                         
   3   7   5        456.59        457.72         8.37 o                         
   4   7   5        271.99        252.66         7.29 o                         
   5   7   5         63.77         62.84         4.53 o                         
   6   7   5         19.08         11.09         3.48 o                         
   7   7   5         21.72         27.88         6.98 o                         
  -9   8   5         34.74         31.55         8.49 o                         
  -8   8   5         76.36         80.15         8.12 o                         
  -7   8   5         46.17         45.31         5.86 o                         
  -6   8   5         29.38         23.70         4.46 o                         
  -5   8   5         92.75         92.45         5.57 o                         
  -4   8   5         71.46         77.60         3.37 o                         
  -3   8   5       1264.74       1304.67        16.96 o                         
  -2   8   5          2.48          3.08         1.50 o                         
  -1   8   5          9.48          3.92         1.60 o                         
   0   8   5        150.84        122.02         4.41 o                         
   1   8   5        244.30        244.88         6.01 o                         
   2   8   5        366.31        375.77         8.06 o                         
   3   8   5         71.75         71.93         3.97 o                         
   4   8   5         22.40         15.37         2.87 o                         
   5   8   5        168.90        159.80         7.76 o                         
   6   8   5         99.40        116.31         8.44 o                         
   7   8   5        108.63        116.40         9.52 o                         
  -9   9   5         74.54         78.47        12.82 o                         
  -8   9   5         77.17         74.59         8.27 o                         
  -7   9   5         34.53         30.99         5.25 o                         
  -6   9   5          2.42          2.19         3.42 o                         
  -5   9   5         27.41         24.55         3.27 o                         
  -4   9   5          9.15         13.08         2.75 o                         
  -3   9   5        528.99        551.17         9.48 o                         
  -2   9   5        115.10        112.17         4.24 o                         
  -1   9   5        436.07        437.83         8.79 o                         
   0   9   5        206.18        163.98         6.31 o                         
   1   9   5        256.57        245.65         7.14 o                         
   2   9   5          2.31          2.86         1.58 o                         
   3   9   5        504.02        489.43         9.56 o                         
   4   9   5          8.03          3.79         1.90 o                         
   5   9   5         53.36         57.88         5.35 o                         
   6   9   5         68.80         57.93         6.68 o                         
   7   9   5         11.67         -1.05         3.94 o                         
  -8  10   5         17.20         -0.49         5.61 o                         
  -7  10   5         16.27          7.47         3.69 o                         
  -6  10   5          3.86          5.06         3.29 o                         
  -5  10   5         24.51         22.84         3.13 o                         
  -4  10   5        128.38        143.00         7.88 o                         
  -3  10   5         45.89         58.13         4.18 o                         
  -2  10   5        352.62        371.34         7.87 o                         
  -1  10   5        427.54        472.92         9.37 o                         
   0  10   5        605.57        627.47        12.41 o                         
   1  10   5         86.71         89.81         5.42 o                         
   2  10   5        151.01        151.47         5.51 o                         
   3  10   5        486.45        538.05        11.35 o                         
   4  10   5        328.61        310.99         7.92 o                         
   5  10   5         73.75         79.35         5.88 o                         
   6  10   5          8.84          5.20         3.92 o                         
   7  10   5          7.77         -2.98         4.56 o                         
  -8  11   5         31.92         20.77         8.92 o                         
  -7  11   5        274.83        296.50        13.06 o                         
  -6  11   5        347.11        346.63        14.97 o                         
  -5  11   5         13.67         10.89         3.20 o                         
  -4  11   5        937.44        952.43        17.25 o                         
  -3  11   5          0.78         -0.71         2.13 o                         
  -2  11   5        439.00        413.84         8.64 o                         
  -1  11   5         30.99         36.33         3.34 o                         
   0  11   5         28.48         24.72         3.98 o                         
   1  11   5         22.50         20.00         2.92 o                         
   2  11   5        158.36        161.94         6.91 o                         
   3  11   5        407.21        355.18         8.41 o                         
   4  11   5         43.27         32.69         3.27 o                         
   5  11   5         31.89         29.90         4.30 o                         
   6  11   5         18.45          9.40         5.43 o                         
   7  11   5          3.95         -3.62         4.29 o                         
  -8  12   5        122.35        107.95        11.09 o                         
  -7  12   5          8.79         16.71         6.79 o                         
  -6  12   5         72.13         69.12         7.56 o                         
  -5  12   5         47.86         40.69         4.19 o                         
  -4  12   5        150.73        139.59         7.41 o                         
  -3  12   5          1.82         -1.85         1.85 o                         
  -2  12   5         81.07         69.20         4.91 o                         
  -1  12   5        235.29        205.26         7.14 o                         
   0  12   5         57.62         60.06         5.42 o                         
   1  12   5         81.92         89.47         5.42 o                         
   2  12   5        221.52        229.56         7.04 o                         
   3  12   5        226.96        240.13         7.37 o                         
   4  12   5        193.74        207.33        10.64 o                         
   5  12   5         14.23         15.79         3.25 o                         
   6  12   5          0.71         -1.32         9.61 o                         
  -8  13   5         82.33         56.50         9.77 o                         
  -7  13   5         91.25         82.33         9.32 o                         
  -6  13   5        103.52        110.29        10.10 o                         
  -5  13   5         40.00         39.19         4.46 o                         
  -4  13   5        106.81        105.62         7.20 o                         
  -3  13   5        317.62        338.39        10.50 o                         
  -2  13   5        577.71        578.35        15.65 o                         
  -1  13   5        231.59        204.41         8.65 o                         
   0  13   5        248.31        249.38         9.37 o                         
   1  13   5       1018.65        951.64        17.84 o                         
   2  13   5         72.80         69.05         4.92 o                         
   3  13   5         67.61         55.65         4.39 o                         
   4  13   5         62.59         55.15         4.06 o                         
   5  13   5         26.51         28.05         4.74 o                         
   6  13   5        160.09        169.47         8.86 o                         
  -7  14   5          2.00         -3.73         3.73 o                         
  -6  14   5          7.37          7.47         2.56 o                         
  -5  14   5          2.04         -2.23         2.23 o                         
  -4  14   5        100.92        101.26         7.15 o                         
  -3  14   5         83.98         83.63         6.45 o                         
  -2  14   5       2370.35       2239.71        24.84 o                         
  -1  14   5          0.56         -1.95         1.95 o                         
   0  14   5        906.35        878.62        17.74 o                         
   1  14   5        208.20        219.33         8.60 o                         
   2  14   5         44.83         49.84         4.49 o                         
   3  14   5          3.33          3.95         2.78 o                         
   4  14   5        163.61        180.56         7.45 o                         
   5  14   5         17.26         19.89         5.16 o                         
   6  14   5         13.94         11.01         3.39 o                         
  -7  15   5         56.54         51.70         7.91 o                         
  -6  15   5         60.13         57.53         5.79 o                         
  -5  15   5        256.51        266.96        11.89 o                         
  -4  15   5          3.68          1.59         2.85 o                         
  -3  15   5         21.47         21.42         4.58 o                         
  -2  15   5          1.70         -2.16         2.16 o                         
  -1  15   5        426.67        423.72        12.35 o                         
   0  15   5         27.65         25.24         3.96 o                         
   1  15   5        792.59        771.24        24.86 o                         
   2  15   5         19.13         14.18         3.13 o                         
   3  15   5         86.56         92.23         5.78 o                         
   4  15   5         85.17         80.10         9.49 o                         
   5  15   5          2.15          3.16         6.62 o                         
   6  15   5          0.29         -4.47         4.47 o                         
  -7  16   5         17.02          5.66         5.30 o                         
  -6  16   5         29.15         19.05         2.83 o                         
  -5  16   5         18.61          5.16         3.51 o                         
  -4  16   5         93.40         98.50         7.51 o                         
  -3  16   5        204.61        208.25        11.20 o                         
  -2  16   5        295.64        275.69        10.50 o                         
  -1  16   5        193.03        211.98         8.41 o                         
   0  16   5        100.94         96.24         6.99 o                         
   1  16   5          2.47         -2.95         2.95 o                         
   2  16   5         16.10         15.15         3.11 o                         
   3  16   5         15.56         15.55         3.24 o                         
   4  16   5          1.41          1.89         2.50 o                         
   5  16   5        146.49        154.44         7.47 o                         
  -6  17   5         20.22          8.84         5.62 o                         
  -5  17   5         16.23         11.88         6.20 o                         
  -4  17   5          3.78         -2.09         3.02 o                         
  -3  17   5        401.80        398.78        16.33 o                         
  -2  17   5         17.75         24.80         5.58 o                         
  -1  17   5        254.98        250.73        10.51 o                         
   0  17   5          1.38         -1.82         2.53 o                         
   1  17   5         84.31         66.52         6.36 o                         
   2  17   5          5.13          7.88         2.79 o                         
   3  17   5          8.20          2.91         3.01 o                         
   4  17   5         70.68         62.00         5.16 o                         
   5  17   5          9.50          2.40         2.36 o                         
  -6  18   5         12.60          9.52         2.13 o                         
  -5  18   5         12.16         16.24         3.98 o                         
  -4  18   5         77.58         73.35         7.82 o                         
  -3  18   5         16.30          8.87        11.98 o                         
  -2  18   5        333.39        339.75        13.01 o                         
  -1  18   5          5.12         14.90         4.77 o                         
   0  18   5          5.43         -2.59         2.59 o                         
   1  18   5         60.48         55.04         5.89 o                         
   2  18   5        167.85        199.94        11.00 o                         
   3  18   5         37.40         28.06         4.71 o                         
   4  18   5          5.17          2.80         3.76 o                         
  -5  19   5         20.41         14.78         4.68 o                         
  -4  19   5        166.74        187.79        17.21 o                         
  -3  19   5        407.05        362.27        22.54 o                         
  -2  19   5         90.08         84.80         7.36 o                         
  -1  19   5        196.19        194.70         9.42 o                         
   0  19   5         15.82         11.94         3.86 o                         
   1  19   5         80.03         72.89         8.50 o                         
   2  19   5        322.98        380.19        11.51 o                         
   3  19   5         56.50         57.56         9.71 o                         
   4  19   5          6.11         -1.76         4.30 o                         
  -5  20   5        167.79        158.40        10.97 o                         
  -4  20   5         82.96         94.36        10.62 o                         
  -3  20   5        419.83        441.36        43.09 o                         
  -2  20   5         10.21         11.81         5.20 o                         
  -1  20   5         20.94         14.03         5.95 o                         
   0  20   5         12.41         11.18         3.89 o                         
   1  20   5          1.93          6.95         4.74 o                         
   2  20   5          0.18         -2.14         3.17 o                         
   3  20   5          3.55          0.10         3.88 o                         
  -4  21   5         69.17         63.96         8.29 o                         
  -3  21   5          2.86         12.82         7.69 o                         
  -2  21   5         33.61         40.75         6.74 o                         
  -1  21   5         13.65          4.54         7.02 o                         
   0  21   5         10.80         18.77         6.06 o                         
   1  21   5         97.38        103.79         8.69 o                         
   2  21   5         45.74         43.66         5.54 o                         
  -3  22   5         27.32         23.64         7.21 o                         
  -2  22   5        123.48        148.22        12.26 o                         
  -1  22   5          2.80         -1.13         8.01 o                         
   0  22   5         30.92         44.19         8.72 o                         
   1  22   5         46.87         56.41        10.11 o                         
  -1  23   5         12.76          4.87         4.85 o                         
   0  23   5         21.91         37.24        12.42 o                         
  -8   0   6         27.01         29.61         5.50 o                         
  -6   0   6       2173.98       2342.15        35.37 o                         
  -4   0   6        327.25        301.32        10.15 o                         
  -2   0   6       1383.49       1362.67        21.44 o                         
   0   0   6        895.77        908.66        15.13 o                         
   2   0   6        145.32        164.75        10.44 o                         
   4   0   6        147.73        170.72         6.70 o                         
   6   0   6         10.52          5.07         5.28 o                         
  -9   1   6         73.70         59.68         4.61 o                         
  -8   1   6        274.37        291.22         8.37 o                         
  -7   1   6         41.37         48.86         3.96 o                         
  -6   1   6         17.34         24.08         3.06 o                         
  -5   1   6        159.21        163.42         6.58 o                         
  -4   1   6        137.04        136.82         5.11 o                         
  -3   1   6        506.54        493.90         8.94 o                         
  -2   1   6         71.97         49.74         3.35 o                         
  -1   1   6       3072.99       3035.80        22.53 o                         
   0   1   6        305.50        302.93         6.30 o                         
   1   1   6         92.06         85.93         3.87 o                         
   2   1   6        293.46        282.90         5.48 o                         
   3   1   6        749.59        767.10        10.06 o                         
   4   1   6        123.14        123.54         4.99 o                         
   5   1   6        264.92        288.37         7.87 o                         
   6   1   6         23.94         22.67         2.83 o                         
   7   1   6         25.34         16.80         4.52 o                         
  -9   2   6         40.70         41.56         4.31 o                         
  -8   2   6         10.21          6.11         2.38 o                         
  -7   2   6         28.95         26.10         2.99 o                         
  -6   2   6        278.28        288.55         7.90 o                         
  -5   2   6         60.90         63.02         4.37 o                         
  -4   2   6        110.40        111.36         4.63 o                         
  -3   2   6        121.42        139.38         6.96 o                         
  -2   2   6         78.70         70.32         3.69 o                         
  -1   2   6         51.40         42.46         3.03 o                         
   0   2   6       1430.06       1350.73        13.62 o                         
   1   2   6        151.96        126.61         4.37 o                         
   2   2   6        148.65        160.34         3.94 o                         
   3   2   6        803.29        779.42        10.38 o                         
   4   2   6         90.90         90.07         4.69 o                         
   5   2   6       1242.46       1365.71        16.65 o                         
   6   2   6        283.20        301.79         8.55 o                         
   7   2   6        153.13        157.05         7.93 o                         
  -9   3   6         35.67         22.48         4.74 o                         
  -8   3   6        145.77        138.50         5.79 o                         
  -7   3   6        239.18        261.58         7.04 o                         
  -6   3   6         39.08         93.52         5.85 o                         
  -5   3   6        186.01        181.70         6.14 o                         
  -4   3   6         33.37         38.24         3.38 o                         
  -3   3   6        147.43        144.05         4.95 o                         
  -2   3   6       2130.20       2092.90        19.83 o                         
  -1   3   6       1711.34       1741.42        17.27 o                         
   0   3   6        981.03       1022.17        12.97 o                         
   1   3   6        519.38        552.62         8.36 o                         
   2   3   6        159.42        168.54         4.21 o                         
   3   3   6         59.50         62.46         3.71 o                         
   4   3   6        308.46        315.22         7.53 o                         
   5   3   6        169.62        179.87         6.38 o                         
   6   3   6          6.77          6.57         2.31 o                         
   7   3   6         19.14         16.92         3.41 o                         
  -9   4   6         13.30          5.75         3.80 o                         
  -8   4   6          2.14         -2.76         3.47 o                         
  -7   4   6         37.10         38.73         3.41 o                         
  -6   4   6        234.58        252.86        11.51 o                         
  -5   4   6         80.67         82.60         7.39 o                         
  -4   4   6        336.99        389.32         8.60 o                         
  -3   4   6        223.19        206.67         5.38 o                         
  -2   4   6         61.77         61.33         3.62 o                         
  -1   4   6        487.92        456.53         7.92 o                         
   0   4   6          0.30          1.02         1.32 o                         
   1   4   6        355.22        366.67         6.09 o                         
   2   4   6          7.44         18.26         2.17 o                         
   3   4   6        277.59        275.03         6.69 o                         
   4   4   6       1371.84       1425.60        16.72 o                         
   5   4   6        214.46        222.79         6.96 o                         
   6   4   6       1242.78       1340.95        18.40 o                         
   7   4   6         10.23          5.41         4.00 o                         
  -9   5   6         21.71         12.93         5.02 o                         
  -8   5   6          3.36         -0.11         3.41 o                         
  -7   5   6        332.87        339.13        10.26 o                         
  -6   5   6        774.70        779.37        15.60 o                         
  -5   5   6        225.48        254.36         7.29 o                         
  -4   5   6         45.11         51.23         3.60 o                         
  -3   5   6        438.43        450.84         9.05 o                         
  -2   5   6        495.21        507.51         9.62 o                         
  -1   5   6        376.03        372.40         7.11 o                         
   0   5   6        148.24        190.17         5.09 o                         
   1   5   6        247.13        258.80         4.75 o                         
   2   5   6        358.07        333.58         7.09 o                         
   3   5   6         41.28         30.99         2.77 o                         
   4   5   6        499.63        491.49         9.51 o                         
   5   5   6        329.48        330.35         8.74 o                         
   6   5   6         63.71         76.48         5.62 o                         
   7   5   6         76.69         61.03         4.78 o                         
  -9   6   6          5.95          4.30         6.20 o                         
  -8   6   6         22.68         11.42         4.56 o                         
  -7   6   6         51.74         52.26         5.15 o                         
  -6   6   6        721.97        791.36        11.94 o                         
  -5   6   6        113.69        122.46         5.73 o                         
  -4   6   6         63.56         69.40         4.10 o                         
  -3   6   6         94.14        104.07        10.70 o                         
  -2   6   6        300.68        289.72         6.87 o                         
  -1   6   6        548.61        500.98         8.44 o                         
   0   6   6          1.48         38.61         3.51 o                         
   1   6   6         19.53         15.84         2.16 o                         
   2   6   6         12.52          9.15         1.87 o                         
   3   6   6         12.16         10.97         2.21 o                         
   4   6   6        846.94        870.99        13.62 o                         
   5   6   6          2.92          1.95         2.59 o                         
   6   6   6        685.27        720.13        13.33 o                         
   7   6   6        105.52        103.89         8.16 o                         
  -9   7   6         11.62         11.68         3.38 o                         
  -8   7   6         56.21         51.91         5.85 o                         
  -7   7   6          3.44         -2.53         2.53 o                         
  -6   7   6        359.16        353.04         8.32 o                         
  -5   7   6         20.78         23.03         2.42 o                         
  -4   7   6        263.38        250.32         6.76 o                         
  -3   7   6         34.40         30.27         3.14 o                         
  -2   7   6       1643.42       1689.50        19.48 o                         
  -1   7   6         59.54         58.04         3.44 o                         
   0   7   6         20.85         29.38         2.56 o                         
   1   7   6        124.40        116.45         4.91 o                         
   2   7   6          9.26         10.97         2.07 o                         
   3   7   6          5.10          6.81         1.87 o                         
   4   7   6        104.76        128.20         6.14 o                         
   5   7   6         36.83         31.49         3.73 o                         
   6   7   6         59.58         64.19         6.11 o                         
   7   7   6          4.66         -4.84         4.84 o                         
  -9   8   6        159.76        162.95        12.04 o                         
  -8   8   6         29.73         25.94         6.00 o                         
  -7   8   6          3.99          2.10         3.92 o                         
  -6   8   6          6.38          9.56         2.55 o                         
  -5   8   6         13.78         17.82         2.92 o                         
  -4   8   6         90.17         88.12         4.45 o                         
  -3   8   6         11.49          9.37         1.99 o                         
  -2   8   6       1368.34       1416.46        16.22 o                         
  -1   8   6        482.39        469.96         9.09 o                         
   0   8   6        814.25        860.28        11.92 o                         
   1   8   6         36.27         38.03         3.17 o                         
   2   8   6        150.42        146.01         5.32 o                         
   3   8   6         56.53         49.26         3.68 o                         
   4   8   6          2.10          2.49         2.20 o                         
   5   8   6         37.03         36.89         4.26 o                         
   6   8   6         18.49         17.41         4.12 o                         
   7   8   6         47.79         32.87         9.64 o                         
  -9   9   6        270.76        337.73        17.61 o                         
  -8   9   6         11.15         -0.44         5.62 o                         
  -7   9   6          1.80         -2.97         3.38 o                         
  -6   9   6         29.59         70.91         4.97 o                         
  -5   9   6        115.32        108.43         6.62 o                         
  -4   9   6         12.77          9.97         2.35 o                         
  -3   9   6         15.44         14.67         2.39 o                         
  -2   9   6        107.41        106.67         4.76 o                         
  -1   9   6         60.23         71.95         4.37 o                         
   0   9   6        256.31        300.62         6.93 o                         
   1   9   6        105.92         99.10         4.95 o                         
   2   9   6         54.85         53.17         4.91 o                         
   3   9   6        228.93        235.92         7.21 o                         
   4   9   6         56.05         50.93         4.31 o                         
   5   9   6         76.86         82.52        10.56 o                         
   6   9   6          6.81         17.45         7.47 o                         
   7   9   6          7.78          4.69         6.50 o                         
  -8  10   6         84.52         94.57         9.21 o                         
  -7  10   6         11.16         11.88         4.72 o                         
  -6  10   6          5.76          4.23         5.31 o                         
  -5  10   6          4.12          3.01         2.32 o                         
  -4  10   6         40.54         46.51         2.98 o                         
  -3  10   6        317.64        349.51         8.35 o                         
  -2  10   6        639.44        644.74        10.78 o                         
  -1  10   6        270.49        281.96         8.17 o                         
   0  10   6        535.43        565.61        12.46 o                         
   1  10   6        160.62        147.69         5.93 o                         
   2  10   6         91.53         87.57         5.07 o                         
   3  10   6         45.25         35.89         5.27 o                         
   4  10   6        118.81        118.62         6.06 o                         
   5  10   6          4.56          4.52         4.08 o                         
   6  10   6         26.37         31.31         5.12 o                         
   7  10   6         11.10          2.29         8.36 o                         
  -8  11   6          2.08          8.27         4.61 o                         
  -7  11   6         12.42         19.09         6.40 o                         
  -6  11   6         84.15         78.87         5.45 o                         
  -5  11   6         12.99          8.10         2.79 o                         
  -4  11   6         16.63         19.08         4.33 o                         
  -3  11   6         13.28          8.06         2.17 o                         
  -2  11   6        290.03        293.62         7.35 o                         
  -1  11   6          1.69          1.37         1.85 o                         
   0  11   6        254.80        244.65         9.38 o                         
   1  11   6        683.97        670.50        13.60 o                         
   2  11   6       1959.45       1966.11        22.74 o                         
   3  11   6         36.39         23.55         3.04 o                         
   4  11   6        144.76        135.20         7.00 o                         
   5  11   6         54.49         57.67         6.76 o                         
   6  11   6          0.29          2.03         3.99 o                         
  -8  12   6         10.07          1.48         4.53 o                         
  -7  12   6         11.98         10.04         5.77 o                         
  -6  12   6          4.21          8.95         2.61 o                         
  -5  12   6         26.58         22.86         6.43 o                         
  -4  12   6        146.07        141.62         7.81 o                         
  -3  12   6         23.37         22.19         5.49 o                         
  -2  12   6         70.92         66.07         4.23 o                         
  -1  12   6        434.27        447.09        10.64 o                         
   0  12   6        499.63        523.98        12.48 o                         
   1  12   6         50.03         66.49         8.33 o                         
   2  12   6        496.52        524.17        11.17 o                         
   3  12   6        556.77        502.58        10.92 o                         
   4  12   6        442.61        453.46        11.04 o                         
   5  12   6         36.98         23.71         4.88 o                         
   6  12   6         18.21         21.18         5.89 o                         
  -8  13   6          9.02         15.38         5.61 o                         
  -7  13   6          0.49         -3.89         3.89 o                         
  -6  13   6          1.98          1.54         4.77 o                         
  -5  13   6         19.43         12.09         4.38 o                         
  -4  13   6         28.97         38.99         4.50 o                         
  -3  13   6        339.56        322.44         9.52 o                         
  -2  13   6         37.06         36.09         4.00 o                         
  -1  13   6        428.53        434.21        16.73 o                         
   0  13   6        218.04        203.57         8.72 o                         
   1  13   6       1440.60       1423.73        20.91 o                         
   2  13   6       1321.93       1286.90        31.06 o                         
   3  13   6        272.98        237.44         9.33 o                         
   4  13   6         98.18        112.96         6.32 o                         
   5  13   6         19.11         19.37         6.48 o                         
   6  13   6         17.12         13.71         6.06 o                         
  -7  14   6         50.12         55.40         7.88 o                         
  -6  14   6         11.17         14.58         6.82 o                         
  -5  14   6        235.25        220.98        15.07 o                         
  -4  14   6         35.92         25.94         4.43 o                         
  -3  14   6          1.20         -0.74         2.31 o                         
  -2  14   6        779.17        770.72        21.32 o                         
  -1  14   6        606.06        632.40        15.46 o                         
   0  14   6        529.05        517.77        16.44 o                         
   1  14   6        109.34        107.37         7.11 o                         
   2  14   6         84.42         70.15         5.69 o                         
   3  14   6         44.59         37.26         4.21 o                         
   4  14   6         82.12         74.28         7.67 o                         
   5  14   6         38.04         42.88         5.20 o                         
   6  14   6         21.08         13.78         6.01 o                         
  -7  15   6          0.40         -0.17         5.56 o                         
  -6  15   6          2.17          1.02         2.95 o                         
  -5  15   6         83.86         68.76         8.21 o                         
  -4  15   6         10.43          4.97         3.02 o                         
  -3  15   6         27.80         34.45         4.35 o                         
  -2  15   6         62.05         73.61         5.41 o                         
  -1  15   6        399.49        402.99        12.54 o                         
   0  15   6         54.80         63.92         5.83 o                         
   1  15   6        142.14        153.49         8.40 o                         
   2  15   6         51.11         39.29         4.55 o                         
   3  15   6          4.95          0.15         3.79 o                         
   4  15   6         21.65         14.28         3.86 o                         
   5  15   6         42.99         43.63         5.42 o                         
  -7  16   6          5.28          0.67         4.82 o                         
  -6  16   6          0.38         -0.24         2.52 o                         
  -5  16   6        140.40        149.43        10.20 o                         
  -4  16   6        321.83        351.26        12.06 o                         
  -3  16   6         77.64         85.26         7.65 o                         
  -2  16   6         56.73         48.44         4.67 o                         
  -1  16   6          4.79          2.41         2.88 o                         
   0  16   6         25.99         17.83         3.67 o                         
   1  16   6         95.89         97.50         7.40 o                         
   2  16   6         47.47         27.34         3.93 o                         
   3  16   6          1.70         -0.92         2.44 o                         
   4  16   6          4.02          2.40         3.96 o                         
   5  16   6         13.04          7.72        10.36 o                         
  -6  17   6         31.92         28.96         4.59 o                         
  -5  17   6          1.71         -0.64         3.56 o                         
  -4  17   6        580.26        579.09        18.58 o                         
  -3  17   6          2.05          0.07         2.76 o                         
  -2  17   6        178.06        186.06        10.79 o                         
  -1  17   6         13.57         14.39         3.80 o                         
   0  17   6        154.80        173.41         9.01 o                         
   1  17   6          6.93          4.76         3.14 o                         
   2  17   6        105.67        120.47         7.95 o                         
   3  17   6         26.08         21.05         4.34 o                         
   4  17   6         11.58         35.14         9.86 o                         
  -6  18   6         15.18         25.40         6.50 o                         
  -5  18   6        119.00        117.33         9.80 o                         
  -4  18   6        347.53        411.51        16.03 o                         
  -3  18   6          0.90         -3.84         4.51 o                         
  -2  18   6        141.71        168.61         9.37 o                         
  -1  18   6         43.34         50.45         5.03 o                         
   0  18   6         86.35        100.73         7.64 o                         
   1  18   6         23.08         24.49         4.85 o                         
   2  18   6         87.33         86.79         7.29 o                         
   3  18   6          2.66         -5.57         5.57 o                         
   4  18   6         44.96         43.06         4.76 o                         
  -5  19   6          3.65          0.08         4.10 o                         
  -4  19   6        303.80        297.32        16.00 o                         
  -3  19   6          3.52         -3.33         6.86 o                         
  -2  19   6         13.03         11.08         5.95 o                         
  -1  19   6         89.43         84.42         8.08 o                         
   0  19   6         22.69         28.97         4.30 o                         
   1  19   6          6.92         -1.42         3.33 o                         
   2  19   6        107.09        109.29         7.81 o                         
   3  19   6          0.84         -3.05         3.05 o                         
  -5  20   6          2.40          7.10         4.35 o                         
  -4  20   6         19.89         21.29         5.81 o                         
  -3  20   6         30.51         32.63         9.82 o                         
  -2  20   6          0.31         -4.63         4.63 o                         
  -1  20   6         19.34         14.97         4.95 o                         
   0  20   6         55.91         53.11         6.12 o                         
   1  20   6         21.03         18.64         4.52 o                         
   2  20   6          2.42         -3.30         3.30 o                         
   3  20   6         56.69         60.41         6.43 o                         
  -4  21   6         11.16          8.39         5.48 o                         
  -3  21   6          2.51         -4.31         4.84 o                         
  -2  21   6         16.25         27.74         5.65 o                         
  -1  21   6         24.57         15.04         6.13 o                         
   0  21   6          9.73         -1.92         5.20 o                         
   1  21   6          2.11         -5.35         5.35 o                         
   2  21   6         25.17         22.98         4.55 o                         
  -3  22   6         21.88         47.66        16.02 o                         
  -2  22   6          4.44          3.00         5.33 o                         
  -1  22   6         45.64         32.42        12.85 o                         
   0  22   6         41.16         49.83        11.73 o                         
   1  22   6         27.02         12.67         7.86 o                         
  -9   0   7         28.81         18.29         5.21 o                         
  -7   0   7        228.29        307.75        12.66 o                         
  -5   0   7        368.57        332.75        11.69 o                         
  -3   0   7        173.09        189.73         8.38 o                         
  -1   0   7        920.03        909.12        15.85 o                         
   1   0   7         57.00         59.81         4.79 o                         
   3   0   7          4.65          2.78         2.25 o                         
   5   0   7        182.88        195.79         8.30 o                         
   7   0   7         34.63         16.02         9.61 o                         
  -9   1   7         17.97         21.13         3.62 o                         
  -8   1   7          5.63         -1.80         2.34 o                         
  -7   1   7         35.71         34.41         3.86 o                         
  -6   1   7         71.28         62.70         4.79 o                         
  -5   1   7         22.78         20.96         3.06 o                         
  -4   1   7         71.74         71.79         4.42 o                         
  -3   1   7       2351.54       2367.84        23.01 o                         
  -2   1   7         11.49          8.37         1.76 o                         
  -1   1   7       1189.43       1222.96        13.52 o                         
   0   1   7        311.92        312.23         6.23 o                         
   1   1   7        644.30        676.41         9.43 o                         
   2   1   7        209.09        187.14         4.95 o                         
   3   1   7         13.68         16.09         2.07 o                         
   4   1   7       1813.72       1841.05        19.25 o                         
   5   1   7        102.07        111.84         5.93 o                         
   6   1   7        147.96        147.15         6.15 o                         
   7   1   7          5.30         -2.92         3.90 o                         
  -9   2   7          3.19          3.15         3.71 o                         
  -8   2   7          7.18          2.37         2.35 o                         
  -7   2   7         12.43         18.62         3.38 o                         
  -6   2   7        101.03        119.75         6.18 o                         
  -5   2   7        313.21        303.10         8.32 o                         
  -4   2   7         43.36         43.95         3.52 o                         
  -3   2   7       1865.26       1877.81        19.94 o                         
  -2   2   7        403.57        415.91         7.87 o                         
  -1   2   7         10.04          8.08         1.88 o                         
   0   2   7        365.90        408.95         7.11 o                         
   1   2   7        445.35        483.90         8.25 o                         
   2   2   7        296.94        314.12         6.02 o                         
   3   2   7       1652.23       1675.98        15.33 o                         
   4   2   7        483.14        510.76         9.89 o                         
   5   2   7        114.25        132.49         6.01 o                         
   6   2   7        154.85        164.01         7.68 o                         
   7   2   7          2.77         -3.84         3.84 o                         
  -9   3   7          6.96          4.72         3.56 o                         
  -8   3   7         79.92         64.71         4.21 o                         
  -7   3   7        360.76        374.58         9.48 o                         
  -6   3   7        691.67        696.24        13.33 o                         
  -5   3   7          2.22          4.08         2.06 o                         
  -4   3   7         12.08         14.11         2.37 o                         
  -3   3   7          4.17          5.21         1.72 o                         
  -2   3   7        376.88        388.61         7.70 o                         
  -1   3   7        328.77        369.86         7.61 o                         
   0   3   7        116.87        114.21         4.32 o                         
   1   3   7         76.16         99.28         4.34 o                         
   2   3   7        395.44        402.24         6.71 o                         
   3   3   7       1215.09       1212.61        15.19 o                         
   4   3   7          3.86          2.16         1.95 o                         
   5   3   7        263.24        301.65         8.06 o                         
   6   3   7          8.58          4.41         2.62 o                         
   7   3   7         25.30          6.25         3.23 o                         
  -9   4   7         11.92          2.37         4.30 o                         
  -8   4   7         49.10         42.92         4.18 o                         
  -7   4   7        226.26        228.39         7.46 o                         
  -6   4   7         91.35        115.72         6.01 o                         
  -5   4   7         50.37         53.48         4.89 o                         
  -4   4   7        413.65        408.20         9.45 o                         
  -3   4   7         69.13         83.98         4.33 o                         
  -2   4   7        112.98        110.55         8.28 o                         
  -1   4   7        323.83        340.01         7.22 o                         
   0   4   7         38.28         47.23         3.19 o                         
   1   4   7        226.96        236.30         5.72 o                         
   2   4   7        175.62        161.67         3.73 o                         
   3   4   7        331.11        338.31         8.03 o                         
   4   4   7         24.30         24.49         3.20 o                         
   5   4   7         82.57         86.17         5.60 o                         
   6   4   7         64.22         68.98         5.16 o                         
   7   4   7          3.55          1.33         2.60 o                         
  -9   5   7         41.19         45.94         5.81 o                         
  -8   5   7        735.55        698.04        21.67 o                         
  -7   5   7         10.10         11.88         2.96 o                         
  -6   5   7        108.66        116.93         5.84 o                         
  -5   5   7        145.08        148.24         6.31 o                         
  -4   5   7         91.57         81.07         4.62 o                         
  -3   5   7          8.11         14.37         2.15 o                         
  -2   5   7         12.41         16.46         2.37 o                         
  -1   5   7        224.25        261.31         6.37 o                         
   0   5   7          9.75         10.65         1.89 o                         
   1   5   7        371.45        382.83         6.77 o                         
   2   5   7        180.48        166.81         5.83 o                         
   3   5   7        417.13        437.19         8.89 o                         
   4   5   7        532.98        571.48        11.36 o                         
   5   5   7         23.10         17.67         2.97 o                         
   6   5   7         16.58         13.52         3.96 o                         
   7   5   7          0.72         -3.01         3.01 o                         
  -9   6   7         22.06         21.89         7.39 o                         
  -8   6   7        507.65        478.95        15.09 o                         
  -7   6   7          9.11          3.96         1.89 o                         
  -6   6   7         39.21         41.69         4.09 o                         
  -5   6   7         32.60         31.24         3.24 o                         
  -4   6   7          6.06          2.22         1.82 o                         
  -3   6   7        186.42        171.05         6.07 o                         
  -2   6   7        550.48        557.47        10.18 o                         
  -1   6   7         70.12         90.07         4.39 o                         
   0   6   7        687.36        699.97        10.12 o                         
   1   6   7        223.12        219.90         5.08 o                         
   2   6   7         27.92         42.17         3.23 o                         
   3   6   7        111.01        106.67         5.31 o                         
   4   6   7         26.30         28.71         3.39 o                         
   5   6   7          0.40         -2.16         2.16 o                         
   6   6   7          5.72          0.96         3.15 o                         
   7   6   7         26.60         10.31         5.12 o                         
  -9   7   7         94.37         80.45         6.18 o                         
  -8   7   7        733.11        752.75        19.82 o                         
  -7   7   7         76.17        110.86         5.79 o                         
  -6   7   7         60.75         60.97         3.75 o                         
  -5   7   7        343.28        369.51         8.84 o                         
  -4   7   7        272.60        266.72         7.56 o                         
  -3   7   7        237.34        237.03         7.20 o                         
  -2   7   7        416.43        422.25         8.97 o                         
  -1   7   7        349.51        367.91         7.78 o                         
   0   7   7        306.62        352.49         7.53 o                         
   1   7   7        276.00        280.08         7.51 o                         
   2   7   7         89.71         74.12         4.31 o                         
   3   7   7         16.09         14.58         2.37 o                         
   4   7   7         74.38         67.91         4.74 o                         
   5   7   7         25.67         22.54         3.22 o                         
   6   7   7         25.49         15.33         3.55 o                         
   7   7   7         70.39         55.69        15.35 o                         
  -9   8   7        128.08        133.87        12.87 o                         
  -8   8   7        456.64        483.56        18.99 o                         
  -7   8   7         58.08         56.84         4.53 o                         
  -6   8   7         31.80         30.27         2.76 o                         
  -5   8   7         63.07         63.88         4.23 o                         
  -4   8   7        117.50        114.92         5.44 o                         
  -3   8   7        321.31        326.45         8.45 o                         
  -2   8   7        821.90        795.22        14.45 o                         
  -1   8   7         10.71          9.84         2.00 o                         
   0   8   7         67.41         64.85         3.83 o                         
   1   8   7        337.44        337.24         7.98 o                         
   2   8   7         86.63         62.23         4.26 o                         
   3   8   7         89.16         89.31         4.93 o                         
   4   8   7         24.82         19.02         3.18 o                         
   5   8   7         77.84         85.80         6.53 o                         
   6   8   7          6.42         10.64         4.15 o                         
  -8   9   7        306.57        323.63        22.91 o                         
  -7   9   7          5.45          1.47         4.50 o                         
  -6   9   7          2.08         -1.06         2.10 o                         
  -5   9   7         79.22         75.59         4.34 o                         
  -4   9   7        151.23        157.25         6.21 o                         
  -3   9   7         26.81         25.81         3.12 o                         
  -2   9   7         19.52         10.70         2.46 o                         
  -1   9   7        833.42        852.64        13.13 o                         
   0   9   7        265.37        285.73         6.67 o                         
   1   9   7        914.80        889.96        12.89 o                         
   2   9   7         33.73         38.10         3.52 o                         
   3   9   7          6.01          3.21         2.15 o                         
   4   9   7          8.32         10.34         2.74 o                         
   5   9   7         82.01         82.86         7.94 o                         
   6   9   7         95.39         92.29         9.38 o                         
  -8  10   7         97.55        100.63        11.00 o                         
  -7  10   7          6.20          0.52         4.34 o                         
  -6  10   7         16.90         15.88         3.94 o                         
  -5  10   7         20.62         25.50         2.68 o                         
  -4  10   7        428.35        443.91         9.63 o                         
  -3  10   7        785.43        780.20        13.60 o                         
  -2  10   7        208.24        207.71         6.59 o                         
  -1  10   7        509.33        498.64        10.02 o                         
   0  10   7        989.21       1007.86        16.45 o                         
   1  10   7        512.49        528.08        11.49 o                         
   2  10   7         69.93         43.44         3.97 o                         
   3  10   7        121.60        117.92         6.28 o                         
   4  10   7          2.07         -0.13         2.17 o                         
   5  10   7         94.30        111.61         8.19 o                         
   6  10   7        207.46        235.81        11.52 o                         
  -8  11   7          2.65         -5.66         7.28 o                         
  -7  11   7         14.04         -0.48         4.98 o                         
  -6  11   7         62.88         54.16         5.94 o                         
  -5  11   7         15.13         12.01         3.18 o                         
  -4  11   7       1124.02       1090.38        15.59 o                         
  -3  11   7         87.04         89.61         5.27 o                         
  -2  11   7        331.83        342.63         8.42 o                         
  -1  11   7        119.46        108.75         5.76 o                         
   0  11   7          7.36          4.71         2.56 o                         
   1  11   7         11.18          7.89         2.49 o                         
   2  11   7        311.24        263.36         8.72 o                         
   3  11   7          4.16          3.05         2.37 o                         
   4  11   7          9.05          2.72         3.65 o                         
   5  11   7          2.29          0.65         3.64 o                         
   6  11   7          3.42          2.32         3.92 o                         
  -8  12   7         22.44         21.58         9.59 o                         
  -7  12   7         26.65         15.98        12.28 o                         
  -6  12   7        309.24        307.46        11.40 o                         
  -5  12   7         33.36         19.14         3.82 o                         
  -4  12   7        285.46        283.93         9.08 o                         
  -3  12   7        346.03        338.23         9.10 o                         
  -2  12   7       1203.57       1188.94        16.39 o                         
  -1  12   7       1252.80       1274.65        19.12 o                         
   0  12   7        594.57        609.92        14.11 o                         
   1  12   7        264.32        257.38         8.18 o                         
   2  12   7        355.19        346.40         9.48 o                         
   3  12   7         24.12         20.55         4.17 o                         
   4  12   7        150.21        143.09         7.59 o                         
   5  12   7         64.27         68.38         7.47 o                         
   6  12   7          8.50          7.83         4.51 o                         
  -8  13   7         44.51         44.22         8.22 o                         
  -7  13   7         63.14         66.48         9.65 o                         
  -6  13   7         46.33         45.16         7.80 o                         
  -5  13   7         31.76         27.70         4.10 o                         
  -4  13   7        224.88        199.47         7.67 o                         
  -3  13   7         20.55         11.89         3.17 o                         
  -2  13   7        160.33        154.05         6.31 o                         
  -1  13   7       1448.34       1541.70        23.19 o                         
   0  13   7        125.15        114.94         7.65 o                         
   1  13   7         44.81         33.28         5.13 o                         
   2  13   7         34.27         29.55         3.87 o                         
   3  13   7        138.49        151.48         6.94 o                         
   4  13   7         53.19         50.78         7.12 o                         
   5  13   7         31.53         23.80         6.65 o                         
  -7  14   7         31.48         34.41         9.72 o                         
  -6  14   7         18.69          9.04         5.54 o                         
  -5  14   7        273.88        261.85        11.02 o                         
  -4  14   7        171.09        139.82         8.50 o                         
  -3  14   7        151.36        145.18         9.55 o                         
  -2  14   7         93.77         98.14         5.85 o                         
  -1  14   7        123.74        130.53         7.83 o                         
   0  14   7        152.10        165.76         8.60 o                         
   1  14   7        189.60        174.72         8.01 o                         
   2  14   7         73.86         85.26         6.44 o                         
   3  14   7        246.95        241.51         9.29 o                         
   4  14   7        123.83        140.69         9.02 o                         
   5  14   7         85.98         82.43         7.63 o                         
  -7  15   7         32.04         32.23         8.02 o                         
  -6  15   7          1.73         -2.25         2.98 o                         
  -5  15   7          5.93          6.64         4.11 o                         
  -4  15   7         93.86         98.20         8.26 o                         
  -3  15   7         14.01         13.63         3.28 o                         
  -2  15   7         70.21         65.89         5.17 o                         
  -1  15   7         22.50         22.70         4.36 o                         
   0  15   7         51.48         49.06         5.51 o                         
   1  15   7          4.45          6.48         3.21 o                         
   2  15   7         23.97         20.07         4.02 o                         
   3  15   7          4.25          1.50         3.12 o                         
   4  15   7          0.00         -3.28         3.28 o                         
   5  15   7         20.07          7.42         4.79 o                         
  -7  16   7          1.86          8.00         5.90 o                         
  -6  16   7          4.51          3.62         3.40 o                         
  -5  16   7        272.93        294.96        13.86 o                         
  -4  16   7          5.17         -1.15         3.54 o                         
  -3  16   7        124.47        109.10         7.97 o                         
  -2  16   7          0.63         -0.10         2.67 o                         
  -1  16   7        125.70        130.99         8.66 o                         
   0  16   7         53.81         53.32         5.73 o                         
   1  16   7         63.57         64.98         6.12 o                         
   2  16   7         10.14          8.47         3.86 o                         
   3  16   7          2.54         -0.33         2.92 o                         
   4  16   7         75.04         64.46         8.08 o                         
  -6  17   7          9.97          7.25         4.09 o                         
  -5  17   7         91.56         89.40        11.91 o                         
  -4  17   7         39.24         33.84         5.94 o                         
  -3  17   7         13.77         13.92         5.15 o                         
  -2  17   7        142.78        130.37         8.13 o                         
  -1  17   7        149.98        157.60         9.49 o                         
   0  17   7          0.75         -2.74         2.74 o                         
   1  17   7         22.84         19.33         4.65 o                         
   2  17   7         36.63         27.72         4.84 o                         
   3  17   7         40.27         50.05         7.00 o                         
   4  17   7         37.41         28.75         6.48 o                         
  -6  18   7         10.45          6.91         4.01 o                         
  -5  18   7          7.32          7.68         4.65 o                         
  -4  18   7        165.86        175.93        13.38 o                         
  -3  18   7          1.86          3.72         6.86 o                         
  -2  18   7          8.02          0.28         3.19 o                         
  -1  18   7         77.63         69.55         7.16 o                         
   0  18   7          0.02         -2.80         2.80 o                         
   1  18   7          6.34          6.06         4.75 o                         
   2  18   7          2.67         -3.44         3.44 o                         
   3  18   7          0.22         -3.37         3.37 o                         
  -5  19   7          0.85         -4.42         4.42 o                         
  -4  19   7          2.23          7.85         6.57 o                         
  -3  19   7          7.67          9.30        11.81 o                         
  -2  19   7         11.60         -0.62         3.40 o                         
  -1  19   7         38.22         42.37         5.38 o                         
   0  19   7        128.62        146.82        10.30 o                         
   1  19   7          7.99          2.25         5.16 o                         
   2  19   7         16.77         -2.18         8.32 o                         
   3  19   7        248.06        284.77        12.12 o                         
  -4  20   7         15.56         11.88         6.10 o                         
  -3  20   7         79.22         85.24        15.82 o                         
  -2  20   7          5.07         -5.29         5.31 o                         
  -1  20   7          0.77         -3.21         3.21 o                         
   0  20   7         86.63         89.35         8.16 o                         
   1  20   7          0.53          5.54         5.72 o                         
   2  20   7        181.21        182.99        11.04 o                         
  -3  21   7         37.88         32.47         9.62 o                         
  -2  21   7         55.25         73.79        10.23 o                         
  -1  21   7          8.35         -0.21         4.67 o                         
   0  21   7        259.65        304.77        15.53 o                         
   1  21   7          1.37          2.71         5.00 o                         
  -1  22   7          6.60          2.18         7.70 o                         
  -8   0   8         14.61         23.45         9.42 o                         
  -6   0   8        793.74        811.52        23.32 o                         
  -4   0   8        981.23        965.09        21.11 o                         
  -2   0   8       3738.29       3859.34        41.34 o                         
   0   0   8       2305.51       2422.64        30.52 o                         
   2   0   8        627.63        681.33        13.83 o                         
   4   0   8         57.53         55.97         5.72 o                         
   6   0   8         37.82         39.61         7.36 o                         
  -9   1   8         32.38         17.61         3.47 o                         
  -8   1   8         29.03         20.03         3.89 o                         
  -7   1   8          5.81          1.54         2.37 o                         
  -6   1   8          4.71          4.23         2.72 o                         
  -5   1   8        108.89        104.10         5.63 o                         
  -4   1   8         25.05         31.08         3.40 o                         
  -3   1   8        400.92        407.90         8.99 o                         
  -2   1   8        221.03        247.96         6.54 o                         
  -1   1   8        105.77         97.91         4.40 o                         
   0   1   8         32.03         36.07         2.93 o                         
   1   1   8       2244.49       2202.87        22.04 o                         
   2   1   8        430.44        408.51         8.42 o                         
   3   1   8        306.70        337.40         7.06 o                         
   4   1   8       1367.72       1472.57        16.30 o                         
   5   1   8         84.23         80.94         6.42 o                         
   6   1   8          2.89         -0.96         2.91 o                         
   7   1   8         12.42          4.42         4.60 o                         
  -9   2   8          0.99         -2.57         2.57 o                         
  -8   2   8         43.04         37.02         4.53 o                         
  -7   2   8          0.82         -2.35         2.35 o                         
  -6   2   8        369.68        357.06         9.76 o                         
  -5   2   8        172.97        175.66         7.46 o                         
  -4   2   8        138.34        154.55         5.88 o                         
  -3   2   8        579.23        603.79        10.92 o                         
  -2   2   8        547.23        550.67         9.74 o                         
  -1   2   8         36.45         38.35         2.98 o                         
   0   2   8        252.87        273.00         6.21 o                         
   1   2   8        244.78        239.05         6.56 o                         
   2   2   8         42.36         34.95         2.67 o                         
   3   2   8       1012.56       1031.31        12.11 o                         
   4   2   8        625.35        671.92        11.85 o                         
   5   2   8        261.55        293.59         8.49 o                         
   6   2   8          4.64         -2.65         2.65 o                         
   7   2   8         47.82         44.38         6.51 o                         
  -9   3   8         84.29         73.88         7.20 o                         
  -8   3   8         90.13         83.80         5.40 o                         
  -7   3   8          3.09         -1.55         2.76 o                         
  -6   3   8         73.42         83.13         5.77 o                         
  -5   3   8          0.23         -0.62         1.80 o                         
  -4   3   8         21.88         23.99         3.05 o                         
  -3   3   8        562.19        551.85         9.86 o                         
  -2   3   8          9.81          4.68         1.87 o                         
  -1   3   8        428.63        431.61         8.16 o                         
   0   3   8         20.34         20.61         2.58 o                         
   1   3   8        132.06        133.16         5.21 o                         
   2   3   8       1108.94       1087.74        12.28 o                         
   3   3   8         33.64         36.62         2.57 o                         
   4   3   8        165.68        163.94         6.81 o                         
   5   3   8         13.15          5.02         3.17 o                         
   6   3   8         14.08         12.44         3.31 o                         
   7   3   8          2.97         -4.46         4.46 o                         
  -9   4   8          2.10         -2.84         2.92 o                         
  -8   4   8         47.56         47.02         4.80 o                         
  -7   4   8        128.12        131.72         7.03 o                         
  -6   4   8        208.33        229.70         7.90 o                         
  -5   4   8        241.56        232.60         7.81 o                         
  -4   4   8         35.30         34.21         3.19 o                         
  -3   4   8        229.16        238.74         6.58 o                         
  -2   4   8         13.69         11.37         2.10 o                         
  -1   4   8        572.31        569.53        10.54 o                         
   0   4   8        141.66        145.21         5.21 o                         
   1   4   8         10.20          6.94         1.87 o                         
   2   4   8         14.49         17.97         2.53 o                         
   3   4   8        458.07        427.30        10.56 o                         
   4   4   8        553.23        554.11        11.06 o                         
   5   4   8         61.51         63.90         4.59 o                         
   6   4   8         41.47         28.68         3.95 o                         
   7   4   8          5.12         -2.82         3.64 o                         
  -9   5   8        132.91        109.28         8.31 o                         
  -8   5   8         68.53         72.80         7.89 o                         
  -7   5   8        408.90        426.57        11.48 o                         
  -6   5   8        164.96        159.15         6.79 o                         
  -5   5   8         61.09         62.63         4.43 o                         
  -4   5   8        271.46        271.00         7.53 o                         
  -3   5   8         53.17         50.99         3.72 o                         
  -2   5   8         37.29         41.56         3.65 o                         
  -1   5   8        105.62        111.23         5.05 o                         
   0   5   8          3.99          6.94         1.76 o                         
   1   5   8         44.19         44.91         3.07 o                         
   2   5   8          0.53          1.57         1.74 o                         
   3   5   8         47.61         46.67         3.87 o                         
   4   5   8         21.06         22.42         3.92 o                         
   5   5   8         43.29         44.07         4.25 o                         
   6   5   8          5.91         -3.68         3.68 o                         
  -9   6   8        250.12        314.30        12.09 o                         
  -8   6   8         55.29         48.97         5.92 o                         
  -7   6   8         18.65         25.33         4.10 o                         
  -6   6   8          8.97          9.25         2.53 o                         
  -5   6   8        106.10        102.95         5.72 o                         
  -4   6   8         35.48         37.35         3.76 o                         
  -3   6   8         37.48         47.23         3.89 o                         
  -2   6   8        194.36        167.94         6.08 o                         
  -1   6   8         16.87          9.63         2.17 o                         
   0   6   8         26.86         22.35         2.61 o                         
   1   6   8        136.34        126.11         4.79 o                         
   2   6   8        389.48        405.74         8.80 o                         
   3   6   8         24.78         25.51         3.14 o                         
   4   6   8        408.48        417.82        11.39 o                         
   5   6   8          7.77          6.61         2.86 o                         
   6   6   8         97.30         83.10         7.25 o                         
  -9   7   8         60.66         68.45         6.04 o                         
  -8   7   8        204.34        178.78         8.41 o                         
  -7   7   8         18.42         13.52         2.79 o                         
  -6   7   8        237.51        240.07         8.17 o                         
  -5   7   8          2.01          2.06         2.08 o                         
  -4   7   8         50.13         57.30         4.57 o                         
  -3   7   8         49.49         40.68         3.93 o                         
  -2   7   8        148.46        150.59         6.03 o                         
  -1   7   8        720.98        728.84        11.72 o                         
   0   7   8         17.45         15.11         2.43 o                         
   1   7   8         31.69         21.72         2.91 o                         
   2   7   8        405.87        407.08         9.50 o                         
   3   7   8         61.83         47.91         3.88 o                         
   4   7   8        192.30        177.73         7.33 o                         
   5   7   8          3.04         -3.05         3.05 o                         
   6   7   8          3.48         -2.86         3.07 o                         
  -9   8   8          2.33         -5.57         5.57 o                         
  -8   8   8         12.62          7.53         3.25 o                         
  -7   8   8         12.43          6.17         2.63 o                         
  -6   8   8         44.55         44.96         4.30 o                         
  -5   8   8         13.06         12.68         2.64 o                         
  -4   8   8        739.69        752.64        13.76 o                         
  -3   8   8          5.38          4.65         2.23 o                         
  -2   8   8        469.59        451.17        10.93 o                         
  -1   8   8         57.01         54.09         4.44 o                         
   0   8   8        303.21        280.31         6.82 o                         
   1   8   8        198.06        194.34         6.59 o                         
   2   8   8        447.38        408.38         9.39 o                         
   3   8   8          1.11          0.24         2.09 o                         
   4   8   8         11.68          9.84         2.90 o                         
   5   8   8          5.18         -2.33         4.27 o                         
   6   8   8         68.90         66.05         7.57 o                         
  -8   9   8          1.14         -5.27         6.83 o                         
  -7   9   8         11.33         -4.19         4.19 o                         
  -6   9   8        367.77        346.85         8.59 o                         
  -5   9   8         88.93         83.32         5.08 o                         
  -4   9   8        592.47        568.69        12.01 o                         
  -3   9   8         26.91         24.60         3.32 o                         
  -2   9   8        550.03        586.00        12.38 o                         
  -1   9   8       1081.88       1090.74        16.21 o                         
   0   9   8        541.02        507.25         9.45 o                         
   1   9   8         10.37         -0.04         1.74 o                         
   2   9   8         32.85         39.38         3.63 o                         
   3   9   8        351.57        322.01         8.83 o                         
   4   9   8         31.85         29.60         4.07 o                         
   5   9   8          2.27         -3.51         3.54 o                         
   6   9   8          1.66         -5.09         5.09 o                         
  -8  10   8         48.49         33.63        18.63 o                         
  -7  10   8         14.75         20.60         5.15 o                         
  -6  10   8         18.33         18.18         4.39 o                         
  -5  10   8        101.82         95.92         5.27 o                         
  -4  10   8        329.74        326.40         9.09 o                         
  -3  10   8         37.15         35.63         3.97 o                         
  -2  10   8        404.07        388.60        10.09 o                         
  -1  10   8       1301.03       1248.45        17.30 o                         
   0  10   8       1045.65        967.38        30.22 o                         
   1  10   8         23.03         13.63         2.52 o                         
   2  10   8        342.43        311.92         8.37 o                         
   3  10   8         31.57         42.94         4.02 o                         
   4  10   8          8.90          3.42         4.15 o                         
   5  10   8          9.23         14.63         4.01 o                         
   6  10   8         21.27         14.36         5.48 o                         
  -8  11   8          7.17         -5.46         5.46 o                         
  -7  11   8         69.73         75.98         9.25 o                         
  -6  11   8        167.26        177.64         9.86 o                         
  -5  11   8        318.11        301.03         9.23 o                         
  -4  11   8        128.11        132.39         6.31 o                         
  -3  11   8        152.37        156.77         7.01 o                         
  -2  11   8         70.21         52.48         6.36 o                         
  -1  11   8         57.02         54.77         4.41 o                         
   0  11   8       2522.61       2484.63        29.95 o                         
   1  11   8         21.83         12.91         2.80 o                         
   2  11   8        269.07        239.81         7.81 o                         
   3  11   8         98.59         93.81         5.97 o                         
   4  11   8          1.78         -2.59         2.59 o                         
   5  11   8         42.68         57.06         6.79 o                         
  -8  12   8         10.28         -1.65         7.38 o                         
  -7  12   8         38.70         40.25         7.39 o                         
  -6  12   8         52.16         54.41         6.84 o                         
  -5  12   8         56.19         50.60         4.73 o                         
  -4  12   8         15.71         12.57         2.80 o                         
  -3  12   8         79.99         78.31         5.57 o                         
  -2  12   8        273.93        259.05         8.06 o                         
  -1  12   8         64.17         57.79         4.64 o                         
   0  12   8        227.57        246.61         9.50 o                         
   1  12   8        237.93        217.64         7.87 o                         
   2  12   8         89.93         97.08         6.66 o                         
   3  12   8         16.63         14.81         2.99 o                         
   4  12   8         17.25         18.13         3.97 o                         
   5  12   8         76.00         72.94         7.39 o                         
  -7  13   8        141.22        130.31         7.87 o                         
  -6  13   8          2.23         -2.93         3.60 o                         
  -5  13   8         18.21          9.15         3.55 o                         
  -4  13   8         90.01         90.42         6.63 o                         
  -3  13   8         46.96         37.67         4.16 o                         
  -2  13   8        112.92        127.01         6.14 o                         
  -1  13   8       1159.98       1158.62        19.14 o                         
   0  13   8        221.89        225.10        11.06 o                         
   1  13   8         74.32         60.72         5.13 o                         
   2  13   8          8.24          5.40         2.83 o                         
   3  13   8         54.03         52.38         5.48 o                         
   4  13   8         12.86          7.97         4.16 o                         
   5  13   8          2.85          7.40         4.27 o                         
  -7  14   8        129.88        133.71        15.38 o                         
  -6  14   8          6.60         -2.69         3.40 o                         
  -5  14   8         47.99         32.36         5.80 o                         
  -4  14   8         21.11         19.28         3.77 o                         
  -3  14   8         93.09         96.02         6.52 o                         
  -2  14   8        232.00        222.99         7.68 o                         
  -1  14   8         82.66         78.68         5.73 o                         
   0  14   8        524.74        541.41        13.42 o                         
   1  14   8         48.28         32.13         4.58 o                         
   2  14   8          8.50          0.25         3.15 o                         
   3  14   8         11.57         10.33         3.80 o                         
   4  14   8          2.45         -1.77         3.08 o                         
   5  14   8         48.77         66.71         7.11 o                         
  -7  15   8         61.94         40.52         7.62 o                         
  -6  15   8         14.44          9.64         6.31 o                         
  -5  15   8         38.65         40.33         6.38 o                         
  -4  15   8        139.68        143.44         9.77 o                         
  -3  15   8         33.07         36.59         4.83 o                         
  -2  15   8        290.65        316.57        10.40 o                         
  -1  15   8         69.65         73.78         5.92 o                         
   0  15   8         72.67         68.38         6.15 o                         
   1  15   8         87.55         83.42         5.94 o                         
   2  15   8        138.78        137.85        10.14 o                         
   3  15   8          6.99         -1.05         3.85 o                         
   4  15   8         14.83         11.23         6.59 o                         
  -6  16   8         15.45          8.94         5.82 o                         
  -5  16   8         76.63         65.26         8.12 o                         
  -4  16   8         14.58          8.70         4.52 o                         
  -3  16   8        173.30        198.24        11.22 o                         
  -2  16   8          4.62          3.64         3.44 o                         
  -1  16   8        231.66        230.26        11.90 o                         
   0  16   8        179.90        166.24        11.04 o                         
   1  16   8         73.71         70.22         6.30 o                         
   2  16   8         21.00         20.13         4.95 o                         
   3  16   8         10.75          4.98         3.83 o                         
   4  16   8         51.73         24.94         6.08 o                         
  -6  17   8         74.62         57.27         7.02 o                         
  -5  17   8          7.60          5.37         3.94 o                         
  -4  17   8         32.60         29.39         6.12 o                         
  -3  17   8        195.31        207.65        12.34 o                         
  -2  17   8        309.64        325.00        14.34 o                         
  -1  17   8          3.91          4.18         3.41 o                         
   0  17   8          0.03         -3.44         3.44 o                         
   1  17   8         19.27         16.50         4.41 o                         
   2  17   8         17.67         13.96         4.35 o                         
   3  17   8          3.05         -0.63         5.55 o                         
  -5  18   8          1.80          1.07         3.86 o                         
  -4  18   8        324.44        382.00        16.54 o                         
  -3  18   8         36.80         47.24         8.77 o                         
  -2  18   8          7.40          6.20         3.86 o                         
  -1  18   8         23.40         26.06         4.65 o                         
   0  18   8          0.00         -3.40         3.40 o                         
   1  18   8         45.21         49.16         6.09 o                         
   2  18   8         14.35         10.77         5.17 o                         
   3  18   8         14.88         16.68         5.47 o                         
  -5  19   8          5.94         -1.14         5.30 o                         
  -4  19   8        118.23        119.63        10.89 o                         
  -3  19   8         61.97         58.96         9.71 o                         
  -2  19   8         35.81         33.65         5.14 o                         
  -1  19   8        138.62        166.98        11.82 o                         
   0  19   8         18.41         19.49         6.62 o                         
   1  19   8        142.77        157.84        10.08 o                         
   2  19   8          7.67         -2.29         4.43 o                         
  -4  20   8          5.85          4.49         5.68 o                         
  -3  20   8         19.38         14.95         6.46 o                         
  -2  20   8          1.05         -3.93         3.93 o                         
  -1  20   8          1.27         -2.22         3.91 o                         
   0  20   8         92.14         99.77        10.55 o                         
   1  20   8         74.42         83.75        10.63 o                         
  -2  21   8         74.28         87.56        12.14 o                         
  -1  21   8          0.55         -4.01         4.01 o                         
   0  21   8         23.02         18.29         7.56 o                         
  -9   0   9          4.88          4.11         4.03 o                         
  -7   0   9         12.26          9.14         4.40 o                         
  -5   0   9       1302.63       1343.87        26.41 o                         
  -3   0   9        355.36        365.42        13.28 o                         
  -1   0   9         21.40         18.44         3.83 o                         
   1   0   9        124.05        139.33         7.31 o                         
   3   0   9         19.95         15.66         3.36 o                         
   5   0   9         13.44         11.12         3.12 o                         
  -9   1   9          7.16          3.58         3.13 o                         
  -8   1   9         68.77         64.99         5.52 o                         
  -7   1   9          2.41         -0.26         2.51 o                         
  -6   1   9         18.66         12.15         2.98 o                         
  -5   1   9         55.34         60.57         4.79 o                         
  -4   1   9          9.34          9.41         2.48 o                         
  -3   1   9         31.20         25.43         2.84 o                         
  -2   1   9         22.89         20.81         2.64 o                         
  -1   1   9        180.40        185.07         6.71 o                         
   0   1   9        296.64        282.77         7.09 o                         
   1   1   9         11.40          7.00         2.06 o                         
   2   1   9        721.46        679.56        10.33 o                         
   3   1   9        119.18        135.04         5.58 o                         
   4   1   9         16.41         12.62         2.07 o                         
   5   1   9         40.19         22.04         3.60 o                         
   6   1   9         27.98         17.44         6.65 o                         
  -9   2   9         12.93          8.68         3.51 o                         
  -8   2   9        123.81        123.13         7.22 o                         
  -7   2   9         31.93         25.71         4.08 o                         
  -6   2   9         15.69         10.20         3.14 o                         
  -5   2   9        351.57        362.33         9.86 o                         
  -4   2   9         80.40         75.95         5.14 o                         
  -3   2   9         73.43         70.77         4.42 o                         
  -2   2   9         96.32        102.60         5.40 o                         
  -1   2   9         43.86         32.90         3.21 o                         
   0   2   9          0.38          0.29         1.43 o                         
   1   2   9        159.78        167.22         5.72 o                         
   2   2   9        273.09        292.95         7.25 o                         
   3   2   9        115.88        119.56         4.80 o                         
   4   2   9         18.93         22.92         3.33 o                         
   5   2   9         18.90         26.98         3.51 o                         
   6   2   9          2.25         -3.64         3.64 o                         
  -9   3   9         57.94         59.76         5.60 o                         
  -8   3   9         25.69         20.10         3.92 o                         
  -7   3   9         39.67         32.56         4.51 o                         
  -6   3   9         67.08         75.75         5.71 o                         
  -5   3   9         26.10         20.27         3.20 o                         
  -4   3   9         23.60         24.21         3.01 o                         
  -3   3   9        824.13        914.79        13.68 o                         
  -2   3   9        211.08        223.59         7.06 o                         
  -1   3   9        330.91        353.30         7.84 o                         
   0   3   9        931.05        917.03        13.64 o                         
   1   3   9        729.83        713.59        12.40 o                         
   2   3   9       1584.89       1519.29        15.72 o                         
   3   3   9         25.39         16.97         1.86 o                         
   4   3   9         44.42         44.06         4.17 o                         
   5   3   9        136.41        149.15         7.39 o                         
   6   3   9         72.95         66.79         6.78 o                         
  -9   4   9        115.35        107.20        10.15 o                         
  -8   4   9         47.94         35.55         6.06 o                         
  -7   4   9         10.85          6.30         2.99 o                         
  -6   4   9        336.15        323.46         9.88 o                         
  -5   4   9         51.19         46.42         4.20 o                         
  -4   4   9          6.84          5.53         2.04 o                         
  -3   4   9        160.32        163.62         5.91 o                         
  -2   4   9         33.14         34.28         3.49 o                         
  -1   4   9         61.22         51.49         3.94 o                         
   0   4   9         95.82         95.80         5.12 o                         
   1   4   9        146.26        138.22         5.75 o                         
   2   4   9         44.54         40.73         2.87 o                         
   3   4   9        273.63        257.13         8.13 o                         
   4   4   9        241.29        272.77         8.97 o                         
   5   4   9          5.84         -1.35         3.49 o                         
   6   4   9         90.06         93.62         6.83 o                         
  -9   5   9          0.16         -2.57         2.73 o                         
  -8   5   9         18.95         18.62         4.51 o                         
  -7   5   9          9.88          7.51         3.18 o                         
  -6   5   9        112.67        116.66         6.80 o                         
  -5   5   9        234.08        209.92         7.26 o                         
  -4   5   9        166.99        165.44         6.72 o                         
  -3   5   9         39.16         37.58         3.68 o                         
  -2   5   9         11.39          8.68         2.18 o                         
  -1   5   9         18.54         14.89         2.54 o                         
   0   5   9        238.37        237.81         7.03 o                         
   1   5   9       1726.60       1779.52        20.08 o                         
   2   5   9        702.34        647.89        11.68 o                         
   3   5   9         65.16         94.76         5.80 o                         
   4   5   9        150.50        140.87         7.15 o                         
   5   5   9         42.10         38.89         5.07 o                         
   6   5   9          8.04          3.71         8.69 o                         
  -9   6   9          0.03         -0.16         3.87 o                         
  -8   6   9        132.49        140.58         8.12 o                         
  -7   6   9        133.87        141.55         7.14 o                         
  -6   6   9        162.51        177.76         7.40 o                         
  -5   6   9        143.07        145.67         7.43 o                         
  -4   6   9         39.38         42.35         4.41 o                         
  -3   6   9        116.88        119.34         6.17 o                         
  -2   6   9        278.42        271.99         7.90 o                         
  -1   6   9        236.21        230.66         6.91 o                         
   0   6   9         44.27         44.11         3.66 o                         
   1   6   9        826.82        845.08        12.98 o                         
   2   6   9         27.34         26.59         3.12 o                         
   3   6   9         63.31         58.49         4.49 o                         
   4   6   9         82.52         90.52         6.00 o                         
   5   6   9          0.96         -2.30         3.42 o                         
   6   6   9          9.51          5.89         4.35 o                         
  -8   7   9         18.84         23.82         3.22 o                         
  -7   7   9        300.72        337.99         9.20 o                         
  -6   7   9        417.55        468.79        14.57 o                         
  -5   7   9        246.11        234.31         9.31 o                         
  -4   7   9         52.10         47.89         5.10 o                         
  -3   7   9         24.74         22.50         3.27 o                         
  -2   7   9        251.36        267.12         8.07 o                         
  -1   7   9         13.60          8.71         2.44 o                         
   0   7   9         55.71         60.99         4.09 o                         
   1   7   9        286.05        279.69         6.09 o                         
   2   7   9         77.85         70.13         4.71 o                         
   3   7   9          9.32         16.20         2.83 o                         
   4   7   9        146.13        133.84         7.11 o                         
   5   7   9         36.61         25.78         5.50 o                         
   6   7   9          3.07         -5.49         5.49 o                         
  -8   8   9         13.78         11.74         2.94 o                         
  -7   8   9          6.48          1.38         3.04 o                         
  -6   8   9         32.05         24.75         3.49 o                         
  -5   8   9        128.76        121.33         6.36 o                         
  -4   8   9        193.71        185.62         7.42 o                         
  -3   8   9         50.41         58.39         4.97 o                         
  -2   8   9        795.30        749.93        13.61 o                         
  -1   8   9        244.41        244.68         7.46 o                         
   0   8   9          0.55          0.43         1.84 o                         
   1   8   9        166.64        159.51         6.81 o                         
   2   8   9         23.03         11.83         2.86 o                         
   3   8   9          0.19         -2.16         2.16 o                         
   4   8   9         37.35         34.66         4.58 o                         
   5   8   9          0.44         -3.59         3.59 o                         
   6   8   9         10.27         14.47         4.94 o                         
  -8   9   9         27.69         33.38        10.79 o                         
  -7   9   9         10.74          6.15         1.98 o                         
  -6   9   9        286.03        305.37         8.73 o                         
  -5   9   9        322.35        344.89        10.30 o                         
  -4   9   9          7.85          6.01         2.34 o                         
  -3   9   9        364.33        377.69        10.43 o                         
  -2   9   9        246.70        241.27         8.49 o                         
  -1   9   9          4.96          4.71         2.95 o                         
   0   9   9         88.03         73.42         4.25 o                         
   1   9   9        124.69         97.52         5.43 o                         
   2   9   9         98.14         90.75         5.44 o                         
   3   9   9         42.33         27.71         3.20 o                         
   4   9   9         73.63         64.05         5.85 o                         
   5   9   9          5.58          3.45         2.98 o                         
  -8  10   9         18.27         15.19         7.26 o                         
  -7  10   9          1.94         -1.30         2.94 o                         
  -6  10   9        121.51        125.40         6.67 o                         
  -5  10   9        284.70        280.49         8.77 o                         
  -4  10   9         68.22         80.30         5.80 o                         
  -3  10   9        542.54        540.38        12.57 o                         
  -2  10   9         19.75         21.03         3.62 o                         
  -1  10   9         31.77         28.66         4.05 o                         
   0  10   9         53.84         40.34         2.97 o                         
   1  10   9         18.91         21.11         2.95 o                         
   2  10   9        102.22         85.34         5.40 o                         
   3  10   9        153.06        160.06         7.15 o                         
   4  10   9         38.26         37.81         4.27 o                         
   5  10   9         10.33          7.58         4.48 o                         
  -8  11   9         25.52         11.22         6.79 o                         
  -7  11   9          8.78         20.27         8.92 o                         
  -6  11   9        399.88        433.21        12.31 o                         
  -5  11   9        178.30        180.88         7.21 o                         
  -4  11   9        219.72        219.76         8.35 o                         
  -3  11   9        498.25        530.08        12.58 o                         
  -2  11   9        116.05        112.20         6.31 o                         
  -1  11   9        314.42        333.93         9.50 o                         
   0  11   9        145.13        113.28         7.37 o                         
   1  11   9         51.25         48.65         4.53 o                         
   2  11   9         91.73         85.68         5.88 o                         
   3  11   9          1.88          3.88         2.91 o                         
   4  11   9          7.45          4.28         3.63 o                         
   5  11   9          1.11         -4.01         4.01 o                         
  -7  12   9          0.47         -1.61         3.15 o                         
  -6  12   9         34.33         34.42         6.14 o                         
  -5  12   9         98.32         88.67         5.21 o                         
  -4  12   9         78.33         86.15         5.99 o                         
  -3  12   9       1177.95       1229.03        19.68 o                         
  -2  12   9        211.26        215.98         7.70 o                         
  -1  12   9        114.99        127.79         6.21 o                         
   0  12   9         28.14         38.99         4.50 o                         
   1  12   9         88.85         84.89         6.13 o                         
   2  12   9         35.26         28.40         3.42 o                         
   3  12   9         71.74         67.64         6.08 o                         
   4  12   9          9.34          5.04         3.47 o                         
   5  12   9         21.92         21.56         5.26 o                         
  -7  13   9          1.62          0.73         3.29 o                         
  -6  13   9         77.95         80.61         8.41 o                         
  -5  13   9         43.50         40.43        10.00 o                         
  -4  13   9         11.46          8.32         3.00 o                         
  -3  13   9         12.11          4.19         2.81 o                         
  -2  13   9          1.41          2.36         2.38 o                         
  -1  13   9          3.21          1.86         2.18 o                         
   0  13   9          0.01          5.61         2.74 o                         
   1  13   9        102.60        104.92         6.46 o                         
   2  13   9        256.51        262.95         9.30 o                         
   3  13   9         69.47         67.77         7.01 o                         
   4  13   9         38.82         46.91         5.59 o                         
  -7  14   9         54.38         38.06         7.40 o                         
  -6  14   9          3.30          2.88         5.08 o                         
  -5  14   9          4.28         -0.60         3.65 o                         
  -4  14   9        215.94        240.75         8.62 o                         
  -3  14   9         18.06         17.18         3.69 o                         
  -2  14   9          2.65         -2.09         2.09 o                         
  -1  14   9        223.54        200.43         8.69 o                         
   0  14   9        422.52        432.98        12.57 o                         
   1  14   9          4.49          7.75         2.97 o                         
   2  14   9         33.50         35.90         4.88 o                         
   3  14   9          2.19         -0.04         3.13 o                         
   4  14   9         54.15         53.79         6.48 o                         
  -6  15   9         14.46         11.38         4.39 o                         
  -5  15   9         96.99         78.68         8.97 o                         
  -4  15   9         34.58         29.83         5.45 o                         
  -3  15   9        129.25        118.28         7.75 o                         
  -2  15   9         33.97         30.70         4.03 o                         
  -1  15   9        342.45        351.33        11.22 o                         
   0  15   9         58.06         47.99         5.77 o                         
   1  15   9        124.46        111.21         7.20 o                         
   2  15   9          2.91         -3.93         3.93 o                         
   3  15   9          7.52          4.25         3.43 o                         
   4  15   9        238.99        291.62        14.34 o                         
  -6  16   9         32.87         15.49         5.49 o                         
  -5  16   9          2.31         -4.33         6.76 o                         
  -4  16   9         27.52         33.08         6.31 o                         
  -3  16   9         13.08         -0.77         4.27 o                         
  -2  16   9         10.01          5.96         2.79 o                         
  -1  16   9         33.96         26.87         4.61 o                         
   0  16   9         30.69         31.44         4.65 o                         
   1  16   9          8.35         -3.06         3.20 o                         
   2  16   9         73.03         64.25         8.28 o                         
   3  16   9          3.04          1.65         6.20 o                         
  -5  17   9         18.11         22.09         6.76 o                         
  -4  17   9         17.62         16.65         5.43 o                         
  -3  17   9         69.28         74.52         8.43 o                         
  -2  17   9          1.40         -3.49         3.49 o                         
  -1  17   9          7.18          4.24         3.83 o                         
   0  17   9         18.45         20.10         4.86 o                         
   1  17   9         86.96        104.65         8.29 o                         
   2  17   9          3.27         -4.08         4.08 o                         
   3  17   9          2.30         -4.01         5.44 o                         
  -5  18   9         17.77         13.49         8.15 o                         
  -4  18   9         23.44         21.26         6.93 o                         
  -3  18   9          0.71          1.37         4.48 o                         
  -2  18   9         72.40         61.40         7.86 o                         
  -1  18   9         20.94         10.23         5.23 o                         
   0  18   9         14.79          6.58         4.30 o                         
   1  18   9          1.62         -3.63         3.63 o                         
   2  18   9        157.07        159.95        10.21 o                         
  -4  19   9         12.28         23.20         6.25 o                         
  -3  19   9         18.13          2.93        10.61 o                         
  -2  19   9         28.28         29.78         9.79 o                         
  -1  19   9         23.70         24.30         5.69 o                         
   0  19   9          1.16         -2.51         4.54 o                         
   1  19   9        125.71        132.59        12.17 o                         
  -3  20   9          2.16          6.02         7.27 o                         
  -2  20   9          8.64         10.83         4.51 o                         
  -1  20   9         75.47         91.34        12.54 o                         
   0  20   9        237.29        260.31        15.23 o                         
  -8   0  10         35.93         21.52         6.46 o                         
  -6   0  10         61.52         48.98         6.94 o                         
  -4   0  10        473.86        511.21        16.31 o                         
  -2   0  10         22.47         17.97         3.34 o                         
   0   0  10        397.37        429.94        13.03 o                         
   2   0  10       1488.76       1504.98        23.56 o                         
   4   0  10        221.04        233.48         9.87 o                         
   6   0  10         50.93         57.60        11.44 o                         
  -9   1  10          4.37          0.81         5.00 o                         
  -8   1  10          5.20          0.24         3.47 o                         
  -7   1  10         92.34         89.12        11.67 o                         
  -6   1  10         20.57         18.88         3.40 o                         
  -5   1  10        105.01        115.42         6.94 o                         
  -4   1  10        275.68        277.98         8.60 o                         
  -3   1  10          3.38          1.93         2.07 o                         
  -2   1  10        231.65        253.38         7.08 o                         
  -1   1  10        315.60        317.41         7.85 o                         
   0   1  10          0.01         -1.41         1.70 o                         
   1   1  10       1002.00       1023.00        14.66 o                         
   2   1  10        113.27        102.54         5.43 o                         
   3   1  10        155.43        166.30         5.96 o                         
   4   1  10        108.91        120.81         5.38 o                         
   5   1  10         41.29         41.16         5.41 o                         
   6   1  10         10.38          6.59         7.34 o                         
  -9   2  10         66.27         58.03         5.14 o                         
  -8   2  10         17.42          5.60         3.88 o                         
  -7   2  10          2.96         -2.66         3.02 o                         
  -6   2  10        275.67        282.05        11.77 o                         
  -5   2  10        161.60        165.79         7.15 o                         
  -4   2  10        463.07        495.03        10.57 o                         
  -3   2  10         68.20         38.39         3.79 o                         
  -2   2  10         15.21         12.12         2.49 o                         
  -1   2  10        711.15        697.49        11.69 o                         
   0   2  10        178.97        203.80         6.55 o                         
   1   2  10          2.94         -0.28         1.86 o                         
   2   2  10        690.57        672.13        11.92 o                         
   3   2  10         21.26         12.34         2.39 o                         
   4   2  10          2.98          3.21         2.62 o                         
   5   2  10         63.02         57.02         5.32 o                         
   6   2  10          4.74         -3.38         3.38 o                         
  -9   3  10         22.66         14.00         5.03 o                         
  -8   3  10          4.85         -3.21         3.21 o                         
  -7   3  10         51.33         52.75         6.07 o                         
  -6   3  10         18.22         16.83         4.11 o                         
  -5   3  10        105.14        105.71         6.00 o                         
  -4   3  10         12.32          7.81         2.58 o                         
  -3   3  10        347.80        340.72         9.36 o                         
  -2   3  10        114.79        103.90         5.29 o                         
  -1   3  10        509.52        501.21         9.92 o                         
   0   3  10        499.35        498.27        10.44 o                         
   1   3  10         99.27        104.46         5.46 o                         
   2   3  10        432.59        428.78         9.02 o                         
   3   3  10        256.66        274.94        12.44 o                         
   4   3  10        361.22        399.22        10.64 o                         
   5   3  10         75.18         88.24         7.09 o                         
   6   3  10          3.39         -3.86         3.86 o                         
  -9   4  10         20.35         17.17         4.82 o                         
  -8   4  10         14.98         17.09         3.96 o                         
  -7   4  10         38.49         39.56         4.56 o                         
  -6   4  10        110.10         94.20         6.53 o                         
  -5   4  10        109.83        120.47         6.19 o                         
  -4   4  10         83.69         67.72         5.21 o                         
  -3   4  10         36.77         27.76         3.43 o                         
  -2   4  10          2.20          0.17         2.04 o                         
  -1   4  10        897.72        880.77        14.00 o                         
   0   4  10       1095.89       1087.78        15.03 o                         
   1   4  10         72.62         49.05         3.98 o                         
   2   4  10         98.79         84.27         4.05 o                         
   3   4  10        228.75        261.76         9.36 o                         
   4   4  10         11.94         10.10         3.27 o                         
   5   4  10         10.61          5.17         3.50 o                         
   6   4  10         19.31         12.22         6.30 o                         
  -9   5  10         45.92         41.79         4.96 o                         
  -8   5  10          1.48         -3.86         3.86 o                         
  -7   5  10         13.07         11.10         3.49 o                         
  -6   5  10          0.80         -2.12         2.47 o                         
  -5   5  10         43.92         61.00         6.31 o                         
  -4   5  10         25.68         15.16         2.98 o                         
  -3   5  10        763.68        786.21        13.44 o                         
  -2   5  10         14.82         11.30         2.56 o                         
  -1   5  10         61.82         46.21         4.36 o                         
   0   5  10        346.24        346.78         8.41 o                         
   1   5  10        254.94        275.45         8.00 o                         
   2   5  10         42.09         28.86         4.14 o                         
   3   5  10         98.15        114.29         6.65 o                         
   4   5  10         20.82         14.53         5.53 o                         
   5   5  10         14.11          6.67         3.56 o                         
  -8   6  10         12.10         12.14         3.56 o                         
  -7   6  10         51.43         49.32         5.63 o                         
  -6   6  10         98.25         89.39         6.29 o                         
  -5   6  10         33.47         32.87         4.16 o                         
  -4   6  10         35.15         23.18         3.32 o                         
  -3   6  10         47.77         45.23         4.32 o                         
  -2   6  10        271.37        284.84         8.73 o                         
  -1   6  10         31.63         21.16         3.01 o                         
   0   6  10         63.79         57.20         4.20 o                         
   1   6  10        257.03        237.59         6.27 o                         
   2   6  10         83.69         77.07         5.04 o                         
   3   6  10         31.77         25.75         3.59 o                         
   4   6  10        171.41        188.10         9.82 o                         
   5   6  10         32.54         24.66         5.19 o                         
  -8   7  10         26.73         25.97         3.55 o                         
  -7   7  10         10.52          5.54         2.53 o                         
  -6   7  10        124.91        120.63         7.05 o                         
  -5   7  10         59.95         55.73         5.00 o                         
  -4   7  10        118.64        111.09         6.96 o                         
  -3   7  10        389.30        398.20        10.25 o                         
  -2   7  10        862.37        865.58        15.09 o                         
  -1   7  10         11.53          9.41         2.49 o                         
   0   7  10         25.29         21.38         3.08 o                         
   1   7  10        315.44        284.85         8.51 o                         
   2   7  10        599.35        543.97        11.98 o                         
   3   7  10         16.44         14.67         3.00 o                         
   4   7  10         69.48         40.61         5.04 o                         
   5   7  10         52.25         37.45         5.52 o                         
  -8   8  10        116.64        104.45         6.65 o                         
  -7   8  10          3.39          3.22         3.27 o                         
  -6   8  10         86.60         77.82         6.00 o                         
  -5   8  10         31.08         27.24         4.08 o                         
  -4   8  10         22.35         30.64         3.89 o                         
  -3   8  10          3.89          0.75         2.23 o                         
  -2   8  10       2326.98       2315.14        26.67 o                         
  -1   8  10        151.28        166.14         6.88 o                         
   0   8  10        878.14        840.69        13.17 o                         
   1   8  10         25.19         17.80         3.00 o                         
   2   8  10         62.49         51.55         4.43 o                         
   3   8  10         14.96          3.37         2.66 o                         
   4   8  10         63.85         52.54         5.49 o                         
   5   8  10        108.11        119.62         8.28 o                         
  -8   9  10        102.32         96.09         6.97 o                         
  -7   9  10          3.47          0.62         2.38 o                         
  -6   9  10         46.79         46.22         4.95 o                         
  -5   9  10          4.76          0.91         2.66 o                         
  -4   9  10        158.25        173.09         8.12 o                         
  -3   9  10        155.28        172.32         8.26 o                         
  -2   9  10        167.41        164.82         7.51 o                         
  -1   9  10        615.07        578.89        11.64 o                         
   0   9  10          0.84         -1.80         2.12 o                         
   1   9  10        116.41         99.64         7.28 o                         
   2   9  10          4.85          0.56         2.31 o                         
   3   9  10        120.28        111.77         6.90 o                         
   4   9  10         21.77         28.60         5.46 o                         
   5   9  10         49.02         46.26         6.25 o                         
  -8  10  10         34.55         45.79        17.22 o                         
  -7  10  10        124.63        122.91         5.69 o                         
  -6  10  10         54.85         53.98         5.01 o                         
  -5  10  10         69.22         74.21         6.10 o                         
  -4  10  10         85.93         77.06         6.27 o                         
  -3  10  10         17.98         11.39         3.20 o                         
  -2  10  10        240.96        233.91         8.83 o                         
  -1  10  10         92.12         86.48         5.34 o                         
   0  10  10        207.42        171.01         5.64 o                         
   1  10  10         48.52         41.41         4.78 o                         
   2  10  10          0.36         -2.13         2.13 o                         
   3  10  10         44.09         41.19         4.67 o                         
   4  10  10         41.36         52.78         5.90 o                         
   5  10  10         12.27          8.12         5.11 o                         
  -7  11  10          4.38         -1.21         3.60 o                         
  -6  11  10        361.94        354.14        12.91 o                         
  -5  11  10          1.43         -1.23         3.76 o                         
  -4  11  10         21.64         20.79         3.56 o                         
  -3  11  10         51.08         50.23         5.05 o                         
  -2  11  10        266.45        275.24         9.47 o                         
  -1  11  10          7.47          6.41         3.45 o                         
   0  11  10         37.63         40.82         4.31 o                         
   1  11  10        277.80        264.23         8.65 o                         
   2  11  10         11.52          2.23         3.17 o                         
   3  11  10          5.98         -2.91         5.03 o                         
   4  11  10        102.20         98.27         7.77 o                         
  -7  12  10         11.58          6.22         4.28 o                         
  -6  12  10        100.89         77.34         5.73 o                         
  -5  12  10          1.05          3.33         3.20 o                         
  -4  12  10         63.49         62.30         5.35 o                         
  -3  12  10         39.78         40.68         4.78 o                         
  -2  12  10         27.03         23.86         3.90 o                         
  -1  12  10          4.31         -2.02         2.12 o                         
   0  12  10         23.66         22.63         3.85 o                         
   1  12  10        134.70        151.09         7.97 o                         
   2  12  10          5.20         -0.63         2.87 o                         
   3  12  10         44.90         44.89         6.29 o                         
   4  12  10         49.40         57.62         6.24 o                         
  -7  13  10         10.73         22.25         6.01 o                         
  -6  13  10         10.47         -1.76         4.45 o                         
  -5  13  10         87.58         73.32         6.41 o                         
  -4  13  10         11.81          4.84         4.29 o                         
  -3  13  10          5.46         -0.38         3.62 o                         
  -2  13  10         39.63         31.46         4.18 o                         
  -1  13  10         59.50         47.53         4.59 o                         
   0  13  10          1.81          5.61         3.06 o                         
   1  13  10        157.03        167.03        12.55 o                         
   2  13  10          3.77         -2.31         3.89 o                         
   3  13  10          7.67         -1.69         5.27 o                         
   4  13  10         55.33         50.25         5.96 o                         
  -7  14  10         22.12          6.71         6.42 o                         
  -6  14  10          8.59          9.40         4.48 o                         
  -5  14  10         29.54         28.27         5.45 o                         
  -4  14  10         10.92         13.31         3.72 o                         
  -3  14  10          9.20          6.64         3.22 o                         
  -2  14  10         97.11         88.55         6.38 o                         
  -1  14  10         83.36         82.36         6.58 o                         
   0  14  10          9.34          6.22         3.64 o                         
   1  14  10          3.76         -1.39         3.59 o                         
   2  14  10        117.54        127.24         9.48 o                         
   3  14  10          7.19          9.31         5.10 o                         
  -6  15  10         20.12         16.06         5.42 o                         
  -5  15  10          9.36         -3.00         5.18 o                         
  -4  15  10        154.83        147.25        11.44 o                         
  -3  15  10         34.76         28.80         5.85 o                         
  -2  15  10        158.46        141.03         7.45 o                         
  -1  15  10        174.14        173.21         9.84 o                         
   0  15  10        294.39        324.92        10.81 o                         
   1  15  10          1.36          1.20         3.91 o                         
   2  15  10        115.50        107.08         9.86 o                         
   3  15  10         16.28          4.40         4.13 o                         
  -6  16  10          0.26         -1.87         4.56 o                         
  -5  16  10         69.85         72.23         8.73 o                         
  -4  16  10         14.75          7.97         5.20 o                         
  -3  16  10         63.16         67.27         7.91 o                         
  -2  16  10         70.56         76.09         6.76 o                         
  -1  16  10        182.13        224.70        11.67 o                         
   0  16  10         40.35         38.10         5.09 o                         
   1  16  10         19.24         14.49         5.66 o                         
   2  16  10         10.89         -3.91         4.15 o                         
   3  16  10        109.72        110.25         8.47 o                         
  -5  17  10         68.65         69.32         9.70 o                         
  -4  17  10        315.43        336.81        13.16 o                         
  -3  17  10        108.98        116.54        10.07 o                         
  -2  17  10         17.64         10.61         9.49 o                         
  -1  17  10        186.87        211.43        13.32 o                         
   0  17  10          0.05         -3.63         3.63 o                         
   1  17  10         38.89         22.72        12.48 o                         
   2  17  10          4.99         -0.83         6.00 o                         
  -4  18  10         18.05         -2.16         5.72 o                         
  -3  18  10          5.00         -5.14         5.14 o                         
  -2  18  10          1.46         -4.86         4.86 o                         
  -1  18  10         20.14          2.53         6.94 o                         
   0  18  10         27.73          9.57         6.43 o                         
   1  18  10         33.42         31.12         7.28 o                         
  -3  19  10         18.93          3.74         5.03 o                         
  -2  19  10         62.38         64.67         8.26 o                         
  -1  19  10         13.21         14.23        12.31 o                         
   0  19  10          0.31         -0.88         5.30 o                         
  -9   0  11         62.62         46.60         9.02 o                         
  -7   0  11        180.76        156.06        19.22 o                         
  -5   0  11        389.20        438.06        16.07 o                         
  -3   0  11         15.21         18.71         4.08 o                         
  -1   0  11        719.88        724.20        17.75 o                         
   1   0  11         73.08         64.49         7.39 o                         
   3   0  11          8.90          4.82         3.59 o                         
   5   0  11         87.90         70.02        12.18 o                         
  -9   1  11         17.40         10.01         9.32 o                         
  -8   1  11         16.26          3.57         4.70 o                         
  -7   1  11        106.79         84.60         8.31 o                         
  -6   1  11         61.33         49.94         5.19 o                         
  -5   1  11         35.50         32.27         3.88 o                         
  -4   1  11         81.50         53.56         4.37 o                         
  -3   1  11         11.18          4.28         2.09 o                         
  -2   1  11        569.63        589.78        11.35 o                         
  -1   1  11         45.21         35.47         3.46 o                         
   0   1  11        898.17        848.07        13.70 o                         
   1   1  11         15.30         24.04         3.21 o                         
   2   1  11         39.14         36.80         3.52 o                         
   3   1  11         24.08         18.56         2.91 o                         
   4   1  11         25.57         21.96         3.07 o                         
   5   1  11          1.68         -4.80         4.80 o                         
  -8   2  11         47.99         49.75         5.17 o                         
  -7   2  11         44.55         37.28         5.03 o                         
  -6   2  11         10.89          5.57         2.99 o                         
  -5   2  11        162.82        170.93         8.34 o                         
  -4   2  11         39.46         37.43         3.88 o                         
  -3   2  11         36.26         18.44         2.76 o                         
  -2   2  11        442.64        453.64         9.87 o                         
  -1   2  11         60.74         56.03         4.33 o                         
   0   2  11         46.62         43.57         4.13 o                         
   1   2  11        228.51        256.20         7.75 o                         
   2   2  11         86.49         80.63         4.76 o                         
   3   2  11         11.88         10.61         2.71 o                         
   4   2  11         67.37         73.00         7.14 o                         
   5   2  11          0.13         -3.89         3.89 o                         
  -8   3  11         10.62          9.41         4.06 o                         
  -7   3  11         98.59         92.87         7.57 o                         
  -6   3  11          1.07          1.95         2.75 o                         
  -5   3  11         11.55          7.44         3.99 o                         
  -4   3  11          5.24         -1.43         2.09 o                         
  -3   3  11         87.69         88.56         5.60 o                         
  -2   3  11        359.42        356.69         8.91 o                         
  -1   3  11          6.31          7.21         2.20 o                         
   0   3  11        904.09        854.86        14.53 o                         
   1   3  11        284.09        248.04         7.58 o                         
   2   3  11        106.55         98.63         4.94 o                         
   3   3  11         49.12         57.07         4.12 o                         
   4   3  11        336.20        390.48        12.99 o                         
   5   3  11         19.92         20.46         5.09 o                         
  -8   4  11         92.73         92.68         8.13 o                         
  -7   4  11         57.52         58.74         5.31 o                         
  -6   4  11         98.43        105.56         6.72 o                         
  -5   4  11         26.46         22.51         3.20 o                         
  -4   4  11         17.71         27.67         3.52 o                         
  -3   4  11        343.11        340.21         9.23 o                         
  -2   4  11        438.21        450.21        10.00 o                         
  -1   4  11         79.11         75.22         5.20 o                         
   0   4  11        514.82        526.52        11.36 o                         
   1   4  11         75.10         55.24         4.03 o                         
   2   4  11         13.30          9.24         2.31 o                         
   3   4  11         17.90         24.19         4.18 o                         
   4   4  11         12.47         10.03         3.94 o                         
   5   4  11          4.87         -1.72         6.94 o                         
  -8   5  11         28.80         15.87         4.02 o                         
  -7   5  11          9.90          4.48         3.05 o                         
  -6   5  11        138.15        137.13         7.93 o                         
  -5   5  11         30.67         24.88         3.73 o                         
  -4   5  11        149.81        146.91         7.23 o                         
  -3   5  11         91.98         94.41         6.30 o                         
  -2   5  11        157.20        139.05         6.97 o                         
  -1   5  11        120.56        107.27         6.06 o                         
   0   5  11        392.90        392.54         9.35 o                         
   1   5  11         32.73         45.04         3.92 o                         
   2   5  11         61.62         55.84         4.68 o                         
   3   5  11        290.97        334.96        10.71 o                         
   4   5  11        161.93        200.77        11.27 o                         
   5   5  11         44.37         28.57         5.63 o                         
  -8   6  11          9.16          7.63         4.18 o                         
  -7   6  11         25.25         18.02         4.31 o                         
  -6   6  11        190.45        188.39         9.33 o                         
  -5   6  11         20.41         18.65         3.58 o                         
  -4   6  11        181.75        205.62         8.11 o                         
  -3   6  11          3.73          3.00         2.40 o                         
  -2   6  11        333.68        325.52         9.62 o                         
  -1   6  11        609.35        648.53        13.64 o                         
   0   6  11         18.15         14.06         2.76 o                         
   1   6  11         19.40         15.52         2.55 o                         
   2   6  11         36.56         34.18         3.90 o                         
   3   6  11         24.28         27.41         4.32 o                         
   4   6  11         26.96         16.06         5.28 o                         
   5   6  11        105.34        126.21        14.23 o                         
  -8   7  11        227.75        249.06        10.16 o                         
  -7   7  11          2.26         -2.78         2.78 o                         
  -6   7  11         56.29         53.45         6.30 o                         
  -5   7  11         39.08         39.98         5.01 o                         
  -4   7  11        760.19        802.46        15.39 o                         
  -3   7  11        503.77        526.81        12.41 o                         
  -2   7  11         47.52         51.84         4.82 o                         
  -1   7  11       2023.46       2087.03        24.26 o                         
   0   7  11        158.44        153.99         6.58 o                         
   1   7  11         41.31         44.36         3.52 o                         
   2   7  11        197.05        185.94         8.41 o                         
   3   7  11          2.13         -0.46         3.29 o                         
   4   7  11         80.88        103.35        10.48 o                         
   5   7  11         33.04         20.88         8.39 o                         
  -8   8  11         10.63          8.73         4.45 o                         
  -7   8  11        356.62        380.16        13.41 o                         
  -6   8  11        151.65        172.97         8.87 o                         
  -5   8  11        868.61        919.82        17.78 o                         
  -4   8  11        339.65        342.18        11.15 o                         
  -3   8  11         15.50         14.06         3.08 o                         
  -2   8  11          9.67         10.44         3.01 o                         
  -1   8  11        254.56        281.18         8.57 o                         
   0   8  11        382.35        368.92        10.00 o                         
   1   8  11         38.03         38.17         4.17 o                         
   2   8  11         26.42         16.41         3.65 o                         
   3   8  11        132.69        108.27         7.23 o                         
   4   8  11         16.19         18.62         4.37 o                         
  -8   9  11        181.16        199.65        11.36 o                         
  -7   9  11        341.19        343.15        11.09 o                         
  -6   9  11         77.24         71.20         6.70 o                         
  -5   9  11        703.50        782.78        17.75 o                         
  -4   9  11        197.43        214.14         9.57 o                         
  -3   9  11        368.66        393.91        11.60 o                         
  -2   9  11        246.58        229.79         8.44 o                         
  -1   9  11        110.04        107.06         5.68 o                         
   0   9  11         19.45         16.49         2.71 o                         
   1   9  11         63.82         55.73         5.80 o                         
   2   9  11          8.00          5.72         2.96 o                         
   3   9  11         51.55         72.13         6.26 o                         
   4   9  11         33.27         31.20         7.37 o                         
  -7  10  11          9.44          2.63         2.98 o                         
  -6  10  11          1.57         -2.93         2.93 o                         
  -5  10  11         69.52         69.74         6.73 o                         
  -4  10  11          3.81         -1.05         3.54 o                         
  -3  10  11        102.73        109.88         7.96 o                         
  -2  10  11        122.44        123.30         7.50 o                         
  -1  10  11          2.97         -0.55         2.22 o                         
   0  10  11         36.44         34.78         3.56 o                         
   1  10  11          6.16          1.97         2.64 o                         
   2  10  11         19.41         22.76         4.17 o                         
   3  10  11         15.78         24.16         4.40 o                         
   4  10  11        193.96        229.32        12.38 o                         
  -7  11  11         17.39          6.77         4.32 o                         
  -6  11  11         19.52         19.05         4.03 o                         
  -5  11  11         45.68         44.73         6.72 o                         
  -4  11  11         45.74         39.38         5.06 o                         
  -3  11  11        159.93        165.55         8.57 o                         
  -2  11  11         30.33         17.27         3.72 o                         
  -1  11  11        100.03         95.91         7.08 o                         
   0  11  11        146.98        141.11         7.90 o                         
   1  11  11          2.84          1.86         2.66 o                         
   2  11  11          4.24          1.03         3.00 o                         
   3  11  11          4.38         -0.27         3.53 o                         
   4  11  11          7.21         -5.84         5.84 o                         
  -7  12  11         54.13         55.38         8.07 o                         
  -6  12  11         19.54         16.39         3.96 o                         
  -5  12  11         26.83         27.86         4.68 o                         
  -4  12  11        183.03        194.81        10.31 o                         
  -3  12  11         86.38         73.44         6.36 o                         
  -2  12  11         71.94         69.34         6.71 o                         
  -1  12  11         67.46         67.23         5.45 o                         
   0  12  11         71.88         70.50         6.35 o                         
   1  12  11          7.62         -2.90         2.90 o                         
   2  12  11          6.51         -3.60         3.60 o                         
   3  12  11         33.24         59.84         7.64 o                         
  -6  13  11          5.75         -1.08         3.33 o                         
  -5  13  11         58.95         63.03         7.69 o                         
  -4  13  11          2.30         -1.14         3.19 o                         
  -3  13  11          8.51          2.23         5.94 o                         
  -2  13  11         18.70         13.49         4.64 o                         
  -1  13  11         62.27         67.53         6.76 o                         
   0  13  11         94.07         84.97         7.49 o                         
   1  13  11         69.89         61.58         7.60 o                         
   2  13  11          5.45          3.27         4.07 o                         
   3  13  11        109.70        122.46        10.52 o                         
  -6  14  11        116.60        122.78        13.11 o                         
  -5  14  11          2.00          2.98         3.51 o                         
  -4  14  11          4.89         -3.42         4.02 o                         
  -3  14  11          0.65          0.35         3.64 o                         
  -2  14  11         44.25         31.69         4.65 o                         
  -1  14  11         36.22         36.24         4.84 o                         
   0  14  11         22.90         39.12         7.06 o                         
   1  14  11         15.68          4.40         4.84 o                         
   2  14  11          3.19         -6.09         6.09 o                         
   3  14  11         39.45         33.32         6.35 o                         
  -6  15  11          0.41          2.08         8.20 o                         
  -5  15  11          3.90          5.75         4.96 o                         
  -4  15  11          0.00         -3.60         3.60 o                         
  -3  15  11          5.70          4.55         3.88 o                         
  -2  15  11         69.37         73.35        11.85 o                         
  -1  15  11         34.50         29.28        11.21 o                         
   0  15  11          2.73          0.64         3.98 o                         
   1  15  11         39.82         56.95        15.59 o                         
   2  15  11        138.94        188.87        12.08 o                         
  -5  16  11         94.44         88.21         7.56 o                         
  -4  16  11         30.87         20.67         6.34 o                         
  -3  16  11         57.73         51.56         7.26 o                         
  -2  16  11         39.05         31.64         7.67 o                         
  -1  16  11          3.26          2.28         4.26 o                         
   0  16  11          0.08         -3.11         6.31 o                         
   1  16  11         57.10         51.55        10.38 o                         
   2  16  11         64.68         76.63        16.36 o                         
  -4  17  11         47.37         44.00        11.95 o                         
  -3  17  11         58.77         41.20         8.09 o                         
  -2  17  11         91.20         90.65         9.92 o                         
  -1  17  11        159.98        154.85        11.51 o                         
   0  17  11         50.67         46.95         9.03 o                         
   1  17  11          5.99         18.78         7.35 o                         
  -3  18  11        205.77        264.86        20.76 o                         
  -2  18  11         85.36         90.15        15.78 o                         
  -1  18  11          1.20         -0.34         5.01 o                         
   0  18  11        546.76        678.83        35.43 o                         
  -8   0  12         33.18         33.83         9.14 o                         
  -6   0  12         57.93         56.47         7.85 o                         
  -4   0  12        315.81        355.42        13.19 o                         
  -2   0  12        258.87        261.52        11.29 o                         
   0   0  12       1187.50       1137.64        23.74 o                         
   2   0  12         36.49         38.69         6.07 o                         
   4   0  12         16.17          1.43         4.56 o                         
  -8   1  12          2.32         -3.36         3.36 o                         
  -7   1  12        127.29        102.84         8.17 o                         
  -6   1  12         22.79         14.67         3.28 o                         
  -5   1  12          3.67         -1.18         2.25 o                         
  -4   1  12         57.00         29.67         3.34 o                         
  -3   1  12         30.55         25.26         3.50 o                         
  -2   1  12         90.26         82.16         5.29 o                         
  -1   1  12        242.13        260.87         8.05 o                         
   0   1  12         48.95         49.64         4.22 o                         
   1   1  12        200.49        199.45         8.15 o                         
   2   1  12         32.19         17.51         3.73 o                         
   3   1  12         22.57         26.58         3.64 o                         
   4   1  12         14.28         11.63         3.60 o                         
   5   1  12        322.71        468.38        29.56 o                         
  -8   2  12         78.49         79.04         7.64 o                         
  -7   2  12         20.04         17.75         7.30 o                         
  -6   2  12         75.42         74.48         5.49 o                         
  -5   2  12         10.38          5.06         2.67 o                         
  -4   2  12         65.72         56.56         4.54 o                         
  -3   2  12        337.86        349.14         9.24 o                         
  -2   2  12        404.67        424.93        10.11 o                         
  -1   2  12        269.43        302.10         8.54 o                         
   0   2  12        302.79        304.29         9.11 o                         
   1   2  12         14.50         16.65         3.31 o                         
   2   2  12         25.74         20.13         3.36 o                         
   3   2  12          5.56          8.66         3.59 o                         
   4   2  12          2.98         -5.52         5.52 o                         
  -8   3  12         63.78         59.37         7.91 o                         
  -7   3  12         28.01         25.48         4.59 o                         
  -6   3  12        121.40        122.48         7.33 o                         
  -5   3  12         10.44          2.56         2.76 o                         
  -4   3  12        165.90        176.99         7.97 o                         
  -3   3  12        256.58        275.60         8.25 o                         
  -2   3  12        161.14        152.85         8.31 o                         
  -1   3  12        595.35        590.96        12.55 o                         
   0   3  12        218.37        204.39         8.01 o                         
   1   3  12         54.91         48.68         4.25 o                         
   2   3  12         39.04         39.70         3.64 o                         
   3   3  12          1.10          2.12         2.50 o                         
   4   3  12         81.75        101.24         8.87 o                         
  -8   4  12         25.45         16.40         6.09 o                         
  -7   4  12          0.51         -2.93         2.93 o                         
  -6   4  12        156.94        140.47         7.62 o                         
  -5   4  12        462.35        460.71        12.59 o                         
  -4   4  12         93.30         91.07         6.25 o                         
  -3   4  12        205.40        204.30         7.92 o                         
  -2   4  12        595.17        598.92        12.73 o                         
  -1   4  12          2.86          0.59         1.99 o                         
   0   4  12        292.95        269.48         8.55 o                         
   1   4  12          3.40         -1.18         2.17 o                         
   2   4  12        130.97        118.60         5.92 o                         
   3   4  12         15.40         17.82         4.52 o                         
   4   4  12          7.83          3.41         4.27 o                         
  -8   5  12         11.80         15.70         4.53 o                         
  -7   5  12         59.43         59.00         5.64 o                         
  -6   5  12         12.25          7.41         3.40 o                         
  -5   5  12        120.36        135.22         9.23 o                         
  -4   5  12        167.40        182.28         7.46 o                         
  -3   5  12        281.87        284.05         9.47 o                         
  -2   5  12       1172.25       1214.50        18.47 o                         
  -1   5  12          3.14          3.41         2.22 o                         
   0   5  12         15.83          4.90         2.76 o                         
   1   5  12          1.83          3.67         2.30 o                         
   2   5  12         27.46         13.93         3.08 o                         
   3   5  12         13.78         13.58         4.33 o                         
   4   5  12         93.67         86.65        11.83 o                         
  -8   6  12         17.04         17.96         4.72 o                         
  -7   6  12         33.31         20.49        10.26 o                         
  -6   6  12         41.24         30.82         4.75 o                         
  -5   6  12         10.94         15.30         5.00 o                         
  -4   6  12         33.70         32.60         4.80 o                         
  -3   6  12        130.28        145.84         7.98 o                         
  -2   6  12        190.94        227.27         8.12 o                         
  -1   6  12        116.53         95.52         6.08 o                         
   0   6  12        518.89        533.18        11.57 o                         
   1   6  12          0.84         -1.96         1.96 o                         
   2   6  12         30.55         26.99         4.35 o                         
   3   6  12          3.32          2.29         4.83 o                         
   4   6  12         29.03         26.18         5.67 o                         
  -8   7  12         40.53         36.63         5.60 o                         
  -7   7  12          9.15          0.90         4.21 o                         
  -6   7  12         49.64         56.71         7.01 o                         
  -5   7  12         10.75         12.47         3.45 o                         
  -4   7  12        666.01        687.28        15.12 o                         
  -3   7  12        199.40        199.98         9.58 o                         
  -2   7  12        423.12        433.34        10.96 o                         
  -1   7  12        207.38        190.54         8.08 o                         
   0   7  12         39.81         36.94         3.75 o                         
   1   7  12          0.36         -1.96         1.96 o                         
   2   7  12         26.13         18.59         4.61 o                         
   3   7  12         22.75         12.29         4.84 o                         
   4   7  12          0.64         -1.92         3.72 o                         
  -7   8  12        313.49        348.27        15.32 o                         
  -6   8  12         42.19         42.60         5.67 o                         
  -5   8  12         79.21         90.94         7.22 o                         
  -4   8  12        119.60        124.72         7.97 o                         
  -3   8  12          5.32          0.85         2.38 o                         
  -2   8  12          2.24         -2.76         2.78 o                         
  -1   8  12        188.37        181.68         9.20 o                         
   0   8  12         84.25         80.81         5.61 o                         
   1   8  12        241.22        249.01         9.06 o                         
   2   8  12         27.87         28.06         4.92 o                         
   3   8  12         57.32         66.62         7.54 o                         
   4   8  12         80.25         85.98         9.75 o                         
  -7   9  12         45.74         52.66         7.75 o                         
  -6   9  12         12.47          9.15         5.31 o                         
  -5   9  12          8.10          7.42         3.95 o                         
  -4   9  12         65.33         67.88         6.10 o                         
  -3   9  12        487.92        522.21        13.25 o                         
  -2   9  12         27.88         14.87         3.83 o                         
  -1   9  12        101.96        100.53         6.53 o                         
   0   9  12          3.50          2.53         2.89 o                         
   1   9  12         69.89         64.88         6.56 o                         
   2   9  12         18.27         12.06         6.06 o                         
   3   9  12         98.17        107.63         9.44 o                         
   4   9  12        109.62        111.91        11.34 o                         
  -7  10  12         10.58          9.23         5.17 o                         
  -6  10  12        372.40        411.15        17.63 o                         
  -5  10  12         15.88          9.86         3.99 o                         
  -4  10  12          2.05         -3.29         3.29 o                         
  -3  10  12          8.07          3.24         3.09 o                         
  -2  10  12          2.27         -1.96         2.75 o                         
  -1  10  12         10.39         12.76         3.04 o                         
   0  10  12          1.18         -2.18         2.18 o                         
   1  10  12        131.69        125.24         8.15 o                         
   2  10  12          9.07         -3.63         3.63 o                         
   3  10  12          1.04         -3.81         3.81 o                         
  -7  11  12        104.55        101.54         7.17 o                         
  -6  11  12          7.85         17.35         6.65 o                         
  -5  11  12         55.30         59.87         7.84 o                         
  -4  11  12         22.91         15.17         4.52 o                         
  -3  11  12          1.10         -2.59         3.19 o                         
  -2  11  12        277.15        294.83        15.57 o                         
  -1  11  12          1.39         -2.07         2.07 o                         
   0  11  12          4.99          7.89         3.75 o                         
   1  11  12         39.10         60.19         6.01 o                         
   2  11  12         69.83         63.33         7.71 o                         
   3  11  12          3.05          4.74         3.95 o                         
  -6  12  12          0.84         -3.63         3.63 o                         
  -5  12  12         17.04          5.66         4.41 o                         
  -4  12  12          6.42         -0.15         5.34 o                         
  -3  12  12         41.93         48.83         6.35 o                         
  -2  12  12         56.27         62.76         6.23 o                         
  -1  12  12          0.72         -0.89         2.58 o                         
   0  12  12          1.26         -3.00         3.00 o                         
   1  12  12         23.62         16.65         5.72 o                         
   2  12  12          5.93         -3.86         3.86 o                         
   3  12  12          0.74          0.64         6.48 o                         
  -6  13  12         86.70         80.39         6.80 o                         
  -5  13  12          3.42         -5.12         5.12 o                         
  -4  13  12          0.96         -0.44         4.25 o                         
  -3  13  12          3.52         -1.66         4.04 o                         
  -2  13  12         60.00         55.89         8.35 o                         
  -1  13  12        138.29        155.41        15.25 o                         
   0  13  12         65.81         81.35        10.09 o                         
   1  13  12          5.15          0.16         4.83 o                         
   2  13  12        168.00        193.33        15.81 o                         
  -6  14  12         30.59         32.97         5.99 o                         
  -5  14  12          8.66          5.90         4.25 o                         
  -4  14  12         41.81         38.40         7.08 o                         
  -3  14  12         52.14         43.13         6.55 o                         
  -2  14  12          7.88          6.28         4.06 o                         
  -1  14  12        218.39        250.43        15.90 o                         
   0  14  12        182.08        204.91        15.31 o                         
   1  14  12         24.66         29.02         6.69 o                         
   2  14  12         69.77         54.79         9.37 o                         
  -5  15  12         19.25         13.69         4.80 o                         
  -4  15  12        129.90        135.06        16.04 o                         
  -3  15  12        151.34        197.68        12.57 o                         
  -2  15  12         15.53         22.61        10.75 o                         
  -1  15  12         16.64          6.43         6.82 o                         
   0  15  12         64.23         50.32         9.27 o                         
   1  15  12         60.61         60.50        12.95 o                         
  -4  16  12        233.49        237.87        15.32 o                         
  -3  16  12         71.15         68.28         7.49 o                         
  -2  16  12         21.23          6.09         7.98 o                         
  -1  16  12          5.21         14.68         5.48 o                         
   0  16  12          4.28         -4.93         5.11 o                         
   1  16  12         36.36         20.41         7.62 o                         
  -3  17  12         12.43         -0.56         7.51 o                         
  -2  17  12         27.16         22.39         6.94 o                         
  -1  17  12         58.67         56.11         8.32 o                         
  -7   0  13        134.40        136.89        13.35 o                         
  -5   0  13         36.97         40.94         6.36 o                         
  -3   0  13         10.40          4.81         4.41 o                         
  -1   0  13         33.84         31.72         6.80 o                         
   1   0  13          4.32          1.15         3.75 o                         
   3   0  13        135.05        166.14        17.22 o                         
  -8   1  13          4.64          7.70         6.81 o                         
  -7   1  13         33.06         24.86         5.34 o                         
  -6   1  13         22.07         18.65         4.41 o                         
  -5   1  13         65.61         60.06         5.65 o                         
  -4   1  13        350.00        389.09        10.85 o                         
  -3   1  13         30.47         32.72         4.23 o                         
  -2   1  13        445.78        478.15        12.46 o                         
  -1   1  13          8.42          0.84         2.29 o                         
   0   1  13         34.92         31.04         4.71 o                         
   1   1  13         76.56         66.91         4.96 o                         
   2   1  13        172.99        197.72         8.99 o                         
   3   1  13          1.60         -2.76         2.76 o                         
   4   1  13         82.65         79.93        10.08 o                         
  -8   2  13          1.19         -5.59         5.59 o                         
  -7   2  13         89.62         76.29         6.80 o                         
  -6   2  13          7.09          1.22         3.55 o                         
  -5   2  13         27.99         20.60         3.34 o                         
  -4   2  13          8.27         10.32         3.57 o                         
  -3   2  13        570.08        594.22        13.39 o                         
  -2   2  13        191.39        188.80         8.86 o                         
  -1   2  13        206.09        238.84         9.81 o                         
   0   2  13         10.63          8.01         3.13 o                         
   1   2  13         45.54         51.96         4.31 o                         
   2   2  13         15.63         11.43         3.70 o                         
   3   2  13        102.34        121.51        10.74 o                         
   4   2  13         21.66         -1.23         5.01 o                         
  -8   3  13         69.22         60.30         8.35 o                         
  -7   3  13          1.22         -3.92         3.92 o                         
  -6   3  13         38.47         34.29         4.76 o                         
  -5   3  13         38.14         38.30         4.42 o                         
  -4   3  13         43.87         34.50         4.45 o                         
  -3   3  13        163.60        181.83         8.78 o                         
  -2   3  13        477.09        513.08        12.63 o                         
  -1   3  13        387.10        405.25        14.14 o                         
   0   3  13         21.37         27.55         4.68 o                         
   1   3  13          1.51         -2.50         2.50 o                         
   2   3  13         13.83          7.55         3.29 o                         
   3   3  13          1.59         -2.45         3.93 o                         
   4   3  13          3.14          9.06         6.04 o                         
  -8   4  13          6.24         -5.64         5.64 o                         
  -7   4  13          4.99         11.84        21.86 o                         
  -6   4  13         92.88         95.96         7.47 o                         
  -5   4  13        386.28        395.04        11.83 o                         
  -4   4  13          8.92         -1.40         2.42 o                         
  -3   4  13        261.98        252.14        10.18 o                         
  -2   4  13         84.02         82.37         7.37 o                         
  -1   4  13         25.37         23.04         4.50 o                         
   0   4  13         68.00         55.43         5.13 o                         
   1   4  13          0.33         -0.94         2.77 o                         
   2   4  13         23.00         27.81         3.92 o                         
   3   4  13          5.96          5.93         4.31 o                         
   4   4  13         11.24          4.11         6.58 o                         
  -8   5  13         70.67         61.80         8.68 o                         
  -7   5  13         57.69         47.04        10.11 o                         
  -6   5  13        396.00        457.46        17.03 o                         
  -5   5  13         24.76         21.47         4.50 o                         
  -4   5  13        257.99        316.51        11.16 o                         
  -3   5  13          4.61          0.28         3.09 o                         
  -2   5  13          6.62          5.10         3.09 o                         
  -1   5  13          5.20          5.08         2.77 o                         
   0   5  13         12.01          0.41         3.62 o                         
   1   5  13        203.01        253.94         7.98 o                         
   2   5  13          0.30         -2.33         2.33 o                         
   3   5  13          3.11         -1.48         4.56 o                         
   4   5  13          0.82          2.06         5.09 o                         
  -7   6  13         74.70         65.67         7.73 o                         
  -6   6  13        154.18        165.52        15.09 o                         
  -5   6  13        134.72        130.80         9.05 o                         
  -4   6  13         50.04         54.60         5.85 o                         
  -3   6  13         28.43         20.14         4.60 o                         
  -2   6  13        233.41        237.90         9.02 o                         
  -1   6  13         18.44         16.43         3.49 o                         
   0   6  13         28.19         22.74         3.72 o                         
   1   6  13        103.35         90.40         5.90 o                         
   2   6  13         68.05         68.54         6.61 o                         
   3   6  13         14.94          3.90         4.90 o                         
  -7   7  13        129.49        147.02        13.42 o                         
  -6   7  13        341.98        371.42        17.82 o                         
  -5   7  13         35.64         33.29         5.85 o                         
  -4   7  13          5.26          1.08         4.20 o                         
  -3   7  13         32.78         30.69         4.12 o                         
  -2   7  13         53.56         55.88         5.03 o                         
  -1   7  13          0.10         -2.96         2.96 o                         
   0   7  13          1.56         -3.56         3.56 o                         
   1   7  13          7.41          2.39         2.27 o                         
   2   7  13        211.77        263.48        12.13 o                         
   3   7  13         82.61         94.26        10.08 o                         
  -7   8  13        138.18        143.67         9.75 o                         
  -6   8  13        110.85        115.70        10.51 o                         
  -5   8  13         13.80         12.35         4.94 o                         
  -4   8  13          9.46          4.88         3.98 o                         
  -3   8  13        399.03        455.61        12.73 o                         
  -2   8  13         30.89         22.00         3.74 o                         
  -1   8  13         26.56         18.41         3.92 o                         
   0   8  13          4.77         -0.21         2.32 o                         
   1   8  13         26.84         27.54         5.25 o                         
   2   8  13         69.77         66.07         6.86 o                         
   3   8  13        105.47        139.93        19.82 o                         
  -7   9  13         58.19         65.95         7.59 o                         
  -6   9  13          6.26         -1.36         4.29 o                         
  -5   9  13         17.03          6.79         4.17 o                         
  -4   9  13          5.61         -2.87         4.45 o                         
  -3   9  13        442.83        468.83        14.81 o                         
  -2   9  13        149.72        137.93         8.34 o                         
  -1   9  13          6.76          3.51         4.04 o                         
   0   9  13          1.34         -2.17         2.17 o                         
   1   9  13          6.20         11.75         4.17 o                         
   2   9  13        194.20        255.24        12.70 o                         
   3   9  13         26.01         29.66         7.23 o                         
  -6  10  13         80.77         87.88         9.29 o                         
  -5  10  13         82.09         72.83         8.56 o                         
  -4  10  13         16.83         10.36         5.18 o                         
  -3  10  13         11.78          7.98         4.10 o                         
  -2  10  13          9.11          4.57         3.69 o                         
  -1  10  13         27.84         14.27         4.18 o                         
   0  10  13         47.88         39.45         5.81 o                         
   1  10  13         79.80        115.86        10.96 o                         
   2  10  13         65.14         80.55         9.13 o                         
  -6  11  13         52.58         37.97         6.16 o                         
  -5  11  13          1.91         -3.78         4.09 o                         
  -4  11  13          0.73         -7.21         7.21 o                         
  -3  11  13          0.30         -3.53         3.53 o                         
  -2  11  13        111.07         96.64         9.61 o                         
  -1  11  13          2.69         -3.10         3.10 o                         
   0  11  13          2.25         -6.61         6.61 o                         
   1  11  13          1.96         -1.45         4.79 o                         
   2  11  13         10.82         13.57         7.98 o                         
  -6  12  13         98.31         89.19         8.91 o                         
  -5  12  13        186.36        169.92        11.47 o                         
  -4  12  13        234.27        262.14        13.76 o                         
  -3  12  13         57.42         59.98         7.20 o                         
  -2  12  13          5.90         -3.74         3.74 o                         
  -1  12  13          0.95         -2.22         3.70 o                         
   0  12  13          7.03          3.12         8.76 o                         
   1  12  13        185.86        213.70        18.45 o                         
   2  12  13        105.06        127.59        16.28 o                         
  -5  13  13         79.05         81.96         8.90 o                         
  -4  13  13        129.64        144.05        11.71 o                         
  -3  13  13         28.71         20.59         5.27 o                         
  -2  13  13         61.15         50.41         7.62 o                         
  -1  13  13         59.40         85.04        16.68 o                         
   0  13  13          4.23         -0.72         6.91 o                         
   1  13  13         32.99         46.16         9.33 o                         
  -5  14  13          1.83         -4.39         4.39 o                         
  -4  14  13          2.47         -4.30         4.30 o                         
  -3  14  13         78.81         63.70         8.73 o                         
  -2  14  13          1.15         -3.49         3.90 o                         
  -1  14  13         25.46         22.39        11.22 o                         
   0  14  13         84.54        102.83        12.44 o                         
   1  14  13         46.87         33.64         8.57 o                         
  -4  15  13         29.19         21.09         5.58 o                         
  -3  15  13          0.99         -4.59         4.59 o                         
  -2  15  13         40.30         37.78         9.86 o                         
  -1  15  13         20.68         15.03         6.04 o                         
   0  15  13         57.57         70.35        13.35 o                         
  -3  16  13          4.00         -8.41         8.41 o                         
  -2  16  13         46.11         35.63         9.23 o                         
  -1  16  13         31.08         31.64        14.42 o                         
  -6   0  14        284.92        265.65        14.87 o                         
  -4   0  14        240.30        205.49        13.49 o                         
  -2   0  14        520.89        583.31        18.39 o                         
   0   0  14          1.00         10.43         5.66 o                         
   2   0  14         65.45         68.48        16.43 o                         
  -7   1  14          7.51         -0.95         5.26 o                         
  -6   1  14          1.85         -5.56         5.56 o                         
  -5   1  14         56.74         46.60         5.14 o                         
  -4   1  14         27.60         20.31         4.27 o                         
  -3   1  14        102.55        100.45         6.74 o                         
  -2   1  14        648.33        677.10        14.06 o                         
  -1   1  14        179.37        188.58         8.04 o                         
   0   1  14          6.58         -0.47         3.39 o                         
   1   1  14         11.26          6.94         3.73 o                         
   2   1  14         57.55         46.75         5.94 o                         
   3   1  14        231.15        291.26        10.67 o                         
  -7   2  14         36.72         37.45         6.36 o                         
  -6   2  14         33.36         25.49         4.79 o                         
  -5   2  14          8.43          5.78         3.60 o                         
  -4   2  14         22.48         18.64         3.80 o                         
  -3   2  14         29.29         27.60         4.28 o                         
  -2   2  14        274.49        285.29         9.47 o                         
  -1   2  14         13.03          8.75         3.61 o                         
   0   2  14        145.57        152.57        10.08 o                         
   1   2  14        103.47        104.23         7.89 o                         
   2   2  14         86.31         85.31         8.82 o                         
   3   2  14         49.20         44.79         6.66 o                         
  -7   3  14         43.40         42.85         6.79 o                         
  -6   3  14         94.01        108.20        12.20 o                         
  -5   3  14         24.10         15.26         4.23 o                         
  -4   3  14         19.26          3.78         3.60 o                         
  -3   3  14         50.21         36.89         5.71 o                         
  -2   3  14        273.96        265.84         8.74 o                         
  -1   3  14         19.01         14.85         4.10 o                         
   0   3  14          1.74         -3.64         3.64 o                         
   1   3  14         12.97          6.91         4.25 o                         
   2   3  14         11.44         -2.01         4.33 o                         
   3   3  14        191.26        221.87        27.08 o                         
  -7   4  14         20.71         12.16         7.92 o                         
  -6   4  14         28.52         26.70         5.44 o                         
  -5   4  14          0.21         -3.25         3.25 o                         
  -4   4  14         20.88         26.76         3.94 o                         
  -3   4  14          7.07          8.71         3.47 o                         
  -2   4  14         60.74         58.90         5.25 o                         
  -1   4  14          7.84          0.02         3.41 o                         
   0   4  14         31.52         22.01         4.67 o                         
   1   4  14         27.67         21.88         4.75 o                         
   2   4  14         33.86         29.38         6.83 o                         
   3   4  14          3.53         -4.31         4.31 o                         
  -7   5  14         11.34          2.65         5.30 o                         
  -6   5  14         17.32          8.46         4.88 o                         
  -5   5  14        209.79        205.13        13.34 o                         
  -4   5  14        111.46        110.60         8.75 o                         
  -3   5  14        470.99        509.63        14.03 o                         
  -2   5  14         40.91         29.14         4.00 o                         
  -1   5  14         70.59         72.11         6.33 o                         
   0   5  14         42.62         49.38         7.01 o                         
   1   5  14          0.37          0.28         3.24 o                         
   2   5  14          5.18         -4.74         4.74 o                         
   3   5  14         42.20         29.30         6.37 o                         
  -7   6  14         40.98         37.30         6.85 o                         
  -6   6  14         89.46         93.46         8.93 o                         
  -5   6  14         20.02         20.04         4.50 o                         
  -4   6  14         20.85         22.05         4.63 o                         
  -3   6  14         59.17         60.13         6.81 o                         
  -2   6  14          7.20         -1.25         3.96 o                         
  -1   6  14         49.99         52.77         6.52 o                         
   0   6  14         13.51         20.52         5.38 o                         
   1   6  14         37.16         28.22         5.39 o                         
   2   6  14          8.37         -5.45         6.08 o                         
   3   6  14         12.62         -5.38         5.38 o                         
  -7   7  14         86.62         98.92         8.74 o                         
  -6   7  14         55.61         50.38         6.74 o                         
  -5   7  14        247.69        248.81        12.47 o                         
  -4   7  14        481.30        518.50        16.53 o                         
  -3   7  14         31.22         18.59         4.67 o                         
  -2   7  14        203.42        220.07        12.08 o                         
  -1   7  14          0.69         -3.60         3.60 o                         
   0   7  14         68.34         54.74         7.34 o                         
   1   7  14         27.17          9.78         3.66 o                         
   2   7  14         32.37         26.93         6.73 o                         
  -6   8  14         81.90         81.63        13.73 o                         
  -5   8  14          2.84         -1.75         6.55 o                         
  -4   8  14        726.95        825.77        35.60 o                         
  -3   8  14          5.25         -3.08         3.08 o                         
  -2   8  14         84.62         71.56         8.80 o                         
  -1   8  14          1.60         -1.95         4.04 o                         
   0   8  14          5.87         17.62        12.01 o                         
   1   8  14          6.14         -6.19         6.19 o                         
   2   8  14         80.59         87.17        10.22 o                         
  -6   9  14         38.36         32.56         6.37 o                         
  -5   9  14         80.34         74.08         9.09 o                         
  -4   9  14         36.62         28.60         5.77 o                         
  -3   9  14         48.93         59.17         7.66 o                         
  -2   9  14         16.46         18.31         6.13 o                         
  -1   9  14        159.64        192.50        12.10 o                         
   0   9  14         23.83         11.82         6.67 o                         
   1   9  14          4.62          3.73         5.03 o                         
   2   9  14          1.95         -1.35         6.82 o                         
  -6  10  14         12.85          3.39         4.77 o                         
  -5  10  14        122.87        107.68        12.33 o                         
  -4  10  14         83.77         72.06         7.90 o                         
  -3  10  14          0.85         -6.26         6.26 o                         
  -2  10  14          6.93         -5.74         5.74 o                         
  -1  10  14          4.34          6.07         6.42 o                         
   0  10  14         93.52         77.89        15.43 o                         
   1  10  14          0.91          8.56         5.97 o                         
  -5  11  14         31.03         22.33         6.99 o                         
  -4  11  14         54.75         58.72         7.85 o                         
  -3  11  14        120.39        101.63        11.87 o                         
  -2  11  14         49.70         45.58         7.98 o                         
  -1  11  14          1.56         -1.53         4.10 o                         
   0  11  14          9.45          1.95         8.80 o                         
   1  11  14         46.29         58.48         8.56 o                         
  -5  12  14        185.46        194.74        17.54 o                         
  -4  12  14          5.58         -2.33         7.03 o                         
  -3  12  14          1.33         -3.40         5.03 o                         
  -2  12  14        111.50        142.89        17.35 o                         
  -1  12  14        138.00        157.66        19.08 o                         
   0  12  14         12.37          1.08         5.40 o                         
   1  12  14          7.06          2.60         5.97 o                         
  -4  13  14         14.66          8.45         7.41 o                         
  -3  13  14         41.07         38.74         7.05 o                         
  -2  13  14         59.57         85.91         9.01 o                         
  -1  13  14         28.54         24.34        12.82 o                         
   0  13  14        111.20        123.15        14.09 o                         
  -3  14  14         51.41         50.77         9.88 o                         
  -2  14  14          3.50         -2.41         6.71 o                         
  -1  14  14          6.25          8.49         8.52 o                         
  -7   0  15          2.35         -5.00         8.01 o                         
  -5   0  15          5.30          3.95         6.72 o                         
  -3   0  15         11.38          2.36         5.41 o                         
  -1   0  15          0.08          1.60         8.01 o                         
   1   0  15         38.15         37.31         8.74 o                         
  -7   1  15          1.86         -5.55         5.55 o                         
  -6   1  15         19.48         13.19         5.77 o                         
  -5   1  15         11.21          2.92         5.19 o                         
  -4   1  15         10.05          7.71         4.55 o                         
  -3   1  15        133.94        148.11        11.50 o                         
  -2   1  15          6.62          2.30         5.07 o                         
  -1   1  15        224.82        220.10        24.12 o                         
   0   1  15          1.88         -4.13         4.13 o                         
   1   1  15         64.43         58.99         7.07 o                         
   2   1  15         33.46         35.17         5.44 o                         
  -7   2  15         29.27         10.55         6.78 o                         
  -6   2  15          3.73          1.06         4.07 o                         
  -5   2  15        346.96        375.00        19.84 o                         
  -4   2  15        211.55        215.59        15.91 o                         
  -3   2  15         15.71         13.41         5.03 o                         
  -2   2  15        168.76        186.17        19.41 o                         
  -1   2  15         81.91         88.63        10.22 o                         
   0   2  15         98.29        107.86        10.40 o                         
   1   2  15        240.23        296.47        14.55 o                         
   2   2  15         13.96          5.75         4.65 o                         
  -7   3  15         49.96         46.44         9.38 o                         
  -6   3  15        168.95        174.97        12.75 o                         
  -5   3  15          2.70         -1.85         3.99 o                         
  -4   3  15        158.24        155.91        12.83 o                         
  -3   3  15          2.50          4.75         4.95 o                         
  -2   3  15          6.99         -5.03         5.03 o                         
  -1   3  15         28.28         22.32         6.24 o                         
   0   3  15         10.43         11.28         5.20 o                         
   1   3  15          4.15         -1.71         3.75 o                         
   2   3  15         11.60          0.99         3.70 o                         
  -6   4  15          5.51         -0.95         4.67 o                         
  -5   4  15        207.26        245.15        14.44 o                         
  -4   4  15        130.34        135.46        10.99 o                         
  -3   4  15        326.19        306.86        21.23 o                         
  -2   4  15        163.96        159.75        14.45 o                         
  -1   4  15          2.05         -3.70         3.70 o                         
   0   4  15         61.13         74.82         8.53 o                         
   1   4  15        109.75        136.99        11.00 o                         
   2   4  15         12.07          0.84         3.19 o                         
  -6   5  15         37.12         26.29         7.15 o                         
  -5   5  15        213.73        254.37        15.98 o                         
  -4   5  15         27.38         23.03         8.38 o                         
  -3   5  15         15.81         19.77         5.72 o                         
  -2   5  15          2.82         -0.91         5.99 o                         
  -1   5  15          0.30         -0.10         4.31 o                         
   0   5  15          8.34         -0.30         6.56 o                         
   1   5  15          3.73         -3.31         3.31 o                         
   2   5  15         25.00         37.81         9.04 o                         
  -6   6  15          0.87          2.92         5.65 o                         
  -5   6  15        315.45        357.73        15.73 o                         
  -4   6  15        116.45        112.19        10.52 o                         
  -3   6  15         29.05         43.37         6.52 o                         
  -2   6  15          8.33          9.09         5.09 o                         
  -1   6  15          3.13         -2.45         4.16 o                         
   0   6  15         20.52         15.45         7.34 o                         
   1   6  15         49.93         32.21         7.55 o                         
   2   6  15          0.96         -7.41         7.41 o                         
  -6   7  15          0.12         -1.55         9.44 o                         
  -5   7  15         75.87         75.33         9.67 o                         
  -4   7  15         76.42         79.34         8.71 o                         
  -3   7  15         60.38         54.47         8.33 o                         
  -2   7  15          7.65         -3.81         3.81 o                         
  -1   7  15         63.37         63.53        11.44 o                         
   0   7  15          0.16         -3.02         3.51 o                         
   1   7  15         33.79         27.04         7.80 o                         
  -6   8  15          2.27         -7.81         7.81 o                         
  -5   8  15          5.21          2.51         4.67 o                         
  -4   8  15          5.51         -4.56         5.59 o                         
  -3   8  15          5.40         -4.42         6.57 o                         
  -2   8  15          3.87         -1.19         4.14 o                         
  -1   8  15        157.47        193.14        14.00 o                         
   0   8  15          1.34         -3.10         3.10 o                         
   1   8  15          8.74          0.85         5.96 o                         
  -5   9  15        187.10        223.09        26.24 o                         
  -4   9  15          2.21         -7.49         8.47 o                         
  -3   9  15         17.72         -1.19         6.65 o                         
  -2   9  15          6.96          0.40         5.15 o                         
  -1   9  15         15.96          9.72         4.89 o                         
   0   9  15         74.99         76.64         7.64 o                         
   1   9  15        189.93        230.40        37.12 o                         
  -5  10  15         35.22         26.20        12.85 o                         
  -4  10  15         26.25         19.64         6.34 o                         
  -3  10  15          5.64          7.69         5.84 o                         
  -2  10  15         47.09         48.39         7.65 o                         
  -1  10  15          1.82          4.81         8.59 o                         
   0  10  15        287.14        373.81        21.27 o                         
  -4  11  15        146.66        138.69        23.18 o                         
  -3  11  15         43.79         42.15        10.00 o                         
  -2  11  15          1.61         -4.41         4.89 o                         
  -1  11  15         30.54         23.89         5.13 o                         
   0  11  15        264.80        330.37        20.41 o                         
  -3  12  15         19.71         21.67         8.11 o                         
  -2  12  15         56.89         35.92         7.84 o                         
  -1  12  15          0.40          2.30         9.21 o                         
  -6   0  16         51.04         29.48        24.03 o                         
  -4   0  16        159.78        108.12        16.84 o                         
  -2   0  16         44.82         22.92        10.61 o                         
   0   0  16         82.83         83.38        23.03 o                         
  -6   1  16         30.11         19.45        10.34 o                         
  -5   1  16         20.11         12.90         7.28 o                         
  -4   1  16         42.34         42.69         6.95 o                         
  -3   1  16         41.93         45.55         9.11 o                         
  -2   1  16        153.99        170.42        14.13 o                         
  -1   1  16         61.84         49.44         8.07 o                         
   0   1  16         12.62          7.93         5.28 o                         
   1   1  16        101.18         98.64         8.75 o                         
  -6   2  16         55.42         51.82         8.80 o                         
  -5   2  16          3.67          0.72         4.94 o                         
  -4   2  16         40.29         44.76         7.77 o                         
  -3   2  16          4.94         -3.82         3.82 o                         
  -2   2  16          3.10         -3.68         4.36 o                         
  -1   2  16         10.67          2.84         4.98 o                         
   0   2  16         10.68         24.81         7.92 o                         
   1   2  16          9.80         -4.23         4.93 o                         
  -6   3  16         41.46         36.73         8.17 o                         
  -5   3  16         42.61         47.54         8.14 o                         
  -4   3  16         33.98         13.09         5.59 o                         
  -3   3  16          2.06          0.74         4.80 o                         
  -2   3  16          0.42         -3.34         4.07 o                         
  -1   3  16         28.83         27.26         6.68 o                         
   0   3  16        157.02        205.90        14.51 o                         
   1   3  16         38.52         47.12         7.33 o                         
  -6   4  16         34.71         17.66         6.42 o                         
  -5   4  16         13.07          7.95         5.13 o                         
  -4   4  16        119.42        135.14        12.59 o                         
  -3   4  16          0.83         -0.46         4.92 o                         
  -2   4  16         45.13         42.23         6.94 o                         
  -1   4  16          3.94          1.88         6.54 o                         
   0   4  16          8.18          0.11         8.04 o                         
   1   4  16        112.48        119.77        10.94 o                         
  -5   5  16        140.26        141.33        12.93 o                         
  -4   5  16          8.74          1.41         5.26 o                         
  -3   5  16         19.50         28.88         7.00 o                         
  -2   5  16        138.38        140.91        12.35 o                         
  -1   5  16         16.79         15.18         7.62 o                         
   0   5  16          0.30         -4.17         4.17 o                         
  -5   6  16         15.99          4.74         7.03 o                         
  -4   6  16         22.34         17.47         7.76 o                         
  -3   6  16         13.85         22.14         7.22 o                         
  -2   6  16        125.69        128.91        11.88 o                         
  -1   6  16          4.71         -5.55         5.55 o                         
   0   6  16          1.43          0.33         4.41 o                         
  -5   7  16         31.46         62.19         8.94 o                         
  -4   7  16          5.03          3.59         6.82 o                         
  -3   7  16         66.44         78.01         9.37 o                         
  -2   7  16         36.20         27.47         8.18 o                         
  -1   7  16         16.11         12.44         7.69 o                         
   0   7  16         10.43          1.09         6.18 o                         
  -4   8  16         12.77         17.33         5.40 o                         
  -3   8  16         10.23         11.00         5.89 o                         
  -2   8  16         23.39         21.70         7.12 o                         
  -1   8  16         47.07         49.72         7.67 o                         
  -4   9  16         67.77         70.14        14.17 o                         
  -3   9  16         81.84         81.39        10.26 o                         
  -2   9  16         21.24         31.83        12.37 o                         
  -1   9  16         15.65         -4.97         4.97 o                         
  -5   0  17          3.56         -8.41         8.41 o                         
  -3   0  17         48.30         37.18         9.91 o                         
  -1   0  17         23.98         15.21         7.79 o                         
  -4   1  17         41.69         42.59         7.88 o                         
  -3   1  17         23.87         17.56         5.99 o                         
  -2   1  17         23.08         22.05         7.17 o                         
  -1   1  17         19.02         16.21         6.85 o                         
  -4   2  17          2.30          1.77         5.13 o                         
  -3   2  17          2.49         -4.27         4.27 o                         
  -2   2  17          2.92          5.95         5.89 o                         
  -1   2  17         81.45         87.21        10.35 o                         
  -4   3  17          1.51         -4.68         4.68 o                         
  -3   3  17         23.05         21.56         6.51 o                         
  -2   3  17         74.89         61.58        10.27 o                         
  -1   3  17          3.59          3.17         4.70 o                         
  -4   4  17          0.49         -5.31         5.31 o                         
  -3   4  17         33.14         32.93         7.37 o                         
  -2   4  17         30.19         28.59         6.77 o                         
  -1   4  17        398.97        504.11        45.89 o                         
  -4   5  17         10.63         -0.55         7.12 o                         
  -3   5  17         24.89         22.47         7.14 o                         
  -2   5  17         39.16         32.00         7.61 o                         
  -3   6  17         21.83         13.68         6.23 o                         
                                                                                
