# Supplementary material for: Synthesis of N-substituted 3-(2-aryl-2-oxoeth­yl)-3-hy­droxy­indolin-2-ones and their conversion to N-substituted (E)-3-(2-aryl-2-oxo­ethyl­idene)indolin-2-ones: synthetic sequence, spectroscopic characterization and structures of four 3-hy­droxy com­pounds and five oxo­ethyl­idene products
Source: Acta Crystallogr C Struct Chem. 2020 Apr 20;76(Pt 5):433–45. doi: 10.1107/S2053229620004143 (PMC7199199; doi:10.1107/S2053229620004143)
Supplement: Supplementary file 17 [file c-76-00433-IIgsup9.hkl]

data_IIg                                                                        
_shelx_title ' 396cgd'                                                          
_shelx_refln_list_code          4                                               
_shelx_F_calc_maximum      296.34                                               
_exptl_crystal_F_000      1440.00                                               
_reflns_d_resolution_high  0.7436                                               
                                                                                
loop_                                                                           
 _space_group_symop_operation_xyz                                               
 'x, y, z'                                                                      
 'x+1/2, -y+1/2, -z'                                                            
 '-x, y+1/2, -z+1/2'                                                            
 '-x+1/2, -y, z+1/2'                                                            
 '-x, -y, -z'                                                                   
 '-x-1/2, y-1/2, z'                                                             
 'x, -y-1/2, z-1/2'                                                             
 'x-1/2, y, -z-1/2'                                                             
                                                                                
_cell_length_a    17.5058                                                       
_cell_length_b     8.8163                                                       
_cell_length_c    21.2092                                                       
_cell_angle_alpha  90.000                                                       
_cell_angle_beta   90.000                                                       
_cell_angle_gamma  90.000                                                       
                                                                                
_shelx_F_squared_multiplier     1.000                                           
                                                                                
loop_                                                                           
 _refln_index_h                                                                 
 _refln_index_k                                                                 
 _refln_index_l                                                                 
 _refln_F_squared_calc                                                          
 _refln_F_squared_meas                                                          
 _refln_F_squared_sigma                                                         
 _refln_observed_status                                                         
   2   0   0      40628.39      35101.16      1479.43 o                         
   4   0   0      42584.34      37846.22      1951.01 o                         
   6   0   0      39592.51      42115.93      3143.41 o                         
   8   0   0      11269.56      11448.20       186.87 o                         
  10   0   0        319.31        339.42        54.78 o                         
  12   0   0       2922.10       2849.73       121.40 o                         
  14   0   0      19096.35      18026.08       310.78 o                         
  16   0   0      22558.92      21699.66       369.96 o                         
  18   0   0         14.73        106.45        33.70 o                         
  20   0   0         12.40         12.27        24.54 o                         
  22   0   0       3629.16       3650.59       198.98 o                         
   2   1   0      19747.17      18480.54       486.03 o                         
   4   1   0      11635.46      11335.51       105.72 o                         
   6   1   0      20422.08      21200.87       270.23 o                         
   8   1   0         33.50         43.35        12.65 o                         
  10   1   0       3446.89       3892.72        75.66 o                         
  12   1   0        237.57        215.52        23.81 o                         
  14   1   0       2565.00       2704.20        75.48 o                         
  16   1   0       2579.39       2564.05        78.73 o                         
  18   1   0         46.91         36.98        21.84 o                         
  20   1   0         84.38        104.87        24.70 o                         
  22   1   0        136.98        277.38        51.76 o                         
   0   2   0       8717.04       8495.45       145.51 o                         
   2   2   0      10901.98      10624.48        99.19 o                         
   4   2   0       1004.91       1095.60        24.40 o                         
   6   2   0       4271.83       4685.17        65.63 o                         
   8   2   0       1078.70        962.70        33.23 o                         
  10   2   0       1679.70       1824.12        50.33 o                         
  12   2   0        797.74        727.42        46.18 o                         
  14   2   0          0.01         -0.27        14.34 o                         
  16   2   0          0.29        -12.40        12.40 o                         
  18   2   0        146.13        114.12        29.10 o                         
  20   2   0        423.58        426.58        44.92 o                         
  22   2   0        192.63        181.44        53.47 o                         
   2   3   0        424.78        404.34        13.40 o                         
   4   3   0        698.14        599.60        15.45 o                         
   6   3   0        110.60        201.45        15.04 o                         
   8   3   0         43.60         35.53        10.95 o                         
  10   3   0       2498.83       2316.95        55.83 o                         
  12   3   0        195.73        183.74        22.12 o                         
  14   3   0       2809.56       2825.25        83.88 o                         
  16   3   0          1.85        -10.34        10.34 o                         
  18   3   0         28.13         42.41        17.05 o                         
  20   3   0          1.64        -13.16        13.16 o                         
  22   3   0        942.15       1104.11        80.41 o                         
   0   4   0       4438.28       4391.92       109.57 o                         
   2   4   0        152.07        225.99        11.94 o                         
   4   4   0       6063.29       6043.25       119.44 o                         
   6   4   0      16203.49      16027.08       128.17 o                         
   8   4   0       2005.00       2167.99        49.28 o                         
  10   4   0       1052.76       1153.55        39.20 o                         
  12   4   0        377.92        434.10        31.95 o                         
  14   4   0        182.94        211.23        25.55 o                         
  16   4   0          7.68         10.69        15.34 o                         
  18   4   0        144.72        137.59        26.05 o                         
  20   4   0        695.57        764.08        53.04 o                         
  22   4   0        443.26        310.25        71.00 o                         
   2   5   0       1150.32       1113.89        26.68 o                         
   4   5   0      10357.28      10153.45       115.20 o                         
   6   5   0        462.01        521.00        24.81 o                         
   8   5   0        163.89        129.26        11.37 o                         
  10   5   0       1392.72       1363.96        49.26 o                         
  12   5   0       4654.78       4823.85        89.20 o                         
  14   5   0         62.44         42.36        16.27 o                         
  16   5   0        641.07        672.80        45.05 o                         
  18   5   0        182.81        230.25        29.70 o                         
  20   5   0       1706.67       1598.70        68.38 o                         
   0   6   0       6665.24       7037.06       169.17 o                         
   2   6   0       2055.33       2082.22        57.17 o                         
   4   6   0        368.68        369.90        39.44 o                         
   6   6   0         88.40        115.90        14.86 o                         
   8   6   0       3637.10       3890.21        78.51 o                         
  10   6   0        129.44        163.98        22.31 o                         
  12   6   0         42.52         43.25        11.73 o                         
  14   6   0        895.49        882.97        40.57 o                         
  16   6   0       1431.33       1405.96        54.75 o                         
  18   6   0        337.75        402.51        52.64 o                         
  20   6   0          0.45          2.84        27.61 o                         
   2   7   0       4031.12       4263.59        69.30 o                         
   4   7   0       4307.67       4306.41        75.02 o                         
   6   7   0       1794.13       1999.22        92.91 o                         
   8   7   0          0.19          5.18         9.98 o                         
  10   7   0       1602.19       1616.54        56.19 o                         
  12   7   0       1914.68       1923.49       117.27 o                         
  14   7   0       2104.89       2000.60        73.88 o                         
  16   7   0        665.46        656.32        36.57 o                         
  18   7   0        355.26        388.13        31.44 o                         
   0   8   0       1475.63       1428.59        75.38 o                         
   2   8   0         11.74          9.16         9.18 o                         
   4   8   0       1863.02       1950.50        39.59 o                         
   6   8   0       3028.26       3157.82        88.53 o                         
   8   8   0       1400.87       1411.54        63.35 o                         
  10   8   0        323.79        297.35        28.89 o                         
  12   8   0        905.73        850.93        45.35 o                         
  14   8   0         28.38         46.42        19.00 o                         
  16   8   0          0.20         12.84        17.79 o                         
   2   9   0        174.26        170.57        17.44 o                         
   4   9   0        106.36        103.54        11.89 o                         
   6   9   0        505.36        555.06        32.23 o                         
   8   9   0          0.05          0.25        15.16 o                         
  10   9   0        319.09        319.94        53.47 o                         
  12   9   0         69.12         27.27        20.26 o                         
  14   9   0        455.52        376.61        36.64 o                         
   0  10   0         89.96         94.17         8.25 o                         
   2  10   0        364.18        367.63        13.95 o                         
   4  10   0        222.18        204.93        15.98 o                         
   6  10   0       1104.56       1183.49        51.04 o                         
   8  10   0         38.71         14.54        20.74 o                         
  10  10   0       1522.42       1555.34        65.57 o                         
  12  10   0         91.01         94.58        29.90 o                         
   2  11   0        544.97        487.11        51.67 o                         
   4  11   0       1583.79       1586.58        66.89 o                         
   6  11   0          4.35        -10.35        11.27 o                         
   8  11   0        424.11        353.04        35.39 o                         
   1   1   1         38.84         27.22         2.14 o                         
   2   1   1       6240.63       6000.17        42.15 o                         
   3   1   1       3744.50       3762.52        31.93 o                         
   4   1   1       5941.61       5670.08        46.19 o                         
   5   1   1       5867.09       5667.30        57.14 o                         
   6   1   1       4666.16       4444.95        54.07 o                         
   7   1   1       4819.70       5068.93        53.38 o                         
   8   1   1        207.28        225.12        14.78 o                         
   9   1   1          1.81         -5.77         5.77 o                         
  10   1   1        800.54        918.07        26.07 o                         
  11   1   1       7627.24       7586.29        82.19 o                         
  12   1   1        262.40        297.89        20.14 o                         
  13   1   1         60.90         73.34        13.18 o                         
  14   1   1         77.78         78.94        14.36 o                         
  15   1   1         15.57          2.61         9.62 o                         
  16   1   1        822.78        873.61        33.99 o                         
  17   1   1        857.45        818.12        38.84 o                         
  18   1   1        260.55        247.23        22.97 o                         
  19   1   1        280.48        279.86        25.76 o                         
  20   1   1        191.82        166.40        21.42 o                         
  21   1   1         16.92         -4.56        10.88 o                         
  22   1   1         12.72          4.64        14.51 o                         
   0   2   1      31399.48      30905.21      1326.52 o                         
   1   2   1       3857.00       3607.68        50.45 o                         
   2   2   1        688.42        645.18         8.06 o                         
   3   2   1       9376.58       9192.74        58.19 o                         
   4   2   1       4440.17       4122.56        36.32 o                         
   5   2   1      11801.05      11222.24        73.25 o                         
   6   2   1       2512.19       2623.16        34.40 o                         
   7   2   1          5.77         29.05         7.39 o                         
   8   2   1         27.83         38.05         8.53 o                         
   9   2   1       3753.13       3886.99        50.61 o                         
  10   2   1       2860.40       3002.41        46.42 o                         
  11   2   1       1125.68       1046.31        28.81 o                         
  12   2   1       2813.34       2870.91        49.64 o                         
  13   2   1       2879.39       2931.05        56.84 o                         
  14   2   1        180.37        175.85        18.05 o                         
  15   2   1        720.37        695.73        29.36 o                         
  16   2   1         33.83         -6.86         8.88 o                         
  17   2   1         72.95         74.76        16.48 o                         
  18   2   1          1.96         -6.98         8.44 o                         
  19   2   1        950.55        908.45        36.75 o                         
  20   2   1          0.15          3.98        15.52 o                         
  21   2   1        523.65        525.08        41.96 o                         
  22   2   1         14.85          8.52        18.08 o                         
  23   2   1         66.68         99.05        47.33 o                         
   1   3   1        378.35        343.77        14.39 o                         
   2   3   1         60.91         65.46         4.60 o                         
   3   3   1       1424.29       1501.19        19.10 o                         
   4   3   1       1502.27       1534.81        18.25 o                         
   5   3   1        136.78        128.57         8.42 o                         
   6   3   1        350.22        368.98        13.08 o                         
   7   3   1       1203.97       1271.49        25.32 o                         
   8   3   1         16.17         24.25         7.03 o                         
   9   3   1       2429.00       2604.22        39.99 o                         
  10   3   1       1533.16       1731.38        34.21 o                         
  11   3   1        711.39        768.89        24.65 o                         
  12   3   1        469.99        477.15        23.16 o                         
  13   3   1       3418.44       3484.84        56.33 o                         
  14   3   1        358.04        374.28        29.81 o                         
  15   3   1        172.81        179.37        17.30 o                         
  16   3   1         75.98         70.48        13.29 o                         
  17   3   1       1463.17       1421.75        41.94 o                         
  18   3   1        337.07        294.34        24.07 o                         
  19   3   1         72.39         39.18        16.55 o                         
  20   3   1         72.16         80.68        17.22 o                         
  21   3   1         11.54        -18.34        22.99 o                         
  22   3   1        246.98        274.48        33.30 o                         
   0   4   1          3.45          5.98        13.59 o                         
   1   4   1       2299.45       2259.84        49.41 o                         
   2   4   1       1442.82       1485.08        18.96 o                         
   3   4   1        342.54        396.02        11.62 o                         
   4   4   1       1294.58       1411.26        21.22 o                         
   5   4   1        179.52        176.52        11.29 o                         
   6   4   1         74.17         93.51         6.61 o                         
   7   4   1          7.81          8.58         5.24 o                         
   8   4   1        148.86        172.06        12.27 o                         
   9   4   1        296.68        327.34        16.61 o                         
  10   4   1        309.16        317.02        17.51 o                         
  11   4   1         58.92         46.86         9.45 o                         
  12   4   1         52.94         49.30        10.18 o                         
  13   4   1         35.11         19.30         9.25 o                         
  14   4   1       1639.80       1583.68        41.67 o                         
  15   4   1        166.52        172.82        17.53 o                         
  16   4   1        245.09        260.36        23.65 o                         
  17   4   1        117.10         84.40        14.43 o                         
  18   4   1         21.07         25.70        11.14 o                         
  19   4   1        117.37        166.20        20.14 o                         
  20   4   1         60.64         40.63        14.12 o                         
  21   4   1        193.58        151.96        19.87 o                         
  22   4   1         24.55         14.90        26.70 o                         
   1   5   1        122.86        166.75        14.55 o                         
   2   5   1        561.71        627.04        12.67 o                         
   3   5   1       3537.19       3683.44        44.16 o                         
   4   5   1       1008.46        994.39        23.49 o                         
   5   5   1        795.38        737.68        19.12 o                         
   6   5   1        850.86        966.33        21.46 o                         
   7   5   1         31.23         34.72         7.16 o                         
   8   5   1        430.17        432.94        12.37 o                         
   9   5   1       1504.27       1529.58        27.71 o                         
  10   5   1        434.41        484.92        19.37 o                         
  11   5   1       1865.96       1904.40        36.68 o                         
  12   5   1       1092.10       1102.30        29.89 o                         
  13   5   1        925.77        942.35        30.09 o                         
  14   5   1        314.04        351.88        24.70 o                         
  15   5   1        161.87        173.72        19.16 o                         
  16   5   1         82.26         92.64        14.45 o                         
  17   5   1          0.68         -3.02         9.69 o                         
  18   5   1        151.01        152.73        16.93 o                         
  19   5   1        946.90        989.99        42.87 o                         
  20   5   1         61.03         70.89        17.80 o                         
  21   5   1        128.25         84.10        25.07 o                         
   0   6   1        120.90        101.21        15.80 o                         
   1   6   1       1231.71       1176.94        30.69 o                         
   2   6   1         22.13         35.98         4.36 o                         
   3   6   1        202.09        194.92        11.16 o                         
   4   6   1        698.43        740.19        23.91 o                         
   5   6   1       3016.26       3098.91        41.28 o                         
   6   6   1       2106.18       2155.45        33.33 o                         
   7   6   1       2318.80       2278.10        39.36 o                         
   8   6   1         24.77         14.44         8.55 o                         
   9   6   1       1978.22       2037.12        41.50 o                         
  10   6   1        147.54        145.81        14.64 o                         
  11   6   1       1089.03       1040.62        28.02 o                         
  12   6   1        592.11        602.14        19.92 o                         
  13   6   1       1059.69       1139.42        28.33 o                         
  14   6   1        373.51        452.24        22.24 o                         
  15   6   1       1285.53       1314.66        33.51 o                         
  16   6   1         85.21         89.41        14.70 o                         
  17   6   1         18.01         39.19        11.58 o                         
  18   6   1        256.35        247.42        28.25 o                         
  19   6   1        407.93        435.25        28.60 o                         
  20   6   1          1.04          8.11        15.61 o                         
   1   7   1          7.93         13.16         6.47 o                         
   2   7   1         79.57         96.94         8.62 o                         
   3   7   1        242.05        236.88        10.29 o                         
   4   7   1        281.43        375.77        14.20 o                         
   5   7   1          3.10         11.80         6.83 o                         
   6   7   1        458.48        505.57        23.34 o                         
   7   7   1         27.45         16.74         6.89 o                         
   8   7   1         88.67         63.16        10.93 o                         
   9   7   1        207.17        181.40        15.38 o                         
  10   7   1          7.15         -7.39         7.39 o                         
  11   7   1        156.91        180.14        17.22 o                         
  12   7   1        890.27        874.17        32.33 o                         
  13   7   1         28.31         32.89        11.36 o                         
  14   7   1         14.36          8.54        10.36 o                         
  15   7   1        232.00        218.91        17.57 o                         
  16   7   1         97.77         80.85        10.03 o                         
  17   7   1          4.36         -4.80        11.79 o                         
  18   7   1         83.06         67.39        15.38 o                         
   0   8   1          6.40          6.43        10.21 o                         
   1   8   1       2357.71       2353.13        46.03 o                         
   2   8   1        113.50         98.57         8.81 o                         
   3   8   1        242.05        239.61        12.57 o                         
   4   8   1        194.56        195.61        11.61 o                         
   5   8   1         42.19         29.35         7.18 o                         
   6   8   1        210.05        231.69        15.98 o                         
   7   8   1        459.78        440.43        25.36 o                         
   8   8   1        110.70        104.56        14.42 o                         
   9   8   1         61.74         58.76        12.59 o                         
  10   8   1         30.68         28.98         9.15 o                         
  11   8   1          0.01         -5.24         8.52 o                         
  12   8   1          1.84         -8.43         8.43 o                         
  13   8   1        996.72       1011.64        41.05 o                         
  14   8   1        343.97        340.68        25.95 o                         
  15   8   1        202.00        262.72        26.46 o                         
  16   8   1          0.32        -12.63        12.63 o                         
  17   8   1         56.26         20.24        17.05 o                         
   1   9   1        317.16        283.71        11.44 o                         
   2   9   1          7.47          9.53         4.08 o                         
   3   9   1         97.11        102.03        11.89 o                         
   4   9   1        140.68        146.49         9.44 o                         
   5   9   1         50.66         50.72         8.01 o                         
   6   9   1        474.51        459.22        20.95 o                         
   7   9   1          3.46         -6.45        11.63 o                         
   8   9   1        295.78        291.32        23.15 o                         
   9   9   1          0.61          3.39        11.07 o                         
  10   9   1        772.46        768.39       124.47 o                         
  11   9   1         75.67         74.00        15.09 o                         
  12   9   1          0.33        -13.39        13.39 o                         
  13   9   1         97.93         81.19        13.86 o                         
  14   9   1         94.74         80.76        15.86 o                         
  15   9   1        318.85        268.90        35.12 o                         
   0  10   1       1176.24       1157.83        28.07 o                         
   1  10   1        524.36        538.15        25.60 o                         
   2  10   1        272.91        261.04        11.44 o                         
   3  10   1         13.65         12.66         4.66 o                         
   4  10   1        496.23        461.83        16.55 o                         
   5  10   1        130.15        133.12        11.52 o                         
   6  10   1         14.54         13.73        11.83 o                         
   7  10   1        957.59        987.47        32.60 o                         
   8  10   1         19.37          5.74        10.73 o                         
   9  10   1        155.44        177.77        21.02 o                         
  10  10   1        122.81        114.95        17.82 o                         
  11  10   1         62.89         59.56        16.55 o                         
  12  10   1        101.53        150.73        54.39 o                         
   1  11   1         74.15         55.23         7.94 o                         
   2  11   1          0.00          0.68         3.51 o                         
   3  11   1          0.00          6.76         4.89 o                         
   4  11   1        700.70        720.07        32.27 o                         
   5  11   1         18.17         23.42         8.84 o                         
   6  11   1          0.34         -1.34        12.02 o                         
   7  11   1          4.99         12.48         9.85 o                         
   8  11   1         46.53         14.87        12.18 o                         
   1   0   2       9830.10       8656.02       569.74 o                         
   2   0   2        137.73        123.06         8.59 o                         
   3   0   2      12013.81      11035.83       141.93 o                         
   4   0   2      15870.90      14683.23       262.96 o                         
   5   0   2       6974.36       6770.19       114.35 o                         
   6   0   2       9605.35       8959.64       129.52 o                         
   7   0   2        710.99        629.24        27.01 o                         
   8   0   2       1049.54        993.85        35.26 o                         
   9   0   2       1224.02       1324.60        59.28 o                         
  10   0   2        293.88        392.40        29.69 o                         
  11   0   2        396.89        330.14        35.29 o                         
  12   0   2       5623.66       5479.25       142.83 o                         
  13   0   2       5748.28       5515.95       105.27 o                         
  14   0   2        882.59        915.53        45.62 o                         
  15   0   2       2757.13       2570.64       183.20 o                         
  16   0   2        211.61        111.12        34.66 o                         
  17   0   2        556.46        625.91        48.27 o                         
  18   0   2        119.25        108.50        28.59 o                         
  19   0   2         99.87         88.59        21.02 o                         
  20   0   2        731.31        753.77        53.25 o                         
  21   0   2         17.48         43.65        19.84 o                         
  22   0   2        814.34        863.72        72.50 o                         
   1   1   2       7305.44       6414.85        72.18 o                         
   2   1   2       2383.26       2160.18        21.67 o                         
   3   1   2      21323.71      20212.75       550.39 o                         
   4   1   2       1308.47       1250.63        21.65 o                         
   5   1   2       4665.40       4493.61        43.82 o                         
   6   1   2          2.78         -3.93         8.06 o                         
   7   1   2       2239.73       2267.89        34.33 o                         
   8   1   2       2398.64       2610.21        39.25 o                         
   9   1   2       2428.20       2492.38        40.41 o                         
  10   1   2       1598.16       1792.83        35.84 o                         
  11   1   2         11.30         18.78         7.77 o                         
  12   1   2         52.03         50.67        10.19 o                         
  13   1   2       1738.44       1666.05        39.73 o                         
  14   1   2       2363.93       2335.75        48.70 o                         
  15   1   2         34.49         31.09        12.44 o                         
  16   1   2        122.92         94.30        15.11 o                         
  17   1   2         83.30         96.83        17.45 o                         
  18   1   2         80.06         76.54        15.56 o                         
  19   1   2        122.39        141.65        19.81 o                         
  20   1   2        235.74        230.41        24.26 o                         
  21   1   2         19.62          3.13        16.64 o                         
  22   1   2        735.37        739.88        42.50 o                         
  23   1   2        126.60        124.47        69.25 o                         
   0   2   2       1414.79       1518.38        26.27 o                         
   1   2   2         23.56         27.32         4.68 o                         
   2   2   2         88.95         88.76         4.30 o                         
   3   2   2       5994.56       5682.07        37.36 o                         
   4   2   2       1978.48       1794.95        23.48 o                         
   5   2   2        430.30        401.69        13.87 o                         
   6   2   2        174.34        197.61        16.30 o                         
   7   2   2        636.35        727.62        19.87 o                         
   8   2   2         29.23         19.23         6.78 o                         
   9   2   2       1398.66       1498.45        31.25 o                         
  10   2   2        640.51        694.43        23.19 o                         
  11   2   2          7.63          7.07         7.69 o                         
  12   2   2          2.27          9.97         7.50 o                         
  13   2   2       2220.94       2236.05        46.07 o                         
  14   2   2       1663.74       1552.25        41.86 o                         
  15   2   2        287.43        266.14        21.90 o                         
  16   2   2        181.92        155.61        18.11 o                         
  17   2   2        225.45        225.80        22.80 o                         
  18   2   2         39.18         30.00        13.25 o                         
  19   2   2          0.10         -8.80         8.80 o                         
  20   2   2         84.74         80.36        18.54 o                         
  21   2   2         13.92        -11.05        11.05 o                         
  22   2   2          0.27         -1.13        20.89 o                         
  23   2   2        142.07        121.84        49.09 o                         
   1   3   2       6531.68       6458.28        44.84 o                         
   2   3   2       2673.47       2615.33        24.53 o                         
   3   3   2        228.75        211.92         8.74 o                         
   4   3   2        140.03        137.61         7.02 o                         
   5   3   2          0.40         -0.33         4.09 o                         
   6   3   2        842.34        805.51        18.71 o                         
   7   3   2       2435.57       2580.37        35.36 o                         
   8   3   2       1499.20       1574.02        29.91 o                         
   9   3   2       1358.36       1372.38        29.10 o                         
  10   3   2       3345.89       3488.12        49.51 o                         
  11   3   2       2184.61       2277.01        41.39 o                         
  12   3   2       1338.53       1275.36        33.09 o                         
  13   3   2        216.86        225.96        18.11 o                         
  14   3   2        592.95        590.56        28.11 o                         
  15   3   2        443.61        425.32        25.73 o                         
  16   3   2        667.54        655.67        31.60 o                         
  17   3   2        791.56        769.91        33.32 o                         
  18   3   2          1.24         23.98        11.31 o                         
  19   3   2         63.32         69.18        14.77 o                         
  20   3   2        264.87        315.41        28.68 o                         
  21   3   2         89.24         37.58        19.12 o                         
  22   3   2         91.02         98.78        32.89 o                         
   0   4   2      12197.16      11825.34       152.99 o                         
   1   4   2        588.30        524.80        10.45 o                         
   2   4   2        100.71        120.40         6.00 o                         
   3   4   2       3154.33       3237.96        51.28 o                         
   4   4   2        838.33        946.24        19.26 o                         
   5   4   2       2551.31       2656.14        24.43 o                         
   6   4   2       3963.11       3852.48        50.55 o                         
   7   4   2        413.75        384.34        12.47 o                         
   8   4   2       7775.14       7776.37        70.64 o                         
   9   4   2       1570.90       1652.15        31.30 o                         
  10   4   2         47.42         45.20         8.39 o                         
  11   4   2          8.30          8.98         7.81 o                         
  12   4   2       2954.73       2860.88        48.39 o                         
  13   4   2       2142.24       2129.80        43.61 o                         
  14   4   2       5125.24       4970.50        70.85 o                         
  15   4   2        272.52        267.41        20.56 o                         
  16   4   2        789.30        710.72        35.05 o                         
  17   4   2        939.72        814.00        37.12 o                         
  18   4   2       1119.56       1178.54        39.44 o                         
  19   4   2       1316.94       1403.90        44.70 o                         
  20   4   2        416.56        453.22        34.24 o                         
  21   4   2          2.41         23.24        16.63 o                         
  22   4   2        768.27        713.99        60.18 o                         
   1   5   2        343.43        408.39        11.29 o                         
   2   5   2       1044.65       1085.90        15.15 o                         
   3   5   2       2599.63       2554.00        32.46 o                         
   4   5   2        880.39        895.18        27.17 o                         
   5   5   2         52.86         34.05         6.80 o                         
   6   5   2        867.92        912.78        22.93 o                         
   7   5   2        155.24        148.40        11.09 o                         
   8   5   2        349.46        339.86        12.64 o                         
   9   5   2          4.59          5.67         5.89 o                         
  10   5   2         15.42          2.30         6.12 o                         
  11   5   2          2.38          3.31         6.48 o                         
  12   5   2        242.33        295.56        18.68 o                         
  13   5   2       1379.44       1404.56        35.39 o                         
  14   5   2         10.01          8.89         8.96 o                         
  15   5   2         68.15         67.77        15.13 o                         
  16   5   2        275.29        264.84        21.60 o                         
  17   5   2        760.47        778.70        32.59 o                         
  18   5   2          8.44          6.86        10.01 o                         
  19   5   2        429.82        502.35        34.29 o                         
  20   5   2        137.09         99.84        17.89 o                         
  21   5   2         36.79         66.76        29.56 o                         
   0   6   2        337.40        391.87        25.69 o                         
   1   6   2       1711.96       1748.95        22.31 o                         
   2   6   2       1879.55       1886.35        21.92 o                         
   3   6   2         27.32         35.76         5.40 o                         
   4   6   2        162.47        156.02        12.37 o                         
   5   6   2         23.97         33.14         7.55 o                         
   6   6   2         37.57         40.03         7.60 o                         
   7   6   2        567.31        539.35        18.05 o                         
   8   6   2          8.71         -0.22         6.65 o                         
   9   6   2          4.23         -7.15         8.09 o                         
  10   6   2        156.07        167.37        16.02 o                         
  11   6   2         18.59         18.73         5.86 o                         
  12   6   2        496.10        490.84        19.91 o                         
  13   6   2        293.21        257.11        16.42 o                         
  14   6   2         34.03         39.79        10.02 o                         
  15   6   2        409.17        387.53        21.81 o                         
  16   6   2          0.80         -4.10         8.26 o                         
  17   6   2          4.93         -0.83        11.85 o                         
  18   6   2          1.97          4.90        13.21 o                         
  19   6   2         60.99         34.81        13.00 o                         
  20   6   2        118.73        148.94        20.40 o                         
   1   7   2        337.91        326.94         9.24 o                         
   2   7   2          1.23          5.35         3.09 o                         
   3   7   2        100.70         96.01         7.65 o                         
   4   7   2        468.14        428.13        17.94 o                         
   5   7   2        229.80        264.73        17.49 o                         
   6   7   2          6.42          3.49         6.89 o                         
   7   7   2        187.96        171.35        14.54 o                         
   8   7   2          7.76         -2.19         6.38 o                         
   9   7   2         74.96         74.32        10.86 o                         
  10   7   2       1020.11       1015.62        31.66 o                         
  11   7   2         74.51         56.79        14.57 o                         
  12   7   2        124.67        115.76        15.47 o                         
  13   7   2         51.48         67.90        13.97 o                         
  14   7   2        400.32        439.50        28.24 o                         
  15   7   2        180.38        188.63        19.75 o                         
  16   7   2        332.05        286.18        20.95 o                         
  17   7   2        378.26        375.55        26.66 o                         
  18   7   2        507.76        597.65        43.70 o                         
   0   8   2         12.31         12.73         4.18 o                         
   1   8   2          0.49         -0.10         3.11 o                         
   2   8   2        706.47        667.32        15.13 o                         
   3   8   2        243.17        231.46        12.64 o                         
   4   8   2        105.08         95.33        10.19 o                         
   5   8   2          0.02         -5.95         9.36 o                         
   6   8   2        526.38        511.38        20.93 o                         
   7   8   2       1382.69       1412.94        35.18 o                         
   8   8   2       1359.04       1367.79        39.29 o                         
   9   8   2        560.68        576.09        28.99 o                         
  10   8   2         11.63         17.71         7.64 o                         
  11   8   2         78.60         64.92        14.63 o                         
  12   8   2       1995.92       2133.90        48.60 o                         
  13   8   2          0.08         -8.53         8.53 o                         
  14   8   2        899.36        993.02        37.07 o                         
  15   8   2          9.36          5.77        11.56 o                         
  16   8   2         25.14          8.97        15.22 o                         
  17   8   2         38.25         22.67        17.44 o                         
   1   9   2         37.23         47.21         6.31 o                         
   2   9   2          3.13         -3.68         3.68 o                         
   3   9   2        144.36        130.23        11.04 o                         
   4   9   2        586.16        573.49        20.53 o                         
   5   9   2         16.13          9.52        10.19 o                         
   6   9   2        273.80        271.61        16.53 o                         
   7   9   2          0.01         -4.97         9.93 o                         
   8   9   2         23.29         15.22        11.29 o                         
   9   9   2        348.58        359.08        28.01 o                         
  10   9   2         78.18         82.29        17.53 o                         
  11   9   2        123.33        136.48        18.95 o                         
  12   9   2         93.64         77.14        26.30 o                         
  13   9   2         63.67         51.48        15.11 o                         
  14   9   2          4.35          1.71        10.79 o                         
  15   9   2        204.66        174.13        19.02 o                         
   0  10   2        570.90        536.17        20.81 o                         
   1  10   2          0.02         -2.97         4.30 o                         
   2  10   2         42.24         24.36         5.94 o                         
   3  10   2        135.31        169.66        14.04 o                         
   4  10   2         18.21         20.59         7.97 o                         
   5  10   2        248.32        244.54        19.36 o                         
   6  10   2        547.86        561.26        21.54 o                         
   7  10   2        200.37        179.35        23.28 o                         
   8  10   2       1205.51       1258.20        38.99 o                         
   9  10   2        200.21        208.80        25.44 o                         
  10  10   2          1.33        -11.37        11.37 o                         
  11  10   2         33.97         27.57        18.07 o                         
  12  10   2         12.08        -15.04        16.88 o                         
   1  11   2          7.43          5.08         5.55 o                         
   2  11   2         22.53         21.55         6.99 o                         
   3  11   2        399.97        400.81        18.35 o                         
   4  11   2         35.56         39.73        10.39 o                         
   5  11   2         19.18         21.54         8.81 o                         
   6  11   2         23.55         18.00        12.76 o                         
   7  11   2         41.95         59.04        14.09 o                         
   8  11   2        206.70        147.15        18.99 o                         
   1   1   3        428.88        389.27         7.66 o                         
   2   1   3         29.52         35.47         4.70 o                         
   3   1   3        222.33        218.70        14.24 o                         
   4   1   3        253.14        230.84        11.59 o                         
   5   1   3        179.24        148.92        10.65 o                         
   6   1   3       2723.11       2689.14        35.85 o                         
   7   1   3       2950.41       3236.06        42.14 o                         
   8   1   3       3144.93       3395.49        45.92 o                         
   9   1   3         40.10         78.98        10.41 o                         
  10   1   3       1022.15       1199.71        29.88 o                         
  11   1   3         32.36         48.12         9.08 o                         
  12   1   3        258.54        250.01        18.71 o                         
  13   1   3         36.47         36.17         9.97 o                         
  14   1   3        155.84        160.42        17.04 o                         
  15   1   3         81.91         97.52        19.42 o                         
  16   1   3        173.28        133.77        17.82 o                         
  17   1   3        273.58        279.86        26.11 o                         
  18   1   3          0.05         -9.77         9.77 o                         
  19   1   3          2.98        -10.22        11.09 o                         
  20   1   3         97.40         87.71        18.65 o                         
  21   1   3          0.11         21.16        14.59 o                         
  22   1   3          1.03         36.45        18.67 o                         
  23   1   3          0.32         -2.63        30.68 o                         
   0   2   3      10181.23       9927.71        62.73 o                         
   1   2   3      87816.92      81652.08      1575.99 o                         
   2   2   3         42.41         46.84         5.29 o                         
   3   2   3       5967.69       5929.30        43.76 o                         
   4   2   3         19.50         25.60         5.76 o                         
   5   2   3       7415.55       7034.18        58.83 o                         
   6   2   3         62.37         93.23         9.78 o                         
   7   2   3      16358.36      16574.23       116.53 o                         
   8   2   3       8447.34       8634.54        78.51 o                         
   9   2   3       4293.79       4606.32        56.73 o                         
  10   2   3       2032.43       2121.95        39.46 o                         
  11   2   3        325.74        275.67        18.23 o                         
  12   2   3         42.50         33.80        10.40 o                         
  13   2   3       2162.89       2092.87        44.92 o                         
  14   2   3       1829.29       1869.82        50.53 o                         
  15   2   3       4864.70       4832.02        80.57 o                         
  16   2   3        628.62        590.50        32.70 o                         
  17   2   3       1436.83       1352.99        44.54 o                         
  18   2   3         67.94         45.41        13.72 o                         
  19   2   3         16.83          8.09        10.87 o                         
  20   2   3        150.45        112.44        21.46 o                         
  21   2   3       1153.39       1259.32        49.95 o                         
  22   2   3        290.91        306.35        47.37 o                         
  23   2   3        870.84        982.52       105.19 o                         
   1   3   3         77.66         64.28         6.45 o                         
   2   3   3         12.38          7.40         4.65 o                         
   3   3   3       5646.58       5622.59        43.27 o                         
   4   3   3         60.66         59.83         5.55 o                         
   5   3   3       4989.30       5043.85        40.62 o                         
   6   3   3       1488.46       1661.17        23.89 o                         
   7   3   3        102.75        120.46         9.28 o                         
   8   3   3       2417.52       2608.54        38.97 o                         
   9   3   3        626.26        587.97        20.46 o                         
  10   3   3        607.95        675.05        22.96 o                         
  11   3   3       2740.55       2686.48        46.16 o                         
  12   3   3         79.76        102.70        13.73 o                         
  13   3   3        901.74        919.20        27.83 o                         
  14   3   3         74.66         71.75        10.44 o                         
  15   3   3         22.92         14.70         9.26 o                         
  16   3   3         19.07         24.14        11.99 o                         
  17   3   3        531.96        528.63        30.63 o                         
  18   3   3          0.20          0.35         9.71 o                         
  19   3   3        386.26        408.23        30.56 o                         
  20   3   3         75.62         84.52        16.32 o                         
  21   3   3        123.99        100.34        28.71 o                         
  22   3   3          5.57          9.11        33.18 o                         
   0   4   3       3583.75       3656.37       101.24 o                         
   1   4   3       6577.36       6591.79        47.52 o                         
   2   4   3        222.50        220.56         9.62 o                         
   3   4   3          1.76          0.14         4.83 o                         
   4   4   3        563.99        681.20        18.05 o                         
   5   4   3        324.09        396.49         9.91 o                         
   6   4   3        144.09        150.12         8.76 o                         
   7   4   3        795.03        709.08        17.99 o                         
   8   4   3       1204.41       1341.12        25.27 o                         
   9   4   3         87.75        123.86        11.32 o                         
  10   4   3         31.68         14.87         7.12 o                         
  11   4   3        370.77        373.87        19.67 o                         
  12   4   3        763.34        759.19        25.91 o                         
  13   4   3       1116.84       1127.34        33.50 o                         
  14   4   3        139.76        137.88        16.56 o                         
  15   4   3       1053.97        990.63        34.95 o                         
  16   4   3        416.80        434.49        28.09 o                         
  17   4   3         38.97         18.80        11.43 o                         
  18   4   3        251.70        245.05        22.13 o                         
  19   4   3        338.94        380.79        30.29 o                         
  20   4   3        119.26         95.55        15.94 o                         
  21   4   3          2.19         -3.89        18.03 o                         
  22   4   3         25.62         12.24        42.97 o                         
   1   5   3       2110.08       2234.28        29.53 o                         
   2   5   3         32.27         45.32         4.29 o                         
   3   5   3       1229.70       1239.94        22.59 o                         
   4   5   3       1557.18       1676.51        32.80 o                         
   5   5   3       1271.84       1278.75        23.94 o                         
   6   5   3         26.13         16.10         5.99 o                         
   7   5   3         58.10         46.26         5.10 o                         
   8   5   3        110.43        118.08         8.33 o                         
   9   5   3        594.37        591.18        22.65 o                         
  10   5   3         50.82         62.54         9.12 o                         
  11   5   3       1276.59       1308.31        29.15 o                         
  12   5   3        240.32        233.34        16.09 o                         
  13   5   3       2934.72       2990.14        51.43 o                         
  14   5   3        386.11        351.73        22.16 o                         
  15   5   3          4.67         -7.93         7.93 o                         
  16   5   3        295.68        344.26        23.99 o                         
  17   5   3         59.89         68.95        13.82 o                         
  18   5   3         22.80         32.88        11.73 o                         
  19   5   3         61.84         97.22        23.32 o                         
  20   5   3         81.06         61.07        25.26 o                         
  21   5   3          1.47        -15.82        15.82 o                         
   0   6   3       2818.78       3028.85        94.84 o                         
   1   6   3         21.99         16.53         3.53 o                         
   2   6   3        506.39        488.89        11.98 o                         
   3   6   3       2382.77       2555.53        37.12 o                         
   4   6   3        333.02        365.26        16.01 o                         
   5   6   3       2763.32       2943.74        48.18 o                         
   6   6   3         15.11          8.99         8.01 o                         
   7   6   3       2043.72       2012.36        35.67 o                         
   8   6   3        977.54       1001.74        32.81 o                         
   9   6   3         15.50         42.39        10.98 o                         
  10   6   3        411.17        398.80        11.43 o                         
  11   6   3        834.14        828.16        23.32 o                         
  12   6   3       2009.01       2036.45        42.36 o                         
  13   6   3         40.04         47.53         9.37 o                         
  14   6   3       2416.39       2520.11        44.59 o                         
  15   6   3          1.03          7.81         8.05 o                         
  16   6   3        139.73        119.45        14.00 o                         
  17   6   3         97.02         65.33        12.42 o                         
  18   6   3        649.33        679.41        40.59 o                         
  19   6   3         13.39         30.72        16.81 o                         
  20   6   3        133.10        106.79        24.53 o                         
   1   7   3        759.94        747.99        15.30 o                         
   2   7   3         25.26         19.14         3.92 o                         
   3   7   3        435.24        450.59        24.26 o                         
   4   7   3        832.94        874.96        27.99 o                         
   5   7   3        950.97        976.86        27.18 o                         
   6   7   3         55.27         67.77        10.74 o                         
   7   7   3          8.97         -0.33         7.66 o                         
   8   7   3          7.00          0.34         7.45 o                         
   9   7   3         90.12         87.57        11.25 o                         
  10   7   3       1401.27       1385.44        35.92 o                         
  11   7   3        818.32        895.96        38.15 o                         
  12   7   3        186.33        191.91        17.73 o                         
  13   7   3       1015.56        991.85        42.05 o                         
  14   7   3        716.72        710.71        33.17 o                         
  15   7   3         75.91         56.40        14.71 o                         
  16   7   3          3.40         -1.05         6.59 o                         
  17   7   3        333.29        330.23        34.34 o                         
  18   7   3          1.44         -8.11        15.03 o                         
   0   8   3        107.18        103.35        10.69 o                         
   1   8   3        131.97        131.60         8.49 o                         
   2   8   3        113.27        109.61         8.16 o                         
   3   8   3        277.64        276.18        14.40 o                         
   4   8   3         34.00         24.93         7.63 o                         
   5   8   3       1029.43        974.59        31.33 o                         
   6   8   3         77.27         80.06        12.67 o                         
   7   8   3       1082.05       1204.58        33.79 o                         
   8   8   3        498.83        492.60        24.08 o                         
   9   8   3        998.31        964.03        35.73 o                         
  10   8   3         52.77         52.02        12.98 o                         
  11   8   3         91.36         76.69        11.37 o                         
  12   8   3          7.63         13.28        10.13 o                         
  13   8   3         49.69         45.92        11.66 o                         
  14   8   3        212.19        209.26        21.23 o                         
  15   8   3         29.81         11.59        12.89 o                         
  16   8   3          7.07        -21.73        21.73 o                         
  17   8   3         18.48          5.69        15.94 o                         
   1   9   3         14.83         15.91         4.15 o                         
   2   9   3         40.97         37.80         9.13 o                         
   3   9   3       3263.55       3352.43        53.04 o                         
   4   9   3         72.75         90.32        13.85 o                         
   5   9   3       2061.67       2081.17        42.87 o                         
   6   9   3        121.55        139.18        15.43 o                         
   7   9   3        321.88        335.64        21.45 o                         
   8   9   3        136.51        124.40        17.11 o                         
   9   9   3        539.21        614.64        38.39 o                         
  10   9   3        914.51        860.50        39.73 o                         
  11   9   3        680.00        654.05        34.52 o                         
  12   9   3          0.79        -13.00        13.00 o                         
  13   9   3        926.53        882.56        41.38 o                         
  14   9   3         31.10         12.66        19.42 o                         
  15   9   3        242.29        254.45        27.49 o                         
   0  10   3       1457.80       1405.65        35.43 o                         
   1  10   3       3102.18       3113.94        43.34 o                         
   2  10   3         23.40         22.83         6.83 o                         
   3  10   3        441.53        468.45        20.76 o                         
   4  10   3         76.63         61.83        11.32 o                         
   5  10   3         39.27         24.66         8.66 o                         
   6  10   3        333.58        359.74        21.66 o                         
   7  10   3       1119.96       1132.04        39.00 o                         
   8  10   3        683.92        696.28        36.32 o                         
   9  10   3        164.97        140.95        22.48 o                         
  10  10   3         50.70         37.89        16.21 o                         
  11  10   3          1.17        -19.01        24.98 o                         
  12  10   3        147.63        152.17        33.65 o                         
   1  11   3          0.82         -6.96         9.81 o                         
   2  11   3          2.91          0.48         5.75 o                         
   3  11   3          0.62          1.50         6.21 o                         
   4  11   3        331.46        341.76        18.55 o                         
   5  11   3          0.01         -7.26         7.26 o                         
   6  11   3          0.26         -9.53         9.53 o                         
   7  11   3        456.52        481.25        27.31 o                         
   8  11   3         99.16        150.11        20.71 o                         
   0   0   4      30950.96      26496.22      1078.33 o                         
   1   0   4      12459.82      11393.67       112.47 o                         
   2   0   4      11654.75      11211.76        96.22 o                         
   3   0   4       4974.34       4860.05        60.55 o                         
   4   0   4       9947.01       9172.20       137.49 o                         
   5   0   4       3819.19       3443.59       104.13 o                         
   6   0   4       1273.11       1191.63        33.72 o                         
   7   0   4        196.45        311.49        22.22 o                         
   8   0   4        293.07        225.14        20.72 o                         
   9   0   4        193.93        229.82        21.96 o                         
  10   0   4        388.15        391.05        28.71 o                         
  11   0   4        790.02        766.92        36.85 o                         
  12   0   4         73.83         70.30        16.04 o                         
  13   0   4       1528.34       1549.84        55.52 o                         
  14   0   4       1112.09        972.93        45.16 o                         
  15   0   4        384.99        380.15        36.51 o                         
  16   0   4        728.07        640.79        44.57 o                         
  17   0   4       1556.50       1546.98        66.03 o                         
  18   0   4         13.32         37.53        17.13 o                         
  19   0   4        459.43        480.03        45.06 o                         
  20   0   4        892.07        978.81        57.21 o                         
  21   0   4         83.56         92.83        27.20 o                         
  22   0   4          6.28        -27.48        27.48 o                         
   1   1   4      15342.99      14388.76       145.73 o                         
   2   1   4       1370.35       1304.63        20.04 o                         
   3   1   4        603.02        616.51        17.83 o                         
   4   1   4          1.48          4.80         5.79 o                         
   5   1   4        153.40        196.89        14.63 o                         
   6   1   4          1.34          2.45         6.82 o                         
   7   1   4        226.34        255.06        15.76 o                         
   8   1   4       1133.59       1255.10        29.98 o                         
   9   1   4          0.07         -0.53         5.80 o                         
  10   1   4        971.19       1132.94        31.12 o                         
  11   1   4       1198.21       1072.07        32.07 o                         
  12   1   4         67.99         50.29        12.36 o                         
  13   1   4         66.59         45.08        11.48 o                         
  14   1   4         50.72         54.12        13.68 o                         
  15   1   4          0.68         -7.84         7.84 o                         
  16   1   4        699.17        676.98        34.00 o                         
  17   1   4        113.73        101.29        16.73 o                         
  18   1   4        784.75        791.97        35.98 o                         
  19   1   4         92.22         99.67        15.66 o                         
  20   1   4          4.26         -8.95        11.63 o                         
  21   1   4        990.21       1044.15        57.61 o                         
  22   1   4          5.36        -26.95        26.95 o                         
   0   2   4      58274.44      54787.11      1123.23 o                         
   1   2   4      35731.73      34154.17       628.11 o                         
   2   2   4      26124.17      24832.63       423.37 o                         
   3   2   4        733.14        777.15        16.15 o                         
   4   2   4       1871.64       1995.18        27.43 o                         
   5   2   4       7187.98       7568.50        69.01 o                         
   6   2   4         87.62         89.62         9.77 o                         
   7   2   4        119.43        122.69        11.23 o                         
   8   2   4         79.02         68.27         9.87 o                         
   9   2   4        108.16        126.94        12.01 o                         
  10   2   4        498.77        552.58        21.42 o                         
  11   2   4        207.18        233.36        17.05 o                         
  12   2   4        816.06        824.13        28.08 o                         
  13   2   4         25.92          0.63         8.41 o                         
  14   2   4       3547.28       3426.47        68.89 o                         
  15   2   4       2668.74       2614.81        71.06 o                         
  16   2   4        966.12        986.41        37.79 o                         
  17   2   4         67.91         67.73        15.12 o                         
  18   2   4        149.60         83.32        16.94 o                         
  19   2   4         52.53         19.22        11.80 o                         
  20   2   4          0.14         -4.68        10.73 o                         
  21   2   4         21.14         25.30        14.05 o                         
  22   2   4         33.75         46.74        17.93 o                         
   1   3   4       1712.18       1705.76        27.33 o                         
   2   3   4       6874.41       6800.91        50.37 o                         
   3   3   4        480.81        501.07        12.40 o                         
   4   3   4      12326.74      12349.65        72.48 o                         
   5   3   4        152.65        152.23         9.50 o                         
   6   3   4        789.35        798.48        20.07 o                         
   7   3   4       3002.38       3084.87        43.98 o                         
   8   3   4       1005.29        970.90        24.41 o                         
   9   3   4        265.97        273.08        16.62 o                         
  10   3   4       3637.19       3646.51        52.51 o                         
  11   3   4         32.14         34.07         8.68 o                         
  12   3   4       3917.87       4060.28        60.69 o                         
  13   3   4       1096.40       1107.89        32.93 o                         
  14   3   4         32.13         27.14        10.82 o                         
  15   3   4        105.75         97.05        14.46 o                         
  16   3   4         17.89         18.92        13.93 o                         
  17   3   4        718.13        693.91        40.88 o                         
  18   3   4       2213.34       2230.41        57.65 o                         
  19   3   4          0.41         -6.12        10.68 o                         
  20   3   4          7.75         -3.67        10.48 o                         
  21   3   4         21.80        -10.59        11.87 o                         
  22   3   4        200.04        212.87        50.44 o                         
   0   4   4       1806.74       1640.03        45.55 o                         
   1   4   4      11089.02      10923.70        95.11 o                         
   2   4   4       1619.45       1548.05        27.58 o                         
   3   4   4        905.95        966.01        24.19 o                         
   4   4   4       1552.84       1622.53        33.10 o                         
   5   4   4       2278.71       2436.72        27.49 o                         
   6   4   4       1552.92       1547.02        25.79 o                         
   7   4   4       3474.81       3509.78        40.01 o                         
   8   4   4         26.60         31.09         6.16 o                         
   9   4   4         51.01         52.74         8.28 o                         
  10   4   4        141.76        160.13        13.55 o                         
  11   4   4         88.63         81.84        10.55 o                         
  12   4   4        133.09        145.33        14.67 o                         
  13   4   4         88.52         94.86        15.01 o                         
  14   4   4         39.42         51.16        13.26 o                         
  15   4   4        753.54        696.65        33.37 o                         
  16   4   4        255.23        294.91        22.78 o                         
  17   4   4          2.24          6.73        10.73 o                         
  18   4   4          0.17         -9.73         9.73 o                         
  19   4   4         11.95         25.08        12.72 o                         
  20   4   4        504.04        518.63        34.02 o                         
  21   4   4        144.28        135.43        24.54 o                         
   1   5   4         10.48          7.95         3.32 o                         
   2   5   4         74.08        108.28         9.41 o                         
   3   5   4        394.48        481.20        17.71 o                         
   4   5   4         28.69         33.21         7.46 o                         
   5   5   4         15.35         21.33         7.67 o                         
   6   5   4        198.87        195.26        13.39 o                         
   7   5   4       1543.80       1569.71        21.31 o                         
   8   5   4         34.81         19.32         5.43 o                         
   9   5   4        276.48        275.02        15.46 o                         
  10   5   4         40.81         66.41         8.90 o                         
  11   5   4         36.00         42.31         8.52 o                         
  12   5   4        201.90        234.61        15.95 o                         
  13   5   4       1901.56       1850.79        42.45 o                         
  14   5   4          0.48         11.91         7.81 o                         
  15   5   4        172.16        157.91        16.87 o                         
  16   5   4        233.43        239.76        20.47 o                         
  17   5   4        144.05        121.34        17.11 o                         
  18   5   4         35.51         24.84        11.88 o                         
  19   5   4          2.61         12.73        19.99 o                         
  20   5   4        358.70        405.23        31.12 o                         
  21   5   4         95.21        123.40        24.32 o                         
   0   6   4         18.39          6.91         6.15 o                         
   1   6   4         48.94         55.99         5.45 o                         
   2   6   4        554.77        502.97        17.94 o                         
   3   6   4        503.10        499.61        19.59 o                         
   4   6   4        141.70        158.37        13.06 o                         
   5   6   4        454.60        388.41        19.16 o                         
   6   6   4          9.24         -2.22         7.15 o                         
   7   6   4        118.38        126.79        14.87 o                         
   8   6   4         67.87         79.50        12.37 o                         
   9   6   4         22.48         25.78         8.14 o                         
  10   6   4          2.28         -4.00         4.24 o                         
  11   6   4         14.45         27.77         8.41 o                         
  12   6   4          3.44         -2.88         6.23 o                         
  13   6   4        477.84        467.96        20.76 o                         
  14   6   4        103.96         90.32        12.08 o                         
  15   6   4        165.92        156.54        14.99 o                         
  16   6   4          0.05         -7.27        12.40 o                         
  17   6   4         92.70         89.56        13.54 o                         
  18   6   4          0.38         -9.38         9.38 o                         
  19   6   4         31.28         22.29        11.92 o                         
  20   6   4         67.44         55.48        23.55 o                         
   1   7   4        144.53        142.35         8.29 o                         
   2   7   4        186.43        191.68        12.33 o                         
   3   7   4        324.98        307.50        18.78 o                         
   4   7   4        668.96        737.95        24.91 o                         
   5   7   4        467.64        439.11        22.66 o                         
   6   7   4         98.42        126.24        13.42 o                         
   7   7   4        349.81        355.20        22.94 o                         
   8   7   4         39.60         41.42        11.44 o                         
   9   7   4        309.59        348.87        23.70 o                         
  10   7   4         55.75         90.89        11.50 o                         
  11   7   4       1028.08       1090.39        33.09 o                         
  12   7   4        222.96        202.49        19.22 o                         
  13   7   4        135.45        119.99        16.43 o                         
  14   7   4         52.11         36.92         7.12 o                         
  15   7   4         15.38          8.61         7.43 o                         
  16   7   4          0.11         -1.00         7.54 o                         
  17   7   4         33.31         48.28        13.40 o                         
  18   7   4        113.73         79.79        13.54 o                         
   0   8   4       1083.52       1119.48        27.27 o                         
   1   8   4        596.53        578.38        14.91 o                         
   2   8   4       2099.38       2074.48        39.31 o                         
   3   8   4         13.74          7.56         7.18 o                         
   4   8   4       1239.20       1184.86        36.65 o                         
   5   8   4       1709.82       1755.96        46.83 o                         
   6   8   4        395.21        408.74        24.85 o                         
   7   8   4        771.11        752.07        28.43 o                         
   8   8   4        549.00        539.54        24.62 o                         
   9   8   4          6.14          8.78        10.56 o                         
  10   8   4          1.29         -9.41         9.41 o                         
  11   8   4        237.68        227.15        23.42 o                         
  12   8   4         56.65         59.50        13.15 o                         
  13   8   4        221.35        202.24        17.68 o                         
  14   8   4        384.63        501.14        49.89 o                         
  15   8   4         33.43        -13.49        18.44 o                         
  16   8   4        273.54        247.57        26.66 o                         
  17   8   4          5.16         13.34        21.03 o                         
   1   9   4         16.53         20.93        12.70 o                         
   2   9   4         61.97         66.80        10.89 o                         
   3   9   4         49.42         51.26         9.63 o                         
   4   9   4         88.45        117.35        18.31 o                         
   5   9   4          8.58         13.22         8.61 o                         
   6   9   4         28.34         21.24        11.46 o                         
   7   9   4        155.50        157.35        19.91 o                         
   8   9   4          0.06          3.27        10.54 o                         
   9   9   4         67.65         62.27        14.04 o                         
  10   9   4        153.16        145.67        20.76 o                         
  11   9   4         55.09         58.44        15.09 o                         
  12   9   4        143.35        141.74        34.29 o                         
  13   9   4         23.79         50.85        16.96 o                         
  14   9   4         84.28         51.36        18.93 o                         
   0  10   4       3577.19       3523.88        69.19 o                         
   1  10   4        197.90        172.24        13.27 o                         
   2  10   4       1634.90       1634.55        32.00 o                         
   3  10   4         24.71         30.42         9.34 o                         
   4  10   4        202.96        184.74        16.39 o                         
   5  10   4        487.08        475.35        24.88 o                         
   6  10   4        104.70         80.63        12.79 o                         
   7  10   4        408.07        451.20        25.64 o                         
   8  10   4         20.03         31.94        13.08 o                         
   9  10   4        146.78        130.35        19.19 o                         
  10  10   4          1.54          8.05        17.84 o                         
  11  10   4         57.28         73.97       106.50 o                         
  12  10   4        370.78        281.56        32.20 o                         
   1  11   4         62.99         75.95        10.39 o                         
   2  11   4         71.68         63.64         8.18 o                         
   3  11   4          1.92         14.72         6.64 o                         
   4  11   4          0.17          3.48         8.47 o                         
   5  11   4         63.36         62.29        11.07 o                         
   6  11   4         33.09         21.07        10.78 o                         
   7  11   4        116.51        104.69        18.72 o                         
   8  11   4         81.89         86.24        15.51 o                         
   1   1   5        234.47        182.46         6.62 o                         
   2   1   5       2559.30       2492.16        24.71 o                         
   3   1   5       2150.24       2036.51        34.02 o                         
   4   1   5        138.15        138.35        10.68 o                         
   5   1   5        183.65        193.72        11.50 o                         
   6   1   5          5.56         10.60         5.75 o                         
   7   1   5        656.20        708.04        25.17 o                         
   8   1   5         73.54         51.71         9.51 o                         
   9   1   5       1169.74       1152.95        28.78 o                         
  10   1   5        292.63        226.89        16.21 o                         
  11   1   5        194.91        171.74        15.17 o                         
  12   1   5       2071.66       2012.15        42.51 o                         
  13   1   5        112.76         85.44        13.12 o                         
  14   1   5       2179.47       2085.72        50.01 o                         
  15   1   5        178.70        188.56        18.81 o                         
  16   1   5        516.32        436.13        27.93 o                         
  17   1   5         27.59         17.59        11.17 o                         
  18   1   5         21.32         27.00        12.19 o                         
  19   1   5         16.06         15.48        12.33 o                         
  20   1   5         71.69         46.38        18.22 o                         
  21   1   5        118.83        128.49        21.00 o                         
  22   1   5          0.77        -39.76        41.24 o                         
  23   1   5        329.65        187.58        85.02 o                         
   0   2   5      61771.94      59157.43      1298.17 o                         
   1   2   5        522.92        442.48         9.24 o                         
   2   2   5      19223.28      18890.85       117.12 o                         
   3   2   5        578.49        551.78        13.77 o                         
   4   2   5       3197.12       3231.24        37.40 o                         
   5   2   5          9.94         25.21         7.23 o                         
   6   2   5       6725.55       6538.63        66.65 o                         
   7   2   5       3120.62       3045.77        45.16 o                         
   8   2   5       3202.18       2991.22        50.59 o                         
   9   2   5        743.30        737.86        24.83 o                         
  10   2   5         97.17        159.99        15.29 o                         
  11   2   5        157.39        125.87        14.55 o                         
  12   2   5        804.22        707.94        29.04 o                         
  13   2   5       3850.16       3748.09        65.31 o                         
  14   2   5       4361.14       4416.37        77.05 o                         
  15   2   5       1293.79       1368.80        43.14 o                         
  16   2   5       2720.82       2693.74        58.10 o                         
  17   2   5         15.85          4.41         9.88 o                         
  18   2   5         24.48         19.07        10.81 o                         
  19   2   5        907.36        949.68        37.74 o                         
  20   2   5        821.93        828.61        44.13 o                         
  21   2   5        123.35         81.71        16.66 o                         
  22   2   5         43.37         -5.35        15.66 o                         
   1   3   5        701.23        671.45        10.09 o                         
   2   3   5       1965.47       1984.82        22.43 o                         
   3   3   5        222.02        210.18         9.79 o                         
   4   3   5       1659.63       1686.20        25.67 o                         
   5   3   5        778.93        940.79        21.95 o                         
   6   3   5        256.12        219.29        12.90 o                         
   7   3   5         10.19         13.72         6.53 o                         
   8   3   5        474.06        584.54        21.06 o                         
   9   3   5         71.55        103.83        12.18 o                         
  10   3   5        258.94        326.02        20.43 o                         
  11   3   5        403.84        450.39        24.91 o                         
  12   3   5        393.16        439.27        25.24 o                         
  13   3   5        930.63        963.84        34.01 o                         
  14   3   5          0.52          0.25        10.07 o                         
  15   3   5        312.66        319.38        28.46 o                         
  16   3   5         46.53         28.64        13.50 o                         
  17   3   5        692.40        749.37        37.55 o                         
  18   3   5        943.18        965.74        34.91 o                         
  19   3   5          1.21         -4.69        10.51 o                         
  20   3   5         50.00         72.00        13.93 o                         
  21   3   5         57.83         20.86        15.05 o                         
  22   3   5        131.73        160.87        29.07 o                         
   0   4   5       2007.05       2026.73        35.43 o                         
   1   4   5        677.24        694.27        17.21 o                         
   2   4   5        430.15        414.50        16.69 o                         
   3   4   5        130.24        156.20        12.47 o                         
   4   4   5         48.41         54.20         5.95 o                         
   5   4   5        582.25        666.89        13.32 o                         
   6   4   5        147.53        129.00         8.79 o                         
   7   4   5       1267.75       1296.86        28.37 o                         
   8   4   5        217.05        190.19        11.24 o                         
   9   4   5          1.25          8.31         5.38 o                         
  10   4   5         84.57         66.42         8.99 o                         
  11   4   5          9.27          6.28         6.88 o                         
  12   4   5        159.91        167.53        15.02 o                         
  13   4   5         47.83         36.33        10.59 o                         
  14   4   5          9.06        -11.96        11.96 o                         
  15   4   5          2.71         -4.72        10.28 o                         
  16   4   5        195.59        162.62        18.20 o                         
  17   4   5         21.20         23.87        11.68 o                         
  18   4   5         52.89         56.17        16.01 o                         
  19   4   5        103.52        112.38        21.37 o                         
  20   4   5         23.32         20.24        13.01 o                         
  21   4   5        261.77        278.04        40.07 o                         
   1   5   5         66.42         61.46         8.75 o                         
   2   5   5       1029.69       1056.06        26.00 o                         
   3   5   5       1869.36       1832.25        34.73 o                         
   4   5   5       1864.66       1938.40        40.77 o                         
   5   5   5       1255.97       1268.83        37.08 o                         
   6   5   5        208.77        199.49        18.88 o                         
   7   5   5        181.20        178.77         8.79 o                         
   8   5   5         58.38         49.78         7.02 o                         
   9   5   5       4073.90       4136.36        47.34 o                         
  10   5   5        475.20        473.92        20.87 o                         
  11   5   5        410.41        419.92        20.47 o                         
  12   5   5         48.27         25.23         8.74 o                         
  13   5   5        394.21        398.14        23.45 o                         
  14   5   5        371.08        355.14        22.59 o                         
  15   5   5         59.72         73.31        12.45 o                         
  16   5   5        139.94        171.11        17.61 o                         
  17   5   5         46.15         57.91        14.44 o                         
  18   5   5        393.05        428.02        31.25 o                         
  19   5   5        753.14        796.05        38.34 o                         
  20   5   5         39.00         50.76        15.17 o                         
   0   6   5       1216.78       1178.58        28.85 o                         
   1   6   5         36.63         53.49         8.45 o                         
   2   6   5       1681.46       1630.10        37.17 o                         
   3   6   5         12.89          4.78         6.85 o                         
   4   6   5       1646.88       1628.79        38.48 o                         
   5   6   5          0.30          7.43         7.73 o                         
   6   6   5       2030.51       2041.52        46.82 o                         
   7   6   5       3589.30       3666.59        71.35 o                         
   8   6   5       2291.06       2235.26        34.71 o                         
   9   6   5        884.12        888.42        32.08 o                         
  10   6   5       1212.88       1155.01        23.98 o                         
  11   6   5        268.05        286.89        25.71 o                         
  12   6   5        177.26        165.53        12.67 o                         
  13   6   5        815.39        833.34        29.00 o                         
  14   6   5         12.31          1.33         8.61 o                         
  15   6   5        103.87        120.88        14.29 o                         
  16   6   5        356.54        361.52        23.45 o                         
  17   6   5         63.92         39.48        15.69 o                         
  18   6   5          0.10          4.12        12.35 o                         
  19   6   5        565.83        579.21        31.86 o                         
   1   7   5         88.73         99.24        10.58 o                         
   2   7   5        438.81        443.01        23.07 o                         
   3   7   5       1574.49       1561.63        40.97 o                         
   4   7   5       2108.69       2047.56        69.91 o                         
   5   7   5        337.83        366.15        22.55 o                         
   6   7   5         35.70         40.17        13.95 o                         
   7   7   5         10.02         20.30         9.95 o                         
   8   7   5          8.08         -3.35         9.53 o                         
   9   7   5       1258.94       1225.46        40.07 o                         
  10   7   5        585.77        554.69        35.60 o                         
  11   7   5        600.27        588.83        30.36 o                         
  12   7   5        133.39        127.67        15.25 o                         
  13   7   5        112.98         96.79        24.68 o                         
  14   7   5          7.28         -1.78         5.37 o                         
  15   7   5        141.15        127.31        19.27 o                         
  16   7   5        143.88        125.21        12.47 o                         
  17   7   5        107.06         66.70        12.20 o                         
  18   7   5        571.39        499.09        25.32 o                         
   0   8   5       3482.01       3407.75        43.89 o                         
   1   8   5       1273.28       1245.21        27.10 o                         
   2   8   5        120.42        132.88        12.05 o                         
   3   8   5        175.11        185.97        17.72 o                         
   4   8   5          2.58         -7.79         8.52 o                         
   5   8   5        148.71        161.62        19.23 o                         
   6   8   5        941.87       1012.48        36.58 o                         
   7   8   5         60.11         59.01        13.15 o                         
   8   8   5        283.75        283.90        29.97 o                         
   9   8   5          9.73          7.03         9.34 o                         
  10   8   5        163.61        168.20        22.99 o                         
  11   8   5        179.10        141.48        21.89 o                         
  12   8   5        202.04        179.67        35.59 o                         
  13   8   5          6.12         35.55        26.95 o                         
  14   8   5        420.40        378.15        22.30 o                         
  15   8   5        463.04        367.25        41.09 o                         
  16   8   5        460.92        490.91        32.53 o                         
   1   9   5        276.46        282.05        13.26 o                         
   2   9   5        697.08        675.62        23.44 o                         
   3   9   5          2.90          6.49         8.49 o                         
   4   9   5        736.98        811.04        30.46 o                         
   5   9   5        160.33        177.40        17.67 o                         
   6   9   5         22.40          8.69        13.94 o                         
   7   9   5         20.84         36.28        13.44 o                         
   8   9   5        108.43        126.08        17.21 o                         
   9   9   5        284.21        315.07        26.64 o                         
  10   9   5          0.10          6.26        10.75 o                         
  11   9   5        197.70        250.07        24.64 o                         
  12   9   5        221.88        288.30        31.63 o                         
  13   9   5         47.47         39.23        24.61 o                         
  14   9   5         31.19         25.77        16.94 o                         
   0  10   5       1009.49       1072.70        39.18 o                         
   1  10   5         33.39         32.27         8.87 o                         
   2  10   5        293.37        269.49        17.10 o                         
   3  10   5         15.86         15.63         7.77 o                         
   4  10   5        294.45        306.31        21.82 o                         
   5  10   5         50.89         61.53        12.86 o                         
   6  10   5       1327.18       1425.20        42.87 o                         
   7  10   5         24.97         14.93        11.75 o                         
   8  10   5         25.83         27.75        12.19 o                         
   9  10   5         31.52         22.04        24.16 o                         
  10  10   5        948.70       1005.31        47.09 o                         
  11  10   5          0.04        -15.23        21.46 o                         
   1  11   5         71.06         61.28        13.26 o                         
   2  11   5          2.42         -1.85         8.38 o                         
   3  11   5         82.94        105.92        12.61 o                         
   4  11   5        102.45         97.30        10.87 o                         
   5  11   5        141.03        131.61        16.21 o                         
   6  11   5        190.49        219.42        21.86 o                         
   7  11   5         70.95         61.09        13.11 o                         
   0   0   6      21492.14      19850.51      1590.79 o                         
   1   0   6        352.03        376.57        13.11 o                         
   2   0   6       1611.12       1616.05        29.48 o                         
   3   0   6        500.58        512.30        17.85 o                         
   4   0   6       1600.50       1610.28        39.60 o                         
   5   0   6       1631.82       1505.25        38.41 o                         
   6   0   6      12473.97      12463.13       158.46 o                         
   7   0   6       4228.24       3994.20        73.99 o                         
   8   0   6      18310.16      19421.72       198.43 o                         
   9   0   6       1365.71       1447.61        45.55 o                         
  10   0   6       1308.02       1450.90        47.75 o                         
  11   0   6         44.15         15.31        12.96 o                         
  12   0   6         96.63        121.37        19.57 o                         
  13   0   6       2449.57       2328.91        93.60 o                         
  14   0   6       1338.85       1378.72        65.38 o                         
  15   0   6       3027.68       3051.77        83.85 o                         
  16   0   6        198.12        180.24        28.22 o                         
  17   0   6       1086.10       1012.65        51.30 o                         
  18   0   6         42.34         44.61        18.64 o                         
  19   0   6        293.49        313.97        39.85 o                         
  20   0   6        185.60        207.24        57.86 o                         
  21   0   6        503.27        454.00        46.07 o                         
  22   0   6       2215.23       2650.40       198.10 o                         
   1   1   6       4476.27       4472.75        35.57 o                         
   2   1   6       1114.93       1097.83        16.75 o                         
   3   1   6       1928.99       1859.88        26.71 o                         
   4   1   6          0.10         -3.55         4.69 o                         
   5   1   6          1.60          5.52         6.05 o                         
   6   1   6       6959.93       7331.29        68.71 o                         
   7   1   6          1.65          2.75         6.56 o                         
   8   1   6       2974.30       2979.90        44.71 o                         
   9   1   6       2715.65       2918.19        46.10 o                         
  10   1   6        250.05        234.81        16.81 o                         
  11   1   6        423.23        423.53        22.77 o                         
  12   1   6        502.34        500.84        26.12 o                         
  13   1   6       1263.82       1209.99        35.52 o                         
  14   1   6        404.41        390.88        29.22 o                         
  15   1   6        146.64        154.97        17.42 o                         
  16   1   6        283.80        233.54        20.32 o                         
  17   1   6        418.83        457.34        30.44 o                         
  18   1   6        306.76        278.39        24.56 o                         
  19   1   6         17.33         40.01        12.76 o                         
  20   1   6         73.28         70.66        15.45 o                         
  21   1   6        291.98        326.41        29.26 o                         
  22   1   6         18.81        -35.06        35.06 o                         
   0   2   6        117.15        137.89         8.86 o                         
   1   2   6       3701.90       3704.95        28.65 o                         
   2   2   6      10998.02      10968.93        66.70 o                         
   3   2   6       3160.88       3169.94        33.85 o                         
   4   2   6       2131.64       2175.31        34.00 o                         
   5   2   6       1182.85       1219.04        23.62 o                         
   6   2   6         71.06         78.11         8.65 o                         
   7   2   6        536.07        574.24        19.10 o                         
   8   2   6        147.40        146.29        12.68 o                         
   9   2   6         89.10         83.66        11.00 o                         
  10   2   6         65.63         89.45        11.29 o                         
  11   2   6         43.99         62.22        10.29 o                         
  12   2   6        909.00        862.25        29.16 o                         
  13   2   6          5.65         -5.09         8.41 o                         
  14   2   6        499.08        429.35        26.97 o                         
  15   2   6       1558.22       1529.19        45.94 o                         
  16   2   6          7.17          9.45         8.58 o                         
  17   2   6         25.26         -7.63         8.23 o                         
  18   2   6          0.77        -11.81        11.81 o                         
  19   2   6         26.91         42.19        28.25 o                         
  20   2   6        723.86        892.33        41.09 o                         
  21   2   6        288.24        349.65        28.74 o                         
  22   2   6          2.87         -6.32        31.12 o                         
   1   3   6       1540.18       1554.68        20.34 o                         
   2   3   6       1169.42       1176.06        15.13 o                         
   3   3   6        216.45        196.74         7.53 o                         
   4   3   6        983.01        948.60        16.67 o                         
   5   3   6       1020.99        891.60        25.37 o                         
   6   3   6         15.32         16.28         6.60 o                         
   7   3   6       1454.99       1598.21        30.97 o                         
   8   3   6        573.69        607.65        20.70 o                         
   9   3   6        300.18        412.89        20.09 o                         
  10   3   6          3.96          1.38         7.85 o                         
  11   3   6        745.21        747.73        28.14 o                         
  12   3   6         37.60         21.98        10.44 o                         
  13   3   6        970.93        862.43        39.62 o                         
  14   3   6        756.29        763.94        33.02 o                         
  15   3   6       1406.01       1395.53        41.26 o                         
  16   3   6          0.07          3.78         9.22 o                         
  17   3   6         23.12         36.39        12.34 o                         
  18   3   6        116.61        106.97        17.18 o                         
  19   3   6        688.64        831.12        53.61 o                         
  20   3   6        231.22        253.31        23.90 o                         
  21   3   6          9.61         25.04        17.31 o                         
  22   3   6         56.04        158.63        36.69 o                         
   0   4   6        592.23        644.57        23.15 o                         
   1   4   6          6.37          1.51         4.87 o                         
   2   4   6       1699.78       1810.31        36.78 o                         
   3   4   6       2194.38       2146.41        27.95 o                         
   4   4   6        399.29        373.74        11.82 o                         
   5   4   6         15.32         -2.49         4.50 o                         
   6   4   6        539.35        535.10        14.13 o                         
   7   4   6        939.99        885.81        20.84 o                         
   8   4   6       1731.44       1775.83        29.50 o                         
   9   4   6        448.50        461.07        19.77 o                         
  10   4   6         11.26         20.80         8.07 o                         
  11   4   6       2310.99       2302.48        43.87 o                         
  12   4   6        578.54        633.62        23.58 o                         
  13   4   6       2848.67       2886.19        51.44 o                         
  14   4   6       1722.00       1800.61        45.30 o                         
  15   4   6        387.59        418.60        26.98 o                         
  16   4   6         79.19         76.59        15.19 o                         
  17   4   6        207.68        224.42        20.88 o                         
  18   4   6        214.44        238.12        21.22 o                         
  19   4   6        593.31        724.42        39.17 o                         
  20   4   6        223.23        167.28        20.33 o                         
  21   4   6       1121.20       1115.88       103.33 o                         
   1   5   6        350.69        360.81        14.29 o                         
   2   5   6        323.45        303.00        14.22 o                         
   3   5   6         49.69         66.56        10.73 o                         
   4   5   6        760.68        759.31        27.20 o                         
   5   5   6        423.35        434.36        22.74 o                         
   6   5   6        604.60        625.36        17.54 o                         
   7   5   6          1.48          2.01         3.40 o                         
   8   5   6        884.56        917.12        46.06 o                         
   9   5   6         84.91         72.34         8.97 o                         
  10   5   6       1148.22       1227.30        27.03 o                         
  11   5   6        297.90        285.86        18.84 o                         
  12   5   6       2194.16       2259.03        43.64 o                         
  13   5   6        667.32        695.77        29.72 o                         
  14   5   6         83.58         82.48        12.76 o                         
  15   5   6          0.04         -4.25        11.06 o                         
  16   5   6          4.75         -6.64        10.04 o                         
  17   5   6         52.77         52.99        12.39 o                         
  18   5   6          1.61        -10.52        10.52 o                         
  19   5   6         20.53         37.30        12.31 o                         
  20   5   6         40.74         71.40        23.80 o                         
   0   6   6          0.68          4.13         6.69 o                         
   1   6   6        202.99        226.40        12.48 o                         
   2   6   6         84.68         87.16        10.75 o                         
   3   6   6        230.11        232.05        17.11 o                         
   4   6   6         78.80         73.03        12.12 o                         
   5   6   6         45.62         30.56         9.98 o                         
   6   6   6        456.25        448.37        25.70 o                         
   7   6   6        374.51        341.74        26.98 o                         
   8   6   6        230.47        216.71        22.93 o                         
   9   6   6         73.36        106.30         7.84 o                         
  10   6   6        218.91        185.44        18.17 o                         
  11   6   6          0.50          5.60         6.38 o                         
  12   6   6        213.29        227.90        15.32 o                         
  13   6   6         88.88         83.01        11.52 o                         
  14   6   6          5.43          4.03         8.24 o                         
  15   6   6        130.57        135.93        15.05 o                         
  16   6   6         51.24         38.46        11.31 o                         
  17   6   6          1.14          4.95        12.54 o                         
  18   6   6          4.56          0.46        11.17 o                         
  19   6   6          0.09         35.08        13.78 o                         
   1   7   6       1760.13       1722.30        26.58 o                         
   2   7   6        469.55        493.95        27.13 o                         
   3   7   6        819.39        834.37        36.94 o                         
   4   7   6       1777.98       1757.89        46.95 o                         
   5   7   6        273.57        272.06        21.57 o                         
   6   7   6        602.95        666.67        29.75 o                         
   7   7   6         52.59         63.83        14.50 o                         
   8   7   6        386.88        380.49        31.36 o                         
   9   7   6        664.72        686.06        35.97 o                         
  10   7   6       2176.00       2147.41        76.25 o                         
  11   7   6         38.37         14.46        14.46 o                         
  12   7   6       1695.82       1720.12        43.51 o                         
  13   7   6         11.23          1.63        16.74 o                         
  14   7   6         90.01         66.85        11.84 o                         
  15   7   6          3.60         -3.53         8.12 o                         
  16   7   6         24.73         17.58         9.11 o                         
  17   7   6        329.25        278.21        23.98 o                         
  18   7   6        119.04         74.53        13.95 o                         
   0   8   6        142.87        158.28        24.64 o                         
   1   8   6        716.19        675.61        21.23 o                         
   2   8   6        295.78        290.98        16.45 o                         
   3   8   6         46.06         43.02        10.13 o                         
   4   8   6         96.01        105.07        15.99 o                         
   5   8   6         56.51         65.28        15.07 o                         
   6   8   6        164.79        182.83        19.46 o                         
   7   8   6       3461.30       3534.74        69.80 o                         
   8   8   6        373.01        413.80        29.61 o                         
   9   8   6        289.64        305.39        26.75 o                         
  10   8   6        724.18        698.65        38.42 o                         
  11   8   6        536.37        598.90        40.04 o                         
  12   8   6         51.51         54.58        18.26 o                         
  13   8   6        762.56        734.07        45.34 o                         
  14   8   6        586.59        618.75        46.14 o                         
  15   8   6       1132.91       1064.21        38.86 o                         
  16   8   6         11.76          2.78        20.96 o                         
   1   9   6        381.11        388.06        11.66 o                         
   2   9   6        155.45        153.63        13.00 o                         
   3   9   6        280.37        271.60        16.81 o                         
   4   9   6        156.47        154.91        16.29 o                         
   5   9   6        126.39        107.58        17.68 o                         
   6   9   6        841.49        820.23        37.84 o                         
   7   9   6        132.60        119.24        30.23 o                         
   8   9   6         25.16         20.29        13.95 o                         
   9   9   6         21.78          4.42        19.54 o                         
  10   9   6          7.29          5.68        15.38 o                         
  11   9   6        181.32        235.02        41.81 o                         
  12   9   6         65.09         59.44        20.18 o                         
  13   9   6         61.59         46.98        15.84 o                         
  14   9   6          7.59        -11.80        13.69 o                         
   0  10   6        149.18        139.89        19.40 o                         
   1  10   6        411.19        414.83        20.69 o                         
   2  10   6         28.06         23.11         5.81 o                         
   3  10   6          1.45          8.24         7.38 o                         
   4  10   6         14.42          6.27         6.98 o                         
   5  10   6        197.81        191.52        19.50 o                         
   6  10   6        141.82        156.32        18.55 o                         
   7  10   6         13.25         13.53        12.21 o                         
   8  10   6         67.49         63.43        17.08 o                         
   9  10   6          9.62         -4.12        20.88 o                         
  10  10   6        306.50        280.60        39.63 o                         
  11  10   6        271.95        202.71        26.88 o                         
   1  11   6         13.91          6.36         8.65 o                         
   2  11   6         72.41         58.36        12.46 o                         
   3  11   6          0.17         16.61         8.96 o                         
   4  11   6        377.47        369.84        17.61 o                         
   5  11   6          0.71         -7.15         7.88 o                         
   6  11   6        165.09        123.30        15.85 o                         
   7  11   6         47.57         49.92        15.52 o                         
   1   1   7       3342.34       3307.38        27.93 o                         
   2   1   7        165.25        191.53         8.90 o                         
   3   1   7       5716.80       5880.92        45.34 o                         
   4   1   7          0.29         -2.12         4.23 o                         
   5   1   7       2317.90       2248.31        35.24 o                         
   6   1   7        570.85        567.43        20.58 o                         
   7   1   7       1424.49       1534.25        31.45 o                         
   8   1   7          3.97         -5.93         5.93 o                         
   9   1   7       1635.44       1514.59        33.54 o                         
  10   1   7       1406.75       1379.02        33.55 o                         
  11   1   7       1168.04       1095.41        31.35 o                         
  12   1   7          2.50          5.62         7.92 o                         
  13   1   7         43.13         46.27        12.32 o                         
  14   1   7         53.80         64.41        17.50 o                         
  15   1   7          2.01          2.08         9.09 o                         
  16   1   7        408.15        441.98        30.01 o                         
  17   1   7       2449.84       2362.19        56.91 o                         
  18   1   7          6.03         -0.85         9.71 o                         
  19   1   7        162.10        181.68        20.95 o                         
  20   1   7          2.43         15.19        16.29 o                         
  21   1   7         15.84         -9.25        12.00 o                         
  22   1   7        203.45        221.77        71.00 o                         
   0   2   7       7627.01       7072.65        62.57 o                         
   1   2   7         49.99         37.79         4.76 o                         
   2   2   7       1068.63        907.87        16.39 o                         
   3   2   7       1279.85       1396.49        22.23 o                         
   4   2   7          0.81         -1.66         4.27 o                         
   5   2   7       1372.33       1695.43        28.85 o                         
   6   2   7       4493.16       4388.62        49.63 o                         
   7   2   7        121.45        156.42        12.26 o                         
   8   2   7       3923.50       3945.66        53.18 o                         
   9   2   7        330.85        376.03        21.54 o                         
  10   2   7        250.89        260.96        18.16 o                         
  11   2   7        247.82        203.82        16.83 o                         
  12   2   7       1630.15       1677.65        40.48 o                         
  13   2   7       1576.25       1447.39        41.44 o                         
  14   2   7       1892.87       1848.78        46.86 o                         
  15   2   7        437.60        466.45        28.50 o                         
  16   2   7          0.11         -2.62        10.22 o                         
  17   2   7        429.22        435.99        29.61 o                         
  18   2   7          0.76         -8.18        10.44 o                         
  19   2   7        284.10        246.04        22.90 o                         
  20   2   7        690.66        703.42        41.08 o                         
  21   2   7        187.38        147.13        32.01 o                         
  22   2   7        306.86        265.59        87.65 o                         
   1   3   7       3267.69       3429.03        28.89 o                         
   2   3   7         18.94         17.42         4.02 o                         
   3   3   7          2.90          6.05         3.97 o                         
   4   3   7        528.79        523.30        15.04 o                         
   5   3   7         43.96         33.15         5.53 o                         
   6   3   7        936.61        979.65        22.64 o                         
   7   3   7         32.35         18.85         6.65 o                         
   8   3   7       1057.57       1141.93        26.47 o                         
   9   3   7        639.49        720.32        22.59 o                         
  10   3   7       2031.21       1971.52        37.96 o                         
  11   3   7        323.71        316.87        20.55 o                         
  12   3   7       1413.81       1364.00        36.49 o                         
  13   3   7        131.94        170.25        18.51 o                         
  14   3   7        128.58        142.48        16.90 o                         
  15   3   7         95.03         86.81        14.94 o                         
  16   3   7        406.14        398.85        27.03 o                         
  17   3   7          5.78          1.28        10.82 o                         
  18   3   7         58.80         56.93        14.15 o                         
  19   3   7         23.12          3.51        16.99 o                         
  20   3   7        198.70        159.97        20.61 o                         
  21   3   7        239.41        220.82        30.05 o                         
  22   3   7        458.21        490.27       138.45 o                         
   0   4   7      15236.53      15326.55       102.35 o                         
   1   4   7       3944.74       3979.27        27.89 o                         
   2   4   7       8213.78       8769.65        62.29 o                         
   3   4   7       6850.26       7179.37        58.63 o                         
   4   4   7       2628.71       2799.53        30.70 o                         
   5   4   7        791.57        742.73        11.11 o                         
   6   4   7        163.51         96.52         8.02 o                         
   7   4   7         51.70         39.16         7.61 o                         
   8   4   7         58.78         72.67         9.17 o                         
   9   4   7         54.72         49.80         9.29 o                         
  10   4   7         52.75         60.43        10.36 o                         
  11   4   7        105.59        102.29        13.39 o                         
  12   4   7       3551.41       3354.95        59.62 o                         
  13   4   7       1884.38       1879.38        43.93 o                         
  14   4   7        588.58        595.98        27.97 o                         
  15   4   7          7.32         -2.77        13.37 o                         
  16   4   7       2449.82       2504.75        50.91 o                         
  17   4   7       1202.18       1204.31        37.01 o                         
  18   4   7          2.68         18.30        11.26 o                         
  19   4   7         27.72         16.78        12.42 o                         
  20   4   7          0.50          9.40        16.94 o                         
  21   4   7         96.16         74.38        23.79 o                         
   1   5   7        434.65        520.91        23.25 o                         
   2   5   7        166.02        184.40        13.93 o                         
   3   5   7       2505.34       2345.81        39.36 o                         
   4   5   7        942.79        889.43        25.06 o                         
   5   5   7          6.39          3.43         3.80 o                         
   6   5   7         88.03         81.46         8.17 o                         
   7   5   7        418.62        419.37        18.28 o                         
   8   5   7        168.14        172.99        11.35 o                         
   9   5   7        151.00        135.29        10.87 o                         
  10   5   7        398.85        387.96        18.37 o                         
  11   5   7          7.17         14.87         7.97 o                         
  12   5   7         70.50         60.87        10.87 o                         
  13   5   7       1030.94       1025.47        38.14 o                         
  14   5   7        231.39        222.87        19.38 o                         
  15   5   7        133.07        121.64        14.33 o                         
  16   5   7        123.55        124.80        16.64 o                         
  17   5   7        399.74        426.51        25.81 o                         
  18   5   7        255.01        282.76        21.20 o                         
  19   5   7          0.03         -8.92         8.92 o                         
  20   5   7         84.22         97.67        20.01 o                         
   0   6   7       4032.96       3836.69        85.00 o                         
   1   6   7       3180.95       3142.75        42.67 o                         
   2   6   7        651.24        615.10        20.11 o                         
   3   6   7        401.73        384.44        21.13 o                         
   4   6   7         55.35         46.50         9.98 o                         
   5   6   7        624.34        586.80        27.38 o                         
   6   6   7       6351.10       6276.33        91.38 o                         
   7   6   7       1489.87       1441.30        43.77 o                         
   8   6   7        738.73        744.89        38.11 o                         
   9   6   7        312.55        332.51        13.45 o                         
  10   6   7        766.71        763.33        28.81 o                         
  11   6   7         64.22         54.31         8.89 o                         
  12   6   7       2689.67       2734.99        56.01 o                         
  13   6   7        485.17        512.46        22.71 o                         
  14   6   7        596.08        660.56        26.37 o                         
  15   6   7        406.46        411.75        23.53 o                         
  16   6   7        267.41        265.95        19.42 o                         
  17   6   7         92.67         80.51        14.53 o                         
  18   6   7         78.55         95.07        16.65 o                         
  19   6   7         10.46         56.15        18.54 o                         
   1   7   7       1263.06       1269.54        24.38 o                         
   2   7   7         28.12         19.48         6.85 o                         
   3   7   7        295.25        302.51        18.49 o                         
   4   7   7        126.26        127.98        14.06 o                         
   5   7   7       1372.07       1333.24        40.37 o                         
   6   7   7        264.87        247.75        22.41 o                         
   7   7   7          0.10         -6.97         6.97 o                         
   8   7   7        112.89        107.72        16.43 o                         
   9   7   7        433.87        393.13        29.87 o                         
  10   7   7         15.12        -10.62        10.62 o                         
  11   7   7         52.39          4.02        15.94 o                         
  12   7   7         12.25         17.09        17.53 o                         
  13   7   7        166.22        164.78        24.81 o                         
  14   7   7        120.28        103.19        16.73 o                         
  15   7   7          0.16          1.03         7.28 o                         
  16   7   7        246.43        205.48        16.34 o                         
  17   7   7         78.84         53.53        17.23 o                         
  18   7   7         60.88         55.14        12.97 o                         
   0   8   7       3090.44       2984.96        70.88 o                         
   1   8   7        861.94        811.39        17.08 o                         
   2   8   7        670.50        630.08        18.37 o                         
   3   8   7        579.37        551.08        23.51 o                         
   4   8   7       1365.61       1337.23        39.06 o                         
   5   8   7        304.97        301.17        21.19 o                         
   6   8   7        508.64        553.54        31.35 o                         
   7   8   7        918.45        953.42        38.09 o                         
   8   8   7        251.85        232.66        23.41 o                         
   9   8   7         18.04         37.65        12.64 o                         
  10   8   7        165.82        169.09        21.16 o                         
  11   8   7         12.46          9.96        12.02 o                         
  12   8   7         48.66         39.00        14.92 o                         
  13   8   7        103.38         93.74        20.41 o                         
  14   8   7        192.25        201.51        27.19 o                         
  15   8   7        176.48        146.82        34.79 o                         
  16   8   7        333.06        414.86        36.22 o                         
   1   9   7          0.04          8.13         8.00 o                         
   2   9   7         24.34         22.50         5.39 o                         
   3   9   7          2.32         -2.99         7.76 o                         
   4   9   7        785.63        798.00        26.99 o                         
   5   9   7        347.93        319.87        34.18 o                         
   6   9   7         23.47         26.02        11.66 o                         
   7   9   7         88.22        101.92        20.24 o                         
   8   9   7         90.12         49.13        15.41 o                         
   9   9   7         27.92         26.43        15.18 o                         
  10   9   7       1412.10       1388.25        44.58 o                         
  11   9   7         94.64         63.32        17.73 o                         
  12   9   7        322.70        278.24        28.01 o                         
  13   9   7          5.86         26.84        17.23 o                         
  14   9   7          1.90          9.43        14.00 o                         
   0  10   7        248.68        284.12        27.39 o                         
   1  10   7        315.82        347.78        25.54 o                         
   2  10   7         10.46          6.52         9.15 o                         
   3  10   7        125.00        130.25        11.34 o                         
   4  10   7         14.65         16.64         7.77 o                         
   5  10   7        395.90        424.51        23.39 o                         
   6  10   7        287.42        318.21        22.12 o                         
   7  10   7        143.60        103.66        16.66 o                         
   8  10   7         65.69         53.72        19.35 o                         
   9  10   7         25.91         28.56        11.52 o                         
  10  10   7          1.67         -5.48        16.54 o                         
  11  10   7         48.62         78.94        18.17 o                         
   1  11   7         29.16         32.85        13.63 o                         
   2  11   7         12.63         21.10        10.86 o                         
   3  11   7         56.89         74.06        13.34 o                         
   4  11   7         87.04         66.76        11.01 o                         
   5  11   7        171.18        152.55        16.05 o                         
   6  11   7          0.04         -9.89         9.89 o                         
   0   0   8        614.74        686.12        25.77 o                         
   1   0   8       2774.38       2617.87        36.90 o                         
   2   0   8       7164.73       6947.96        64.31 o                         
   3   0   8        864.71        890.42        24.54 o                         
   4   0   8         30.53         35.91         8.83 o                         
   5   0   8      24739.01      25219.31       188.96 o                         
   6   0   8       4857.04       4994.56       107.78 o                         
   7   0   8       9210.58       9189.64       121.10 o                         
   8   0   8        554.65        653.30        36.75 o                         
   9   0   8      11634.59      12468.74       156.73 o                         
  10   0   8       1486.16       1459.86        50.56 o                         
  11   0   8       1221.16       1241.06        47.81 o                         
  12   0   8        763.23        710.62        39.65 o                         
  13   0   8        440.58        485.22        39.07 o                         
  14   0   8       2611.58       2771.88        79.14 o                         
  15   0   8       1460.50       1449.32        60.22 o                         
  16   0   8        129.65        127.78        27.42 o                         
  17   0   8         65.10         58.49        18.13 o                         
  18   0   8        274.77        260.85        33.08 o                         
  19   0   8        333.27        321.82        36.97 o                         
  20   0   8        840.60        908.24        64.14 o                         
  21   0   8        942.78       1029.28        60.31 o                         
  22   0   8         13.26        -38.57        38.57 o                         
   1   1   8       2083.89       2144.00        22.37 o                         
   2   1   8        486.17        496.94        11.70 o                         
   3   1   8       8857.62       9056.92        64.59 o                         
   4   1   8          5.13         11.12         5.52 o                         
   5   1   8        414.45        374.64        14.33 o                         
   6   1   8       4175.03       4382.59        54.49 o                         
   7   1   8        980.96       1009.87        25.01 o                         
   8   1   8         33.38         51.34         9.03 o                         
   9   1   8       2522.48       2398.15        46.41 o                         
  10   1   8       1869.77       2062.85        41.80 o                         
  11   1   8       1833.74       1802.46        40.67 o                         
  12   1   8        159.50        128.91        15.22 o                         
  13   1   8       1079.32       1057.62        35.99 o                         
  14   1   8        807.69        802.42        31.69 o                         
  15   1   8        643.97        679.98        33.15 o                         
  16   1   8        161.39        122.17        17.49 o                         
  17   1   8          8.20          3.74        10.66 o                         
  18   1   8          8.37         -7.49         7.49 o                         
  19   1   8        241.70        250.55        23.94 o                         
  20   1   8         49.41         45.23        14.91 o                         
  21   1   8        161.41        158.11        21.65 o                         
  22   1   8         92.07         -0.88        48.21 o                         
   0   2   8        644.80        656.21        18.78 o                         
   1   2   8       5703.22       5746.85        41.00 o                         
   2   2   8       1489.79       1619.56        20.43 o                         
   3   2   8       1588.23       1661.01        22.69 o                         
   4   2   8        715.60        950.63        20.15 o                         
   5   2   8        241.88        300.64        13.63 o                         
   6   2   8        745.35        948.61        23.52 o                         
   7   2   8       1628.14       1685.34        32.05 o                         
   8   2   8        353.61        386.76        19.17 o                         
   9   2   8          8.45         10.42         6.70 o                         
  10   2   8         39.63         31.96         9.50 o                         
  11   2   8        182.76        219.38        20.81 o                         
  12   2   8        794.54        731.15        28.14 o                         
  13   2   8        208.43        187.80        20.02 o                         
  14   2   8          0.24         -9.67         9.67 o                         
  15   2   8        424.45        333.94        24.49 o                         
  16   2   8         88.10         92.93        15.57 o                         
  17   2   8          6.83         -8.22         8.22 o                         
  18   2   8         17.48          6.74        11.54 o                         
  19   2   8        237.11        270.43        35.30 o                         
  20   2   8         76.56        108.16        18.82 o                         
  21   2   8         63.79         44.75        18.83 o                         
  22   2   8         50.83        -15.78        41.20 o                         
   1   3   8       9725.19      10203.86        67.33 o                         
   2   3   8       6567.09       6759.43        52.30 o                         
   3   3   8        156.57        151.64         9.35 o                         
   4   3   8       1768.20       2003.56        25.73 o                         
   5   3   8       4043.53       4324.29        42.44 o                         
   6   3   8        203.58        181.94        11.11 o                         
   7   3   8        346.48        352.58        17.62 o                         
   8   3   8        810.73        807.02        23.36 o                         
   9   3   8        389.81        454.88        21.13 o                         
  10   3   8        399.55        420.28        21.59 o                         
  11   3   8       1241.82       1173.32        31.50 o                         
  12   3   8       1325.48       1335.05        35.04 o                         
  13   3   8        746.88        678.45        33.63 o                         
  14   3   8       1203.13       1194.25        38.16 o                         
  15   3   8        469.79        450.80        30.32 o                         
  16   3   8        116.15        113.37        16.32 o                         
  17   3   8       2085.55       2124.00        56.21 o                         
  18   3   8          6.00        -12.97        14.89 o                         
  19   3   8          2.54        -11.17        11.17 o                         
  20   3   8        511.90        488.51        34.51 o                         
  21   3   8        150.33        138.45        29.57 o                         
   0   4   8       1977.59       1993.55        32.97 o                         
   1   4   8      30322.43      30114.26       143.33 o                         
   2   4   8       1104.94       1071.95        18.85 o                         
   3   4   8       1922.96       1898.49        28.83 o                         
   4   4   8          0.24          4.89         5.03 o                         
   5   4   8       4630.04       4502.16        44.51 o                         
   6   4   8         42.45         42.23         6.07 o                         
   7   4   8       2055.06       2092.68        30.84 o                         
   8   4   8       1107.61       1104.90        26.49 o                         
   9   4   8       2023.13       1939.37        36.43 o                         
  10   4   8          0.75          6.87         7.54 o                         
  11   4   8          0.33         -3.17         7.21 o                         
  12   4   8       1313.87       1292.86        33.88 o                         
  13   4   8        810.32        909.99        30.07 o                         
  14   4   8        322.23        313.19        21.30 o                         
  15   4   8       3536.77       3470.78        61.29 o                         
  16   4   8        192.45        200.59        20.05 o                         
  17   4   8       1019.41       1061.25        34.41 o                         
  18   4   8         44.14         40.87        10.99 o                         
  19   4   8         80.35         78.62        20.42 o                         
  20   4   8          6.31         46.22        13.95 o                         
  21   4   8        213.41        248.59        35.15 o                         
   1   5   8          0.03         10.80         5.76 o                         
   2   5   8       5547.36       5506.47        59.06 o                         
   3   5   8       1980.25       1905.94        41.42 o                         
   4   5   8          0.01          3.21         4.21 o                         
   5   5   8       1065.40       1082.18        23.16 o                         
   6   5   8       2050.15       2047.19        31.65 o                         
   7   5   8          1.17         -6.55         6.55 o                         
   8   5   8        731.23        657.03        14.08 o                         
   9   5   8        826.07        869.29        20.51 o                         
  10   5   8        241.61        203.35        13.10 o                         
  11   5   8       1619.24       1558.49        34.42 o                         
  12   5   8          9.14         10.29         8.28 o                         
  13   5   8          1.99          4.89         8.18 o                         
  14   5   8        858.89        845.91        28.33 o                         
  15   5   8          1.61          4.42         8.73 o                         
  16   5   8        704.95        771.71        31.24 o                         
  17   5   8        862.59        850.75        33.71 o                         
  18   5   8         85.38        104.05        16.12 o                         
  19   5   8        144.80        126.78        19.37 o                         
  20   5   8        149.37        126.57        23.28 o                         
   0   6   8        406.94        413.35        29.84 o                         
   1   6   8        796.09        790.52        21.64 o                         
   2   6   8        520.65        510.89        18.63 o                         
   3   6   8         50.85         51.68        10.09 o                         
   4   6   8        193.06        198.37        15.47 o                         
   5   6   8         54.20         48.20        10.82 o                         
   6   6   8        532.52        507.74        25.66 o                         
   7   6   8       2136.96       2138.38        49.03 o                         
   8   6   8        266.37        293.92        18.51 o                         
   9   6   8         19.02         18.09         6.19 o                         
  10   6   8        668.91        623.43        14.83 o                         
  11   6   8          6.06          1.08         7.02 o                         
  12   6   8        510.39        619.92        22.51 o                         
  13   6   8         96.08        106.45        14.12 o                         
  14   6   8         26.41         39.01        12.48 o                         
  15   6   8        292.97        293.78        20.41 o                         
  16   6   8          0.12         -2.50         9.24 o                         
  17   6   8         25.52         53.43        23.41 o                         
  18   6   8         12.93         17.72        14.75 o                         
  19   6   8          5.46          2.00        20.57 o                         
   1   7   8       1215.85       1193.24        21.38 o                         
   2   7   8        578.52        549.97        20.16 o                         
   3   7   8        558.64        538.61        22.71 o                         
   4   7   8        926.28        943.72        30.22 o                         
   5   7   8       2113.21       2161.08        48.53 o                         
   6   7   8         62.98         68.45        12.65 o                         
   7   7   8         22.62         29.69        10.89 o                         
   8   7   8          9.53          8.47        11.32 o                         
   9   7   8         22.18          8.09         9.95 o                         
  10   7   8         44.56         61.95        14.17 o                         
  11   7   8        593.05        640.47        32.77 o                         
  12   7   8          4.42        -11.26        11.26 o                         
  13   7   8        187.89        204.82        12.98 o                         
  14   7   8         20.27          7.09         6.73 o                         
  15   7   8          5.70          2.05         8.86 o                         
  16   7   8         11.54          4.58         8.31 o                         
  17   7   8        288.45        281.82        18.22 o                         
   0   8   8          4.47         15.65        11.97 o                         
   1   8   8       3811.60       3752.18        61.60 o                         
   2   8   8         86.59         91.38         9.03 o                         
   3   8   8        550.86        562.12        25.27 o                         
   4   8   8          1.88          9.27        11.96 o                         
   5   8   8       1454.20       1533.21        40.76 o                         
   6   8   8         30.80         29.94        15.33 o                         
   7   8   8        456.78        494.98        28.75 o                         
   8   8   8         17.94         -4.15        10.81 o                         
   9   8   8        467.98        472.96        36.95 o                         
  10   8   8         82.32         80.86        15.19 o                         
  11   8   8        112.00         98.85        15.79 o                         
  12   8   8         33.44         39.48        13.67 o                         
  13   8   8        341.85        382.76        33.21 o                         
  14   8   8          3.40          5.90        11.43 o                         
  15   8   8        468.60        573.48        46.99 o                         
  16   8   8         78.87         81.38        24.18 o                         
   1   9   8        149.48        166.11        16.33 o                         
   2   9   8        269.14        245.56        11.91 o                         
   3   9   8         20.90         12.59        11.09 o                         
   4   9   8        202.58        183.19        15.39 o                         
   5   9   8        476.51        487.12        30.26 o                         
   6   9   8         12.09         21.89        10.81 o                         
   7   9   8        141.99        149.11        20.02 o                         
   8   9   8        185.60        150.98        19.74 o                         
   9   9   8        394.51        337.31        26.38 o                         
  10   9   8        135.70         96.65        18.71 o                         
  11   9   8       1186.09       1256.83        48.48 o                         
  12   9   8        338.49        362.35        28.66 o                         
  13   9   8          0.73          0.16        12.98 o                         
   0  10   8        823.64        767.34        40.54 o                         
   1  10   8        236.18        244.24        19.16 o                         
   2  10   8        135.09        133.41        18.07 o                         
   3  10   8         31.03         25.87         5.19 o                         
   4  10   8         36.71         23.66         9.80 o                         
   5  10   8          6.29         15.11         8.09 o                         
   6  10   8         23.11         12.30         9.01 o                         
   7  10   8        696.68        652.71        36.73 o                         
   8  10   8         22.40         13.32        16.37 o                         
   9  10   8         62.42         33.51        17.66 o                         
  10  10   8         49.73         91.26        34.82 o                         
   1  11   8        107.45         97.51        17.03 o                         
   2  11   8        132.41        173.58        18.29 o                         
   3  11   8        824.95        844.36        58.70 o                         
   4  11   8          7.47         32.90        16.47 o                         
   5  11   8        683.60        709.69        27.08 o                         
   1   1   9         16.70         19.75         5.01 o                         
   2   1   9       2119.44       2065.57        24.23 o                         
   3   1   9         21.13         27.20         5.71 o                         
   4   1   9       7901.67       7844.80        60.11 o                         
   5   1   9         41.87         33.88         6.41 o                         
   6   1   9         68.21         98.53         8.92 o                         
   7   1   9          2.95          8.34         6.81 o                         
   8   1   9        783.38        807.82        24.09 o                         
   9   1   9        113.80        121.25        16.84 o                         
  10   1   9        136.88         84.67        11.87 o                         
  11   1   9        403.72        435.88        24.74 o                         
  12   1   9       1369.85       1450.37        38.65 o                         
  13   1   9       1162.61       1141.43        46.22 o                         
  14   1   9         74.14         60.15        13.51 o                         
  15   1   9       1134.94       1073.73        36.73 o                         
  16   1   9        987.66       1034.78        38.01 o                         
  17   1   9        228.10        288.28        24.53 o                         
  18   1   9        264.63        314.40        25.59 o                         
  19   1   9        279.11        257.34        30.80 o                         
  20   1   9       1394.15       1381.50        47.35 o                         
  21   1   9        291.75        315.61        37.29 o                         
  22   1   9        654.93        476.75       104.31 o                         
   0   2   9        753.16        784.28        20.90 o                         
   1   2   9        592.63        598.12        13.12 o                         
   2   2   9          0.28          4.26         4.08 o                         
   3   2   9        435.77        459.78        13.49 o                         
   4   2   9        236.75        231.17        12.37 o                         
   5   2   9         19.89         19.76         6.19 o                         
   6   2   9       4031.90       4187.91        45.51 o                         
   7   2   9        302.17        364.86        18.65 o                         
   8   2   9       1049.13        970.46        26.30 o                         
   9   2   9       1555.98       1623.70        34.76 o                         
  10   2   9        139.27        143.53        14.84 o                         
  11   2   9         12.28         -2.01         7.39 o                         
  12   2   9         58.20         35.42        11.62 o                         
  13   2   9        238.01        245.47        20.14 o                         
  14   2   9       4373.65       4447.68        77.81 o                         
  15   2   9        416.75        478.96        30.61 o                         
  16   2   9         26.24          2.48        11.03 o                         
  17   2   9        122.62        103.58        22.82 o                         
  18   2   9          0.37         -9.71         9.71 o                         
  19   2   9          6.34        -10.55        12.86 o                         
  20   2   9       1974.81       1862.64        54.98 o                         
  21   2   9        222.23        198.04        46.31 o                         
   1   3   9        101.92         96.75         6.68 o                         
   2   3   9       2209.15       2234.53        27.65 o                         
   3   3   9        165.02        134.85         8.55 o                         
   4   3   9        287.41        332.77        13.02 o                         
   5   3   9         43.68         40.03         6.20 o                         
   6   3   9        226.87        226.83        12.62 o                         
   7   3   9        216.41        201.55        12.79 o                         
   8   3   9        737.99        725.23        22.76 o                         
   9   3   9        675.80        628.39        22.63 o                         
  10   3   9         63.35         42.98         9.61 o                         
  11   3   9        285.05        325.61        21.37 o                         
  12   3   9          0.61          2.26         9.06 o                         
  13   3   9        174.09        230.37        18.60 o                         
  14   3   9        720.65        753.24        30.54 o                         
  15   3   9         12.97          5.89         8.84 o                         
  16   3   9         84.94         76.21        13.78 o                         
  17   3   9         13.45         10.69        10.09 o                         
  18   3   9         84.03         61.40        18.64 o                         
  19   3   9          0.01        -10.28        10.28 o                         
  20   3   9        600.06        620.40        40.22 o                         
  21   3   9          8.47        -16.78        40.52 o                         
   0   4   9       3954.90       4211.14        60.43 o                         
   1   4   9        961.77       1019.21        18.26 o                         
   2   4   9        765.95        832.03        18.19 o                         
   3   4   9        105.89        124.93         9.07 o                         
   4   4   9        267.13        311.62        10.52 o                         
   5   4   9        479.42        540.09        14.59 o                         
   6   4   9        504.89        451.66        14.36 o                         
   7   4   9       1161.08       1147.49        22.73 o                         
   8   4   9       1619.80       1633.55        29.93 o                         
   9   4   9        244.30        201.99        15.25 o                         
  10   4   9       2555.56       2449.40        43.74 o                         
  11   4   9         45.35         26.02         9.77 o                         
  12   4   9          7.38          6.74        16.45 o                         
  13   4   9         57.50         55.30        12.21 o                         
  14   4   9       1560.74       1653.13        42.19 o                         
  15   4   9        318.76        369.47        24.57 o                         
  16   4   9        126.47        115.50        15.98 o                         
  17   4   9         13.83         13.61        10.69 o                         
  18   4   9        234.17        187.31        23.69 o                         
  19   4   9         82.63        101.19        17.41 o                         
  20   4   9          3.10        -12.86        22.03 o                         
   1   5   9        298.31        290.41        15.25 o                         
   2   5   9       1680.25       1665.34        32.11 o                         
   3   5   9         31.91         46.83         5.87 o                         
   4   5   9       1011.50        987.65        21.49 o                         
   5   5   9       2065.93       2004.25        30.55 o                         
   6   5   9        274.91        293.86        15.70 o                         
   7   5   9        226.00        205.13        12.67 o                         
   8   5   9        300.22        324.73        10.69 o                         
   9   5   9       1056.09       1064.96        20.70 o                         
  10   5   9        245.99        289.82        15.11 o                         
  11   5   9       1561.50       1505.40        32.39 o                         
  12   5   9         99.22        107.44        11.99 o                         
  13   5   9          8.59         11.81         7.71 o                         
  14   5   9        342.42        378.19        20.89 o                         
  15   5   9        100.98        108.63        15.69 o                         
  16   5   9        704.93        746.80        31.20 o                         
  17   5   9         38.54         39.79        12.14 o                         
  18   5   9        776.26        888.88        35.89 o                         
  19   5   9         37.61         38.07        14.10 o                         
  20   5   9         22.14          9.95        14.35 o                         
   0   6   9      10286.33       9903.86       149.86 o                         
   1   6   9       2439.25       2443.47        39.32 o                         
   2   6   9         57.51         57.02         8.90 o                         
   3   6   9          4.36        165.84        15.26 o                         
   4   6   9        775.35        754.18        25.97 o                         
   5   6   9       1114.69       1117.51        34.62 o                         
   6   6   9        595.58        589.03        27.40 o                         
   7   6   9          2.42         -8.33         8.33 o                         
   8   6   9         29.47         32.51         7.37 o                         
   9   6   9         72.54         79.37        12.50 o                         
  10   6   9          0.48         -3.29         7.23 o                         
  11   6   9        575.17        562.30        18.96 o                         
  12   6   9        736.88        735.68        20.93 o                         
  13   6   9          5.43         -7.95         7.95 o                         
  14   6   9        641.71        677.56        25.48 o                         
  15   6   9         58.26         72.00        11.44 o                         
  16   6   9        817.27        796.56        30.09 o                         
  17   6   9         15.63         25.17        13.48 o                         
  18   6   9       1305.05       1332.00        41.08 o                         
   1   7   9        203.30        216.33        14.25 o                         
   2   7   9        770.86        813.04        24.25 o                         
   3   7   9          5.24         14.46         8.68 o                         
   4   7   9       1253.52       1287.82        35.38 o                         
   5   7   9       1135.84       1152.70        35.67 o                         
   6   7   9         46.81         54.11        14.08 o                         
   7   7   9        113.15         94.77        14.58 o                         
   8   7   9        495.36        483.47        31.11 o                         
   9   7   9        503.86        463.19        33.96 o                         
  10   7   9        209.64        192.51        22.88 o                         
  11   7   9        556.49        594.19        35.48 o                         
  12   7   9        317.35        357.78        29.63 o                         
  13   7   9          0.04          2.35         6.02 o                         
  14   7   9         49.42         32.05         6.52 o                         
  15   7   9        173.03        178.36        14.00 o                         
  16   7   9        285.51        255.50        17.96 o                         
  17   7   9         22.06         14.80        11.51 o                         
   0   8   9         65.00        141.12        40.32 o                         
   1   8   9         61.64         70.38        12.98 o                         
   2   8   9       2537.82       2548.56        35.57 o                         
   3   8   9          7.84         10.55         8.76 o                         
   4   8   9        398.70        417.54        23.72 o                         
   5   8   9         24.23          8.71         9.66 o                         
   6   8   9        107.01        128.69        16.41 o                         
   7   8   9        274.07        278.91        23.27 o                         
   8   8   9        279.37        275.50        23.84 o                         
   9   8   9         42.96         45.50        12.66 o                         
  10   8   9          3.22        -10.51        10.51 o                         
  11   8   9         38.00         21.33        13.68 o                         
  12   8   9       1008.54       1073.40        43.61 o                         
  13   8   9         43.65         46.08        14.28 o                         
  14   8   9        258.92        255.90        29.33 o                         
  15   8   9        159.07        186.96        28.53 o                         
   1   9   9         53.62         56.01        11.52 o                         
   2   9   9         99.28         98.39        13.98 o                         
   3   9   9         38.67         38.05        12.81 o                         
   4   9   9        134.52        149.63        13.49 o                         
   5   9   9          2.17         23.18        10.79 o                         
   6   9   9         66.32         85.97        15.83 o                         
   7   9   9         54.63         48.82        13.24 o                         
   8   9   9          0.28         -5.05        11.40 o                         
   9   9   9        182.98        203.07        23.00 o                         
  10   9   9        551.14        507.90        40.58 o                         
  11   9   9        267.99        269.85        22.79 o                         
  12   9   9          0.10          4.71        17.38 o                         
  13   9   9         22.50         -9.75        16.20 o                         
   0  10   9        999.15        957.90        50.91 o                         
   1  10   9         31.00         33.35        12.22 o                         
   2  10   9        152.23        141.35        17.63 o                         
   3  10   9        137.33        133.88        19.26 o                         
   4  10   9         58.74         49.00        13.65 o                         
   5  10   9         52.68         57.17        12.87 o                         
   6  10   9        967.80        971.67        36.52 o                         
   7  10   9         57.73         59.57        16.57 o                         
   8  10   9        885.41        907.38        41.71 o                         
   9  10   9         38.36         60.62        28.85 o                         
  10  10   9         53.30         17.76        12.10 o                         
   1  11   9          2.51          8.55        26.00 o                         
   2  11   9         35.01         54.02        14.69 o                         
   3  11   9         22.65         27.89        13.18 o                         
   4  11   9         79.79         56.02        15.64 o                         
   0   0  10       2617.68       2634.69        55.66 o                         
   1   0  10       5620.99       5474.06        59.17 o                         
   2   0  10       8228.56       7937.03        80.42 o                         
   3   0  10       1679.91       1669.29        37.00 o                         
   4   0  10        635.77        815.46        27.14 o                         
   5   0  10       3154.15       3168.78        53.61 o                         
   6   0  10       4051.54       3887.67        67.28 o                         
   7   0  10       1216.96       1064.42        32.99 o                         
   8   0  10        403.70        457.12        32.81 o                         
   9   0  10       4024.10       4055.40        98.07 o                         
  10   0  10        233.87        317.84        29.17 o                         
  11   0  10       3298.28       3286.12        81.04 o                         
  12   0  10       2933.59       2704.88        75.62 o                         
  13   0  10       5238.04       4967.83       107.45 o                         
  14   0  10       2604.39       2568.75        78.85 o                         
  15   0  10       3095.93       3059.05        87.99 o                         
  16   0  10         84.86         42.29        14.66 o                         
  17   0  10         19.73          7.88        16.85 o                         
  18   0  10          1.26         37.55        19.02 o                         
  19   0  10       1366.67       1460.96        84.28 o                         
  20   0  10        931.82       1063.69        62.90 o                         
  21   0  10        467.28        430.38        96.42 o                         
   1   1  10        917.66        959.32        16.84 o                         
   2   1  10        822.77        755.42        15.71 o                         
   3   1  10       3296.59       3318.40        36.07 o                         
   4   1  10        243.60        304.77        13.54 o                         
   5   1  10        224.81        264.57        13.18 o                         
   6   1  10        541.94        496.47        16.35 o                         
   7   1  10          1.07          0.33         5.59 o                         
   8   1  10          8.17         17.75         8.02 o                         
   9   1  10        247.85        256.06        17.06 o                         
  10   1  10       3219.85       3286.79        59.29 o                         
  11   1  10       1263.40       1190.33        43.60 o                         
  12   1  10          5.13         -6.82         6.82 o                         
  13   1  10          5.94         -8.47         8.47 o                         
  14   1  10        701.29        671.73        32.22 o                         
  15   1  10         57.64         30.84        17.53 o                         
  16   1  10       1547.05       1435.05        44.20 o                         
  17   1  10        255.80        270.00        23.08 o                         
  18   1  10          9.87         28.72        12.21 o                         
  19   1  10         92.60        103.46        20.03 o                         
  20   1  10         16.77         12.67        15.30 o                         
  21   1  10         17.41         19.74        68.37 o                         
   0   2  10        912.53        818.82        21.92 o                         
   1   2  10       4319.47       4443.52        37.52 o                         
   2   2  10       2369.88       2523.19        27.78 o                         
   3   2  10        292.83        280.86        12.23 o                         
   4   2  10       1411.69       1484.27        24.90 o                         
   5   2  10       1784.31       1880.03        30.24 o                         
   6   2  10        221.14        200.65        12.98 o                         
   7   2  10       2610.39       2680.50        38.16 o                         
   8   2  10       2136.67       2146.64        39.66 o                         
   9   2  10          3.83         -3.42         6.61 o                         
  10   2  10        107.07        103.66        12.86 o                         
  11   2  10        244.32        235.29        19.40 o                         
  12   2  10        743.49        806.79        30.94 o                         
  13   2  10         47.32         27.93        13.41 o                         
  14   2  10        951.76        917.06        34.54 o                         
  15   2  10        370.92        342.59        25.61 o                         
  16   2  10          9.51          4.87         8.85 o                         
  17   2  10         23.37         18.11        10.88 o                         
  18   2  10        101.09        118.95        17.95 o                         
  19   2  10          2.68        -15.37        15.37 o                         
  20   2  10          1.25        -15.81        15.81 o                         
  21   2  10        232.49        199.54        39.25 o                         
   1   3  10        545.29        592.65        13.26 o                         
   2   3  10        281.38        328.97        11.90 o                         
   3   3  10        339.86        461.40        14.30 o                         
   4   3  10        684.89        657.03        16.93 o                         
   5   3  10       1051.77       1043.16        21.14 o                         
   6   3  10        261.65        303.91        14.60 o                         
   7   3  10        110.90        100.38         9.64 o                         
   8   3  10        105.83        135.69        11.73 o                         
   9   3  10       1505.26       1496.00        34.17 o                         
  10   3  10        643.61        610.55        25.14 o                         
  11   3  10          4.75          5.19         8.25 o                         
  12   3  10         23.97         11.52        10.26 o                         
  13   3  10        491.72        524.35        27.48 o                         
  14   3  10        303.80        281.31        22.60 o                         
  15   3  10        306.86        307.46        22.81 o                         
  16   3  10          1.01         -3.46         9.81 o                         
  17   3  10        890.16        912.33        39.67 o                         
  18   3  10        218.27        237.25        27.91 o                         
  19   3  10         34.91         30.17        14.62 o                         
  20   3  10        110.60        121.04        32.75 o                         
  21   3  10        270.03        320.62        71.00 o                         
   0   4  10        934.11        973.85        26.40 o                         
   1   4  10        217.09        166.69         9.82 o                         
   2   4  10          0.36          6.98         5.47 o                         
   3   4  10        129.91        113.28         7.56 o                         
   4   4  10        695.80        708.18        15.46 o                         
   5   4  10        527.23        472.09        14.55 o                         
   6   4  10        106.49        135.09         9.69 o                         
   7   4  10       5155.53       5078.45        51.77 o                         
   8   4  10       3064.51       3007.69        44.47 o                         
   9   4  10       1735.32       1717.05        32.73 o                         
  10   4  10        151.48        180.44        15.71 o                         
  11   4  10       1135.97       1151.72        32.61 o                         
  12   4  10       1172.64       1154.92        33.58 o                         
  13   4  10       1017.05       1035.08        32.70 o                         
  14   4  10       1516.27       1450.18        43.86 o                         
  15   4  10        583.33        742.81        41.06 o                         
  16   4  10         74.66         80.00        14.18 o                         
  17   4  10         28.64         48.00        12.18 o                         
  18   4  10         22.26          0.77        11.42 o                         
  19   4  10        410.87        454.40        29.10 o                         
  20   4  10         20.46         -7.78        15.24 o                         
   1   5  10          1.74         -1.83         3.24 o                         
   2   5  10       5279.19       5223.66        44.40 o                         
   3   5  10       1185.39       1136.96        20.18 o                         
   4   5  10          8.63          0.29         5.43 o                         
   5   5  10        733.07        721.26        22.23 o                         
   6   5  10       1602.42       1547.84        29.45 o                         
   7   5  10          8.97         10.76         7.54 o                         
   8   5  10        995.51        980.65        17.27 o                         
   9   5  10       1141.60       1128.05        21.20 o                         
  10   5  10        179.35        167.91        12.48 o                         
  11   5  10       1571.39       1626.99        34.24 o                         
  12   5  10         79.14         84.27        11.47 o                         
  13   5  10          0.89         -1.11         7.48 o                         
  14   5  10        874.15        831.03        27.67 o                         
  15   5  10          0.60          2.79         9.07 o                         
  16   5  10        243.63        246.12        18.58 o                         
  17   5  10        230.96        236.48        20.96 o                         
  18   5  10        127.15        191.45        22.57 o                         
  19   5  10        167.63        187.67        24.36 o                         
   0   6  10         98.68        101.22        18.22 o                         
   1   6  10        251.40        299.52        20.25 o                         
   2   6  10        805.06        861.64        24.91 o                         
   3   6  10        336.87        328.05        18.74 o                         
   4   6  10        210.03        171.06        14.45 o                         
   5   6  10        134.76        161.43        16.77 o                         
   6   6  10        275.21        249.76        20.79 o                         
   7   6  10       1735.09       1731.57        35.81 o                         
   8   6  10        176.38        169.89        14.43 o                         
   9   6  10         32.32         13.75         9.78 o                         
  10   6  10        104.30        116.82        12.50 o                         
  11   6  10          7.63          2.27         5.18 o                         
  12   6  10        563.65        533.54        29.72 o                         
  13   6  10        185.03        161.45        13.79 o                         
  14   6  10          0.00         27.50        11.94 o                         
  15   6  10        162.24        126.82        15.98 o                         
  16   6  10          0.19         23.32        11.23 o                         
  17   6  10         24.79         40.78        12.01 o                         
  18   6  10         25.09         55.21        16.77 o                         
   1   7  10        517.20        539.83        21.36 o                         
   2   7  10         67.18         66.07         9.97 o                         
   3   7  10        141.98        153.71        16.04 o                         
   4   7  10         10.63         11.50         8.29 o                         
   5   7  10       1089.89       1088.71        32.84 o                         
   6   7  10        116.83        114.70        16.53 o                         
   7   7  10        196.26        171.31        19.09 o                         
   8   7  10          0.26         -2.06         8.65 o                         
   9   7  10       1072.54       1042.02        38.80 o                         
  10   7  10          8.57          8.57        12.16 o                         
  11   7  10       1568.55       1567.80        51.20 o                         
  12   7  10          3.66         10.42         8.98 o                         
  13   7  10         76.54         53.29         9.74 o                         
  14   7  10         15.87         23.47        13.23 o                         
  15   7  10        145.86        115.77         9.55 o                         
  16   7  10        110.46         96.13        11.32 o                         
  17   7  10        257.07        228.74        22.73 o                         
   0   8  10        218.40        226.28        28.93 o                         
   1   8  10         25.03         13.41        10.15 o                         
   2   8  10          1.00         -3.94         4.51 o                         
   3   8  10        266.72        296.10        24.48 o                         
   4   8  10        408.22        438.02        23.80 o                         
   5   8  10        234.05        212.83        18.43 o                         
   6   8  10         96.79        112.09        15.83 o                         
   7   8  10        550.55        518.53        30.38 o                         
   8   8  10        510.24        528.18        31.78 o                         
   9   8  10        233.56        247.95        23.03 o                         
  10   8  10          0.04         -1.56        14.97 o                         
  11   8  10         75.32         87.19        15.31 o                         
  12   8  10        302.77        288.32        27.42 o                         
  13   8  10        984.44        992.26        73.91 o                         
  14   8  10         67.47         67.08        19.21 o                         
  15   8  10          6.99         10.49        26.25 o                         
   1   9  10         69.94         39.99        11.77 o                         
   2   9  10        129.17        141.50        17.86 o                         
   3   9  10          0.74         -9.03        10.37 o                         
   4   9  10         11.20         17.46         9.17 o                         
   5   9  10        155.36        152.83        16.93 o                         
   6   9  10         32.31         49.09        13.98 o                         
   7   9  10        186.90        194.49        19.78 o                         
   8   9  10        107.39        106.38        17.65 o                         
   9   9  10        124.03        103.63        18.38 o                         
  10   9  10        103.04        129.71        18.55 o                         
  11   9  10        196.46        208.24        21.08 o                         
  12   9  10         14.14         -1.49        13.36 o                         
   0  10  10        129.39        156.19        27.44 o                         
   1  10  10          2.21         -3.01         9.36 o                         
   2  10  10        157.29        157.22        20.30 o                         
   3  10  10        258.53        245.22        24.11 o                         
   4  10  10         19.04         37.52         9.55 o                         
   5  10  10          0.20          5.90         7.92 o                         
   6  10  10         10.03        -10.24        10.24 o                         
   7  10  10        110.98        183.70        19.94 o                         
   8  10  10         74.15         70.30        15.66 o                         
   9  10  10         50.83         23.39        26.90 o                         
   1  11  10         64.78         89.03        25.90 o                         
   2  11  10         31.04         54.40        15.77 o                         
   3  11  10        180.80        144.84        21.90 o                         
   1   1  11        154.73        173.32         9.24 o                         
   2   1  11       1853.25       1816.90        24.71 o                         
   3   1  11         21.82         17.92         5.30 o                         
   4   1  11       2936.37       3042.67        37.60 o                         
   5   1  11         41.58         66.39         8.11 o                         
   6   1  11       3470.10       3598.72        43.19 o                         
   7   1  11        525.00        475.94        18.30 o                         
   8   1  11         45.23         28.88        10.40 o                         
   9   1  11        341.97        345.71        20.28 o                         
  10   1  11       2386.94       2339.57        48.52 o                         
  11   1  11          3.94         10.16         8.71 o                         
  12   1  11       2150.41       2202.42        60.68 o                         
  13   1  11        832.89        797.67        31.74 o                         
  14   1  11         75.94         75.27        14.15 o                         
  15   1  11        230.94        215.63        20.65 o                         
  16   1  11        241.53        229.03        21.54 o                         
  17   1  11        710.04        692.61        37.83 o                         
  18   1  11        955.69       1002.84        41.12 o                         
  19   1  11          0.65         -8.52        12.39 o                         
  20   1  11         62.91         29.68        14.54 o                         
  21   1  11         36.51         63.11        50.84 o                         
   0   2  11       1372.77       1160.00        26.44 o                         
   1   2  11        279.64        309.32        11.87 o                         
   2   2  11         98.98         81.05         7.10 o                         
   3   2  11         20.44         16.42         5.38 o                         
   4   2  11       3360.02       3544.25        39.16 o                         
   5   2  11        131.56        161.88        11.08 o                         
   6   2  11       5859.56       6144.47        60.68 o                         
   7   2  11          9.90          5.54         6.51 o                         
   8   2  11       6244.32       6324.91        64.44 o                         
   9   2  11         34.41         29.53         9.58 o                         
  10   2  11        630.83        657.74        26.36 o                         
  11   2  11        918.95        873.59        33.36 o                         
  12   2  11          0.67          5.91         9.22 o                         
  13   2  11        708.03        695.69        31.41 o                         
  14   2  11        220.26        260.72        21.78 o                         
  15   2  11        171.31        160.57        18.70 o                         
  16   2  11          0.13          1.40        10.03 o                         
  17   2  11          5.42         -6.97        10.83 o                         
  18   2  11          3.32         10.96        13.83 o                         
  19   2  11        826.60        912.45        45.73 o                         
  20   2  11        385.31        396.69        42.96 o                         
  21   2  11        206.57        172.68        70.12 o                         
   1   3  11        861.79        940.49        17.30 o                         
   2   3  11        443.54        399.21        13.83 o                         
   3   3  11         42.93         25.11         6.30 o                         
   4   3  11       1207.82       1189.56        25.56 o                         
   5   3  11         41.19         40.76         7.15 o                         
   6   3  11        817.08        789.58        20.22 o                         
   7   3  11        135.09        165.19        12.02 o                         
   8   3  11        309.77        305.74        16.48 o                         
   9   3  11        254.95        221.02        14.72 o                         
  10   3  11        843.57        870.20        28.21 o                         
  11   3  11        531.65        565.65        28.07 o                         
  12   3  11       2892.17       2983.56        57.38 o                         
  13   3  11        179.30        147.97        18.22 o                         
  14   3  11          0.91         -0.30         9.79 o                         
  15   3  11        101.87         78.14        14.24 o                         
  16   3  11        139.26        127.63        16.55 o                         
  17   3  11         17.45        -11.26        11.26 o                         
  18   3  11         33.29         10.75        11.46 o                         
  19   3  11         96.30         51.09        19.77 o                         
  20   3  11         22.74         83.05        25.34 o                         
   0   4  11         98.22        109.82        12.04 o                         
   1   4  11        323.50        272.05        12.21 o                         
   2   4  11        440.33        479.60        15.43 o                         
   3   4  11        433.51        418.37        13.43 o                         
   4   4  11        123.79        116.46         8.41 o                         
   5   4  11        443.46        442.02        15.01 o                         
   6   4  11       1305.55       1272.58        24.72 o                         
   7   4  11        360.00        404.23        17.00 o                         
   8   4  11       2289.48       2235.88        36.81 o                         
   9   4  11          1.16         -2.93         6.17 o                         
  10   4  11        493.28        494.91        21.77 o                         
  11   4  11         29.00         20.78         8.57 o                         
  12   4  11        203.68        211.09        19.41 o                         
  13   4  11        770.43        882.47        33.91 o                         
  14   4  11         30.33         33.93        15.28 o                         
  15   4  11          5.24         15.57        11.60 o                         
  16   4  11        212.27        198.36        19.64 o                         
  17   4  11        263.26        258.28        23.39 o                         
  18   4  11         72.72         32.99        15.60 o                         
  19   4  11         55.56         28.39        16.55 o                         
  20   4  11        135.11        167.68        54.90 o                         
   1   5  11       1379.05       1383.50        23.97 o                         
   2   5  11         14.43         10.76         5.83 o                         
   3   5  11        584.16        589.14        19.62 o                         
   4   5  11       3652.54       3479.82        44.23 o                         
   5   5  11        916.97        918.33        23.28 o                         
   6   5  11       1071.95       1084.20        24.92 o                         
   7   5  11        195.88        223.60        14.69 o                         
   8   5  11        280.60        272.49        12.54 o                         
   9   5  11       1695.63       1616.91        30.24 o                         
  10   5  11        695.74        664.66        24.10 o                         
  11   5  11        322.49        350.46        18.30 o                         
  12   5  11        133.26        137.48        13.16 o                         
  13   5  11          9.96         10.97        10.31 o                         
  14   5  11        121.32        120.29        13.62 o                         
  15   5  11        307.69        245.71        18.54 o                         
  16   5  11        103.51         97.66        13.49 o                         
  17   5  11        195.78        166.00        17.99 o                         
  18   5  11        512.63        489.09        29.28 o                         
  19   5  11         48.92         23.01        24.87 o                         
   0   6  11      11798.06      11305.27       124.87 o                         
   1   6  11        392.61        412.94        19.48 o                         
   2   6  11      15977.82      15468.62       126.56 o                         
   3   6  11         17.14          5.06         7.97 o                         
   4   6  11        956.34        909.33        28.99 o                         
   5   6  11        402.56        375.62        23.07 o                         
   6   6  11       1107.49       1052.29        36.09 o                         
   7   6  11        740.84        775.43        27.37 o                         
   8   6  11       1143.80       1182.60        33.59 o                         
   9   6  11        105.14        102.90        11.94 o                         
  10   6  11          1.13          2.23         7.84 o                         
  11   6  11        529.36        499.46        23.33 o                         
  12   6  11       2152.43       2185.31        32.27 o                         
  13   6  11        463.24        492.53        21.49 o                         
  14   6  11       2762.69       2918.87        47.38 o                         
  15   6  11        147.02        136.66        12.66 o                         
  16   6  11       1670.28       1851.37        46.50 o                         
  17   6  11         44.51         41.47        11.91 o                         
  18   6  11       1325.10       1381.66        49.40 o                         
   1   7  11       2447.08       2268.92        35.45 o                         
   2   7  11        129.76        132.07        13.09 o                         
   3   7  11         21.87          6.94         7.55 o                         
   4   7  11        252.21        251.26        18.76 o                         
   5   7  11        844.51        888.04        30.90 o                         
   6   7  11        590.57        559.97        27.93 o                         
   7   7  11          2.49         -6.27        10.02 o                         
   8   7  11         34.27         11.07        10.72 o                         
   9   7  11         50.70         30.79        11.86 o                         
  10   7  11        117.25        133.84        20.49 o                         
  11   7  11         87.53         86.19        18.88 o                         
  12   7  11         32.77         30.34        10.23 o                         
  13   7  11        264.30        255.64        23.55 o                         
  14   7  11          0.78         18.93         8.76 o                         
  15   7  11         14.38        -10.03        10.03 o                         
  16   7  11         11.50         -1.26         9.79 o                         
   0   8  11          0.97          3.03        12.73 o                         
   1   8  11         84.57         94.69        14.28 o                         
   2   8  11         42.06         34.05         6.61 o                         
   3   8  11         46.98         36.87         9.56 o                         
   4   8  11          4.63          5.91         8.70 o                         
   5   8  11         58.43         47.50        10.85 o                         
   6   8  11         36.15         54.62        11.19 o                         
   7   8  11          2.48         18.54        10.30 o                         
   8   8  11        193.28        170.57        20.05 o                         
   9   8  11        205.49        209.53        22.13 o                         
  10   8  11        224.57        291.45        25.64 o                         
  11   8  11          7.58          6.22        13.39 o                         
  12   8  11        110.09        113.86        18.45 o                         
  13   8  11        199.03        187.03        45.41 o                         
  14   8  11         81.02         75.15        27.02 o                         
   1   9  11         96.68        112.27        16.66 o                         
   2   9  11        325.14        317.44        26.66 o                         
   3   9  11        173.09        151.24        19.06 o                         
   4   9  11       1241.82       1217.57        48.36 o                         
   5   9  11         62.33         91.51        14.52 o                         
   6   9  11          8.53          7.09        11.23 o                         
   7   9  11         14.69         16.01        10.92 o                         
   8   9  11        106.16        122.57        17.75 o                         
   9   9  11         50.06         45.25        19.32 o                         
  10   9  11        993.12       1111.14        42.89 o                         
  11   9  11          0.00          2.90        15.29 o                         
  12   9  11       1539.49       1603.36        61.32 o                         
   0  10  11         71.32         64.15        19.62 o                         
   1  10  11         73.38         69.08        15.55 o                         
   2  10  11         39.37         45.22        22.40 o                         
   3  10  11        123.51        105.39        18.42 o                         
   4  10  11        309.61        281.51        36.92 o                         
   5  10  11         58.90         43.76        11.36 o                         
   6  10  11        360.88        354.36        28.06 o                         
   7  10  11          3.53         -1.65        12.01 o                         
   8  10  11        185.77        216.77        21.63 o                         
   0   0  12       3875.57       4146.62        76.84 o                         
   1   0  12        146.10        169.01        13.43 o                         
   2   0  12        103.97        166.49        13.33 o                         
   3   0  12       3285.90       3774.07        60.74 o                         
   4   0  12       1144.93       1138.91        33.78 o                         
   5   0  12        424.23        487.67        26.03 o                         
   6   0  12       1079.03       1230.91        36.69 o                         
   7   0  12       6221.15       6582.64       120.59 o                         
   8   0  12         83.15         82.26        14.70 o                         
   9   0  12        270.50        258.86        24.47 o                         
  10   0  12          6.93        -11.57        12.16 o                         
  11   0  12       1551.68       1471.25        59.86 o                         
  12   0  12         13.20         14.70        23.21 o                         
  13   0  12         71.57         29.63        17.97 o                         
  14   0  12         18.17         30.16        19.25 o                         
  15   0  12        174.33        204.59        29.07 o                         
  16   0  12         61.80         59.58        24.66 o                         
  17   0  12          3.52        -18.36        18.36 o                         
  18   0  12         43.46         19.67        31.93 o                         
  19   0  12        240.85        170.39        28.47 o                         
  20   0  12         50.23         45.48        81.08 o                         
   1   1  12       3779.22       3944.63        37.45 o                         
   2   1  12       1061.45       1252.81        21.51 o                         
   3   1  12       3975.03       3979.40        42.72 o                         
   4   1  12        330.33        380.61        16.63 o                         
   5   1  12       1935.46       1932.08        31.46 o                         
   6   1  12       1893.94       2001.57        32.82 o                         
   7   1  12         40.03         31.23         7.77 o                         
   8   1  12          0.89         -1.76         6.25 o                         
   9   1  12       3692.31       3696.96        51.34 o                         
  10   1  12        265.36        231.83        18.42 o                         
  11   1  12        770.62        807.45        34.93 o                         
  12   1  12       2226.59       2160.85        47.53 o                         
  13   1  12       1895.25       1957.15        46.17 o                         
  14   1  12        168.84        153.28        18.85 o                         
  15   1  12        106.14         98.91        15.11 o                         
  16   1  12        152.73        169.80        19.67 o                         
  17   1  12        387.14        364.89        27.67 o                         
  18   1  12         43.90         27.89        14.53 o                         
  19   1  12         43.30         23.49        13.83 o                         
  20   1  12         13.85         19.76        19.60 o                         
  21   1  12         96.68         68.37        55.22 o                         
   0   2  12        541.17        624.62        20.77 o                         
   1   2  12         17.34          9.71         4.77 o                         
   2   2  12        609.81        736.59        16.66 o                         
   3   2  12        761.56        740.17        18.43 o                         
   4   2  12          7.16         18.18         5.58 o                         
   5   2  12        269.75        249.18        13.80 o                         
   6   2  12         33.75         24.82         7.10 o                         
   7   2  12       1203.10       1254.89        28.24 o                         
   8   2  12        191.72        225.65        14.72 o                         
   9   2  12         60.40         67.94        10.34 o                         
  10   2  12        144.00         99.70        13.17 o                         
  11   2  12        113.60         85.55        13.75 o                         
  12   2  12        515.14        480.99        29.21 o                         
  13   2  12        135.14        160.19        17.38 o                         
  14   2  12          8.56          8.63         9.79 o                         
  15   2  12         32.92         31.48        12.17 o                         
  16   2  12         15.74         29.71        11.08 o                         
  17   2  12          0.04          5.39        12.25 o                         
  18   2  12         52.81         49.08        14.66 o                         
  19   2  12         28.28         -0.11        15.86 o                         
  20   2  12         74.67        106.83        23.59 o                         
   1   3  12         13.38          9.87         4.86 o                         
   2   3  12       1721.42       1804.13        26.22 o                         
   3   3  12       5958.74       5881.19        52.41 o                         
   4   3  12        115.84         91.37         9.20 o                         
   5   3  12         40.55         20.71         6.72 o                         
   6   3  12          0.94          2.24         4.97 o                         
   7   3  12         76.37         89.67         9.82 o                         
   8   3  12         10.83         12.83         6.84 o                         
   9   3  12          4.31         -1.80         6.64 o                         
  10   3  12         14.36          1.75         8.22 o                         
  11   3  12         66.94         86.40        11.93 o                         
  12   3  12          2.25          5.08        10.13 o                         
  13   3  12         52.43         71.87        14.09 o                         
  14   3  12         55.04         75.49        13.74 o                         
  15   3  12       1364.60       1403.57        42.22 o                         
  16   3  12        629.05        659.57        40.72 o                         
  17   3  12        519.73        538.41        31.94 o                         
  18   3  12         88.86         63.89        14.97 o                         
  19   3  12        757.38        762.63        43.97 o                         
  20   3  12        156.80        126.28        31.36 o                         
   0   4  12       1382.45       1271.23        33.84 o                         
   1   4  12       3487.59       3416.33        37.66 o                         
   2   4  12       2421.14       2449.30        34.25 o                         
   3   4  12        268.96        247.25        12.58 o                         
   4   4  12         47.31         42.07         6.92 o                         
   5   4  12        490.03        480.18        16.61 o                         
   6   4  12       1579.03       1485.73        34.22 o                         
   7   4  12         40.80         43.99         8.17 o                         
   8   4  12        682.90        651.61        21.23 o                         
   9   4  12         17.82         28.14         7.61 o                         
  10   4  12         24.72         13.04         7.97 o                         
  11   4  12         10.12         18.97         7.94 o                         
  12   4  12        405.56        442.60        28.00 o                         
  13   4  12        814.54        852.23        33.93 o                         
  14   4  12        189.57        193.67        18.85 o                         
  15   4  12        654.90        667.95        32.62 o                         
  16   4  12         23.38         14.60        11.56 o                         
  17   4  12         79.31         84.69        19.61 o                         
  18   4  12        141.50         64.58        16.00 o                         
  19   4  12        490.22        528.77        49.18 o                         
   1   5  12        162.20        156.72        11.03 o                         
   2   5  12        737.73        732.74        21.54 o                         
   3   5  12        522.36        490.76        18.40 o                         
   4   5  12        129.58        156.25        11.79 o                         
   5   5  12        633.55        613.69        19.98 o                         
   6   5  12        254.93        202.95        13.66 o                         
   7   5  12         61.06         60.84         6.23 o                         
   8   5  12          6.98         -3.64         3.64 o                         
   9   5  12         16.04         26.05         6.96 o                         
  10   5  12        494.50        415.48        22.25 o                         
  11   5  12        237.62        245.85        15.67 o                         
  12   5  12         40.95         39.10         9.01 o                         
  13   5  12          8.82          3.66         8.21 o                         
  14   5  12        611.87        579.22        31.66 o                         
  15   5  12         10.46          2.37        10.81 o                         
  16   5  12         61.97         53.44        12.11 o                         
  17   5  12          4.61         -4.87         8.99 o                         
  18   5  12          9.42          0.32        14.97 o                         
   0   6  12          5.08        129.38        23.83 o                         
   1   6  12          0.70         16.82         7.35 o                         
   2   6  12        808.73        893.38        28.67 o                         
   3   6  12        248.60        385.67        21.01 o                         
   4   6  12         65.80         71.97        12.09 o                         
   5   6  12         23.99         26.94         6.75 o                         
   6   6  12          0.50         40.24         8.09 o                         
   7   6  12        547.98        574.91        30.47 o                         
   8   6  12         69.95         69.98        10.19 o                         
   9   6  12         20.95         16.33        11.61 o                         
  10   6  12         58.14         72.75        11.33 o                         
  11   6  12         59.64         56.94        11.29 o                         
  12   6  12         32.28         38.67         5.52 o                         
  13   6  12         61.52         67.21        11.36 o                         
  14   6  12         68.88         75.73        11.74 o                         
  15   6  12         38.72         65.38        11.86 o                         
  16   6  12          4.26          2.38         8.43 o                         
  17   6  12         15.19         23.50         9.96 o                         
   1   7  12       1898.61       1835.29        42.58 o                         
   2   7  12        159.78        123.09        12.78 o                         
   3   7  12        395.79        407.86        23.70 o                         
   4   7  12        167.74        182.11        16.08 o                         
   5   7  12        309.71        306.14        22.36 o                         
   6   7  12         38.55         27.84        10.49 o                         
   7   7  12         40.26         20.56        10.58 o                         
   8   7  12        337.99        326.24        25.39 o                         
   9   7  12        621.37        732.26        40.60 o                         
  10   7  12        113.57        105.54        20.31 o                         
  11   7  12          4.30          3.69        10.55 o                         
  12   7  12         15.10         19.52         9.89 o                         
  13   7  12        339.48        360.43        21.09 o                         
  14   7  12        201.12        182.79        21.64 o                         
  15   7  12          3.82         -7.68        11.52 o                         
  16   7  12         43.21         15.02        11.88 o                         
   0   8  12        516.35        550.15        43.64 o                         
   1   8  12       3096.62       3004.60       111.85 o                         
   2   8  12        975.81        918.12        42.79 o                         
   3   8  12          8.36          7.39         7.75 o                         
   4   8  12        182.29        211.86        19.16 o                         
   5   8  12        112.98         77.86        13.37 o                         
   6   8  12        144.88        140.30        18.03 o                         
   7   8  12       1052.18       1134.60        38.35 o                         
   8   8  12        788.60        821.46        35.34 o                         
   9   8  12          7.15          4.10        12.26 o                         
  10   8  12        150.12        136.49        18.62 o                         
  11   8  12          0.05          8.51        12.09 o                         
  12   8  12          3.77         16.26        14.03 o                         
  13   8  12        282.80        250.13        26.60 o                         
  14   8  12        200.07        264.30        38.85 o                         
   1   9  12        121.55        122.64        17.57 o                         
   2   9  12          4.50        -10.06        10.06 o                         
   3   9  12          9.54         49.66        13.89 o                         
   4   9  12        279.26        263.32        23.06 o                         
   5   9  12         42.70         47.40        12.76 o                         
   6   9  12        318.61        356.52        27.36 o                         
   7   9  12          0.37         -2.57         9.81 o                         
   8   9  12         74.06         79.34        14.40 o                         
   9   9  12         12.78         21.07        12.42 o                         
  10   9  12        137.19        198.19        35.35 o                         
  11   9  12        303.42        310.91        29.05 o                         
   0  10  12         24.56        -20.60        27.61 o                         
   1  10  12         86.47         67.10        16.60 o                         
   2  10  12         27.03         63.21        15.65 o                         
   3  10  12         10.91         13.31        20.14 o                         
   4  10  12         10.86        -15.34        15.34 o                         
   5  10  12        158.30        169.86        28.39 o                         
   6  10  12        213.24        224.70        33.15 o                         
   7  10  12         64.19         57.18        13.95 o                         
   1   1  13        500.94        557.57        15.38 o                         
   2   1  13        436.47        426.30        15.13 o                         
   3   1  13        178.47        188.20        11.67 o                         
   4   1  13        319.83        306.80        15.20 o                         
   5   1  13         78.50         81.38         9.39 o                         
   6   1  13         38.85         47.73         7.82 o                         
   7   1  13          0.05         -5.87         5.87 o                         
   8   1  13        214.83        250.95        16.25 o                         
   9   1  13        364.36        332.29        19.07 o                         
  10   1  13         49.17         41.63         9.81 o                         
  11   1  13        370.67        380.57        21.52 o                         
  12   1  13          0.20         -9.92        10.10 o                         
  13   1  13         21.10         -3.97         8.70 o                         
  14   1  13        345.49        374.43        26.42 o                         
  15   1  13          0.25         -7.95         7.95 o                         
  16   1  13         44.85         59.05        13.62 o                         
  17   1  13         76.59         63.64        14.41 o                         
  18   1  13        515.44        491.99        35.99 o                         
  19   1  13         26.05        -11.68        11.68 o                         
  20   1  13        156.99        180.57        65.74 o                         
   0   2  13        806.70        817.50        25.04 o                         
   1   2  13       2726.75       2620.34        31.95 o                         
   2   2  13       2903.55       2848.57        33.57 o                         
   3   2  13        113.39        116.88         9.75 o                         
   4   2  13        223.46        205.67        12.59 o                         
   5   2  13       1915.53       1874.56        32.06 o                         
   6   2  13       1526.54       1558.77        31.36 o                         
   7   2  13       3590.63       3716.90        49.99 o                         
   8   2  13       3036.85       2945.34        45.21 o                         
   9   2  13       1354.41       1292.37        29.88 o                         
  10   2  13         21.84         -3.44         8.10 o                         
  11   2  13        229.33        170.18        16.92 o                         
  12   2  13       1159.98       1132.43        34.60 o                         
  13   2  13         32.73         59.41        12.74 o                         
  14   2  13       3255.89       3280.90        63.48 o                         
  15   2  13       1085.99       1117.04        38.01 o                         
  16   2  13        691.63        670.98        35.18 o                         
  17   2  13         17.86          4.73        14.55 o                         
  18   2  13         39.15         12.75        16.22 o                         
  19   2  13        324.13        360.64        32.62 o                         
  20   2  13       1275.98       1367.49       103.42 o                         
   1   3  13        925.56        920.59        18.91 o                         
   2   3  13       1294.67       1247.65        22.38 o                         
   3   3  13        983.11        959.58        21.16 o                         
   4   3  13       1090.71       1040.44        23.66 o                         
   5   3  13        235.64        240.49        14.69 o                         
   6   3  13        184.78        165.58        12.69 o                         
   7   3  13          0.14          0.02         5.61 o                         
   8   3  13       1073.73       1025.67        25.92 o                         
   9   3  13        250.93        251.38        16.56 o                         
  10   3  13       1025.91        935.37        27.26 o                         
  11   3  13        320.74        365.52        20.40 o                         
  12   3  13        784.95        785.49        29.29 o                         
  13   3  13        251.06        266.35        19.69 o                         
  14   3  13         74.41         63.57        14.13 o                         
  15   3  13        563.21        553.84        31.12 o                         
  16   3  13        135.59         96.22        15.65 o                         
  17   3  13        121.35        103.07        17.75 o                         
  18   3  13        534.87        499.32        33.88 o                         
  19   3  13          4.24        -20.00        20.00 o                         
  20   3  13         71.83         51.19        27.48 o                         
   0   4  13       1527.87       1595.26        34.80 o                         
   1   4  13        895.38        899.84        20.13 o                         
   2   4  13       1003.55       1061.26        23.82 o                         
   3   4  13         27.00         22.65         6.78 o                         
   4   4  13        133.76        116.05        10.60 o                         
   5   4  13        961.74        890.42        24.18 o                         
   6   4  13        243.14        256.75        14.60 o                         
   7   4  13       2322.21       2279.64        36.48 o                         
   8   4  13        102.02        108.49        11.22 o                         
   9   4  13        592.88        656.62        22.96 o                         
  10   4  13        249.24        218.39        15.57 o                         
  11   4  13        462.70        468.59        22.46 o                         
  12   4  13          5.58         -0.93         8.17 o                         
  13   4  13        251.71        249.45        19.01 o                         
  14   4  13        278.17        290.01        21.15 o                         
  15   4  13        273.99        329.35        23.39 o                         
  16   4  13         66.30         53.03        13.40 o                         
  17   4  13         31.97         -2.28        11.02 o                         
  18   4  13         48.42         44.68        13.93 o                         
  19   4  13         10.84        -20.20        20.20 o                         
   1   5  13        774.16        751.26        19.72 o                         
   2   5  13       1810.43       1862.21        31.37 o                         
   3   5  13        511.16        543.13        19.80 o                         
   4   5  13        888.06        921.56        23.61 o                         
   5   5  13         34.42         13.84         7.61 o                         
   6   5  13        193.95        160.91         9.33 o                         
   7   5  13         19.45         14.42         5.76 o                         
   8   5  13        214.88        228.88        12.98 o                         
   9   5  13         25.70         40.20        10.42 o                         
  10   5  13        558.23        553.55        22.70 o                         
  11   5  13          5.73         -6.04         7.96 o                         
  12   5  13        303.01        316.83        18.52 o                         
  13   5  13        752.94        771.32        30.55 o                         
  14   5  13         36.82         38.69        10.37 o                         
  15   5  13         77.92         85.51        12.81 o                         
  16   5  13        609.76        621.83        32.19 o                         
  17   5  13         16.78          5.78        12.86 o                         
  18   5  13        837.74        924.42        49.29 o                         
   0   6  13        250.86        266.66        35.68 o                         
   1   6  13       4960.44       4739.79        63.87 o                         
   2   6  13         34.43         33.08         9.26 o                         
   3   6  13        212.99        201.21        10.94 o                         
   4   6  13        774.22        796.03        23.62 o                         
   5   6  13          6.81          2.65         6.59 o                         
   6   6  13         84.01         63.05         9.61 o                         
   7   6  13        384.74        349.83        18.84 o                         
   8   6  13        257.24        222.75        14.43 o                         
   9   6  13         71.51         76.54        11.95 o                         
  10   6  13        220.38        229.47        17.78 o                         
  11   6  13          1.15         -6.95         6.95 o                         
  12   6  13          8.36          8.81         6.49 o                         
  13   6  13        634.52        683.69        22.67 o                         
  14   6  13        186.70        188.39        23.67 o                         
  15   6  13       1775.78       1760.09        82.06 o                         
  16   6  13         76.01         63.60        10.80 o                         
  17   6  13        817.65        826.91        31.99 o                         
   1   7  13        269.96        250.52        13.91 o                         
   2   7  13       1065.66       1032.62        31.01 o                         
   3   7  13        513.40        515.13        24.56 o                         
   4   7  13        671.11        663.72        27.40 o                         
   5   7  13        110.96        111.55        16.35 o                         
   6   7  13        142.47        145.70        18.42 o                         
   7   7  13         64.12         79.09        16.94 o                         
   8   7  13         64.77         61.93        14.60 o                         
   9   7  13         11.93          9.86        10.44 o                         
  10   7  13        116.52        136.81        22.67 o                         
  11   7  13        271.74        268.44        23.27 o                         
  12   7  13        175.47        140.49        15.21 o                         
  13   7  13        166.61        135.82        14.17 o                         
  14   7  13         98.45         70.35        21.80 o                         
  15   7  13         99.92         81.89        14.65 o                         
   0   8  13         17.44         14.77        12.79 o                         
   1   8  13         12.79         23.05        12.76 o                         
   2   8  13        212.33        191.61        21.71 o                         
   3   8  13        104.55        105.68        16.99 o                         
   4   8  13         43.21         49.95        13.75 o                         
   5   8  13        284.58        218.84        20.03 o                         
   6   8  13        648.25        637.28        34.31 o                         
   7   8  13          6.70         -9.24         9.24 o                         
   8   8  13        374.03        443.03        31.55 o                         
   9   8  13        135.27        134.23        17.77 o                         
  10   8  13         64.51         43.44        19.40 o                         
  11   8  13        341.51        372.08        30.54 o                         
  12   8  13        122.72        148.08        21.69 o                         
  13   8  13        142.42        145.24        24.97 o                         
   1   9  13        254.93        286.79        31.94 o                         
   2   9  13        444.20        481.16        35.63 o                         
   3   9  13        502.33        568.77        38.83 o                         
   4   9  13        795.12        765.72        29.11 o                         
   5   9  13         16.48         28.51        10.64 o                         
   6   9  13        111.54        112.41        23.16 o                         
   7   9  13        116.26        117.34        16.03 o                         
   8   9  13        436.27        425.93        28.28 o                         
   9   9  13        533.86        566.95        37.33 o                         
  10   9  13       1194.12       1213.46        49.30 o                         
   0  10  13          0.80         34.35        22.79 o                         
   1  10  13        147.51        110.88        21.78 o                         
   2  10  13        607.67        703.84        39.01 o                         
   3  10  13          0.93         17.39        16.28 o                         
   4  10  13          0.45         12.11        16.45 o                         
   5  10  13         53.42         28.98         8.07 o                         
   6  10  13         47.13         31.63        13.49 o                         
   0   0  14          6.10         59.75        14.70 o                         
   1   0  14       1680.75       1850.86        38.53 o                         
   2   0  14        133.95        111.33        12.20 o                         
   3   0  14        139.37        184.71        17.79 o                         
   4   0  14        903.20        963.58        33.57 o                         
   5   0  14       2223.63       2274.34        51.86 o                         
   6   0  14        275.45        237.47        21.12 o                         
   7   0  14        293.19        315.68        23.87 o                         
   8   0  14         72.17         92.00        15.71 o                         
   9   0  14        805.40        804.11        35.79 o                         
  10   0  14        265.89        299.97        28.48 o                         
  11   0  14        329.74        322.17        30.50 o                         
  12   0  14       2603.16       2603.09        81.87 o                         
  13   0  14        290.07        274.06        33.39 o                         
  14   0  14        450.73        470.46        39.19 o                         
  15   0  14        474.22        426.16        37.94 o                         
  16   0  14          5.70         -4.38        12.36 o                         
  17   0  14          5.65        -14.78        20.19 o                         
  18   0  14        296.01        316.60        37.07 o                         
  19   0  14        323.08        338.59        54.30 o                         
   1   1  14       1469.31       1465.65        24.32 o                         
   2   1  14          5.82         11.20         5.27 o                         
   3   1  14       2209.14       2026.21        32.34 o                         
   4   1  14        121.79         84.39         9.35 o                         
   5   1  14        300.17        316.83        16.32 o                         
   6   1  14         13.54          5.07         6.47 o                         
   7   1  14        153.53        156.09        12.82 o                         
   8   1  14         60.67         57.67         9.32 o                         
   9   1  14        434.66        414.15        23.28 o                         
  10   1  14          4.32         -7.48         7.48 o                         
  11   1  14       1865.45       1892.90        40.46 o                         
  12   1  14        596.52        586.41        26.14 o                         
  13   1  14          6.93          6.06         8.40 o                         
  14   1  14        179.96        152.33        17.14 o                         
  15   1  14        178.76        171.51        18.42 o                         
  16   1  14        114.72         99.16        15.46 o                         
  17   1  14        116.12         84.76        17.14 o                         
  18   1  14        104.73         88.76        17.36 o                         
  19   1  14        262.60        245.12        34.05 o                         
  20   1  14        421.62        403.21        95.54 o                         
   0   2  14       1110.84       1041.00        29.11 o                         
   1   2  14         64.46         68.95         7.71 o                         
   2   2  14         73.82         68.52         7.78 o                         
   3   2  14       1550.54       1617.73        32.56 o                         
   4   2  14        583.35        554.11        19.16 o                         
   5   2  14         20.58          9.12         6.66 o                         
   6   2  14          6.27          2.41         6.84 o                         
   7   2  14       2205.06       2177.12        39.01 o                         
   8   2  14        385.96        384.68        20.36 o                         
   9   2  14        535.70        493.25        24.39 o                         
  10   2  14        726.33        701.24        29.14 o                         
  11   2  14        248.43        204.33        16.40 o                         
  12   2  14        160.25        168.43        17.33 o                         
  13   2  14        482.45        481.50        25.88 o                         
  14   2  14         85.75         87.54        13.41 o                         
  15   2  14          2.89          0.57        11.72 o                         
  16   2  14         77.63         83.12        14.71 o                         
  17   2  14         25.10          3.00        11.90 o                         
  18   2  14          0.04         -5.08        11.83 o                         
  19   2  14         29.98         32.82        27.58 o                         
  20   2  14          2.21         44.70        35.95 o                         
   1   3  14        843.04        883.07        19.39 o                         
   2   3  14        353.53        348.20        14.35 o                         
   3   3  14       1436.98       1439.02        26.94 o                         
   4   3  14       1439.86       1377.39        28.11 o                         
   5   3  14       3086.66       3097.58        44.41 o                         
   6   3  14       1295.68       1296.51        35.58 o                         
   7   3  14        817.49        832.28        25.31 o                         
   8   3  14         19.48         18.20         8.59 o                         
   9   3  14       2679.53       2600.48        42.56 o                         
  10   3  14        193.63        184.01        15.11 o                         
  11   3  14       1627.57       1623.32        36.73 o                         
  12   3  14        319.77        318.48        20.15 o                         
  13   3  14        272.75        273.39        19.92 o                         
  14   3  14        589.40        543.55        31.92 o                         
  15   3  14        258.05        229.67        19.84 o                         
  16   3  14        360.77        354.66        26.99 o                         
  17   3  14       1171.23       1138.42        40.38 o                         
  18   3  14        704.76        713.97        38.74 o                         
  19   3  14        386.66        363.95        42.80 o                         
   0   4  14         16.08         21.66         8.24 o                         
   1   4  14       2483.28       2432.23        33.58 o                         
   2   4  14         83.84         84.76         9.58 o                         
   3   4  14        653.13        544.49        19.26 o                         
   4   4  14        449.68        502.03        18.91 o                         
   5   4  14          6.07         -4.33         5.75 o                         
   6   4  14       1204.72       1202.34        28.63 o                         
   7   4  14       2634.58       2748.45        42.21 o                         
   8   4  14         13.95          9.14         6.78 o                         
   9   4  14        377.44        372.03        18.55 o                         
  10   4  14        806.25        783.91        30.19 o                         
  11   4  14         13.27          5.21         7.85 o                         
  12   4  14       1030.61       1075.36        30.59 o                         
  13   4  14        934.46       1029.04        34.25 o                         
  14   4  14        137.43        105.52        13.91 o                         
  15   4  14        369.78        363.44        23.03 o                         
  16   4  14         61.05         30.50        12.91 o                         
  17   4  14        308.23        302.77        22.99 o                         
  18   4  14        501.03        498.77        42.51 o                         
   1   5  14          2.03         -3.91         5.54 o                         
   2   5  14         14.73         21.24         7.59 o                         
   3   5  14          7.71         -0.82         5.90 o                         
   4   5  14         72.12         64.66         9.59 o                         
   5   5  14        326.59        308.31        13.46 o                         
   6   5  14        711.13        725.21        19.56 o                         
   7   5  14        132.20        104.98         9.41 o                         
   8   5  14         84.07         72.58         8.28 o                         
   9   5  14        392.83        416.56        21.72 o                         
  10   5  14         35.15         35.51         8.08 o                         
  11   5  14        150.22        173.72        16.23 o                         
  12   5  14         34.66         21.96         8.75 o                         
  13   5  14        124.04         98.43        11.89 o                         
  14   5  14         25.44         21.43         9.92 o                         
  15   5  14        133.06        151.37        17.94 o                         
  16   5  14         92.37         74.58        13.16 o                         
  17   5  14         53.84         25.41        13.56 o                         
   0   6  14        420.20        392.20        14.86 o                         
   1   6  14         50.47         62.18         5.80 o                         
   2   6  14         22.71         17.88         4.97 o                         
   3   6  14         95.97         80.58         8.29 o                         
   4   6  14        376.24        328.78        16.99 o                         
   5   6  14        177.81        202.62        15.78 o                         
   6   6  14          0.08          1.28         8.52 o                         
   7   6  14          0.53         -7.47         7.47 o                         
   8   6  14        113.13        112.52        11.33 o                         
   9   6  14         72.79         77.80        10.97 o                         
  10   6  14         82.18         62.63        10.06 o                         
  11   6  14         11.19          8.22         8.05 o                         
  12   6  14          9.10          2.52         8.98 o                         
  13   6  14        140.25        183.54        11.84 o                         
  14   6  14          5.56        -12.88        12.88 o                         
  15   6  14         45.94         29.97         8.75 o                         
  16   6  14         83.23         57.05        18.59 o                         
   1   7  14        245.07        229.48        15.06 o                         
   2   7  14         13.15          3.13        11.12 o                         
   3   7  14        371.23        401.33        24.72 o                         
   4   7  14         31.26         43.62        11.00 o                         
   5   7  14        357.47        368.27        25.49 o                         
   6   7  14        471.07        459.40        38.23 o                         
   7   7  14         35.53         64.91        13.49 o                         
   8   7  14         84.62        107.46        16.87 o                         
   9   7  14        150.00        153.44        18.11 o                         
  10   7  14        212.97        209.91        22.20 o                         
  11   7  14        696.77        703.92        31.11 o                         
  12   7  14         16.11         20.51         9.10 o                         
  13   7  14          7.67         -7.03        13.42 o                         
  14   7  14          0.13          6.91        11.81 o                         
  15   7  14        556.27        607.52        38.77 o                         
   0   8  14         83.50         93.42        27.81 o                         
   1   8  14        591.96        548.01        40.53 o                         
   2   8  14        168.56        163.65        22.24 o                         
   3   8  14        447.68        406.98        23.69 o                         
   4   8  14        159.31        135.83        17.25 o                         
   5   8  14        104.92        103.75        14.89 o                         
   6   8  14         52.59         57.96        13.32 o                         
   7   8  14        621.92        608.36        32.63 o                         
   8   8  14        197.59        204.55        21.18 o                         
   9   8  14         64.95         60.34        16.74 o                         
  10   8  14         38.55         23.34        13.04 o                         
  11   8  14          1.07         -6.01        12.96 o                         
  12   8  14        427.45        454.46        35.00 o                         
   1   9  14         13.02          4.55        13.35 o                         
   2   9  14         22.32         -2.12        12.32 o                         
   3   9  14          0.12          1.61        16.84 o                         
   4   9  14          5.60          8.98         8.04 o                         
   5   9  14          7.13         26.18        17.71 o                         
   6   9  14        152.85        105.38        18.31 o                         
   7   9  14         97.71        121.61        17.06 o                         
   8   9  14          3.83         14.36        10.17 o                         
   9   9  14        189.49        203.78        28.69 o                         
  10   9  14          1.47        -11.67        11.67 o                         
   0  10  14        210.49        236.09        42.43 o                         
   1  10  14        237.89        199.06        25.69 o                         
   2  10  14        120.86        115.61        24.42 o                         
   3  10  14        346.88        380.18        45.54 o                         
   4  10  14         18.05         69.48        22.01 o                         
   5  10  14         20.97          3.79        26.61 o                         
   1   1  15        397.82        386.69        15.42 o                         
   2   1  15       2134.07       2141.31        31.35 o                         
   3   1  15        122.70        104.82        10.36 o                         
   4   1  15        806.58        777.29        22.67 o                         
   5   1  15        858.82        832.55        23.35 o                         
   6   1  15       1057.68       1025.17        26.23 o                         
   7   1  15        364.83        346.94        18.67 o                         
   8   1  15        843.31        878.35        26.90 o                         
   9   1  15        655.41        652.78        29.58 o                         
  10   1  15       1285.99       1305.83        33.83 o                         
  11   1  15        888.17        913.00        33.10 o                         
  12   1  15       1034.82       1112.18        32.92 o                         
  13   1  15         14.16         11.19         8.63 o                         
  14   1  15        238.99        201.97        17.33 o                         
  15   1  15         47.28         37.62        10.75 o                         
  16   1  15        354.84        371.16        25.06 o                         
  17   1  15        340.05        405.35        28.09 o                         
  18   1  15          3.90          5.05        11.79 o                         
  19   1  15         13.31        -34.19        34.19 o                         
   0   2  15        685.36        622.41        24.49 o                         
   1   2  15       1819.37       1747.13        28.14 o                         
   2   2  15         89.25        100.82         9.12 o                         
   3   2  15         58.91         55.20         8.54 o                         
   4   2  15         10.34         17.14         6.83 o                         
   5   2  15        708.24        680.81        22.30 o                         
   6   2  15          8.85          3.57         6.97 o                         
   7   2  15       2742.56       2605.34        49.69 o                         
   8   2  15        263.45        263.45        18.64 o                         
   9   2  15        798.22        760.74        26.98 o                         
  10   2  15         82.65         76.85        11.24 o                         
  11   2  15       1464.51       1513.57        36.49 o                         
  12   2  15        476.74        484.29        26.80 o                         
  13   2  15        354.60        369.79        22.12 o                         
  14   2  15        126.53        113.96        13.81 o                         
  15   2  15        483.83        506.00        26.82 o                         
  16   2  15          0.99          1.52        11.61 o                         
  17   2  15         41.49         52.74        14.02 o                         
  18   2  15          5.11          7.66        19.49 o                         
  19   2  15         14.20        -59.18        63.11 o                         
   1   3  15          0.69         -3.85         4.40 o                         
   2   3  15       1015.97        967.27        21.64 o                         
   3   3  15          1.58         -2.28         6.67 o                         
   4   3  15        487.89        482.36        18.77 o                         
   5   3  15       2018.65       1966.25        37.03 o                         
   6   3  15        508.12        532.72        23.11 o                         
   7   3  15          5.65         -6.74         6.74 o                         
   8   3  15         47.79         60.41         9.80 o                         
   9   3  15         82.84         66.84         9.95 o                         
  10   3  15        191.16        213.49        16.07 o                         
  11   3  15        629.10        621.98        25.99 o                         
  12   3  15        685.71        756.71        28.22 o                         
  13   3  15        212.34        195.21        16.51 o                         
  14   3  15         48.49         32.80        10.97 o                         
  15   3  15        229.83        243.14        21.21 o                         
  16   3  15        343.89        347.81        25.80 o                         
  17   3  15        526.15        494.18        28.59 o                         
  18   3  15         20.06         14.30        14.77 o                         
  19   3  15         21.86         25.17        18.60 o                         
   0   4  15        889.22        828.16        29.16 o                         
   1   4  15        421.40        383.40        16.13 o                         
   2   4  15        351.12        351.32        18.50 o                         
   3   4  15       1674.63       1592.89        30.78 o                         
   4   4  15       1002.67        906.10        24.15 o                         
   5   4  15        207.59        195.95        13.85 o                         
   6   4  15         42.83         68.41        10.00 o                         
   7   4  15       1374.55       1352.37        30.69 o                         
   8   4  15         14.96         15.58         7.85 o                         
   9   4  15        326.78        381.97        19.75 o                         
  10   4  15        137.77        112.60        13.32 o                         
  11   4  15         12.37         12.69         8.38 o                         
  12   4  15        241.54        270.20        18.93 o                         
  13   4  15        109.31        124.71        14.10 o                         
  14   4  15          9.05          7.09        10.15 o                         
  15   4  15         11.30         31.81        13.33 o                         
  16   4  15        369.09        428.62        25.03 o                         
  17   4  15        163.25        198.51        18.61 o                         
  18   4  15         25.43          4.69        23.52 o                         
   1   5  15          0.21          5.02         6.93 o                         
   2   5  15        119.38        139.25        12.89 o                         
   3   5  15        125.51         97.89        11.14 o                         
   4   5  15        108.66        125.26        10.58 o                         
   5   5  15         35.64         45.75         8.51 o                         
   6   5  15       1033.93        969.74        23.55 o                         
   7   5  15         10.34         10.28         6.61 o                         
   8   5  15        121.50        125.57        10.80 o                         
   9   5  15        522.23        458.70        24.18 o                         
  10   5  15         39.01         62.81        11.34 o                         
  11   5  15         40.95         25.24         8.50 o                         
  12   5  15         93.85         72.28        11.55 o                         
  13   5  15         13.02         14.02        12.95 o                         
  14   5  15        114.40        143.12        16.40 o                         
  15   5  15        427.45        448.20        25.54 o                         
  16   5  15        104.48         68.21        13.61 o                         
  17   5  15          0.28         -5.66        14.59 o                         
   0   6  15       1968.89       2067.09        44.67 o                         
   1   6  15        328.47        313.03        18.59 o                         
   2   6  15        413.11        460.00        22.41 o                         
   3   6  15         65.11         58.04         9.23 o                         
   4   6  15        209.69        175.99        14.15 o                         
   5   6  15        447.55        480.54        23.82 o                         
   6   6  15        818.17        897.28        26.76 o                         
   7   6  15        999.29        997.39        30.22 o                         
   8   6  15        843.46        851.08        27.74 o                         
   9   6  15         88.99         81.25        11.39 o                         
  10   6  15          0.07         -5.50         7.38 o                         
  11   6  15         92.11         47.56        10.41 o                         
  12   6  15         58.01         41.50        11.32 o                         
  13   6  15        283.35        257.44        12.73 o                         
  14   6  15         30.72         11.50         7.42 o                         
  15   6  15         74.21         78.72        11.29 o                         
  16   6  15         44.29         23.78        14.44 o                         
   1   7  15         16.97         10.32         6.56 o                         
   2   7  15        390.88        296.74        24.35 o                         
   3   7  15        222.19        192.46        17.63 o                         
   4   7  15        198.47        170.31        17.34 o                         
   5   7  15          6.74         10.91        12.20 o                         
   6   7  15        155.98        165.30        21.19 o                         
   7   7  15         88.58         95.94        16.57 o                         
   8   7  15          1.35          2.57         9.83 o                         
   9   7  15        167.23        179.45        20.04 o                         
  10   7  15        335.93        408.93        26.98 o                         
  11   7  15        339.45        397.01        29.12 o                         
  12   7  15        127.78        101.22        20.91 o                         
  13   7  15         36.54         38.72        12.00 o                         
  14   7  15        339.26        358.70        25.40 o                         
   0   8  15        307.09        314.99        44.91 o                         
   1   8  15       1284.54       1197.23        44.29 o                         
   2   8  15         45.15         65.89        15.02 o                         
   3   8  15        928.33        904.55        42.42 o                         
   4   8  15        567.02        557.95        28.84 o                         
   5   8  15         27.19         28.78        14.83 o                         
   6   8  15         17.86         16.69        14.24 o                         
   7   8  15         91.51         87.38        15.80 o                         
   8   8  15        159.58        129.72        20.91 o                         
   9   8  15          1.08        -10.65        10.65 o                         
  10   8  15        136.34        122.71        18.88 o                         
  11   8  15         22.90         31.76        16.07 o                         
  12   8  15        226.99        280.17        28.91 o                         
   1   9  15          1.13         11.07        13.66 o                         
   2   9  15        596.29        568.77        38.39 o                         
   3   9  15        135.67        154.82        33.40 o                         
   4   9  15        844.03        887.44        30.16 o                         
   5   9  15        721.80        739.92        33.30 o                         
   6   9  15         15.83         17.30        12.26 o                         
   7   9  15         39.10         42.81        13.85 o                         
   8   9  15          5.56         20.51        13.21 o                         
   9   9  15         57.83         49.34        25.90 o                         
   0  10  15         29.14         42.53        43.91 o                         
   1  10  15        305.26        287.09        27.84 o                         
   2  10  15        169.19        165.57        22.03 o                         
   0   0  16       5016.12       4843.11        96.47 o                         
   1   0  16        994.32       1049.60        31.55 o                         
   2   0  16         90.36        101.44        13.42 o                         
   3   0  16        765.98        743.68        31.51 o                         
   4   0  16          3.77          7.13         8.79 o                         
   5   0  16       3244.17       3183.97        65.51 o                         
   6   0  16       7108.90       7209.87       103.27 o                         
   7   0  16         88.10         77.39        16.92 o                         
   8   0  16        167.80        172.44        22.38 o                         
   9   0  16       2044.70       2003.53        55.64 o                         
  10   0  16       4045.70       4026.83       100.92 o                         
  11   0  16        573.40        554.34        44.35 o                         
  12   0  16          2.36         -8.44        11.91 o                         
  13   0  16        799.25        802.76        43.40 o                         
  14   0  16         29.19         17.79        14.59 o                         
  15   0  16       1144.20       1150.82        54.29 o                         
  16   0  16         20.20         16.64        16.88 o                         
  17   0  16        229.98        247.49        27.64 o                         
  18   0  16        145.02        187.91        34.38 o                         
  19   0  16        305.21        236.67        71.00 o                         
   1   1  16        407.53        458.55        17.51 o                         
   2   1  16       1428.99       1532.25        27.65 o                         
   3   1  16       4576.86       4795.86        54.19 o                         
   4   1  16       2043.81       2043.42        36.37 o                         
   5   1  16        269.24        295.83        17.23 o                         
   6   1  16        292.16        276.37        17.81 o                         
   7   1  16        133.13         86.80        12.71 o                         
   8   1  16         10.27         -0.96         8.17 o                         
   9   1  16         85.83         66.66        12.11 o                         
  10   1  16         37.56         30.08         9.04 o                         
  11   1  16       1191.68       1221.25        41.53 o                         
  12   1  16       1300.09       1290.20        38.28 o                         
  13   1  16        734.57        638.07        29.11 o                         
  14   1  16         86.55         75.83        15.92 o                         
  15   1  16        330.32        311.56        22.67 o                         
  16   1  16        297.89        324.11        24.89 o                         
  17   1  16         81.99         62.35        14.93 o                         
  18   1  16        391.28        401.41        31.78 o                         
  19   1  16        254.36        271.20        50.08 o                         
   0   2  16         22.06         18.97         8.63 o                         
   1   2  16       1748.88       1688.63        29.57 o                         
   2   2  16        165.98        188.99        12.07 o                         
   3   2  16       2347.97       2410.85        37.56 o                         
   4   2  16        418.05        394.42        18.48 o                         
   5   2  16         17.13         -1.54         6.65 o                         
   6   2  16        825.11        817.92        25.54 o                         
   7   2  16          4.59          9.08         7.64 o                         
   8   2  16       4709.35       4796.87        65.69 o                         
   9   2  16        112.08        113.08        13.52 o                         
  10   2  16          1.17          6.60         8.40 o                         
  11   2  16         17.56         20.77         8.53 o                         
  12   2  16        191.13        197.33        17.00 o                         
  13   2  16       1304.01       1393.47        38.32 o                         
  14   2  16        243.05        229.81        18.54 o                         
  15   2  16         50.72         43.85        12.27 o                         
  16   2  16         28.12         30.25        14.53 o                         
  17   2  16        191.45        151.93        18.21 o                         
  18   2  16          8.43        -13.18        13.18 o                         
  19   2  16          0.04         -5.11        37.57 o                         
   1   3  16         62.48         68.09         7.86 o                         
   2   3  16        441.35        447.32        18.13 o                         
   3   3  16        453.78        407.78        18.87 o                         
   4   3  16        505.52        535.27        21.06 o                         
   5   3  16         11.59          6.95         7.28 o                         
   6   3  16       1269.82       1131.50        32.25 o                         
   7   3  16       1005.38       1055.36        28.96 o                         
   8   3  16         16.94         33.25         9.04 o                         
   9   3  16       1165.64       1123.34        30.12 o                         
  10   3  16        374.55        428.71        22.32 o                         
  11   3  16          0.28         -4.91         7.47 o                         
  12   3  16         19.65         19.48         8.94 o                         
  13   3  16        541.62        498.64        26.62 o                         
  14   3  16        315.70        333.00        26.39 o                         
  15   3  16         42.26         50.45        13.01 o                         
  16   3  16        237.11        225.95        18.92 o                         
  17   3  16          8.77          3.97        13.65 o                         
  18   3  16         18.78        -16.14        16.14 o                         
   0   4  16       6826.29       6616.37        83.79 o                         
   1   4  16        190.43        201.26        12.38 o                         
   2   4  16        770.81        777.69        24.12 o                         
   3   4  16        284.38        245.49        16.01 o                         
   4   4  16        105.12         78.59         9.79 o                         
   5   4  16        293.75        292.87        17.74 o                         
   6   4  16       1968.44       2024.71        36.38 o                         
   7   4  16         44.23         35.11         8.78 o                         
   8   4  16       3638.83       3666.42        52.46 o                         
   9   4  16        419.92        428.58        21.55 o                         
  10   4  16          8.00          2.10         7.69 o                         
  11   4  16         30.66         13.04         8.85 o                         
  12   4  16         64.94         72.88        11.47 o                         
  13   4  16        239.91        247.06        18.33 o                         
  14   4  16       1000.00       1053.03        36.76 o                         
  15   4  16        203.43        223.32        19.71 o                         
  16   4  16        655.28        746.56        34.27 o                         
  17   4  16        512.39        527.00        71.01 o                         
   1   5  16        550.22        544.68        29.61 o                         
   2   5  16        499.42        495.38        22.18 o                         
   3   5  16       1102.92       1017.59        28.58 o                         
   4   5  16         87.89         65.61        11.18 o                         
   5   5  16        127.10        122.45        11.79 o                         
   6   5  16        827.12        710.72        25.44 o                         
   7   5  16        139.23        123.36        13.24 o                         
   8   5  16        298.32        350.49        20.83 o                         
   9   5  16        190.99        197.60        14.15 o                         
  10   5  16        809.61        897.79        33.37 o                         
  11   5  16        479.66        468.51        23.30 o                         
  12   5  16        288.97        286.77        18.17 o                         
  13   5  16         27.68         10.15        10.77 o                         
  14   5  16        894.37        929.71        33.97 o                         
  15   5  16        355.37        304.90        20.42 o                         
  16   5  16          0.74        -14.83        14.83 o                         
   0   6  16        122.98         95.25        13.93 o                         
   1   6  16        267.50        248.39        14.34 o                         
   2   6  16        399.98        327.19        16.26 o                         
   3   6  16          0.22         10.86         7.26 o                         
   4   6  16        240.41        247.51        15.08 o                         
   5   6  16        173.37        157.85        13.35 o                         
   6   6  16         30.53         27.54         8.77 o                         
   7   6  16        242.31        251.27        17.59 o                         
   8   6  16         42.15         32.69        10.08 o                         
   9   6  16         19.31          7.79         9.58 o                         
  10   6  16        159.36        166.01        14.59 o                         
  11   6  16         49.75         70.91        11.40 o                         
  12   6  16         40.50         29.76        12.15 o                         
  13   6  16        111.14        124.26        18.73 o                         
  14   6  16          0.15          0.07         8.84 o                         
  15   6  16        101.43         87.90        22.30 o                         
   1   7  16        707.26        742.82        40.10 o                         
   2   7  16        418.22        453.89        32.99 o                         
   3   7  16       1770.24       1760.95        43.57 o                         
   4   7  16       1780.14       1820.46        45.32 o                         
   5   7  16        245.03        301.80        25.32 o                         
   6   7  16         49.85         38.03        13.07 o                         
   7   7  16         10.83         18.03        12.20 o                         
   8   7  16         12.59         17.07        11.74 o                         
   9   7  16        825.91        913.02        42.13 o                         
  10   7  16       1060.39       1341.52        49.11 o                         
  11   7  16        529.20        512.50        31.64 o                         
  12   7  16        482.23        524.53        30.00 o                         
  13   7  16        578.31        636.18        31.27 o                         
   0   8  16       1460.62       1291.36        67.01 o                         
   1   8  16         69.43        107.89        16.96 o                         
   2   8  16       1914.21       1742.34        56.77 o                         
   3   8  16         15.88         46.03        16.39 o                         
   4   8  16         28.57         17.41        13.92 o                         
   5   8  16         50.07         49.74        14.86 o                         
   6   8  16        150.41        162.40        18.57 o                         
   7   8  16          1.50          1.58         9.69 o                         
   8   8  16        150.12        164.10        20.10 o                         
   9   8  16        124.62        128.96        16.87 o                         
  10   8  16         36.36         53.50        17.25 o                         
  11   8  16         48.55         10.01        16.40 o                         
   1   9  16         58.26          5.62        14.73 o                         
   2   9  16         59.29         49.33        16.00 o                         
   3   9  16        113.38        165.21        26.75 o                         
   4   9  16        153.76        175.46        24.20 o                         
   5   9  16          1.44         -9.54         9.54 o                         
   6   9  16          9.13          3.46        19.27 o                         
   7   9  16          0.65         -4.44        11.04 o                         
   1   1  17        189.24        182.19        12.13 o                         
   2   1  17       1078.67       1057.12        24.04 o                         
   3   1  17       2735.80       2665.26        47.24 o                         
   4   1  17        224.42        239.51        17.48 o                         
   5   1  17        380.30        377.80        21.08 o                         
   6   1  17        603.89        577.90        25.49 o                         
   7   1  17       1156.48       1174.64        32.21 o                         
   8   1  17        467.68        476.08        23.26 o                         
   9   1  17        102.45         99.27        13.17 o                         
  10   1  17       1963.79       2017.60        44.42 o                         
  11   1  17        767.74        802.78        32.03 o                         
  12   1  17        230.58        220.35        19.01 o                         
  13   1  17        167.94        143.52        15.49 o                         
  14   1  17        276.44        288.91        20.48 o                         
  15   1  17         87.58         43.35        12.02 o                         
  16   1  17        359.01        322.63        22.86 o                         
  17   1  17        638.85        652.42        38.44 o                         
  18   1  17        211.05        168.12        34.03 o                         
   0   2  17         48.90         35.14         9.52 o                         
   1   2  17        114.35        117.15        10.23 o                         
   2   2  17       1261.46       1265.34        26.53 o                         
   3   2  17        361.13        339.08        18.96 o                         
   4   2  17        398.39        383.72        22.41 o                         
   5   2  17       1376.87       1319.99        30.87 o                         
   6   2  17          1.52          2.25         7.16 o                         
   7   2  17        303.51        290.46        18.62 o                         
   8   2  17         20.28         20.24         9.19 o                         
   9   2  17        315.93        328.83        23.53 o                         
  10   2  17        295.69        292.85        19.67 o                         
  11   2  17          5.40         -0.36         8.77 o                         
  12   2  17        120.87        119.10        14.16 o                         
  13   2  17        652.92        637.66        33.78 o                         
  14   2  17          1.51        -11.29        11.66 o                         
  15   2  17        168.78        181.96        18.04 o                         
  16   2  17         66.12         55.72        12.66 o                         
  17   2  17          4.58        -11.59        11.59 o                         
  18   2  17         77.13         -3.87        24.04 o                         
   1   3  17        556.88        553.95        19.48 o                         
   2   3  17         51.66         61.45         9.24 o                         
   3   3  17        515.47        554.10        22.49 o                         
   4   3  17          0.04         -3.36         6.14 o                         
   5   3  17         12.07         -6.63         7.44 o                         
   6   3  17         47.89         38.44         9.22 o                         
   7   3  17        746.20        686.48        27.38 o                         
   8   3  17         95.38        114.27        14.59 o                         
   9   3  17         83.46         83.59        11.79 o                         
  10   3  17          2.25          3.38         7.62 o                         
  11   3  17        577.13        575.43        26.01 o                         
  12   3  17         34.58         16.45        10.24 o                         
  13   3  17        283.92        291.83        20.74 o                         
  14   3  17         26.81         16.18        11.91 o                         
  15   3  17        431.93        430.48        25.21 o                         
  16   3  17        102.08        103.49        18.50 o                         
  17   3  17        651.02        617.21        42.85 o                         
   0   4  17         52.89         47.84        11.40 o                         
   1   4  17        150.72        153.52        11.75 o                         
   2   4  17         34.86         38.07         9.09 o                         
   3   4  17        314.44        268.99        16.49 o                         
   4   4  17        113.91        128.95        12.57 o                         
   5   4  17          0.83         -3.23         7.12 o                         
   6   4  17        455.35        427.98        21.50 o                         
   7   4  17          2.42         -6.83         6.83 o                         
   8   4  17         11.19         -2.69         8.42 o                         
   9   4  17        149.29        160.24        14.14 o                         
  10   4  17          1.25         -2.79         7.55 o                         
  11   4  17          1.05          2.68         8.19 o                         
  12   4  17        250.35        245.93        18.12 o                         
  13   4  17        226.31        238.85        18.42 o                         
  14   4  17         21.74         12.47        12.19 o                         
  15   4  17         69.01         45.18        12.22 o                         
  16   4  17         12.04          6.68        13.95 o                         
  17   4  17         26.57         44.77        20.93 o                         
   1   5  17          7.09         17.47        10.06 o                         
   2   5  17        748.05        675.05        28.23 o                         
   3   5  17       1332.77       1264.51        29.78 o                         
   4   5  17        397.99        436.27        19.16 o                         
   5   5  17          3.49          5.53         6.68 o                         
   6   5  17          6.06         -7.18         7.18 o                         
   7   5  17         98.80        100.65        10.44 o                         
   8   5  17        131.28        115.36        11.85 o                         
   9   5  17        583.94        648.79        23.57 o                         
  10   5  17        586.60        626.02        25.64 o                         
  11   5  17         17.82         17.26         8.04 o                         
  12   5  17        182.52        180.03        17.60 o                         
  13   5  17        106.49        115.18        16.76 o                         
  14   5  17          0.56         -1.03        12.48 o                         
  15   5  17        120.21         95.20        16.78 o                         
  16   5  17       1058.38       1004.39        41.48 o                         
   0   6  17        520.07        476.31        28.10 o                         
   1   6  17        322.61        370.57        17.24 o                         
   2   6  17        171.37        191.03        14.39 o                         
   3   6  17         11.14          9.59         7.59 o                         
   4   6  17          7.48         -3.09         9.23 o                         
   5   6  17        832.39        833.32        27.21 o                         
   6   6  17        217.86        206.64        15.69 o                         
   7   6  17        804.64        838.64        27.78 o                         
   8   6  17         92.77         89.31        12.56 o                         
   9   6  17        977.24       1000.11        29.24 o                         
  10   6  17        426.27        414.62        22.21 o                         
  11   6  17        222.29        296.58        20.28 o                         
  12   6  17         10.56         23.46        12.31 o                         
  13   6  17        149.97        160.27        10.36 o                         
  14   6  17        430.08        427.66        23.12 o                         
   1   7  17          9.08         -6.26        10.93 o                         
   2   7  17         36.06         23.99        11.06 o                         
   3   7  17        141.34        149.45        21.04 o                         
   4   7  17         94.67         99.49        13.85 o                         
   5   7  17        170.88        164.07        22.13 o                         
   6   7  17         86.05         57.22        15.71 o                         
   7   7  17          0.70         -1.65         8.02 o                         
   8   7  17          6.32         10.29        11.89 o                         
   9   7  17        117.00        144.49        20.29 o                         
  10   7  17          0.24          7.22         9.59 o                         
  11   7  17         73.79         59.45        14.56 o                         
  12   7  17         72.99         67.51        14.33 o                         
   0   8  17          0.99         -1.94        25.37 o                         
   1   8  17         36.44         36.50        14.74 o                         
   2   8  17         12.05         38.23        15.28 o                         
   3   8  17        586.72        559.17        31.85 o                         
   4   8  17         27.74         55.17        21.16 o                         
   5   8  17         55.10         44.24        14.03 o                         
   6   8  17          5.46        -14.21        15.04 o                         
   7   8  17        134.76        115.03        16.62 o                         
   8   8  17          7.68        -12.30        25.86 o                         
   9   8  17         44.77          7.94        40.61 o                         
  10   8  17        164.50        179.12        23.63 o                         
   1   9  17        655.51        711.50        43.94 o                         
   2   9  17         95.60         81.58        17.94 o                         
   3   9  17         30.87         54.06        24.19 o                         
   4   9  17          4.08         -6.73        16.22 o                         
   5   9  17          8.95         -7.05        22.70 o                         
   6   9  17          1.31         -2.65        30.61 o                         
   0   0  18      12645.50      12553.56       190.40 o                         
   1   0  18         67.70         78.66        14.11 o                         
   2   0  18        445.52        449.96        29.06 o                         
   3   0  18        522.35        543.66        34.59 o                         
   4   0  18        282.95        287.27        25.00 o                         
   5   0  18       1737.03       1772.24        57.51 o                         
   6   0  18       3247.33       3357.20        72.12 o                         
   7   0  18        121.73        137.90        19.99 o                         
   8   0  18       5280.26       5280.46        97.23 o                         
   9   0  18       1043.01       1016.36        49.08 o                         
  10   0  18        598.31        600.90        38.73 o                         
  11   0  18       1350.57       1400.87        55.94 o                         
  12   0  18        403.01        369.79        42.43 o                         
  13   0  18         39.34          4.26        12.17 o                         
  14   0  18       1583.00       1551.17        58.02 o                         
  15   0  18          0.24         -7.91        14.35 o                         
  16   0  18        625.22        564.55        41.68 o                         
  17   0  18         76.35        115.16        43.47 o                         
  18   0  18        352.71        220.89        65.74 o                         
   1   1  18        390.70        385.94        18.34 o                         
   2   1  18        949.47        938.73        25.42 o                         
   3   1  18        950.60       1027.30        29.81 o                         
   4   1  18          6.65         13.10         7.90 o                         
   5   1  18       1971.99       2047.62        41.13 o                         
   6   1  18       3409.62       3460.08        54.62 o                         
   7   1  18         11.25         27.85         8.75 o                         
   8   1  18        878.50        932.56        29.18 o                         
   9   1  18         51.80         56.72        10.06 o                         
  10   1  18        126.59        124.82        14.83 o                         
  11   1  18        678.35        688.44        31.97 o                         
  12   1  18         36.72         20.58        10.18 o                         
  13   1  18        116.62        100.77        14.23 o                         
  14   1  18         45.38         38.10        13.07 o                         
  15   1  18         21.85         16.25        10.12 o                         
  16   1  18        584.11        639.50        31.67 o                         
  17   1  18         65.11         49.97        23.05 o                         
  18   1  18        126.12        154.27        56.10 o                         
   0   2  18       2143.22       2184.90        48.43 o                         
   1   2  18        221.90        214.74        13.98 o                         
   2   2  18        281.97        260.07        14.68 o                         
   3   2  18        112.54        106.97        11.44 o                         
   4   2  18       2358.57       2432.87        43.84 o                         
   5   2  18          0.78         -5.87         7.98 o                         
   6   2  18          0.12         -6.97         6.97 o                         
   7   2  18        155.95        186.26        15.72 o                         
   8   2  18        185.20        210.39        17.08 o                         
   9   2  18        102.89        111.41        13.35 o                         
  10   2  18         79.66         64.78        11.41 o                         
  11   2  18          9.50         10.76         9.04 o                         
  12   2  18         80.79         70.10        11.86 o                         
  13   2  18          1.12         -8.14         8.14 o                         
  14   2  18        197.20        198.32        19.60 o                         
  15   2  18        170.64        205.48        19.94 o                         
  16   2  18         77.27         76.41        16.25 o                         
  17   2  18         25.74        -22.28        22.28 o                         
   1   3  18          6.88          4.12         6.66 o                         
   2   3  18        478.14        478.81        20.76 o                         
   3   3  18         88.46        111.20        11.39 o                         
   4   3  18         39.54         69.51         9.70 o                         
   5   3  18         20.46          9.51         8.22 o                         
   6   3  18          0.42          8.07         8.57 o                         
   7   3  18         14.52         10.55         9.35 o                         
   8   3  18        344.04        258.33        20.74 o                         
   9   3  18        485.28        536.13        25.23 o                         
  10   3  18       1128.58       1170.46        32.23 o                         
  11   3  18        652.58        671.01        28.36 o                         
  12   3  18        238.32        210.40        17.68 o                         
  13   3  18        173.24        149.48        16.23 o                         
  14   3  18         38.40         19.97        14.30 o                         
  15   3  18         67.64         81.18        13.40 o                         
  16   3  18        488.08        467.43        34.79 o                         
  17   3  18          7.83        -15.23        16.95 o                         
   0   4  18        685.05        621.70        29.50 o                         
   1   4  18         42.06         26.61         7.53 o                         
   2   4  18        119.02        135.69        12.53 o                         
   3   4  18          1.01         14.73         7.45 o                         
   4   4  18         99.50        108.82        11.68 o                         
   5   4  18        122.73        134.00        12.91 o                         
   6   4  18        553.29        539.82        24.79 o                         
   7   4  18          2.26         -0.77         8.03 o                         
   8   4  18        206.34        190.56        14.98 o                         
   9   4  18        139.04        139.58        13.55 o                         
  10   4  18         21.30          8.70        10.06 o                         
  11   4  18         14.70         16.09         8.88 o                         
  12   4  18        143.19        117.27        14.03 o                         
  13   4  18        130.11        136.32        17.44 o                         
  14   4  18       1119.40       1171.58        50.30 o                         
  15   4  18         81.21         61.30        20.09 o                         
  16   4  18          0.12        -14.81        27.27 o                         
   1   5  18          4.50         -2.00         7.53 o                         
   2   5  18         18.17          9.71         8.47 o                         
   3   5  18         12.14          8.34         6.49 o                         
   4   5  18        334.28        347.73        18.32 o                         
   5   5  18        364.48        344.96        18.43 o                         
   6   5  18          7.29         13.50         6.87 o                         
   7   5  18         39.27         40.38         8.52 o                         
   8   5  18        200.73        211.08        15.63 o                         
   9   5  18        162.31        152.59        15.08 o                         
  10   5  18          8.60         14.44         8.02 o                         
  11   5  18         57.81         59.54        11.51 o                         
  12   5  18        464.27        507.74        25.19 o                         
  13   5  18         49.03         46.38        13.74 o                         
  14   5  18        311.31        348.55        24.15 o                         
  15   5  18        346.57        353.45        36.35 o                         
   0   6  18        488.55        475.09        40.68 o                         
   1   6  18          6.80         10.71         8.69 o                         
   2   6  18        175.88        184.75        17.30 o                         
   3   6  18         58.66         76.29        10.43 o                         
   4   6  18         26.45         15.66         8.34 o                         
   5   6  18         94.20         91.12        11.98 o                         
   6   6  18         21.52         45.75        10.01 o                         
   7   6  18          0.09         14.98        10.11 o                         
   8   6  18        698.15        752.12        29.76 o                         
   9   6  18          1.19          1.49        10.92 o                         
  10   6  18         57.90         73.13        11.82 o                         
  11   6  18         13.33         -9.63         9.63 o                         
  12   6  18         66.50         85.71        14.04 o                         
  13   6  18         14.14         29.42        11.69 o                         
   1   7  18         24.60         19.76        12.56 o                         
   2   7  18        238.73        234.09        20.32 o                         
   3   7  18         19.05         10.36        10.31 o                         
   4   7  18        376.06        429.83        28.45 o                         
   5   7  18        217.03        262.20        25.04 o                         
   6   7  18         83.00         74.80        24.59 o                         
   7   7  18         77.42         47.61        17.04 o                         
   8   7  18        108.84         93.18        12.06 o                         
   9   7  18         12.34         15.02        10.19 o                         
  10   7  18        427.06        407.18        24.92 o                         
  11   7  18          8.36          2.93        15.61 o                         
   0   8  18        125.38         90.84        26.97 o                         
   1   8  18        190.35        210.77        24.63 o                         
   2   8  18        139.58        187.44        27.22 o                         
   3   8  18         84.06         71.34        22.02 o                         
   4   8  18         66.23         40.46        12.82 o                         
   5   8  18        133.38        184.76        18.98 o                         
   6   8  18        135.62        119.08        22.91 o                         
   7   8  18        182.72        174.72        24.63 o                         
   8   8  18        203.89        146.21        38.80 o                         
   9   8  18        149.35        147.21        23.42 o                         
   1   9  18          2.85          4.64        12.90 o                         
   2   9  18         80.01         94.02        19.30 o                         
   3   9  18        266.77        219.53        30.58 o                         
   1   1  19         77.89         59.28         9.18 o                         
   2   1  19         15.17          6.23         7.65 o                         
   3   1  19       1511.12       1508.65        32.99 o                         
   4   1  19        992.82        983.70        29.88 o                         
   5   1  19       1350.59       1348.35        33.20 o                         
   6   1  19         69.41         88.96        12.93 o                         
   7   1  19        153.90        125.60        13.83 o                         
   8   1  19        286.05        275.05        19.90 o                         
   9   1  19        326.05        347.18        21.00 o                         
  10   1  19         61.04         56.60        12.33 o                         
  11   1  19       1229.46       1334.36        37.32 o                         
  12   1  19         21.06         20.01         9.86 o                         
  13   1  19          4.81          5.71        11.51 o                         
  14   1  19          0.15         -9.85        10.82 o                         
  15   1  19        178.15        153.70        17.05 o                         
  16   1  19         46.50         25.98        19.04 o                         
  17   1  19        270.59        222.53        42.79 o                         
   0   2  19        479.99        524.53        29.79 o                         
   1   2  19       1626.23       1634.91        31.72 o                         
   2   2  19        276.19        293.74        16.44 o                         
   3   2  19       1557.36       1513.59        32.91 o                         
   4   2  19        254.28        269.90        17.41 o                         
   5   2  19        574.64        595.28        26.63 o                         
   6   2  19        412.78        369.59        22.01 o                         
   7   2  19        889.16        872.32        28.51 o                         
   8   2  19         83.48         51.74        10.63 o                         
   9   2  19        968.84       1011.06        33.01 o                         
  10   2  19       2073.74       1999.85        44.49 o                         
  11   2  19        172.06        160.06        15.69 o                         
  12   2  19         85.01         70.11        11.72 o                         
  13   2  19        686.18        727.95        36.80 o                         
  14   2  19         19.65         17.06        11.29 o                         
  15   2  19         40.72         50.37        17.64 o                         
  16   2  19        590.54        621.01        42.76 o                         
  17   2  19        425.07        402.99        50.98 o                         
   1   3  19        104.16         88.56        10.36 o                         
   2   3  19       1361.39       1300.97        30.59 o                         
   3   3  19        785.74        759.48        28.52 o                         
   4   3  19       1618.17       1606.48        35.75 o                         
   5   3  19       1048.87       1013.49        29.22 o                         
   6   3  19         39.94         34.61        10.02 o                         
   7   3  19        388.46        338.54        21.27 o                         
   8   3  19          0.01        -10.39        10.39 o                         
   9   3  19        185.56        254.39        18.53 o                         
  10   3  19       1141.63       1189.07        40.71 o                         
  11   3  19        880.45       1029.52        32.13 o                         
  12   3  19        620.95        633.65        30.48 o                         
  13   3  19         17.84          7.75        10.25 o                         
  14   3  19        585.65        613.00        30.45 o                         
  15   3  19          5.51         -9.13        12.86 o                         
  16   3  19         58.42         38.23        22.41 o                         
   0   4  19        302.25        348.01        24.65 o                         
   1   4  19         30.07         31.11         7.83 o                         
   2   4  19       1992.75       1937.21        38.19 o                         
   3   4  19        217.93        241.59        17.98 o                         
   4   4  19          0.37         -3.20         6.92 o                         
   5   4  19        213.24        224.97        18.33 o                         
   6   4  19         30.71         26.20        12.02 o                         
   7   4  19        387.92        386.87        21.00 o                         
   8   4  19        344.83        335.71        20.03 o                         
   9   4  19        225.61        198.23        15.85 o                         
  10   4  19         76.81         40.68        14.56 o                         
  11   4  19        493.58        538.65        26.38 o                         
  12   4  19          5.21         -1.42         9.74 o                         
  13   4  19         24.34         18.36        15.97 o                         
  14   4  19        887.00        833.56        35.29 o                         
  15   4  19          0.01         -7.58        15.64 o                         
   1   5  19         67.65         52.96        10.46 o                         
   2   5  19          8.32         -8.25         8.25 o                         
   3   5  19       1446.30       1516.50        34.36 o                         
   4   5  19         22.77         23.03         8.20 o                         
   5   5  19        855.09        875.10        26.36 o                         
   6   5  19         32.70         23.67         8.22 o                         
   7   5  19          2.14         12.39         7.72 o                         
   8   5  19          9.34          8.47         9.20 o                         
   9   5  19        614.95        734.34        26.78 o                         
  10   5  19         22.49         19.86         9.23 o                         
  11   5  19       2086.22       2252.41        44.16 o                         
  12   5  19         54.58         48.81        12.90 o                         
  13   5  19        654.75        685.78        30.85 o                         
  14   5  19         92.58         76.78        16.21 o                         
   0   6  19         51.05         66.57        18.87 o                         
   1   6  19        163.07        180.80        15.15 o                         
   2   6  19         32.91         14.99         8.41 o                         
   3   6  19          7.00         13.02         7.96 o                         
   4   6  19          0.82         17.87        11.02 o                         
   5   6  19        969.16        916.13        29.35 o                         
   6   6  19         94.05         83.04        12.42 o                         
   7   6  19       1100.20       1081.21        37.35 o                         
   8   6  19        317.69        302.12        21.47 o                         
   9   6  19        720.59        652.94        29.30 o                         
  10   6  19         19.99         19.67        10.58 o                         
  11   6  19        145.09        151.10        17.19 o                         
  12   6  19         62.26         39.80        14.36 o                         
   1   7  19          0.01         14.25        14.86 o                         
   2   7  19          2.71          0.45        10.00 o                         
   3   7  19         91.59         65.78        14.18 o                         
   4   7  19          6.51         23.80        11.34 o                         
   5   7  19          4.97          0.78         8.98 o                         
   6   7  19         36.11         50.83        11.72 o                         
   7   7  19         10.76        -11.15        11.15 o                         
   8   7  19         58.33         36.32        10.70 o                         
   9   7  19        130.43        115.11        17.97 o                         
  10   7  19         28.44         50.58        12.94 o                         
   0   8  19         23.68         62.08        24.87 o                         
   1   8  19        165.66        189.71        27.51 o                         
   2   8  19        238.88        289.69        27.70 o                         
   3   8  19        422.78        455.73        34.93 o                         
   4   8  19          0.48         15.56        15.81 o                         
   5   8  19        138.96         94.13        22.69 o                         
   6   8  19          1.06        -17.84        17.84 o                         
   7   8  19         27.27         23.67        18.19 o                         
   0   0  20        411.52        400.34        38.43 o                         
   1   0  20       1448.17       1553.13        45.95 o                         
   2   0  20       2290.74       2283.09        56.51 o                         
   3   0  20       1355.01       1366.57        47.33 o                         
   4   0  20        176.04        148.82        20.16 o                         
   5   0  20        539.80        547.97        39.69 o                         
   6   0  20        857.93        867.56        44.31 o                         
   7   0  20       2231.95       2347.27        79.33 o                         
   8   0  20        197.95        191.49        22.90 o                         
   9   0  20       1276.43       1329.53        49.97 o                         
  10   0  20        263.47        223.31        27.96 o                         
  11   0  20        193.88        150.52        24.65 o                         
  12   0  20         24.77         15.63        13.82 o                         
  13   0  20        268.84        271.25        30.23 o                         
  14   0  20        997.19       1030.90        50.28 o                         
  15   0  20         53.33         78.50        29.85 o                         
  16   0  20          4.34         -0.88        41.20 o                         
   1   1  20       1136.98       1176.58        27.11 o                         
   2   1  20       1232.70       1211.13        29.25 o                         
   3   1  20         60.78         57.71        10.90 o                         
   4   1  20       1026.14       1067.98        32.55 o                         
   5   1  20         84.52        100.79        13.52 o                         
   6   1  20          8.52        -10.92        10.92 o                         
   7   1  20        647.65        668.83        28.13 o                         
   8   1  20        186.57        173.45        15.77 o                         
   9   1  20         61.44         73.08        11.23 o                         
  10   1  20         70.88         58.79        11.56 o                         
  11   1  20        404.35        380.14        24.02 o                         
  12   1  20         88.08         77.82        14.22 o                         
  13   1  20        240.21        191.52        18.37 o                         
  14   1  20        125.00         75.76        12.79 o                         
  15   1  20         38.82         26.99        15.15 o                         
  16   1  20        341.23        328.72        53.08 o                         
   0   2  20       1011.62       1036.57        35.55 o                         
   1   2  20        101.77         82.95        10.00 o                         
   2   2  20        403.38        403.86        20.90 o                         
   3   2  20         88.08         65.53        10.24 o                         
   4   2  20        338.25        334.39        20.61 o                         
   5   2  20        678.62        636.08        26.28 o                         
   6   2  20         93.32         83.92        11.59 o                         
   7   2  20          2.63          7.84         8.43 o                         
   8   2  20          0.26          2.68         9.11 o                         
   9   2  20         95.84         86.68        12.80 o                         
  10   2  20          0.00         26.70        11.48 o                         
  11   2  20        377.60        427.88        23.83 o                         
  12   2  20        306.76        284.07        23.77 o                         
  13   2  20         26.01          2.64        19.69 o                         
  14   2  20        243.81        256.09        20.56 o                         
  15   2  20        123.39        158.82        21.25 o                         
  16   2  20        317.29        300.64        61.10 o                         
   1   3  20        455.94        416.04        19.67 o                         
   2   3  20       1059.71       1131.14        29.07 o                         
   3   3  20         10.48          8.32         9.08 o                         
   4   3  20        863.58        849.00        27.58 o                         
   5   3  20          5.30         11.09         8.81 o                         
   6   3  20        160.46        137.63        14.60 o                         
   7   3  20          0.01          2.22         8.29 o                         
   8   3  20        563.83        637.77        28.97 o                         
   9   3  20        991.86        995.97        31.75 o                         
  10   3  20        339.35        379.20        22.40 o                         
  11   3  20         75.07         55.12        19.86 o                         
  12   3  20        467.23        500.67        27.37 o                         
  13   3  20        207.40        249.28        20.78 o                         
  14   3  20         38.25         64.46        14.33 o                         
  15   3  20          0.46         26.99        25.18 o                         
   0   4  20        590.23        687.44        33.47 o                         
   1   4  20         39.00         28.86         8.51 o                         
   2   4  20         13.84         16.51         7.86 o                         
   3   4  20         69.40         53.16        10.43 o                         
   4   4  20        176.79        184.07        15.10 o                         
   5   4  20        455.45        449.59        23.57 o                         
   6   4  20        932.25        985.70        30.41 o                         
   7   4  20         93.69         84.03        11.67 o                         
   8   4  20       2354.03       2450.46        45.84 o                         
   9   4  20         48.77         46.16        10.77 o                         
  10   4  20        233.79        224.97        19.54 o                         
  11   4  20          1.45         -8.56         8.56 o                         
  12   4  20          0.07        -10.73        10.73 o                         
  13   4  20         59.94         45.98        13.16 o                         
  14   4  20        357.11        327.30        48.26 o                         
   1   5  20        213.80        156.09        15.46 o                         
   2   5  20        534.55        531.23        25.98 o                         
   3   5  20        505.11        522.43        23.53 o                         
   4   5  20          4.51         12.85        10.05 o                         
   5   5  20         12.67         18.27        11.64 o                         
   6   5  20        132.10        116.68        15.09 o                         
   7   5  20         34.88         27.73         8.99 o                         
   8   5  20        183.09        187.23        15.89 o                         
   9   5  20        108.40        106.41        13.04 o                         
  10   5  20         37.40         39.50        11.05 o                         
  11   5  20        974.15       1059.97        40.20 o                         
  12   5  20         18.48          1.01        11.80 o                         
  13   5  20         70.46         81.43        16.30 o                         
   0   6  20          0.04         -3.34        14.47 o                         
   1   6  20         19.52         12.59         9.97 o                         
   2   6  20         92.90         74.87        11.55 o                         
   3   6  20          3.69         -4.61         9.33 o                         
   4   6  20          9.72          6.20        10.64 o                         
   5   6  20          0.01          6.63        14.84 o                         
   6   6  20         19.49         30.74         9.82 o                         
   7   6  20        475.48        495.21        29.43 o                         
   8   6  20         13.54          7.02        12.76 o                         
   9   6  20         37.44         45.09        15.57 o                         
  10   6  20         17.11         17.44        12.35 o                         
  11   6  20         10.72         -5.96        20.15 o                         
   1   7  20         59.87         19.03         8.95 o                         
   2   7  20        534.82        595.18        32.25 o                         
   3   7  20         26.35         16.50        13.48 o                         
   4   7  20        397.84        393.21        23.14 o                         
   5   7  20        257.59        234.79        21.29 o                         
   6   7  20          5.10         -0.34         9.70 o                         
   7   7  20         12.76         23.14        11.93 o                         
   8   7  20         35.39         12.59        16.74 o                         
   9   7  20         51.32         46.47        19.34 o                         
   0   8  20          3.92         -2.17        22.83 o                         
   1   8  20          0.07        -16.19        16.19 o                         
   2   8  20        150.28        185.66        43.48 o                         
   3   8  20          0.47         75.38        38.57 o                         
   4   8  20        244.99        263.55        30.73 o                         
   5   8  20        104.91        108.55        24.00 o                         
   1   1  21        249.43        236.84        15.40 o                         
   2   1  21        461.46        481.40        23.68 o                         
   3   1  21       1651.51       1710.17        46.22 o                         
   4   1  21        233.45        287.68        19.70 o                         
   5   1  21         38.16         64.55        12.26 o                         
   6   1  21         86.34         63.22        11.93 o                         
   7   1  21          4.08          3.68         8.69 o                         
   8   1  21         10.26         16.81        12.32 o                         
   9   1  21        724.49        759.59        31.40 o                         
  10   1  21         80.42         71.38        12.74 o                         
  11   1  21        389.97        413.01        28.48 o                         
  12   1  21          1.33         37.97        20.19 o                         
  13   1  21        573.67        571.40        30.64 o                         
  14   1  21          2.79          8.54        12.99 o                         
  15   1  21          2.95         -8.23        18.09 o                         
   0   2  21        382.11        352.40        26.52 o                         
   1   2  21        821.08        857.04        26.19 o                         
   2   2  21         11.03         -7.90         7.90 o                         
   3   2  21         68.54         75.10        11.50 o                         
   4   2  21          0.35         -2.96         7.65 o                         
   5   2  21        537.13        571.12        26.82 o                         
   6   2  21        172.63        173.80        15.87 o                         
   7   2  21        706.86        728.13        30.65 o                         
   8   2  21        681.10        683.66        31.14 o                         
   9   2  21        225.64        233.13        18.85 o                         
  10   2  21        139.75        154.49        16.29 o                         
  11   2  21         55.68         61.87        11.99 o                         
  12   2  21        242.78        202.06        19.65 o                         
  13   2  21        501.61        509.82        29.13 o                         
  14   2  21        303.59        305.99        29.54 o                         
  15   2  21        697.30        597.65        51.76 o                         
   1   3  21         80.61         95.61        11.18 o                         
   2   3  21        428.48        445.68        21.75 o                         
   3   3  21       2140.39       2062.50        41.25 o                         
   4   3  21          2.91         11.42         8.03 o                         
   5   3  21         16.30         19.21         8.77 o                         
   6   3  21          3.76          1.90         8.52 o                         
   7   3  21          1.47          3.51         9.35 o                         
   8   3  21        240.64        235.55        18.62 o                         
   9   3  21        197.30        222.73        17.37 o                         
  10   3  21          8.77         -2.27        10.46 o                         
  11   3  21         49.56         62.34        14.12 o                         
  12   3  21         19.38         17.84        11.06 o                         
  13   3  21        246.39        221.64        24.34 o                         
  14   3  21        118.22        128.86        24.32 o                         
   0   4  21         65.65         67.80        16.49 o                         
   1   4  21          0.40         -7.47         7.47 o                         
   2   4  21         25.47         27.64         8.34 o                         
   3   4  21         25.06         34.80         9.68 o                         
   4   4  21          0.37          1.29         7.88 o                         
   5   4  21         15.12         11.78        13.68 o                         
   6   4  21         18.20          3.72         8.29 o                         
   7   4  21        308.39        317.57        20.37 o                         
   8   4  21        107.55        107.01        13.85 o                         
   9   4  21         10.19         -1.13         9.58 o                         
  10   4  21          3.66         -5.90        11.37 o                         
  11   4  21        139.24        147.06        14.99 o                         
  12   4  21         47.32         28.08        13.07 o                         
  13   4  21         79.95         88.58        28.08 o                         
   1   5  21        200.58        175.22        16.37 o                         
   2   5  21        121.42        140.90        14.07 o                         
   3   5  21        147.81        231.33        18.22 o                         
   4   5  21         11.79         11.57         8.78 o                         
   5   5  21        208.40        217.21        19.26 o                         
   6   5  21          9.81         19.24        11.31 o                         
   7   5  21        111.54        115.79        15.87 o                         
   8   5  21          5.78          9.12        11.11 o                         
   9   5  21        415.66        466.47        23.81 o                         
  10   5  21          1.40         -9.77        10.00 o                         
  11   5  21         60.45         30.65        19.38 o                         
  12   5  21         60.85         34.17        14.77 o                         
   0   6  21        587.34        541.96        41.45 o                         
   1   6  21        589.23        582.60        27.19 o                         
   2   6  21         73.18         92.03        13.15 o                         
   3   6  21         83.44         74.30        11.98 o                         
   4   6  21         26.12         27.26        10.72 o                         
   5   6  21          6.52         -3.54        11.19 o                         
   6   6  21          2.56          3.64        16.07 o                         
   7   6  21        457.81        527.25        29.31 o                         
   8   6  21        136.03         93.62        17.59 o                         
   9   6  21         59.46         98.65        20.37 o                         
  10   6  21          6.32        -14.58        14.58 o                         
   1   7  21         31.66         77.23        24.42 o                         
   2   7  21         16.51         14.27         8.08 o                         
   3   7  21          7.06         12.98         9.77 o                         
   4   7  21          4.27          7.65        13.56 o                         
   5   7  21         32.08         26.52        11.82 o                         
   6   7  21         10.26          7.43         9.82 o                         
   7   7  21         21.57         14.25        16.78 o                         
   0   8  21        220.64        400.69        61.56 o                         
   1   8  21        411.82        430.75        44.41 o                         
   0   0  22       2478.59       2522.03        81.88 o                         
   1   0  22        558.36        552.78        32.05 o                         
   2   0  22       2439.47       2373.71        66.95 o                         
   3   0  22        660.01        648.63        41.36 o                         
   4   0  22         63.32         56.28        15.39 o                         
   5   0  22        760.91        824.55        52.66 o                         
   6   0  22          5.31         16.86        15.24 o                         
   7   0  22        662.07        667.46        41.82 o                         
   8   0  22        325.09        303.99        28.30 o                         
   9   0  22         31.67         10.85        13.59 o                         
  10   0  22        104.81         64.59        18.81 o                         
  11   0  22         15.26        -13.77        13.77 o                         
  12   0  22        562.09        548.31        44.49 o                         
  13   0  22          3.41         23.03        17.56 o                         
  14   0  22        732.08        801.95       179.69 o                         
   1   1  22          0.80         -2.06         6.78 o                         
   2   1  22        130.20        115.16        12.97 o                         
   3   1  22          1.17         -2.04        12.47 o                         
   4   1  22        516.19        509.94        26.29 o                         
   5   1  22        656.81        635.17        36.97 o                         
   6   1  22        441.83        428.92        23.81 o                         
   7   1  22        974.96        989.48        31.55 o                         
   8   1  22          7.88         23.34         9.52 o                         
   9   1  22         82.84        105.27        13.62 o                         
  10   1  22        304.46        332.70        25.10 o                         
  11   1  22         85.26         79.92        13.69 o                         
  12   1  22        420.10        471.96        27.84 o                         
  13   1  22         32.36          4.99        16.62 o                         
  14   1  22        106.03         94.91        29.71 o                         
   0   2  22         11.93         29.02        12.35 o                         
   1   2  22          3.88          5.82        10.24 o                         
   2   2  22         35.81         34.91         9.50 o                         
   3   2  22         14.42          9.17         9.37 o                         
   4   2  22         24.52         18.14         9.52 o                         
   5   2  22        430.53        397.07        23.01 o                         
   6   2  22        144.46        157.19        15.13 o                         
   7   2  22          0.73         -4.33         8.27 o                         
   8   2  22         13.52         13.49         8.92 o                         
   9   2  22        153.51        168.77        19.83 o                         
  10   2  22         58.05         80.48        13.57 o                         
  11   2  22        382.28        391.57        26.02 o                         
  12   2  22          3.36          2.25        10.31 o                         
  13   2  22          3.85         -6.88        22.00 o                         
  14   2  22         12.91          6.30        24.09 o                         
   1   3  22        134.52        137.18        14.04 o                         
   2   3  22        329.54        323.05        23.87 o                         
   3   3  22         66.53         56.31        11.62 o                         
   4   3  22        544.96        533.42        25.93 o                         
   5   3  22         46.53         52.01         9.94 o                         
   6   3  22        180.91        184.07        17.22 o                         
   7   3  22         15.37         16.70        10.58 o                         
   8   3  22        386.12        418.46        29.04 o                         
   9   3  22        396.08        385.89        23.89 o                         
  10   3  22       1921.29       2013.02        45.04 o                         
  11   3  22         11.21         13.79        10.58 o                         
  12   3  22        562.29        562.28        63.63 o                         
  13   3  22         22.87         -5.96        35.31 o                         
   0   4  22         34.93         13.37        11.69 o                         
   1   4  22        165.04        158.66        14.59 o                         
   2   4  22         50.35         57.83        11.01 o                         
   3   4  22          1.78          6.54         9.42 o                         
   4   4  22        310.20        333.42        22.11 o                         
   5   4  22         10.83          9.14         9.90 o                         
   6   4  22        281.22        253.09        22.09 o                         
   7   4  22         14.22         16.77        14.46 o                         
   8   4  22        328.85        301.14        21.34 o                         
   9   4  22         95.98        119.98        14.63 o                         
  10   4  22          0.02         -6.95         9.64 o                         
  11   4  22        327.45        316.10        25.99 o                         
  12   4  22         20.15         -9.76        16.55 o                         
   1   5  22          0.14          8.72        11.31 o                         
   2   5  22          0.03         11.84         9.17 o                         
   3   5  22         17.25          8.55        10.70 o                         
   4   5  22        169.48        185.85        17.39 o                         
   5   5  22         22.10         13.40        16.62 o                         
   6   5  22        129.41        109.18        13.15 o                         
   7   5  22         19.93         26.11        14.44 o                         
   8   5  22         10.72         -8.81         8.81 o                         
   9   5  22          3.95         -5.93         9.99 o                         
  10   5  22         87.19         80.90        16.62 o                         
  11   5  22        593.72        622.28        39.78 o                         
   0   6  22         43.95         73.01        25.22 o                         
   1   6  22         51.30         43.51        13.01 o                         
   2   6  22         45.69         35.36        13.32 o                         
   3   6  22          0.98         -6.76        16.17 o                         
   4   6  22         31.46         17.59        11.60 o                         
   5   6  22         35.06         47.21        13.25 o                         
   6   6  22          6.41          0.74        29.30 o                         
   7   6  22        193.83        245.14        24.20 o                         
   8   6  22          0.03         -3.59        14.59 o                         
   9   6  22         97.07         77.53        23.24 o                         
   1   7  22          0.65         -1.12        15.43 o                         
   2   7  22        143.02        107.84        19.47 o                         
   3   7  22         48.48         61.02        10.74 o                         
   4   7  22       1107.81       1139.17        44.61 o                         
   5   7  22          0.77          8.37        13.68 o                         
   1   1  23          1.65          4.81         9.05 o                         
   2   1  23         76.42         65.65        11.61 o                         
   3   1  23        470.52        471.76        24.87 o                         
   4   1  23        134.15        117.74        12.57 o                         
   5   1  23        536.86        512.26        26.38 o                         
   6   1  23         33.95         33.90        11.74 o                         
   7   1  23         14.67         16.28         8.75 o                         
   8   1  23         36.73         33.32        11.86 o                         
   9   1  23        185.80        209.89        19.28 o                         
  10   1  23          4.98        -12.70        14.26 o                         
  11   1  23        154.45        175.59        17.32 o                         
  12   1  23        192.76        169.27        26.08 o                         
  13   1  23          0.95        -21.26        21.26 o                         
   0   2  23       1574.06       1601.18        50.20 o                         
   1   2  23        705.41        687.61        25.97 o                         
   2   2  23        166.30        173.63        15.08 o                         
   3   2  23        966.27        992.63        32.70 o                         
   4   2  23         36.45         61.76        11.03 o                         
   5   2  23        126.77        135.43        15.19 o                         
   6   2  23       1048.66       1051.14        32.74 o                         
   7   2  23        100.55         82.28        13.84 o                         
   8   2  23        816.93        862.28        36.40 o                         
   9   2  23         18.05         20.64        15.48 o                         
  10   2  23         11.34          9.53        18.97 o                         
  11   2  23        154.83        124.55        16.84 o                         
  12   2  23        301.56        270.62        36.33 o                         
  13   2  23        355.09        309.32        35.60 o                         
   1   3  23          0.62         11.37         8.97 o                         
   2   3  23         20.30         28.84         9.37 o                         
   3   3  23        126.77        125.22        15.36 o                         
   4   3  23         46.66         62.43        14.60 o                         
   5   3  23        160.13        152.60        16.55 o                         
   6   3  23          1.88        -11.06        11.06 o                         
   7   3  23         71.22         53.88        17.40 o                         
   8   3  23         10.98         17.21        10.14 o                         
   9   3  23        207.52        179.14        17.14 o                         
  10   3  23        275.03        313.56        25.46 o                         
  11   3  23         34.01         14.45        13.93 o                         
  12   3  23        238.90        230.81        27.59 o                         
   0   4  23        136.81        173.78        21.45 o                         
   1   4  23        176.56        162.42        18.57 o                         
   2   4  23          0.00         -3.33        10.20 o                         
   3   4  23         12.56          0.70        11.07 o                         
   4   4  23          6.77         27.45        12.34 o                         
   5   4  23          3.73          5.76        11.00 o                         
   6   4  23         11.81          8.55        10.80 o                         
   7   4  23          6.10          8.65         9.18 o                         
   8   4  23        188.08        173.32        17.12 o                         
   9   4  23          6.23          0.27        15.54 o                         
  10   4  23          1.16         -0.09        16.66 o                         
  11   4  23         48.43         62.10        21.53 o                         
   1   5  23        272.96        249.28        22.04 o                         
   2   5  23         80.92         86.62        12.77 o                         
   3   5  23        854.32        923.37        32.37 o                         
   4   5  23        398.85        373.39        23.65 o                         
   5   5  23        303.64        318.82        21.11 o                         
   6   5  23        247.42        224.11        18.94 o                         
   7   5  23          7.78         45.39        12.73 o                         
   8   5  23          2.57        -10.19        16.86 o                         
   9   5  23        715.70        801.64        37.48 o                         
   0   6  23         42.11         33.66        19.71 o                         
   1   6  23         79.68        108.84        17.19 o                         
   2   6  23          0.81         14.08        11.66 o                         
   3   6  23        434.90        407.59        31.42 o                         
   4   6  23         44.14         41.99        27.09 o                         
   5   6  23        463.76        485.26        31.81 o                         
   6   6  23          0.06        -10.63        18.00 o                         
   7   6  23        918.58        829.63        55.13 o                         
   0   0  24        623.14        647.00        50.69 o                         
   1   0  24       1302.12       1298.29        52.58 o                         
   2   0  24          1.22         -1.33        14.11 o                         
   3   0  24       2314.21       2584.72        70.70 o                         
   4   0  24         73.39         99.73        21.20 o                         
   5   0  24          2.34          0.57        12.27 o                         
   6   0  24        359.93        387.32        35.25 o                         
   7   0  24        337.32        354.83        36.16 o                         
   8   0  24        293.40        323.59        32.75 o                         
   9   0  24        525.32        569.48        41.87 o                         
  10   0  24        129.13         70.68        26.92 o                         
  11   0  24        180.49        181.30        50.86 o                         
  12   0  24         29.27         76.26        56.10 o                         
   1   1  24          5.63         -6.95         6.95 o                         
   2   1  24       1108.74       1130.50        33.32 o                         
   3   1  24        387.99        409.26        23.62 o                         
   4   1  24        568.90        590.51        28.02 o                         
   5   1  24        378.60        369.85        23.22 o                         
   6   1  24        437.63        417.88        26.10 o                         
   7   1  24         75.37         92.65        14.07 o                         
   8   1  24        422.76        435.21        26.27 o                         
   9   1  24        424.69        493.15        27.68 o                         
  10   1  24        112.97        114.22        17.39 o                         
  11   1  24         73.21         85.84        26.73 o                         
  12   1  24        161.75        174.48        64.47 o                         
   0   2  24        322.13        388.48        29.38 o                         
   1   2  24         57.11         62.83        12.03 o                         
   2   2  24          6.51          8.70        10.63 o                         
   3   2  24         13.47          6.82        11.04 o                         
   4   2  24        588.86        607.64        30.18 o                         
   5   2  24         49.18         52.19        12.56 o                         
   6   2  24        215.92        218.23        17.95 o                         
   7   2  24        773.28        730.47        32.49 o                         
   8   2  24         10.38          9.39        13.30 o                         
   9   2  24        580.13        526.61        32.10 o                         
  10   2  24        188.39        178.13        21.68 o                         
  11   2  24         34.10          2.49        15.45 o                         
  12   2  24         33.17         31.76        23.72 o                         
   1   3  24        176.86        259.19        22.55 o                         
   2   3  24        284.93        301.07        23.28 o                         
   3   3  24        648.04        626.96        41.21 o                         
   4   3  24        789.17        901.03        32.48 o                         
   5   3  24        942.57       1009.94        32.52 o                         
   6   3  24        122.42        133.99        14.98 o                         
   7   3  24         68.18         74.25        17.13 o                         
   8   3  24         13.05          9.45        10.08 o                         
   9   3  24          0.37         41.71        18.61 o                         
  10   3  24        199.73        200.46        26.48 o                         
  11   3  24        733.36        817.34        48.88 o                         
   0   4  24        558.06        617.33        39.09 o                         
   1   4  24         11.86          8.78         8.82 o                         
   2   4  24        420.51        399.26        24.74 o                         
   3   4  24          4.82          1.83        10.36 o                         
   4   4  24         26.57         16.80        11.59 o                         
   5   4  24         84.80         57.47        16.70 o                         
   6   4  24        163.46        147.82        17.51 o                         
   7   4  24        189.49        175.31        19.23 o                         
   8   4  24        238.31        273.49        29.47 o                         
   9   4  24        442.32        492.99        61.09 o                         
   1   5  24         71.76         79.00        18.89 o                         
   2   5  24        376.86        396.95        30.95 o                         
   3   5  24         16.80         16.38        14.60 o                         
   4   5  24         73.17         35.62        20.47 o                         
   5   5  24         21.17         -2.16        12.38 o                         
   6   5  24          4.07         14.82        25.18 o                         
   7   5  24          5.98        -15.89        17.81 o                         
   0   6  24        139.82        170.05        64.86 o                         
   1   6  24         16.94         19.35        51.72 o                         
   2   6  24         90.98         99.08        32.52 o                         
   3   6  24          2.41         34.19        40.32 o                         
   4   6  24         15.25         11.18        18.69 o                         
   1   1  25        240.42        257.76        20.82 o                         
   2   1  25        380.86        404.53        26.93 o                         
   3   1  25        152.11        160.49        15.97 o                         
   4   1  25         78.59         87.92        17.22 o                         
   5   1  25          6.23         26.68        11.78 o                         
   6   1  25         47.75         57.19        12.36 o                         
   7   1  25          1.94         -0.47        10.36 o                         
   8   1  25        497.31        453.31        32.51 o                         
   9   1  25        514.71        535.66        33.75 o                         
  10   1  25        353.72        324.61        36.94 o                         
  11   1  25        349.44        280.55        46.72 o                         
   0   2  25         81.82        112.47        18.89 o                         
   1   2  25        242.18        215.80        18.53 o                         
   2   2  25         10.05         -1.43        11.47 o                         
   3   2  25         26.34          9.34         9.97 o                         
   4   2  25          1.28          8.98         8.36 o                         
   5   2  25         63.38         76.66        13.72 o                         
   6   2  25          9.20         15.98        15.53 o                         
   7   2  25         26.63         55.67        13.02 o                         
   8   2  25         12.13         30.36        15.13 o                         
   9   2  25          9.47         -5.25        15.66 o                         
  10   2  25         62.28         30.59        18.85 o                         
   1   3  25          1.40          8.87        12.28 o                         
   2   3  25        103.68         97.64        15.22 o                         
   3   3  25        433.52        409.11        24.58 o                         
   4   3  25          0.16         -1.14         9.96 o                         
   5   3  25         42.08         46.81        12.99 o                         
   6   3  25          1.03        -11.24        13.59 o                         
   7   3  25          3.61        -12.78        12.78 o                         
   8   3  25        151.71        212.54        29.59 o                         
   9   3  25          8.06         51.76        31.76 o                         
   0   4  25         67.76         83.99        18.05 o                         
   1   4  25         98.04         96.51        12.43 o                         
   2   4  25         13.70         10.79        10.47 o                         
   3   4  25          2.84         12.06        11.50 o                         
   4   4  25          5.41         -2.57        12.38 o                         
   5   4  25        533.34        581.66        40.65 o                         
   6   4  25          4.21          2.58        17.80 o                         
   7   4  25          2.06         -6.11        30.59 o                         
   8   4  25        327.00        299.04        32.49 o                         
   1   5  25         78.24        113.27        26.48 o                         
   2   5  25        327.26        348.29        43.44 o                         
   3   5  25          7.09        -12.40        17.71 o                         
   4   5  25        232.15        183.25        25.43 o                         
   5   5  25        122.15        108.54        30.66 o                         
   0   0  26         55.79         47.35        21.43 o                         
   1   0  26        494.15        495.27        38.23 o                         
   2   0  26        648.34        578.52        41.26 o                         
   3   0  26        152.51        167.27        25.73 o                         
   4   0  26         24.92         42.63        18.90 o                         
   5   0  26       1227.24       1322.90        87.44 o                         
   6   0  26         65.98         58.63        17.55 o                         
   7   0  26        357.67        335.10        35.25 o                         
   8   0  26         16.18         22.52        31.12 o                         
   9   0  26        641.47        579.31        91.16 o                         
   1   1  26         42.55         45.22        11.75 o                         
   2   1  26         48.73         54.46        12.80 o                         
   3   1  26        233.02        264.48        19.82 o                         
   4   1  26         21.32         12.88        12.57 o                         
   5   1  26        284.84        285.94        25.48 o                         
   6   1  26         41.05         36.85        11.69 o                         
   7   1  26          9.94        -11.93        11.93 o                         
   8   1  26        118.99         89.69        20.42 o                         
   9   1  26        254.20        203.99        68.81 o                         
   0   2  26         34.61          7.60        11.71 o                         
   1   2  26        712.54        666.12        31.41 o                         
   2   2  26         13.28         -3.05        11.90 o                         
   3   2  26        136.67        106.71        16.16 o                         
   4   2  26        133.44        180.68        19.28 o                         
   5   2  26        217.17        211.89        18.77 o                         
   6   2  26        134.00        116.26        18.04 o                         
   7   2  26        142.96        127.23        23.20 o                         
   8   2  26          9.49        -12.81        12.81 o                         
   1   3  26        152.02        163.22        18.74 o                         
   2   3  26         16.47        -11.64        11.64 o                         
   3   3  26         44.25         37.82        20.46 o                         
   4   3  26        306.75        325.46        27.84 o                         
   5   3  26        216.10        215.94        25.65 o                         
   6   3  26        384.95        380.15        38.62 o                         
   7   3  26         17.05         -4.05        29.77 o                         
   0   4  26         92.92        115.73        37.75 o                         
   1   4  26        382.22        338.49        31.07 o                         
   2   4  26         51.08         69.00        26.32 o                         
   3   4  26         97.34        104.05        29.68 o                         
   4   4  26        127.03        116.68        24.30 o                         
   5   4  26        279.88        217.72        33.15 o                         
   1   1  27         36.48         18.40        12.18 o                         
   2   1  27        228.53        209.22        20.74 o                         
   3   1  27        321.95        316.35        26.66 o                         
   4   1  27        765.05        773.73        39.51 o                         
   5   1  27        322.00        306.54        29.32 o                         
   6   1  27        236.50        182.43        27.65 o                         
   7   1  27         11.26         -9.98        22.14 o                         
   0   2  27        667.65        571.48        47.76 o                         
   1   2  27         85.33         79.72        18.76 o                         
   2   2  27        372.63        341.88        28.53 o                         
   3   2  27        159.04        113.50        24.10 o                         
   4   2  27         71.39         83.09        24.83 o                         
   5   2  27          0.88         19.10        23.32 o                         
   6   2  27        134.87        154.23        34.10 o                         
   1   3  27          4.29         19.88        21.50 o                         
   2   3  27        112.93         80.74        20.70 o                         
   3   3  27        108.30         78.63        28.34 o                         
   4   3  27          9.70         -0.14        16.99 o                         
   1   0  28         39.53         30.58        24.33 o                         
   2   0  28         81.81         46.10        24.59 o                         
   3   0  28         95.41         59.67        25.74 o                         
   4   0  28         28.11         20.65        29.83 o                         
   1   1  28          2.73        -17.70        17.70 o                         
   2   1  28         53.76         -8.32        31.76 o                         
   3   1  28        170.63        147.83        44.24 o                         
   4   1  28        150.55        137.87        26.61 o                         
   0   2  28         55.98         50.81        32.57 o                         
   1   2  28         82.75         74.21        22.53 o                         
   2   2  28        162.21        171.86        31.63 o                         
                                                                                
