# Supplementary material for: Synthesis of N-substituted 3-(2-aryl-2-oxoeth­yl)-3-hy­droxy­indolin-2-ones and their conversion to N-substituted (E)-3-(2-aryl-2-oxo­ethyl­idene)indolin-2-ones: synthetic sequence, spectroscopic characterization and structures of four 3-hy­droxy com­pounds and five oxo­ethyl­idene products
Source: Acta Crystallogr C Struct Chem. 2020 Apr 20;76(Pt 5):433–45. doi: 10.1107/S2053229620004143 (PMC7199199; doi:10.1107/S2053229620004143)
Supplement: Supplementary file 18 [file c-76-00433-IIhsup10.hkl]

data_IIh                                                                        
_shelx_title ' 116cg'                                                           
_shelx_refln_list_code          4                                               
_shelx_F_calc_maximum      100.00                                               
_exptl_crystal_F_000       420.00                                               
_reflns_d_resolution_high  0.7498                                               
                                                                                
loop_                                                                           
 _space_group_symop_operation_xyz                                               
 'x, y, z'                                                                      
 '-x, -y, -z'                                                                   
                                                                                
_cell_length_a     8.2010                                                       
_cell_length_b     9.7629                                                       
_cell_length_c    12.1740                                                       
_cell_angle_alpha  76.755                                                       
_cell_angle_beta   87.675                                                       
_cell_angle_gamma  76.211                                                       
                                                                                
_shelx_F_squared_multiplier     1.000                                           
                                                                                
loop_                                                                           
 _refln_index_h                                                                 
 _refln_index_k                                                                 
 _refln_index_l                                                                 
 _refln_F_squared_calc                                                          
 _refln_F_squared_meas                                                          
 _refln_F_squared_sigma                                                         
 _refln_observed_status                                                         
   1   0   0        351.66        334.29         3.15 o                         
   2   0   0       1276.67       1241.86         8.39 o                         
   3   0   0        854.88        896.65         7.68 o                         
   4   0   0        410.96        368.78         5.32 o                         
   5   0   0          8.68          7.16         0.99 o                         
   6   0   0        655.57        647.58         7.76 o                         
   7   0   0        151.85        155.32         4.51 o                         
   8   0   0         43.34         41.65         3.10 o                         
   9   0   0         73.29         72.27         5.27 o                         
  10   0   0          6.76          6.82         2.50 o                         
 -10   1   0         24.91         23.62         3.52 o                         
  -9   1   0          0.51         -2.08         2.08 o                         
  -8   1   0          3.90          1.26         1.18 o                         
  -7   1   0        333.28        320.52         6.16 o                         
  -6   1   0         29.35         24.77         2.01 o                         
  -5   1   0          0.23         -0.38         0.65 o                         
  -4   1   0          3.58          0.57         0.65 o                         
  -3   1   0        351.05        308.35         4.95 o                         
  -2   1   0         50.24         40.77         1.39 o                         
  -1   1   0        467.72        424.36         3.70 o                         
   0   1   0       1554.19       1598.36        33.68 o                         
   1   1   0       1371.95       1312.41         7.69 o                         
   2   1   0       5691.58       5695.14        98.48 o                         
   3   1   0       2002.67       1952.75        11.73 o                         
   4   1   0         24.04         30.51         1.61 o                         
   5   1   0          9.75          6.19         0.90 o                         
   6   1   0         30.18         33.43         1.87 o                         
   7   1   0        853.04        882.12        10.91 o                         
   8   1   0         29.73         24.76         2.29 o                         
   9   1   0         98.27        103.10         4.38 o                         
  10   1   0         68.00         59.41         4.54 o                         
 -10   2   0         42.77         39.85         4.84 o                         
  -9   2   0          0.61         -0.16         2.36 o                         
  -8   2   0        122.09        129.53         5.36 o                         
  -7   2   0         25.44         23.70         2.21 o                         
  -6   2   0          0.60         -0.94         0.94 o                         
  -5   2   0        144.96        171.60         4.46 o                         
  -4   2   0       2531.60       2638.05        17.57 o                         
  -3   2   0        412.53        414.26         5.16 o                         
  -2   2   0        759.80        693.37         6.74 o                         
  -1   2   0        151.95        145.46         2.59 o                         
   0   2   0         24.42         26.92         1.00 o                         
   1   2   0          0.03          0.29         0.31 o                         
   2   2   0       1588.56       1511.04         8.99 o                         
   3   2   0        384.96        385.58         4.38 o                         
   4   2   0        398.24        354.96         4.22 o                         
   5   2   0         18.83         21.36         1.29 o                         
   6   2   0          0.56         -0.07         1.11 o                         
   7   2   0        141.59        132.38         3.75 o                         
   8   2   0         83.31         75.88         3.47 o                         
   9   2   0         38.06         32.43         2.51 o                         
  10   2   0        155.55        150.50         4.98 o                         
  -9   3   0        331.00        331.74         8.07 o                         
  -8   3   0          6.34         -0.44         1.96 o                         
  -7   3   0         15.73         11.95         1.81 o                         
  -6   3   0        154.68        163.93         4.76 o                         
  -5   3   0       1553.53       1565.36        14.37 o                         
  -4   3   0        158.57        155.95         3.61 o                         
  -3   3   0        125.66        129.02         3.35 o                         
  -2   3   0        243.43        232.95         4.29 o                         
  -1   3   0        438.31        396.64         4.66 o                         
   0   3   0       1092.17       1121.02         8.10 o                         
   1   3   0       1061.08       1040.72         8.94 o                         
   2   3   0        167.83        140.76         2.82 o                         
   3   3   0       1240.22       1164.17         8.95 o                         
   4   3   0        359.77        364.92         4.82 o                         
   5   3   0        200.00        206.98         4.54 o                         
   6   3   0         17.41         30.21         2.07 o                         
   7   3   0        243.70        216.46         5.02 o                         
   8   3   0          0.02         -0.91         0.91 o                         
   9   3   0        179.29        192.25         6.61 o                         
  10   3   0         35.56         33.43         3.37 o                         
  -9   4   0        288.15        293.87        12.15 o                         
  -8   4   0         81.11         71.05         5.33 o                         
  -7   4   0         60.90         60.25         3.78 o                         
  -6   4   0          0.00         -1.10         1.10 o                         
  -5   4   0         25.31         20.63         1.84 o                         
  -4   4   0        625.26        598.92         8.67 o                         
  -3   4   0          0.13         -0.76         0.76 o                         
  -2   4   0        366.61        360.24         5.53 o                         
  -1   4   0         33.26         21.17         1.37 o                         
   0   4   0         29.95         27.82         1.57 o                         
   1   4   0        796.11        826.88         7.43 o                         
   2   4   0       3033.55       3025.14        19.17 o                         
   3   4   0         81.35         81.01         2.32 o                         
   4   4   0       1497.50       1571.20        12.79 o                         
   5   4   0        257.25        240.14         4.20 o                         
   6   4   0        245.96        245.10         5.43 o                         
   7   4   0        240.68        243.75         5.46 o                         
   8   4   0         62.31         64.59         3.38 o                         
   9   4   0        196.89        207.39         6.13 o                         
  10   4   0         14.86         20.73         2.77 o                         
  -8   5   0        150.20        153.88         7.48 o                         
  -7   5   0         54.41         47.31         4.08 o                         
  -6   5   0        123.55        122.82         5.45 o                         
  -5   5   0          4.77          4.11         1.18 o                         
  -4   5   0          4.95          1.36         0.94 o                         
  -3   5   0         11.40         10.78         1.55 o                         
  -2   5   0        274.12        253.39         5.20 o                         
  -1   5   0        533.71        560.70         6.87 o                         
   0   5   0        330.20        313.75         5.01 o                         
   1   5   0       2941.91       3144.67        20.54 o                         
   2   5   0       2282.93       2397.57        16.10 o                         
   3   5   0        144.80        145.76         3.34 o                         
   4   5   0        328.76        370.21         5.31 o                         
   5   5   0        122.62        123.49         4.42 o                         
   6   5   0        356.74        375.95         6.65 o                         
   7   5   0         51.12         46.35         2.82 o                         
   8   5   0         12.10         12.66         2.02 o                         
   9   5   0        213.47        203.60         5.76 o                         
  10   5   0         11.82          9.90         2.42 o                         
  -8   6   0        329.78        307.72        13.88 o                         
  -7   6   0          4.33          3.01         2.66 o                         
  -6   6   0          5.54          7.58         1.98 o                         
  -5   6   0        344.24        344.15         7.09 o                         
  -4   6   0         95.79         89.90         4.21 o                         
  -3   6   0        149.59        143.93         4.71 o                         
  -2   6   0        662.46        673.75         9.84 o                         
  -1   6   0         84.99         82.09         3.04 o                         
   0   6   0        102.24        100.91         3.23 o                         
   1   6   0        104.66        100.55         3.16 o                         
   2   6   0        143.58        123.80         3.33 o                         
   3   6   0         69.39         96.42         3.19 o                         
   4   6   0        196.57        198.51         4.44 o                         
   5   6   0        509.53        525.11         6.91 o                         
   6   6   0        532.18        542.20         9.27 o                         
   7   6   0         41.78         34.36         2.70 o                         
   8   6   0          0.24          0.38         1.94 o                         
   9   6   0        132.07        141.29         5.46 o                         
  10   6   0        175.12        157.85         6.09 o                         
  -7   7   0          0.49         -1.48         1.48 o                         
  -6   7   0         48.07         41.45         4.88 o                         
  -5   7   0         54.94         49.56         3.51 o                         
  -4   7   0         85.96         82.29         4.45 o                         
  -3   7   0       1271.83       1314.37        15.36 o                         
  -2   7   0       1164.27       1187.63        13.81 o                         
  -1   7   0         19.24         18.03         1.45 o                         
   0   7   0          0.82          0.62         0.74 o                         
   1   7   0        285.05        293.30         5.87 o                         
   2   7   0       1452.22       1441.35        13.69 o                         
   3   7   0        154.95        156.94         4.18 o                         
   4   7   0         76.88         75.43         3.10 o                         
   5   7   0          6.98          5.13         1.06 o                         
   6   7   0        354.37        339.01         7.05 o                         
   7   7   0        115.68        117.84         4.49 o                         
   8   7   0         25.78         27.59         2.62 o                         
   9   7   0        233.90        228.87         8.76 o                         
  10   7   0         67.01         53.45         5.85 o                         
  -6   8   0          4.60          3.93         2.44 o                         
  -5   8   0          1.23          1.51         2.32 o                         
  -4   8   0        156.42        163.86         6.83 o                         
  -3   8   0        228.09        243.11         8.49 o                         
  -2   8   0         88.48         80.65         4.29 o                         
  -1   8   0         60.61         56.40         3.26 o                         
   0   8   0         71.57         67.70         3.48 o                         
   1   8   0          1.03         -0.57         0.74 o                         
   2   8   0        291.06        297.38         6.19 o                         
   3   8   0        675.61        676.54         9.75 o                         
   4   8   0         84.88         90.29         3.52 o                         
   5   8   0       1174.17       1170.44        12.62 o                         
   6   8   0         39.64         36.60         2.47 o                         
   7   8   0         68.76         55.44         3.57 o                         
   8   8   0          0.50         -0.93         1.50 o                         
   9   8   0        581.92        616.99        13.52 o                         
  -5   9   0          1.13          1.80         3.63 o                         
  -4   9   0        133.48        144.41         7.84 o                         
  -3   9   0         15.14         16.91         3.03 o                         
  -2   9   0         59.54         63.34         3.95 o                         
  -1   9   0         14.76          8.81         2.02 o                         
   0   9   0        367.71        369.09         7.55 o                         
   1   9   0         84.98         84.34         3.78 o                         
   2   9   0         79.33         73.70         3.59 o                         
   3   9   0          0.23         -1.11         1.11 o                         
   4   9   0          1.47         -0.95         0.95 o                         
   5   9   0        202.12        188.66         5.39 o                         
   6   9   0        102.36         98.31         3.82 o                         
   7   9   0          1.38         -1.35         2.78 o                         
   8   9   0         68.79         55.39         4.49 o                         
   9   9   0        141.03        125.27         7.04 o                         
  -4  10   0        566.31        569.23        15.19 o                         
  -3  10   0        144.70        145.23         8.44 o                         
  -2  10   0          9.84         13.63         5.37 o                         
  -1  10   0        171.32        166.01         7.09 o                         
   0  10   0         16.34         12.33         2.24 o                         
   1  10   0        245.34        214.08         6.27 o                         
   2  10   0          5.33          3.29         1.27 o                         
   3  10   0          1.78         -1.58         1.58 o                         
   4  10   0         14.48         13.73         1.95 o                         
   5  10   0         95.66         89.74         4.36 o                         
   6  10   0          1.72         -1.14         1.73 o                         
   7  10   0        108.01        115.13         6.74 o                         
   8  10   0          0.40         -2.41         2.41 o                         
  -3  11   0        126.30        133.13         8.76 o                         
  -2  11   0        347.50        384.91        16.59 o                         
  -1  11   0          1.11          3.40         2.60 o                         
   0  11   0        136.26        150.73         8.60 o                         
   1  11   0          2.28          2.95         2.58 o                         
   2  11   0          7.24          9.30         3.05 o                         
   3  11   0          0.62         -2.07         2.07 o                         
   4  11   0        374.52        361.04         9.21 o                         
   5  11   0        220.76        226.38         8.09 o                         
   6  11   0          2.56         -1.92         1.92 o                         
   7  11   0         87.91         85.01         6.98 o                         
   0  12   0        165.20        182.72        10.99 o                         
   1  12   0        143.81        138.73        10.07 o                         
   2  12   0         18.47         25.26         4.33 o                         
   3  12   0          6.23          8.02         2.30 o                         
   4  12   0         13.92          8.40         2.98 o                         
   5  12   0         33.09         25.12         3.48 o                         
  -5 -12   1        158.45        183.35         9.88 o                         
  -4 -12   1        188.95        180.39         8.82 o                         
  -3 -12   1         22.64         19.07         3.40 o                         
  -2 -12   1          3.11          2.66         2.25 o                         
  -1 -12   1         48.76         34.64         4.70 o                         
   0 -12   1          0.04          2.63         3.17 o                         
  -7 -11   1          4.89          5.55         2.87 o                         
  -6 -11   1         31.91         35.41         4.58 o                         
  -5 -11   1          6.97          2.54         2.76 o                         
  -4 -11   1         21.78         22.25         2.92 o                         
  -3 -11   1         22.63         17.14         3.17 o                         
  -2 -11   1        294.41        313.55        10.22 o                         
  -1 -11   1        431.00        477.87        13.87 o                         
   0 -11   1         97.15        101.55         7.54 o                         
   1 -11   1          0.74         -1.65         2.33 o                         
   2 -11   1        181.50        174.71         9.71 o                         
  -8 -10   1        117.83        105.41         7.70 o                         
  -7 -10   1         24.70         12.22         2.58 o                         
  -6 -10   1        101.51         93.20         5.75 o                         
  -5 -10   1        522.87        520.47        10.71 o                         
  -4 -10   1         12.59         13.06         2.38 o                         
  -3 -10   1         78.98         85.39         4.79 o                         
  -2 -10   1         24.59         25.44         2.57 o                         
  -1 -10   1        604.12        624.39        11.69 o                         
   0 -10   1         15.35         11.67         2.46 o                         
   1 -10   1        176.12        166.73         7.41 o                         
   2 -10   1         90.68         88.26         6.22 o                         
   3 -10   1         72.15         73.74         6.25 o                         
   4 -10   1          0.22         -0.65         2.71 o                         
  -9  -9   1         13.87          8.72         3.21 o                         
  -8  -9   1         81.16         85.50         6.32 o                         
  -7  -9   1         22.73         17.36         2.75 o                         
  -6  -9   1        220.87        226.06         7.45 o                         
  -5  -9   1        193.55        175.54         5.76 o                         
  -4  -9   1         13.78         11.93         2.34 o                         
  -3  -9   1         23.67         20.50         2.18 o                         
  -2  -9   1         71.06         74.02         4.36 o                         
  -1  -9   1        145.47        145.50         5.23 o                         
   0  -9   1         29.54         25.02         2.51 o                         
   1  -9   1          0.05         -0.11         1.48 o                         
   2  -9   1        875.48        890.06        13.57 o                         
   3  -9   1         10.45          7.85         2.33 o                         
   4  -9   1         69.06         60.53         5.58 o                         
   5  -9   1         67.42         58.58         5.39 o                         
  -9  -8   1        279.25        293.49         9.60 o                         
  -8  -8   1          4.09          1.73         2.03 o                         
  -7  -8   1         22.88         25.21         2.51 o                         
  -6  -8   1        110.82        110.41         5.49 o                         
  -5  -8   1        658.15        688.86         9.59 o                         
  -4  -8   1         81.93         77.62         3.61 o                         
  -3  -8   1        625.62        617.83         9.48 o                         
  -2  -8   1         85.01         94.00         3.99 o                         
  -1  -8   1         14.03         10.46         1.69 o                         
   0  -8   1        137.63        128.84         4.54 o                         
   1  -8   1        702.79        663.17         9.20 o                         
   2  -8   1         32.80         36.21         2.45 o                         
   3  -8   1         57.59         48.04         3.60 o                         
   4  -8   1          0.02         -0.16         2.14 o                         
   5  -8   1        483.92        496.58        11.78 o                         
   6  -8   1          1.30         -2.71         2.99 o                         
 -10  -7   1        513.76        518.61        16.14 o                         
  -9  -7   1        445.35        449.20         9.99 o                         
  -8  -7   1        223.23        223.77         6.82 o                         
  -7  -7   1          3.32         -0.42         1.60 o                         
  -6  -7   1        220.11        223.63         5.57 o                         
  -5  -7   1          3.66          4.20         1.07 o                         
  -4  -7   1        193.62        204.82         4.74 o                         
  -3  -7   1        489.29        497.59         7.84 o                         
  -2  -7   1       2246.79       2299.00        18.55 o                         
  -1  -7   1         12.10          6.44         1.18 o                         
   0  -7   1        272.18        237.55         5.27 o                         
   1  -7   1        192.90        190.05         4.65 o                         
   2  -7   1        202.79        195.87         4.91 o                         
   3  -7   1        931.40        925.33        12.58 o                         
   4  -7   1        390.34        386.86         8.33 o                         
   5  -7   1          1.16          0.64         2.36 o                         
   6  -7   1          1.11          1.81         1.71 o                         
   7  -7   1          3.67          7.60         3.06 o                         
 -10  -6   1        154.09        149.97         8.26 o                         
  -9  -6   1         25.76         18.79         2.83 o                         
  -8  -6   1          4.46          2.20         1.75 o                         
  -7  -6   1         42.79         38.31         3.06 o                         
  -6  -6   1         20.24         14.72         1.60 o                         
  -5  -6   1         95.54        104.69         3.55 o                         
  -4  -6   1        171.98        170.25         4.36 o                         
  -3  -6   1        769.37        777.92         8.90 o                         
  -2  -6   1          1.75          2.73         0.80 o                         
  -1  -6   1         45.89         38.35         2.35 o                         
   0  -6   1        138.48        147.18         4.07 o                         
   1  -6   1       2613.22       2544.22        19.52 o                         
   2  -6   1         18.60         13.79         1.59 o                         
   3  -6   1          0.26         -1.08         1.08 o                         
   4  -6   1        871.21        895.26        12.29 o                         
   5  -6   1        250.26        240.65         6.53 o                         
   6  -6   1        121.40        125.73         5.23 o                         
   7  -6   1          4.38          4.01         2.68 o                         
   8  -6   1          0.48         -3.24         3.24 o                         
 -10  -5   1        162.27        156.16         6.49 o                         
  -9  -5   1          0.07         -2.17         2.17 o                         
  -8  -5   1        111.11        114.29         4.64 o                         
  -7  -5   1         56.34         51.84         3.23 o                         
  -6  -5   1        128.64        119.51         3.70 o                         
  -5  -5   1        119.69        124.54         4.01 o                         
  -4  -5   1         27.87         18.43         1.57 o                         
  -3  -5   1         22.90         12.74         1.26 o                         
  -2  -5   1          0.17          0.50         0.64 o                         
  -1  -5   1         43.28         54.09         2.39 o                         
   0  -5   1       2971.03       3062.62        24.69 o                         
   1  -5   1        249.24        197.03         4.23 o                         
   2  -5   1        406.91        430.12         6.94 o                         
   3  -5   1        286.75        281.87         5.97 o                         
   4  -5   1        148.50        140.90         4.47 o                         
   5  -5   1         50.46         49.40         2.89 o                         
   6  -5   1          0.60         -0.81         1.14 o                         
   7  -5   1         23.50         18.95         2.66 o                         
   8  -5   1         17.63          9.24         2.60 o                         
 -10  -4   1          4.09         -0.30         2.46 o                         
  -9  -4   1        176.91        165.33         5.82 o                         
  -8  -4   1         40.10         44.38         3.28 o                         
  -7  -4   1        204.91        207.57         5.46 o                         
  -6  -4   1          3.86         -0.48         0.85 o                         
  -5  -4   1        162.40        160.79         3.91 o                         
  -4  -4   1        271.73        324.51         5.96 o                         
  -3  -4   1       1072.85       1101.06         9.70 o                         
  -2  -4   1        198.31        206.97         3.99 o                         
  -1  -4   1        349.25        393.54         5.42 o                         
   0  -4   1        789.36        777.82         7.57 o                         
   1  -4   1       2099.82       2179.81        15.92 o                         
   2  -4   1         41.16         47.23         2.27 o                         
   3  -4   1       1065.65       1165.96        11.57 o                         
   4  -4   1        478.90        475.22         7.58 o                         
   5  -4   1         85.19         71.14         3.33 o                         
   6  -4   1        180.67        184.03         4.93 o                         
   7  -4   1         51.99         53.69         3.44 o                         
   8  -4   1          8.00          0.61         2.09 o                         
   9  -4   1        191.18        164.14        10.07 o                         
 -10  -3   1        121.16        103.88         5.55 o                         
  -9  -3   1          3.51          1.37         1.66 o                         
  -8  -3   1        130.62        138.86         4.80 o                         
  -7  -3   1        792.86        823.33        11.31 o                         
  -6  -3   1        459.00        492.98         7.60 o                         
  -5  -3   1        141.01        162.24         3.82 o                         
  -4  -3   1       1086.07       1133.16        10.85 o                         
  -3  -3   1       1117.90       1089.99         8.86 o                         
  -2  -3   1          0.38          0.91         0.46 o                         
  -1  -3   1       6237.36       6109.38        68.35 o                         
   0  -3   1       1732.82       1815.69        15.40 o                         
   1  -3   1       3005.99       3061.10        18.90 o                         
   2  -3   1        166.84        198.98         3.67 o                         
   3  -3   1        427.40        411.87         6.05 o                         
   4  -3   1          0.12          1.85         0.73 o                         
   5  -3   1        158.70        192.63         4.46 o                         
   6  -3   1         22.16         19.82         2.03 o                         
   7  -3   1        433.57        448.80         8.58 o                         
   8  -3   1         64.22         71.49         5.10 o                         
   9  -3   1        118.78        124.57         7.69 o                         
 -10  -2   1         69.33         77.22         5.27 o                         
  -9  -2   1         33.63         34.41         2.86 o                         
  -8  -2   1        666.11        671.09         9.09 o                         
  -7  -2   1          0.13         -0.68         0.68 o                         
  -6  -2   1        450.77        448.48         6.19 o                         
  -5  -2   1         65.97         70.87         2.32 o                         
  -4  -2   1         42.16         28.84         1.83 o                         
  -3  -2   1         39.83         37.49         1.83 o                         
  -2  -2   1        258.42        284.27         4.02 o                         
  -1  -2   1       9999.96       9572.88       167.85 o                         
   0  -2   1       6260.38       5730.11       196.60 o                         
   1  -2   1        655.99        667.79         6.21 o                         
   2  -2   1        248.22        227.47         3.64 o                         
   3  -2   1         73.59         74.84         2.52 o                         
   4  -2   1        247.00        232.13         4.09 o                         
   5  -2   1         27.64         33.72         2.01 o                         
   6  -2   1        333.00        345.87         6.52 o                         
   7  -2   1         70.18         60.46         3.11 o                         
   8  -2   1        308.25        302.04         7.83 o                         
   9  -2   1          0.00          1.00         2.23 o                         
  10  -2   1         18.82         19.02         4.02 o                         
 -10  -1   1        154.36        148.08         7.53 o                         
  -9  -1   1         55.85         49.68         3.48 o                         
  -8  -1   1         65.86         64.27         3.63 o                         
  -7  -1   1         96.25         95.95         3.38 o                         
  -6  -1   1         13.93         12.28         1.32 o                         
  -5  -1   1        849.43        851.94         9.38 o                         
  -4  -1   1          3.06          0.41         0.53 o                         
  -3  -1   1        276.06        260.95         3.90 o                         
  -2  -1   1        458.89        450.99         4.35 o                         
  -1  -1   1          0.71          1.07         0.42 o                         
   0  -1   1       2145.82       2037.12        27.95 o                         
   1  -1   1       1888.60       1826.29        10.67 o                         
   2  -1   1        726.14        688.18         6.12 o                         
   3  -1   1       1332.68       1303.52         9.86 o                         
   4  -1   1          0.00         -0.40         0.40 o                         
   5  -1   1         15.80         14.46         1.37 o                         
   6  -1   1         18.54         18.74         1.63 o                         
   7  -1   1        112.56        112.42         4.75 o                         
   8  -1   1          0.01         -0.73         1.03 o                         
   9  -1   1          8.37          7.80         2.13 o                         
  10  -1   1          3.41          7.99         4.06 o                         
 -10   0   1          4.66          0.19         2.28 o                         
  -9   0   1          0.00         -1.04         1.44 o                         
  -8   0   1        213.14        224.03         5.74 o                         
  -7   0   1        126.79        132.44         4.73 o                         
  -6   0   1          3.42          0.82         0.80 o                         
  -5   0   1         96.92         93.42         3.01 o                         
  -4   0   1       1630.81       1649.08        13.10 o                         
  -3   0   1        107.77        112.50         2.75 o                         
  -2   0   1       5306.47       5352.34       138.13 o                         
  -1   0   1        552.93        531.50         4.88 o                         
   1   0   1       1837.94       1735.76        12.15 o                         
   2   0   1       2385.92       2273.60        11.76 o                         
   3   0   1         75.90         71.70         1.63 o                         
   4   0   1         68.54         43.33         1.64 o                         
   5   0   1        196.87        206.78         3.39 o                         
   6   0   1        535.20        522.37         7.79 o                         
   7   0   1         41.33         29.04         2.35 o                         
   8   0   1          1.57          2.59         1.39 o                         
   9   0   1         10.45          7.09         2.04 o                         
  10   0   1        558.53        601.84        12.29 o                         
 -10   1   1         17.29          8.72         4.26 o                         
  -9   1   1         18.44         14.61         2.38 o                         
  -8   1   1          9.35          2.62         1.82 o                         
  -7   1   1         24.87         23.67         2.18 o                         
  -6   1   1        119.78        117.31         4.26 o                         
  -5   1   1        745.15        714.17         9.41 o                         
  -4   1   1        332.20        337.37         5.55 o                         
  -3   1   1        331.81        339.71         4.24 o                         
  -2   1   1       2924.90       2980.53        16.21 o                         
  -1   1   1       1710.42       1640.23        10.77 o                         
   0   1   1        371.65        352.38         3.19 o                         
   1   1   1       2498.49       2316.39        48.56 o                         
   2   1   1       1040.88        988.84         6.66 o                         
   3   1   1       5221.77       5032.98        67.08 o                         
   4   1   1        523.84        574.55         6.70 o                         
   5   1   1        137.79        145.36         3.33 o                         
   6   1   1        259.07        270.21         5.28 o                         
   7   1   1        687.36        693.62         8.75 o                         
   8   1   1         99.16        100.28         3.78 o                         
   9   1   1        116.85        128.22         4.53 o                         
  10   1   1        261.40        274.17         9.09 o                         
 -10   2   1          4.20         -0.89         2.61 o                         
  -9   2   1        110.22        113.79         6.04 o                         
  -8   2   1        193.17        191.07         5.80 o                         
  -7   2   1          5.09          4.86         1.43 o                         
  -6   2   1        193.36        194.87         5.01 o                         
  -5   2   1         16.69         16.41         1.77 o                         
  -4   2   1        432.32        398.66         6.27 o                         
  -3   2   1          9.94         12.43         1.18 o                         
  -2   2   1        692.71        676.84         6.90 o                         
  -1   2   1       2767.89       2650.17        16.02 o                         
   0   2   1        975.67        993.16         8.93 o                         
   1   2   1        224.03        214.21         2.64 o                         
   2   2   1        754.42        718.80         5.16 o                         
   3   2   1        261.25        264.44         3.62 o                         
   4   2   1          1.49          3.52         0.61 o                         
   5   2   1        110.81        118.50         3.07 o                         
   6   2   1       1143.90       1152.76        11.27 o                         
   7   2   1        202.93        212.02         4.70 o                         
   8   2   1         17.03         10.35         1.47 o                         
   9   2   1        209.47        209.06         5.22 o                         
  10   2   1         26.98         24.67         2.31 o                         
  -9   3   1        181.81        205.28         8.08 o                         
  -8   3   1        106.87        123.67         6.32 o                         
  -7   3   1        303.04        307.28         7.04 o                         
  -6   3   1        146.85        142.93         4.89 o                         
  -5   3   1        311.27        315.98         6.32 o                         
  -4   3   1         31.50         24.21         1.84 o                         
  -3   3   1        260.90        248.35         4.71 o                         
  -2   3   1         11.43          7.12         0.86 o                         
  -1   3   1       2729.60       2688.94        20.04 o                         
   0   3   1       2394.32       2285.62        14.78 o                         
   1   3   1       1120.51       1105.20         7.42 o                         
   2   3   1       1455.50       1455.25         8.81 o                         
   3   3   1        497.75        497.18         4.95 o                         
   4   3   1        989.79       1057.39         8.71 o                         
   5   3   1       1672.04       1747.55        13.06 o                         
   6   3   1       1502.87       1521.09        11.85 o                         
   7   3   1          8.34          8.07         1.13 o                         
   8   3   1         81.61         88.21         3.00 o                         
   9   3   1         97.06         91.92         3.72 o                         
  10   3   1          0.19          3.06         1.84 o                         
  -9   4   1         19.84         18.15         3.44 o                         
  -8   4   1        197.29        205.79         7.60 o                         
  -7   4   1          1.49         -1.23         1.23 o                         
  -6   4   1        290.49        303.48         6.74 o                         
  -5   4   1        731.59        762.89        10.24 o                         
  -4   4   1        777.74        797.22         8.71 o                         
  -3   4   1        969.64       1020.49        10.48 o                         
  -2   4   1       2016.62       2039.57        15.59 o                         
  -1   4   1        753.39        730.71         7.94 o                         
   0   4   1        520.41        544.68         6.01 o                         
   1   4   1        827.30        831.59         7.01 o                         
   2   4   1       1604.14       1854.24        12.88 o                         
   3   4   1       2132.76       2183.62        13.59 o                         
   4   4   1         14.36         19.65         1.30 o                         
   5   4   1        195.56        197.48         3.93 o                         
   6   4   1        459.16        485.98         7.05 o                         
   7   4   1          3.45          4.59         1.04 o                         
   8   4   1        133.30        116.96         3.91 o                         
   9   4   1        304.21        317.23         6.79 o                         
  10   4   1        229.49        229.90         7.92 o                         
  -8   5   1         59.27         57.04         4.57 o                         
  -7   5   1         16.00         16.19         2.66 o                         
  -6   5   1          4.50          1.30         1.40 o                         
  -5   5   1         38.08         34.66         2.75 o                         
  -4   5   1        373.26        395.28         7.53 o                         
  -3   5   1         15.91          8.47         1.36 o                         
  -2   5   1       1230.49       1215.65        12.31 o                         
  -1   5   1        787.83        830.06         9.04 o                         
   0   5   1          1.93          2.23         0.62 o                         
   1   5   1          1.82         -0.45         0.45 o                         
   2   5   1        476.65        438.27         5.26 o                         
   3   5   1         10.85          8.81         0.95 o                         
   4   5   1         71.40         53.27         2.13 o                         
   5   5   1          0.04         -0.75         0.75 o                         
   6   5   1        447.81        455.89         6.87 o                         
   7   5   1         64.03         57.82         2.98 o                         
   8   5   1        504.63        485.38         7.43 o                         
   9   5   1          8.08          8.80         1.47 o                         
  10   5   1        129.74        125.58         7.11 o                         
  -8   6   1          2.36         -2.86         2.86 o                         
  -7   6   1        118.47        103.46         6.82 o                         
  -6   6   1        110.12        117.12         5.53 o                         
  -5   6   1        421.22        417.52         8.86 o                         
  -4   6   1         25.43         26.66         2.42 o                         
  -3   6   1       1270.47       1237.89        13.74 o                         
  -2   6   1         65.07         68.82         3.37 o                         
  -1   6   1        111.40        117.93         3.81 o                         
   0   6   1          0.36         -0.55         0.55 o                         
   1   6   1       1338.53       1368.66        11.36 o                         
   2   6   1        172.64        184.81         3.71 o                         
   3   6   1        365.48        368.55         5.19 o                         
   4   6   1          6.82          7.97         1.00 o                         
   5   6   1        438.77        463.00         7.21 o                         
   6   6   1          1.51          0.06         0.75 o                         
   7   6   1          0.08         -1.00         1.00 o                         
   8   6   1        408.27        404.80         7.43 o                         
   9   6   1         90.70         89.22         3.58 o                         
  10   6   1        135.63        110.37         6.73 o                         
  -7   7   1          3.92         -2.09         2.75 o                         
  -6   7   1        541.70        571.50        14.90 o                         
  -5   7   1       1451.76       1440.02        15.44 o                         
  -4   7   1        143.96        142.35         5.73 o                         
  -3   7   1        437.59        443.11         8.25 o                         
  -2   7   1        970.01        953.09        12.26 o                         
  -1   7   1         52.43         50.15         2.97 o                         
   0   7   1        482.73        496.28         7.65 o                         
   1   7   1        223.75        218.15         4.67 o                         
   2   7   1        134.84        132.55         3.67 o                         
   3   7   1         20.31         21.59         2.13 o                         
   4   7   1        176.90        173.62         4.50 o                         
   5   7   1         62.96         63.02         2.78 o                         
   6   7   1         13.97          9.29         1.46 o                         
   7   7   1        349.79        349.14         6.88 o                         
   8   7   1       1279.23       1322.47        15.20 o                         
   9   7   1          0.44         -0.42         1.40 o                         
  10   7   1         26.69         20.46         2.51 o                         
  -6   8   1          0.01         -0.74         3.01 o                         
  -5   8   1         28.74         22.94         4.31 o                         
  -4   8   1         10.69          7.49         2.49 o                         
  -3   8   1        827.76        828.56        12.31 o                         
  -2   8   1        109.20        111.24         4.80 o                         
  -1   8   1         94.30         82.20         4.07 o                         
   0   8   1         57.16         44.72         2.79 o                         
   1   8   1        923.92        926.65        10.47 o                         
   2   8   1        145.63        134.59         4.02 o                         
   3   8   1        163.23        170.99         4.90 o                         
   4   8   1          1.65          3.99         1.05 o                         
   5   8   1        185.41        188.41         4.68 o                         
   6   8   1          0.41         -1.19         1.19 o                         
   7   8   1        463.38        481.37         8.72 o                         
   8   8   1        116.89        109.62         5.46 o                         
   9   8   1          8.30          4.67         1.97 o                         
  -5   9   1         23.05         19.31         3.29 o                         
  -4   9   1        307.77        329.45        10.89 o                         
  -3   9   1          0.66         -0.33         1.63 o                         
  -2   9   1        243.80        248.37         6.89 o                         
  -1   9   1         23.91         23.38         2.50 o                         
   0   9   1        272.76        288.36         6.70 o                         
   1   9   1         39.61         36.25         2.74 o                         
   2   9   1          9.11          5.24         1.30 o                         
   3   9   1        314.23        265.06         6.51 o                         
   4   9   1        781.60        776.97        10.13 o                         
   5   9   1          8.85          9.58         1.54 o                         
   6   9   1         36.10         32.86         3.07 o                         
   7   9   1          1.02         -1.20         1.53 o                         
   8   9   1         35.23         39.27         3.39 o                         
   9   9   1         53.29         47.92         3.81 o                         
  -4  10   1          0.65         -2.71         2.71 o                         
  -3  10   1        138.69        131.08         7.28 o                         
  -2  10   1          6.27          7.43         2.25 o                         
  -1  10   1         49.89         55.77         3.97 o                         
   0  10   1          8.94          8.92         1.80 o                         
   1  10   1        258.81        290.41         8.44 o                         
   2  10   1         12.17         11.35         1.69 o                         
   3  10   1        285.90        274.66         6.99 o                         
   4  10   1        134.59        132.86         4.62 o                         
   5  10   1         44.85         46.18         3.13 o                         
   6  10   1        135.16        148.37         6.22 o                         
   7  10   1         81.22         83.28         5.23 o                         
   8  10   1         34.05         32.43         4.07 o                         
  -3  11   1         77.43         63.51         5.93 o                         
  -2  11   1         20.84         20.76         3.51 o                         
  -1  11   1        697.43        771.61        24.11 o                         
   0  11   1        102.63        106.01         7.50 o                         
   1  11   1         30.95         28.16         3.56 o                         
   2  11   1          0.04         -1.33         1.94 o                         
   3  11   1         90.00         86.51         5.72 o                         
   4  11   1         69.56         76.43         5.59 o                         
   5  11   1          8.37         11.67         2.40 o                         
   6  11   1         10.84          9.88         2.31 o                         
   7  11   1        115.23        133.85        10.71 o                         
  -1  12   1         25.48         16.42         4.80 o                         
   0  12   1        148.64        140.22         9.92 o                         
   1  12   1        229.63        236.29        23.52 o                         
   2  12   1         56.01         67.69         5.34 o                         
   3  12   1        278.28        295.18        10.23 o                         
   4  12   1          0.04         -2.39         2.39 o                         
   5  12   1          4.11          1.52         2.35 o                         
   6  12   1          5.70          9.05         3.62 o                         
  -4 -12   2          0.21          1.45         2.62 o                         
  -3 -12   2         37.70         36.22         4.80 o                         
  -2 -12   2        443.23        447.48        19.87 o                         
  -1 -12   2         50.32         42.29         5.41 o                         
  -6 -11   2        228.38        219.62         8.66 o                         
  -5 -11   2         28.02         35.12         3.35 o                         
  -4 -11   2         45.27         48.01         4.58 o                         
  -3 -11   2        141.67        147.06         7.94 o                         
  -2 -11   2         36.23         61.84         4.82 o                         
  -1 -11   2          2.47          2.63         2.38 o                         
   0 -11   2        208.70        233.76        10.30 o                         
   1 -11   2        131.45        146.44        10.54 o                         
   2 -11   2         25.76         29.24         4.33 o                         
  -8 -10   2          0.37          0.02         5.05 o                         
  -7 -10   2         54.75         57.06         5.78 o                         
  -6 -10   2          5.15          2.90         2.35 o                         
  -5 -10   2        143.61        147.32         7.11 o                         
  -4 -10   2         23.62         16.93         2.77 o                         
  -3 -10   2        247.75        220.33         7.82 o                         
  -2 -10   2         60.00         56.71         4.51 o                         
  -1 -10   2          8.53          3.22         3.12 o                         
   0 -10   2          0.62         -0.59         2.00 o                         
   1 -10   2        349.26        397.50        14.04 o                         
   2 -10   2        198.57        210.86         9.96 o                         
   3 -10   2          3.35         -2.72         2.72 o                         
  -8  -9   2          8.92         10.61         3.96 o                         
  -7  -9   2        143.37        138.31         7.64 o                         
  -6  -9   2          4.35          5.25         1.65 o                         
  -5  -9   2         32.72         22.37         2.31 o                         
  -4  -9   2          2.33         -1.13         1.13 o                         
  -3  -9   2         48.50         48.87         3.34 o                         
  -2  -9   2        863.62        860.28        13.14 o                         
  -1  -9   2         26.99         22.33         2.36 o                         
   0  -9   2          1.18         -1.16         1.16 o                         
   1  -9   2         11.69          9.42         1.70 o                         
   2  -9   2         94.42         92.75         4.72 o                         
   3  -9   2          9.08          3.28         4.11 o                         
   4  -9   2        247.64        266.08        10.50 o                         
   5  -9   2        139.28        141.65         8.19 o                         
  -9  -8   2          5.40          9.25         3.62 o                         
  -8  -8   2          2.06         -2.24         2.24 o                         
  -7  -8   2        477.66        521.28        10.27 o                         
  -6  -8   2          2.81          2.55         1.68 o                         
  -5  -8   2        170.36        178.95         5.18 o                         
  -4  -8   2        213.10        215.75         5.44 o                         
  -3  -8   2         13.68         14.51         1.76 o                         
  -2  -8   2         35.56         33.46         2.51 o                         
  -1  -8   2          7.46          5.77         1.33 o                         
   0  -8   2         57.63         46.91         2.95 o                         
   1  -8   2        397.81        414.15         7.43 o                         
   2  -8   2         26.46         20.70         2.22 o                         
   3  -8   2          0.12         -1.11         1.44 o                         
   4  -8   2        171.92        175.15        10.77 o                         
   5  -8   2        131.63        121.23         6.36 o                         
   6  -8   2         17.35         11.59         3.92 o                         
  -9  -7   2         16.90          8.36         3.79 o                         
  -8  -7   2        110.36        111.62         6.13 o                         
  -7  -7   2         76.58         74.76         4.12 o                         
  -6  -7   2        374.03        410.90         8.03 o                         
  -5  -7   2         60.63         65.02         3.27 o                         
  -4  -7   2        296.11        281.37         5.82 o                         
  -3  -7   2          4.20          5.31         1.16 o                         
  -2  -7   2        272.14        282.18         5.83 o                         
  -1  -7   2        362.95        377.42         7.02 o                         
   0  -7   2       1035.94       1020.25        11.75 o                         
   1  -7   2       2461.31       2431.68        20.04 o                         
   2  -7   2        129.45        127.98         4.21 o                         
   3  -7   2          5.61          5.91         1.39 o                         
   4  -7   2         18.64         18.12         2.18 o                         
   5  -7   2          4.14          4.13         1.92 o                         
   6  -7   2          0.44         -0.89         2.70 o                         
   7  -7   2         76.08         79.15         6.50 o                         
 -10  -6   2          0.22         -2.18         2.18 o                         
  -9  -6   2         50.58         50.31         4.58 o                         
  -8  -6   2         96.89         88.82         5.75 o                         
  -7  -6   2        211.46        218.43         6.73 o                         
  -6  -6   2        140.55        147.71         4.78 o                         
  -5  -6   2        216.89        225.77         5.47 o                         
  -4  -6   2        201.96        194.45         4.68 o                         
  -3  -6   2        681.38        707.17         9.09 o                         
  -2  -6   2          2.74          3.02         0.85 o                         
  -1  -6   2       1027.17       1112.46        11.59 o                         
   0  -6   2        916.01        917.55        10.84 o                         
   1  -6   2         32.11         25.92         2.11 o                         
   2  -6   2         33.07         34.32         2.24 o                         
   3  -6   2         74.52         69.45         3.37 o                         
   4  -6   2          4.91          3.03         1.41 o                         
   5  -6   2         45.76         45.00         3.44 o                         
   6  -6   2        354.01        352.61         9.34 o                         
   7  -6   2        109.34         99.85         6.09 o                         
 -10  -5   2         11.23          7.40         2.71 o                         
  -9  -5   2         22.31         13.92         2.78 o                         
  -8  -5   2         14.92         13.84         1.64 o                         
  -7  -5   2        167.78        171.41         4.80 o                         
  -6  -5   2        163.95        167.51         5.39 o                         
  -5  -5   2          2.40          1.17         1.25 o                         
  -4  -5   2       1035.90       1103.30        11.12 o                         
  -3  -5   2       1364.73       1441.23        13.00 o                         
  -2  -5   2         60.64         61.42         2.62 o                         
  -1  -5   2       2257.89       2346.35        17.70 o                         
   0  -5   2        775.57        788.31         8.59 o                         
   1  -5   2        276.00        300.48         5.34 o                         
   2  -5   2        104.01        118.00         3.46 o                         
   3  -5   2        341.85        340.48         6.43 o                         
   4  -5   2         77.73         68.36         3.71 o                         
   5  -5   2          0.55         -1.21         1.21 o                         
   6  -5   2         56.84         55.55         3.24 o                         
   7  -5   2         93.44         95.23         5.78 o                         
   8  -5   2          2.78          5.32         2.07 o                         
 -10  -4   2        179.74        179.34         8.93 o                         
  -9  -4   2         42.62         40.80         3.84 o                         
  -8  -4   2        354.80        395.97         8.95 o                         
  -7  -4   2        303.49        309.97         6.31 o                         
  -6  -4   2         21.50         26.80         2.19 o                         
  -5  -4   2        105.84        115.86         3.59 o                         
  -4  -4   2       1782.19       1715.19        14.33 o                         
  -3  -4   2          0.26          0.34         0.54 o                         
  -2  -4   2        722.81        766.14         8.17 o                         
  -1  -4   2        306.81        282.01         4.69 o                         
   0  -4   2        332.65        331.62         5.53 o                         
   1  -4   2        482.51        540.44         6.63 o                         
   2  -4   2        469.13        487.83         6.75 o                         
   3  -4   2        282.53        284.95         5.32 o                         
   4  -4   2        373.73        357.42         6.42 o                         
   5  -4   2          0.21         -1.12         1.12 o                         
   6  -4   2        292.20        301.76         6.57 o                         
   7  -4   2        898.95        904.59        12.85 o                         
   8  -4   2          3.90         -0.32         2.24 o                         
   9  -4   2         11.26          2.89         2.87 o                         
 -10  -3   2         37.33         34.69         3.72 o                         
  -9  -3   2          8.35          6.35         1.89 o                         
  -8  -3   2          5.01          0.17         1.04 o                         
  -7  -3   2        209.28        216.08         5.82 o                         
  -6  -3   2        127.59        131.66         4.29 o                         
  -5  -3   2        501.29        507.40         7.60 o                         
  -4  -3   2        169.13        166.96         3.95 o                         
  -3  -3   2        611.32        588.74         7.81 o                         
  -2  -3   2          0.75          0.65         0.53 o                         
  -1  -3   2          0.39          3.41         0.63 o                         
   0  -3   2        199.09        235.28         3.68 o                         
   1  -3   2        151.56        151.45         3.22 o                         
   2  -3   2          1.16          0.11         0.46 o                         
   3  -3   2       2418.03       2481.88        16.77 o                         
   4  -3   2        367.18        404.61         6.28 o                         
   5  -3   2         28.97         29.75         2.00 o                         
   6  -3   2        113.55        114.82         4.12 o                         
   7  -3   2        843.58        841.07        13.27 o                         
   8  -3   2         88.90         82.65         6.51 o                         
   9  -3   2        572.73        556.63        13.40 o                         
 -10  -2   2         99.48         97.62         6.72 o                         
  -9  -2   2         52.65         50.82         4.39 o                         
  -8  -2   2          0.27          0.65         1.42 o                         
  -7  -2   2          3.96          4.08         1.06 o                         
  -6  -2   2        221.68        226.41         5.50 o                         
  -5  -2   2         10.36         13.39         1.47 o                         
  -4  -2   2       1032.11        964.69         9.06 o                         
  -3  -2   2       1004.42       1052.26         9.10 o                         
  -2  -2   2        113.02        104.94         3.06 o                         
  -1  -2   2         15.33         16.35         1.15 o                         
   0  -2   2       8189.15       7878.03       148.82 o                         
   1  -2   2        464.47        440.19         4.97 o                         
   2  -2   2       3222.56       3264.34        18.32 o                         
   3  -2   2       1789.10       2008.73        13.94 o                         
   4  -2   2        263.19        254.12         4.60 o                         
   5  -2   2          6.25          3.36         0.83 o                         
   6  -2   2        311.10        283.19         5.22 o                         
   7  -2   2         47.45         51.22         3.22 o                         
   8  -2   2          1.57          0.50         1.46 o                         
   9  -2   2         34.60         36.40         3.63 o                         
 -10  -1   2         11.48          5.98         2.90 o                         
  -9  -1   2        131.18        130.09         5.23 o                         
  -8  -1   2          0.05         -0.99         0.99 o                         
  -7  -1   2        442.38        445.72         7.47 o                         
  -6  -1   2         15.29         10.57         1.35 o                         
  -5  -1   2        603.81        607.26         7.89 o                         
  -4  -1   2       1428.16       1559.79        12.10 o                         
  -3  -1   2         12.60          7.69         0.82 o                         
  -2  -1   2       4288.76       4386.80        32.64 o                         
  -1  -1   2       2336.87       2208.66        17.25 o                         
   0  -1   2       1959.22       1852.41        18.35 o                         
   1  -1   2         95.38         94.34         1.76 o                         
   2  -1   2         40.44         41.23         1.46 o                         
   3  -1   2       1593.55       1525.71        10.54 o                         
   4  -1   2        148.92        152.60         3.05 o                         
   5  -1   2         86.57         68.37         2.52 o                         
   6  -1   2         16.45         23.64         2.07 o                         
   7  -1   2        219.27        223.94         5.55 o                         
   8  -1   2         80.69         68.98         3.77 o                         
   9  -1   2        247.48        257.38         7.37 o                         
  10  -1   2         22.47         12.77         2.74 o                         
 -10   0   2          6.63         -0.38         2.51 o                         
  -9   0   2        290.42        316.50         8.61 o                         
  -8   0   2        474.78        476.38         7.95 o                         
  -7   0   2         99.32        103.04         3.81 o                         
  -6   0   2         45.24         46.61         2.58 o                         
  -5   0   2          2.60          3.06         0.92 o                         
  -4   0   2       2109.99       2139.55        15.25 o                         
  -3   0   2       1192.63       1246.92        10.30 o                         
  -1   0   2        496.88        484.49         4.98 o                         
   0   0   2        344.31        325.84         3.24 o                         
   1   0   2        469.87        444.12         3.44 o                         
   2   0   2       1056.56       1013.77         7.60 o                         
   3   0   2        239.90        267.41         3.63 o                         
   4   0   2        498.87        539.51         5.89 o                         
   5   0   2          5.07          3.31         0.80 o                         
   6   0   2        156.14        153.58         3.95 o                         
   7   0   2        145.26        145.69         4.25 o                         
   8   0   2         22.06         15.25         1.84 o                         
   9   0   2          6.75         10.25         1.90 o                         
  10   0   2         19.17          8.05         2.91 o                         
 -10   1   2          5.98          0.53         2.86 o                         
  -9   1   2        134.58        141.58         7.52 o                         
  -8   1   2          0.05         -1.14         1.14 o                         
  -7   1   2          9.19          7.61         1.60 o                         
  -6   1   2         50.90         43.68         2.85 o                         
  -5   1   2        846.54        824.78         9.29 o                         
  -4   1   2          7.78          1.15         0.65 o                         
  -3   1   2          1.20          1.14         0.60 o                         
  -2   1   2       9202.05       9418.00       182.97 o                         
  -1   1   2       5783.16       5490.03       114.33 o                         
   0   1   2       1925.10       1822.91        11.43 o                         
   1   1   2         90.97         82.90         1.50 o                         
   2   1   2         86.05         71.35         1.71 o                         
   3   1   2          2.87          0.69         0.26 o                         
   4   1   2          0.02         -0.04         0.35 o                         
   5   1   2       2799.42       2862.95        18.75 o                         
   6   1   2         23.02         18.74         1.50 o                         
   7   1   2          0.05          1.46         1.00 o                         
   8   1   2        197.90        191.03         4.93 o                         
   9   1   2        300.10        304.24         6.10 o                         
  10   1   2         43.54         46.96         3.21 o                         
 -10   2   2          0.26         -1.94         3.61 o                         
  -9   2   2          8.91          4.30         2.00 o                         
  -8   2   2         24.38         24.01         2.58 o                         
  -7   2   2        314.25        322.97         7.27 o                         
  -6   2   2       1014.56       1058.72        12.89 o                         
  -5   2   2          4.70          3.72         1.10 o                         
  -4   2   2          0.91         -0.15         0.82 o                         
  -3   2   2         36.83         39.44         2.10 o                         
  -2   2   2       2297.17       2217.42        15.32 o                         
  -1   2   2          0.13          1.26         0.43 o                         
   0   2   2          5.41          7.64         0.60 o                         
   1   2   2       2562.72       2497.49        15.87 o                         
   2   2   2       1944.54       1865.50        14.57 o                         
   3   2   2        425.68        412.60         4.87 o                         
   4   2   2        451.87        483.77         5.69 o                         
   5   2   2         62.29         46.13         1.63 o                         
   6   2   2          4.30          0.92         0.58 o                         
   7   2   2         33.30         26.11         1.65 o                         
   8   2   2         95.34        102.66         3.26 o                         
   9   2   2        248.20        237.79         5.17 o                         
  10   2   2          2.07          1.12         1.01 o                         
  -9   3   2         28.98         28.47         4.56 o                         
  -8   3   2         12.84          8.91         2.21 o                         
  -7   3   2         49.89         57.60         3.67 o                         
  -6   3   2        262.97        278.33         6.58 o                         
  -5   3   2          1.52         -0.80         1.08 o                         
  -4   3   2         17.05         13.03         1.46 o                         
  -3   3   2          0.20          0.33         0.60 o                         
  -2   3   2         51.72         38.03         1.72 o                         
  -1   3   2        591.35        581.95         6.44 o                         
   0   3   2        132.65        117.51         2.13 o                         
   1   3   2       1000.59        960.79         7.35 o                         
   2   3   2       1082.03       1027.63         7.42 o                         
   3   3   2         52.70         51.71         1.35 o                         
   4   3   2         27.84         32.62         1.10 o                         
   5   3   2        415.14        375.54         4.72 o                         
   6   3   2         64.72         64.50         1.95 o                         
   7   3   2        241.00        240.83         3.94 o                         
   8   3   2        333.88        328.24         5.02 o                         
   9   3   2        267.49        253.30         6.42 o                         
  10   3   2         11.23          7.15         1.19 o                         
  -9   4   2         45.50         39.21         4.14 o                         
  -8   4   2         59.01         53.30         4.51 o                         
  -7   4   2         75.48         67.44         4.10 o                         
  -6   4   2        427.55        424.05         8.32 o                         
  -5   4   2        860.48        882.08        11.26 o                         
  -4   4   2          1.78          1.36         0.91 o                         
  -3   4   2         74.25         63.06         2.85 o                         
  -2   4   2         18.82         13.84         1.26 o                         
  -1   4   2        195.26        202.43         3.83 o                         
   0   4   2       2873.08       2957.26        19.58 o                         
   1   4   2        937.13        888.13         7.37 o                         
   2   4   2       1909.28       1898.33        12.45 o                         
   3   4   2          0.45         -0.23         0.37 o                         
   4   4   2        265.71        279.25         3.79 o                         
   5   4   2       1268.34       1298.39         9.67 o                         
   6   4   2         22.56         19.29         1.39 o                         
   7   4   2         66.91         75.07         2.17 o                         
   8   4   2         17.24         13.85         1.02 o                         
   9   4   2        100.99        118.79         3.97 o                         
  10   4   2         13.54         12.58         3.18 o                         
  -8   5   2         18.74         10.71         2.59 o                         
  -7   5   2          7.02          5.76         1.99 o                         
  -6   5   2          7.58          5.23         1.67 o                         
  -5   5   2        512.75        530.83         8.88 o                         
  -4   5   2         45.49         39.15         2.57 o                         
  -3   5   2        126.64        127.43         4.28 o                         
  -2   5   2        956.58        963.39        10.38 o                         
  -1   5   2        146.79        175.43         4.30 o                         
   0   5   2       1606.94       1724.23        13.23 o                         
   1   5   2        480.50        488.05         5.72 o                         
   2   5   2         25.12          9.99         0.95 o                         
   3   5   2          0.13          0.05         0.40 o                         
   4   5   2        135.80        117.27         2.68 o                         
   5   5   2         27.52         28.55         1.82 o                         
   6   5   2         54.65         44.07         1.87 o                         
   7   5   2        220.90        212.50         3.96 o                         
   8   5   2         77.02         74.15         3.43 o                         
   9   5   2        116.59        107.08         4.95 o                         
  10   5   2         78.76         75.17         4.57 o                         
  -8   6   2         61.11         53.56         5.07 o                         
  -7   6   2         18.64         16.99         3.90 o                         
  -6   6   2          2.27          3.20         2.21 o                         
  -5   6   2        110.52        106.61         5.06 o                         
  -4   6   2        629.91        650.56        10.28 o                         
  -3   6   2        195.22        178.46         4.94 o                         
  -2   6   2        130.99        135.97         4.30 o                         
  -1   6   2        228.09        239.79         5.18 o                         
   0   6   2         18.24         11.81         1.29 o                         
   1   6   2          0.70          3.29         0.76 o                         
   2   6   2         25.28         21.99         1.44 o                         
   3   6   2        960.67        973.75         8.77 o                         
   4   6   2        306.26        298.06         4.97 o                         
   5   6   2        375.37        372.74         5.71 o                         
   6   6   2          0.02         -0.65         0.65 o                         
   7   6   2        371.20        379.96         6.98 o                         
   8   6   2        264.49        264.17         5.08 o                         
   9   6   2         43.71         41.23         3.49 o                         
  10   6   2        102.29         93.59         5.17 o                         
  -7   7   2          7.90          1.88         2.72 o                         
  -6   7   2        370.07        376.87        13.65 o                         
  -5   7   2        843.17        865.38        13.94 o                         
  -4   7   2        235.69        239.20         6.66 o                         
  -3   7   2          0.13          0.23         1.07 o                         
  -2   7   2        304.27        301.34         7.10 o                         
  -1   7   2         42.99         33.54         2.41 o                         
   0   7   2       1393.33       1377.56        13.61 o                         
   1   7   2         86.06         80.99         3.23 o                         
   2   7   2        128.07        134.90         3.39 o                         
   3   7   2         35.82         35.66         2.17 o                         
   4   7   2       1281.75       1232.81        11.28 o                         
   5   7   2         47.58         41.36         2.30 o                         
   6   7   2        106.90        107.72         3.58 o                         
   7   7   2        159.72        162.35         4.32 o                         
   8   7   2         33.14         30.22         2.10 o                         
   9   7   2          3.43          1.39         1.79 o                         
  10   7   2         11.25          8.77         2.74 o                         
  -6   8   2          5.45          8.10         5.05 o                         
  -5   8   2         12.78          7.29         3.44 o                         
  -4   8   2        277.99        277.25         7.50 o                         
  -3   8   2          0.43         -1.01         1.01 o                         
  -2   8   2         99.84         96.30         4.36 o                         
  -1   8   2        561.94        570.92         9.13 o                         
   0   8   2        556.70        548.27         8.50 o                         
   1   8   2       1204.92       1181.50        13.05 o                         
   2   8   2        200.89        204.66         4.64 o                         
   3   8   2        594.10        569.33         7.93 o                         
   4   8   2        147.78        134.92         3.52 o                         
   5   8   2        648.84        617.70         8.94 o                         
   6   8   2         24.00         21.24         2.10 o                         
   7   8   2        588.62        584.46         9.54 o                         
   8   8   2          1.94          2.60         2.00 o                         
   9   8   2          0.44         -1.41         1.41 o                         
  -5   9   2         35.45         24.44         4.31 o                         
  -4   9   2        165.86        173.60         8.32 o                         
  -3   9   2          1.61          4.11         1.79 o                         
  -2   9   2        113.08        103.20         5.03 o                         
  -1   9   2          1.61         -0.12         1.30 o                         
   0   9   2        150.58        154.82         5.23 o                         
   1   9   2        150.43        178.42         5.41 o                         
   2   9   2         58.05         44.17         2.84 o                         
   3   9   2        482.53        431.19         7.56 o                         
   4   9   2        422.83        432.48         7.63 o                         
   5   9   2          7.75          3.70         1.14 o                         
   6   9   2         74.22         79.41         3.84 o                         
   7   9   2        780.34        792.67        12.95 o                         
   8   9   2        113.40        104.41         4.89 o                         
   9   9   2         27.14         17.20         2.91 o                         
  -4  10   2          0.97         -0.33         2.09 o                         
  -3  10   2        177.47        170.06         8.11 o                         
  -2  10   2          1.31         -0.07         2.46 o                         
  -1  10   2        274.81        270.82         7.98 o                         
   0  10   2          0.04         -1.35         1.35 o                         
   1  10   2        324.89        303.62         7.59 o                         
   2  10   2         34.56         32.80         2.95 o                         
   3  10   2         90.06         83.82         4.11 o                         
   4  10   2         31.45         32.86         2.38 o                         
   5  10   2         26.31         25.87         2.47 o                         
   6  10   2         23.36         20.75         2.49 o                         
   7  10   2        251.64        262.49         7.48 o                         
   8  10   2          5.02          4.77         2.21 o                         
  -3  11   2        151.12        170.99        10.12 o                         
  -2  11   2          4.65         -1.62         2.33 o                         
  -1  11   2          3.02         10.15         5.15 o                         
   0  11   2         30.00         26.17         3.86 o                         
   1  11   2          0.95         -1.22         1.89 o                         
   2  11   2         87.71         69.94         4.81 o                         
   3  11   2        592.64        573.11        14.04 o                         
   4  11   2          8.16          3.05         2.23 o                         
   5  11   2         30.84         23.95         3.03 o                         
   6  11   2         35.37         44.92         3.94 o                         
   7  11   2         10.20         12.83         2.99 o                         
  -1  12   2         33.04         38.07         5.38 o                         
   0  12   2        206.34        206.57        10.33 o                         
   1  12   2          0.00         -2.05         2.05 o                         
   2  12   2         45.18         36.73         4.80 o                         
   3  12   2        184.37        204.99        12.94 o                         
   4  12   2        156.13        154.33         7.41 o                         
   5  12   2          3.26          6.22         2.49 o                         
   6  12   2        349.82        381.21        10.61 o                         
  -6 -11   3         17.50         12.79         3.27 o                         
  -5 -11   3         31.24         27.77         3.66 o                         
  -4 -11   3         95.44         92.29         6.13 o                         
  -3 -11   3        382.57        410.91        13.46 o                         
  -2 -11   3        197.84        216.45        10.04 o                         
  -1 -11   3        153.14        156.41         9.51 o                         
   0 -11   3        134.37        128.72         9.96 o                         
   1 -11   3          0.54         -1.29         4.50 o                         
  -7 -10   3        299.67        302.91        10.01 o                         
  -6 -10   3          5.66          8.07         2.79 o                         
  -5 -10   3         25.82         19.68         2.98 o                         
  -4 -10   3          4.73          0.33         2.22 o                         
  -3 -10   3        378.08        426.69        12.04 o                         
  -2 -10   3         61.07         50.74         4.04 o                         
  -1 -10   3         65.90         58.11         4.81 o                         
   0 -10   3        179.27        193.49         9.15 o                         
   1 -10   3         58.93         60.74         4.73 o                         
   2 -10   3          1.29         -1.57         2.62 o                         
   3 -10   3         54.31         48.81         6.44 o                         
  -8  -9   3         67.43         61.42         5.28 o                         
  -7  -9   3        106.42        108.09         7.51 o                         
  -6  -9   3        100.58         95.69         5.23 o                         
  -5  -9   3          0.00         -2.67         2.67 o                         
  -4  -9   3         40.87         48.65         3.52 o                         
  -3  -9   3          0.33          4.67         2.32 o                         
  -2  -9   3        491.48        490.42         9.52 o                         
  -1  -9   3         16.02          6.32         2.03 o                         
   0  -9   3        651.28        637.86        11.13 o                         
   1  -9   3         92.56         88.55         4.73 o                         
   2  -9   3         16.27         13.27         2.49 o                         
   3  -9   3          6.13          9.77         2.37 o                         
   4  -9   3        286.22        300.28        11.50 o                         
  -9  -8   3         88.30         70.49         6.36 o                         
  -8  -8   3         78.73         81.84         5.36 o                         
  -7  -8   3        339.86        349.45         9.79 o                         
  -6  -8   3         55.87         59.11         3.90 o                         
  -5  -8   3        288.38        281.98         6.78 o                         
  -4  -8   3         15.80         11.66         1.80 o                         
  -3  -8   3         98.12        105.82         4.45 o                         
  -2  -8   3        652.96        636.76         9.92 o                         
  -1  -8   3        145.34        135.76         5.00 o                         
   0  -8   3        438.40        470.02         8.80 o                         
   1  -8   3         50.71         53.85         3.53 o                         
   2  -8   3          5.48          6.54         1.54 o                         
   3  -8   3        127.45        135.59         5.97 o                         
   4  -8   3         56.02         58.88         4.55 o                         
   5  -8   3          8.10          2.62         2.21 o                         
  -9  -7   3          1.72          5.95         3.83 o                         
  -8  -7   3          4.94          2.82         2.04 o                         
  -7  -7   3        168.15        175.43         6.48 o                         
  -6  -7   3        485.32        488.58        10.10 o                         
  -5  -7   3        239.96        240.75         5.85 o                         
  -4  -7   3        790.72        798.54        10.85 o                         
  -3  -7   3         18.91         14.46         1.66 o                         
  -2  -7   3        308.48        304.64         6.30 o                         
  -1  -7   3        123.45        130.03         4.35 o                         
   0  -7   3       1443.61       1417.26        14.56 o                         
   1  -7   3        733.91        692.30         9.91 o                         
   2  -7   3        292.76        269.36         6.00 o                         
   3  -7   3        286.38        323.75         6.88 o                         
   4  -7   3         59.58         56.40         3.48 o                         
   5  -7   3          1.99          0.71         1.63 o                         
   6  -7   3         11.65         10.32         2.82 o                         
 -10  -6   3         66.82         63.74         6.35 o                         
  -9  -6   3          2.85         -0.29         2.68 o                         
  -8  -6   3         20.77         17.96         2.81 o                         
  -7  -6   3         30.18         31.15         2.75 o                         
  -6  -6   3          0.02         -0.19         1.07 o                         
  -5  -6   3         28.98         22.90         2.04 o                         
  -4  -6   3        542.31        551.95         8.51 o                         
  -3  -6   3        245.17        255.94         5.51 o                         
  -2  -6   3        100.28        103.58         3.70 o                         
  -1  -6   3       1535.58       1497.77        15.73 o                         
   0  -6   3         22.60         24.34         1.88 o                         
   1  -6   3        163.71        152.38         4.37 o                         
   2  -6   3        659.02        626.37         9.29 o                         
   3  -6   3        551.52        544.76         8.46 o                         
   4  -6   3        402.47        425.94         8.11 o                         
   5  -6   3          4.67          1.24         2.06 o                         
   6  -6   3         20.43         15.38         2.39 o                         
   7  -6   3         47.28         42.97         3.48 o                         
 -10  -5   3          5.66          7.48         3.04 o                         
  -9  -5   3          2.94          3.40         3.10 o                         
  -8  -5   3         18.64         16.75         2.20 o                         
  -7  -5   3          1.69          2.36         1.36 o                         
  -6  -5   3         74.90         78.71         4.20 o                         
  -5  -5   3         12.06          8.41         0.91 o                         
  -4  -5   3        338.57        349.88         6.31 o                         
  -3  -5   3         15.57          7.95         1.25 o                         
  -2  -5   3        193.31        202.30         4.71 o                         
  -1  -5   3       1082.50       1005.04        11.12 o                         
   0  -5   3        372.96        397.38         6.66 o                         
   1  -5   3          4.68          3.03         0.88 o                         
   2  -5   3          0.18          0.69         0.69 o                         
   3  -5   3        170.30        159.31         4.35 o                         
   4  -5   3         14.99         10.85         1.54 o                         
   5  -5   3         11.98         11.60         1.68 o                         
   6  -5   3          0.31         -0.82         1.14 o                         
   7  -5   3        589.18        590.12        14.46 o                         
   8  -5   3          1.68         -0.96         3.70 o                         
 -10  -4   3          4.81         -2.13         2.33 o                         
  -9  -4   3         24.93         18.41         2.42 o                         
  -8  -4   3         26.34         23.14         2.54 o                         
  -7  -4   3        231.87        242.29         6.10 o                         
  -6  -4   3        150.21        154.66         4.70 o                         
  -5  -4   3        551.46        562.45         8.67 o                         
  -4  -4   3        128.90        122.38         4.02 o                         
  -3  -4   3        135.65        151.80         4.00 o                         
  -2  -4   3       1519.17       1541.06        13.57 o                         
  -1  -4   3       3091.42       3295.23        21.61 o                         
   0  -4   3        472.34        457.75         6.12 o                         
   1  -4   3        206.21        234.99         4.72 o                         
   2  -4   3       1756.42       1790.59        14.68 o                         
   3  -4   3         68.58         54.64         2.67 o                         
   4  -4   3         42.06         47.23         2.64 o                         
   5  -4   3         20.46         22.22         1.92 o                         
   6  -4   3        207.36        204.88         5.22 o                         
   7  -4   3        211.50        202.15         6.29 o                         
   8  -4   3         23.93         11.68         5.06 o                         
 -10  -3   3          0.86          0.58         3.45 o                         
  -9  -3   3        299.15        318.40         8.41 o                         
  -8  -3   3        231.03        227.72         6.46 o                         
  -7  -3   3        198.31        196.94         5.55 o                         
  -6  -3   3        170.88        176.80         4.97 o                         
  -5  -3   3        327.08        322.44         6.32 o                         
  -4  -3   3          6.63          5.11         0.93 o                         
  -3  -3   3         43.06         43.36         2.66 o                         
  -2  -3   3        347.84        368.47         5.95 o                         
  -1  -3   3       1605.06       1576.35        12.17 o                         
   0  -3   3        157.99        198.34         3.54 o                         
   1  -3   3        335.13        350.45         5.01 o                         
   2  -3   3         50.33         43.10         2.25 o                         
   3  -3   3          7.69          4.13         0.78 o                         
   4  -3   3         98.17         97.67         3.40 o                         
   5  -3   3        289.17        300.79         6.22 o                         
   6  -3   3         94.74         98.90         3.61 o                         
   7  -3   3         11.74          7.94         1.38 o                         
   8  -3   3          6.16          4.67         2.05 o                         
   9  -3   3          9.11          9.27         2.77 o                         
 -10  -2   3        241.76        256.51         9.61 o                         
  -9  -2   3         14.64         12.32         2.41 o                         
  -8  -2   3        311.34        337.41         7.91 o                         
  -7  -2   3        292.83        321.34         7.13 o                         
  -6  -2   3          7.42          5.96         1.31 o                         
  -5  -2   3          9.19          7.69         1.16 o                         
  -4  -2   3        512.76        555.17         7.26 o                         
  -3  -2   3        608.87        632.00         7.60 o                         
  -2  -2   3       1569.79       1573.78        13.34 o                         
  -1  -2   3         17.39         20.76         1.36 o                         
   0  -2   3        487.96        514.42         5.45 o                         
   1  -2   3        376.56        430.88         5.15 o                         
   2  -2   3        114.04         82.19         2.24 o                         
   3  -2   3         44.53         57.99         2.20 o                         
   4  -2   3        383.83        425.13         6.66 o                         
   5  -2   3          6.01          4.02         0.89 o                         
   6  -2   3        873.96        893.36        10.70 o                         
   7  -2   3         63.32         53.62         3.46 o                         
   8  -2   3          0.85          1.54         1.61 o                         
   9  -2   3         49.45         50.91         4.44 o                         
 -10  -1   3         16.67         17.51         2.48 o                         
  -9  -1   3         52.57         53.16         3.32 o                         
  -8  -1   3          0.35         -0.44         0.98 o                         
  -7  -1   3        239.89        240.26         5.54 o                         
  -6  -1   3          8.40          4.99         1.12 o                         
  -5  -1   3        787.85        749.66         9.65 o                         
  -4  -1   3         50.70         42.28         2.18 o                         
  -3  -1   3        894.46        865.13         8.87 o                         
  -2  -1   3       1416.53       1479.10        11.86 o                         
  -1  -1   3        160.95        160.38         4.05 o                         
   0  -1   3        178.35        156.31         2.70 o                         
   1  -1   3        803.20        738.21         5.83 o                         
   2  -1   3        711.18        741.93         6.54 o                         
   3  -1   3        490.79        477.76         5.50 o                         
   4  -1   3        331.02        369.07         5.03 o                         
   5  -1   3        360.48        360.58         5.77 o                         
   6  -1   3         19.15         17.65         1.70 o                         
   7  -1   3        186.60        169.77         4.85 o                         
   8  -1   3          5.91          6.10         2.27 o                         
   9  -1   3        300.36        330.49         7.88 o                         
  10  -1   3         25.62         27.58         3.15 o                         
 -10   0   3          7.17          4.67         2.42 o                         
  -9   0   3          2.71         -0.07         2.22 o                         
  -8   0   3        157.20        159.42         5.06 o                         
  -7   0   3          0.63         -1.14         1.14 o                         
  -6   0   3          8.22         14.56         1.62 o                         
  -5   0   3         52.75         61.29         3.13 o                         
  -4   0   3       3766.05       3993.61        27.73 o                         
  -3   0   3        404.74        448.19         6.03 o                         
  -2   0   3         24.01         35.20         1.75 o                         
  -1   0   3          0.14          0.98         0.49 o                         
   0   0   3       1356.90       1342.84        11.61 o                         
   1   0   3        146.78        143.54         1.94 o                         
   2   0   3       2395.81       2300.50        13.04 o                         
   3   0   3        209.47        234.85         3.55 o                         
   4   0   3        129.71        118.42         2.77 o                         
   5   0   3         54.58         48.82         2.26 o                         
   6   0   3        166.18        170.84         4.19 o                         
   7   0   3         40.74         35.30         2.49 o                         
   8   0   3        835.66        834.03        12.16 o                         
   9   0   3       1160.54       1163.61        14.19 o                         
  10   0   3        152.24        183.69         9.77 o                         
 -10   1   3          7.68          5.18         3.03 o                         
  -9   1   3         68.32         67.10         5.20 o                         
  -8   1   3         12.33         10.03         2.07 o                         
  -7   1   3         24.41         24.45         2.40 o                         
  -6   1   3        939.05        958.48        10.67 o                         
  -5   1   3         58.87         57.15         2.63 o                         
  -4   1   3       2418.92       2630.48        18.74 o                         
  -3   1   3         66.80         92.01         2.90 o                         
  -2   1   3       1846.00       1760.61        13.50 o                         
  -1   1   3        944.47        909.03         8.07 o                         
   0   1   3       1006.05        951.62         6.98 o                         
   1   1   3       3158.49       3102.91        27.66 o                         
   2   1   3       1686.36       1645.77        12.88 o                         
   3   1   3       1610.91       1623.40        21.95 o                         
   4   1   3        894.12        946.41         6.66 o                         
   5   1   3       1319.52       1357.80         9.84 o                         
   6   1   3          2.81         -0.57         0.57 o                         
   7   1   3        115.21        109.80         3.00 o                         
   8   1   3        437.42        468.93         6.83 o                         
   9   1   3          1.28         -0.95         1.06 o                         
  10   1   3          7.08          8.00         2.26 o                         
  -9   2   3          9.11          0.29         2.71 o                         
  -8   2   3        157.88        157.58         6.86 o                         
  -7   2   3          6.53          6.27         1.51 o                         
  -6   2   3        997.02       1000.39        13.56 o                         
  -5   2   3        179.00        176.84         4.59 o                         
  -4   2   3         21.59         13.18         1.55 o                         
  -3   2   3       1286.51       1306.02        12.42 o                         
  -2   2   3         13.91          3.85         0.69 o                         
  -1   2   3       1881.78       1899.51        13.25 o                         
   0   2   3        220.83        195.66         2.84 o                         
   1   2   3        118.12        117.84         1.97 o                         
   2   2   3        464.69        458.72         5.15 o                         
   3   2   3        161.55        184.52         9.26 o                         
   4   2   3       1876.96       1913.50        20.34 o                         
   5   2   3       1560.11       1579.26        17.72 o                         
   6   2   3        118.30        127.89         3.47 o                         
   7   2   3        183.04        193.06         3.77 o                         
   8   2   3         36.91         40.18         1.94 o                         
   9   2   3         30.42         34.34         3.11 o                         
  10   2   3         44.35         38.73         3.52 o                         
  -9   3   3        166.50        170.30         7.30 o                         
  -8   3   3          8.28          7.65         2.48 o                         
  -7   3   3         51.65         50.40         3.49 o                         
  -6   3   3         30.52         34.54         2.79 o                         
  -5   3   3          0.80         -1.05         1.05 o                         
  -4   3   3         84.25         71.47         3.35 o                         
  -3   3   3       1369.56       1388.28        13.08 o                         
  -2   3   3       1065.05       1045.41         9.10 o                         
  -1   3   3         67.14         73.77         2.20 o                         
   0   3   3       1105.63       1128.86         8.21 o                         
   1   3   3       1847.80       1828.92        10.96 o                         
   2   3   3        972.72        983.98         7.44 o                         
   3   3   3        247.59        282.81         4.11 o                         
   4   3   3       3222.27       3255.11        34.77 o                         
   5   3   3        137.72        116.93         3.40 o                         
   6   3   3          9.25         13.47         1.27 o                         
   7   3   3          7.26          4.78         1.12 o                         
   8   3   3        139.82        124.57         4.47 o                         
   9   3   3         68.58         66.96         3.36 o                         
  10   3   3          3.90          0.75         1.78 o                         
  -9   4   3         54.27         41.52         6.09 o                         
  -8   4   3         24.60         20.47         3.09 o                         
  -7   4   3        451.91        460.39         9.96 o                         
  -6   4   3        133.84        135.62         5.33 o                         
  -5   4   3         22.12         22.64         2.04 o                         
  -4   4   3        703.68        697.07         9.59 o                         
  -3   4   3        656.27        628.28         8.28 o                         
  -2   4   3         61.85         49.89         2.30 o                         
  -1   4   3        214.07        237.82         4.70 o                         
   0   4   3       2120.09       2285.84        14.20 o                         
   1   4   3       3480.44       3471.66        21.08 o                         
   2   4   3         12.34          6.04         0.73 o                         
   3   4   3        485.63        528.55         4.89 o                         
   4   4   3        413.58        436.10         3.73 o                         
   5   4   3        312.73        308.13         4.71 o                         
   6   4   3        180.46        184.24         3.92 o                         
   7   4   3        648.15        639.75        10.33 o                         
   8   4   3        469.46        472.63         7.15 o                         
   9   4   3         20.14         19.30         1.91 o                         
  10   4   3        195.20        207.31         6.58 o                         
  -8   5   3          0.33         -3.17         3.17 o                         
  -7   5   3         22.67         18.60         2.65 o                         
  -6   5   3        997.13       1000.95        13.98 o                         
  -5   5   3        138.56        131.38         4.99 o                         
  -4   5   3        374.35        381.34         7.06 o                         
  -3   5   3        252.63        254.42         5.48 o                         
  -2   5   3       1148.16       1202.14        10.81 o                         
  -1   5   3          5.01          2.53         0.73 o                         
   0   5   3        236.94        191.62         3.75 o                         
   1   5   3         35.88         34.76         1.98 o                         
   2   5   3        562.99        653.08         6.59 o                         
   3   5   3          0.16          2.78         0.68 o                         
   4   5   3       1571.60       1608.89        12.18 o                         
   5   5   3        228.50        224.15         4.07 o                         
   6   5   3         56.79         47.36         2.34 o                         
   7   5   3         53.75         54.20         2.83 o                         
   8   5   3        546.19        564.98         9.00 o                         
   9   5   3         33.49         32.70         2.60 o                         
  10   5   3        687.57        684.51        11.79 o                         
  -8   6   3         54.95         58.50         6.16 o                         
  -7   6   3        121.84        130.85         7.65 o                         
  -6   6   3         14.89          5.59         2.30 o                         
  -5   6   3        617.59        631.57        11.53 o                         
  -4   6   3        250.59        258.92         6.31 o                         
  -3   6   3        696.78        707.87         9.62 o                         
  -2   6   3        263.21        268.68         5.64 o                         
  -1   6   3        398.25        384.27         6.31 o                         
   0   6   3          5.32          8.85         1.10 o                         
   1   6   3       1008.26        994.73        11.04 o                         
   2   6   3        155.07        159.17         3.53 o                         
   3   6   3        422.24        449.06         5.61 o                         
   4   6   3          0.01         -0.62         0.62 o                         
   5   6   3        182.21        181.48         3.60 o                         
   6   6   3        132.14        129.68         3.26 o                         
   7   6   3        398.84        399.53         8.10 o                         
   8   6   3         93.35         97.00         4.04 o                         
   9   6   3         19.01         17.88         2.02 o                         
  10   6   3         23.50         19.15         2.40 o                         
  -7   7   3        318.90        336.69        12.52 o                         
  -6   7   3        366.31        378.52        12.11 o                         
  -5   7   3        114.38        103.99         5.43 o                         
  -4   7   3        447.71        448.80         9.16 o                         
  -3   7   3         30.52         27.64         2.18 o                         
  -2   7   3        110.16        106.05         4.22 o                         
  -1   7   3          2.71          2.11         0.92 o                         
   0   7   3        999.97       1024.56        11.15 o                         
   1   7   3          4.21          4.14         1.07 o                         
   2   7   3         56.15         56.06         2.83 o                         
   3   7   3        150.48        159.31         3.77 o                         
   4   7   3        116.48        116.47         3.38 o                         
   5   7   3        430.41        423.82         6.48 o                         
   6   7   3       3419.11       3493.12        28.66 o                         
   7   7   3         23.49         20.28         1.91 o                         
   8   7   3         58.38         58.34         3.67 o                         
   9   7   3        133.87        132.10         5.18 o                         
  10   7   3         82.77         97.44         4.90 o                         
  -6   8   3          0.72         -3.15         3.15 o                         
  -5   8   3         90.48         97.69         6.96 o                         
  -4   8   3          0.03         -2.13         2.13 o                         
  -3   8   3        207.83        208.65         6.79 o                         
  -2   8   3          0.85          1.11         0.98 o                         
  -1   8   3        451.27        455.81         7.91 o                         
   0   8   3        107.01         99.43         4.48 o                         
   1   8   3        191.11        176.20         4.86 o                         
   2   8   3         11.83         17.15         2.05 o                         
   3   8   3        105.88        111.08         3.71 o                         
   4   8   3         26.87         26.54         1.66 o                         
   5   8   3        123.73        123.39         3.81 o                         
   6   8   3         37.96         37.48         2.60 o                         
   7   8   3         16.41         15.93         2.11 o                         
   8   8   3        127.16        121.09         4.60 o                         
   9   8   3         33.59         35.17         3.37 o                         
  -5   9   3         61.51         66.06         6.21 o                         
  -4   9   3        467.18        500.67        15.95 o                         
  -3   9   3          0.34         -0.51         1.89 o                         
  -2   9   3          2.87          1.97         1.26 o                         
  -1   9   3         50.35         46.99         3.35 o                         
   0   9   3          7.65          8.31         1.39 o                         
   1   9   3        291.69        240.64         5.96 o                         
   2   9   3        692.99        651.52         9.57 o                         
   3   9   3        332.63        359.95         6.67 o                         
   4   9   3          8.66         10.14         1.44 o                         
   5   9   3          0.01         -0.85         0.96 o                         
   6   9   3          0.09          1.19         2.09 o                         
   7   9   3         12.87         10.85         2.49 o                         
   8   9   3          4.93          3.49         1.20 o                         
   9   9   3         26.19         28.23         3.25 o                         
  -4  10   3         29.17         26.76         3.28 o                         
  -3  10   3          2.40         -0.50         2.53 o                         
  -2  10   3         74.39         83.22         5.42 o                         
  -1  10   3        349.43        388.83         9.43 o                         
   0  10   3         32.08         26.23         2.53 o                         
   1  10   3        162.15        146.36         5.69 o                         
   2  10   3        114.74        112.22         5.01 o                         
   3  10   3        404.95        439.27         8.50 o                         
   4  10   3         90.87         91.96         4.23 o                         
   5  10   3         50.61         47.82         3.16 o                         
   6  10   3        243.75        255.15         6.50 o                         
   7  10   3         88.31         94.56         8.03 o                         
   8  10   3         32.61         20.15         3.08 o                         
  -3  11   3        227.63        226.79        10.10 o                         
  -2  11   3         17.53         13.94         3.04 o                         
  -1  11   3         71.86         73.51         5.65 o                         
   0  11   3        125.49        112.88         6.54 o                         
   1  11   3          3.28          2.26         1.83 o                         
   2  11   3         12.19         14.55         2.51 o                         
   3  11   3         68.48         76.32         4.58 o                         
   4  11   3         32.61         31.51         2.82 o                         
   5  11   3         72.50         73.77         4.52 o                         
   6  11   3        121.89        112.38         6.30 o                         
   7  11   3         11.53         15.96         3.09 o                         
  -1  12   3        134.84        142.60         9.71 o                         
   0  12   3         19.06         13.73         4.12 o                         
   1  12   3         80.02         71.15         5.77 o                         
   2  12   3         52.71         45.16         6.50 o                         
   3  12   3          0.06         -1.64         3.04 o                         
   4  12   3         47.08         45.68         4.53 o                         
   5  12   3          0.09          0.61         2.69 o                         
   6  12   3        166.25        175.45         7.64 o                         
  -5 -11   4        168.12        168.20         9.56 o                         
  -4 -11   4        105.17        114.22         9.58 o                         
  -3 -11   4         46.61         47.13         4.85 o                         
  -2 -11   4          5.67         -0.33         4.03 o                         
  -1 -11   4          2.25          6.86         3.52 o                         
   0 -11   4         83.04         82.06         8.38 o                         
  -7 -10   4         51.00         51.26         4.89 o                         
  -6 -10   4          0.43         -2.16         2.16 o                         
  -5 -10   4          2.79          2.55         2.60 o                         
  -4 -10   4          5.75          3.40         2.51 o                         
  -3 -10   4          8.73          2.70         2.14 o                         
  -2 -10   4         92.71         91.81         6.34 o                         
  -1 -10   4        593.79        627.41        15.59 o                         
   0 -10   4         62.19         68.04         5.51 o                         
   1 -10   4        198.96        212.87         9.86 o                         
   2 -10   4         94.46         87.04         6.68 o                         
  -8  -9   4         23.79         21.17         4.26 o                         
  -7  -9   4          7.45         -2.53         2.53 o                         
  -6  -9   4         80.03         77.68         5.06 o                         
  -5  -9   4        139.91        141.37         6.58 o                         
  -4  -9   4        163.19        159.39         7.44 o                         
  -3  -9   4         69.95         67.76         4.47 o                         
  -2  -9   4         41.44         31.87         2.70 o                         
  -1  -9   4         45.74         45.32         3.47 o                         
   0  -9   4        258.12        252.37         7.99 o                         
   1  -9   4          0.04         -1.26         1.45 o                         
   2  -9   4        277.00        269.82         9.02 o                         
   3  -9   4        359.18        404.37        11.41 o                         
   4  -9   4         14.99         17.09         3.50 o                         
  -8  -8   4         31.16         30.57         4.11 o                         
  -7  -8   4          6.18          5.98         2.42 o                         
  -6  -8   4         81.97         83.18         3.98 o                         
  -5  -8   4          1.85         -0.11         1.21 o                         
  -4  -8   4        199.97        202.70         5.69 o                         
  -3  -8   4        513.52        525.05        10.42 o                         
  -2  -8   4        211.86        211.67         5.88 o                         
  -1  -8   4         44.43         47.18         3.31 o                         
   0  -8   4        161.95        161.58         5.92 o                         
   1  -8   4         69.65         58.83         4.23 o                         
   2  -8   4         48.87         41.29         3.03 o                         
   3  -8   4        180.81        165.02         6.30 o                         
   4  -8   4          0.48          1.06         2.06 o                         
   5  -8   4         32.44         34.58         3.43 o                         
  -9  -7   4         34.12         15.18         3.77 o                         
  -8  -7   4         28.14         18.85         3.38 o                         
  -7  -7   4         57.25         57.42         5.77 o                         
  -6  -7   4         24.63         23.23         1.91 o                         
  -5  -7   4          0.70         -0.88         0.88 o                         
  -4  -7   4        411.45        417.02         7.71 o                         
  -3  -7   4         59.11         60.05         3.44 o                         
  -2  -7   4        262.12        264.02         6.06 o                         
  -1  -7   4       3785.51       3815.28        27.79 o                         
   0  -7   4          0.31          0.07         1.01 o                         
   1  -7   4         10.23          6.62         1.33 o                         
   2  -7   4         23.79         16.53         1.92 o                         
   3  -7   4        159.84        164.49         5.52 o                         
   4  -7   4          8.83         10.18         1.99 o                         
   5  -7   4        133.55        136.27         6.28 o                         
   6  -7   4        140.70        136.11         6.21 o                         
  -9  -6   4         10.89          7.91         2.39 o                         
  -8  -6   4        407.08        441.33        10.53 o                         
  -7  -6   4        104.39        108.05         5.23 o                         
  -6  -6   4          1.21          1.15         1.16 o                         
  -5  -6   4        151.30        168.77         5.00 o                         
  -4  -6   4        188.36        174.04         4.93 o                         
  -3  -6   4        388.41        407.16         7.11 o                         
  -2  -6   4        301.42        299.88         6.53 o                         
  -1  -6   4          1.61          2.33         0.90 o                         
   0  -6   4        131.56        133.99         4.09 o                         
   1  -6   4         10.72          7.06         1.18 o                         
   2  -6   4         90.38         86.19         3.88 o                         
   3  -6   4        382.30        383.88         7.13 o                         
   4  -6   4         76.35         69.51         3.67 o                         
   5  -6   4         68.59         72.14         4.47 o                         
   6  -6   4        368.59        366.86         8.78 o                         
   7  -6   4         93.01         90.00         5.11 o                         
 -10  -5   4          6.91         -1.59         4.67 o                         
  -9  -5   4         89.74         90.42         6.04 o                         
  -8  -5   4        314.75        316.30         8.20 o                         
  -7  -5   4        126.55        122.26         5.58 o                         
  -6  -5   4         42.77         44.61         3.41 o                         
  -5  -5   4        976.49       1037.93        11.46 o                         
  -4  -5   4        108.84        104.62         4.37 o                         
  -3  -5   4         10.05         10.10         1.43 o                         
  -2  -5   4         66.23         60.87         3.24 o                         
  -1  -5   4        538.55        548.97         8.09 o                         
   0  -5   4         21.13         17.75         1.63 o                         
   1  -5   4         41.05         40.80         2.58 o                         
   2  -5   4        161.94        156.41         4.29 o                         
   3  -5   4         26.72         26.54         2.05 o                         
   4  -5   4         27.99         21.11         2.06 o                         
   5  -5   4         84.82         93.04         4.28 o                         
   6  -5   4          1.19         -0.50         1.47 o                         
   7  -5   4          0.32         -1.69         1.69 o                         
   8  -5   4          0.91          3.17         3.16 o                         
 -10  -4   4        138.94        129.01         8.38 o                         
  -9  -4   4        103.15        107.24         7.92 o                         
  -8  -4   4         15.98         11.82         1.98 o                         
  -7  -4   4        191.88        192.47         6.45 o                         
  -6  -4   4        932.26        970.89        12.87 o                         
  -5  -4   4         29.54         31.96         2.28 o                         
  -4  -4   4        518.10        514.46         8.76 o                         
  -3  -4   4        356.06        403.03         7.01 o                         
  -2  -4   4        986.55        992.84        10.92 o                         
  -1  -4   4        402.72        438.66         6.52 o                         
   0  -4   4         82.22         93.82         2.91 o                         
   1  -4   4          0.01         -0.49         0.49 o                         
   2  -4   4        505.59        510.57         7.52 o                         
   3  -4   4          5.43          5.06         1.04 o                         
   4  -4   4        434.51        467.50         7.36 o                         
   5  -4   4       1020.50        960.54        11.00 o                         
   6  -4   4        173.68        168.20         5.19 o                         
   7  -4   4         17.41         11.82         2.17 o                         
   8  -4   4         82.79         78.81         5.88 o                         
 -10  -3   4         45.46         33.12         3.68 o                         
  -9  -3   4        143.67        155.91        10.53 o                         
  -8  -3   4         13.30         14.40         2.04 o                         
  -7  -3   4          3.00          2.77         1.40 o                         
  -6  -3   4        214.46        222.47         6.43 o                         
  -5  -3   4        590.58        578.25         8.28 o                         
  -4  -3   4        134.23        140.76         3.99 o                         
  -3  -3   4         15.07         10.45         1.43 o                         
  -2  -3   4         22.26         15.01         1.49 o                         
  -1  -3   4       1746.55       1810.64        13.95 o                         
   0  -3   4        171.68        196.79         3.83 o                         
   1  -3   4       4029.28       4174.73        26.10 o                         
   2  -3   4         27.65         32.15         1.91 o                         
   3  -3   4       1326.09       1408.08        13.38 o                         
   4  -3   4        229.82        246.85         5.49 o                         
   5  -3   4       1892.90       1815.86        15.83 o                         
   6  -3   4        322.56        324.77         6.25 o                         
   7  -3   4        331.72        321.21         7.24 o                         
   8  -3   4          7.65          4.40         1.99 o                         
   9  -3   4        132.40        160.20         7.07 o                         
 -10  -2   4          4.15          1.72         3.33 o                         
  -9  -2   4         12.70         11.25         2.37 o                         
  -8  -2   4         41.61         38.96         3.27 o                         
  -7  -2   4        196.86        198.66         5.98 o                         
  -6  -2   4         45.96         40.65         2.74 o                         
  -5  -2   4        238.05        256.95         5.52 o                         
  -4  -2   4        397.79        434.54         6.86 o                         
  -3  -2   4          5.05          7.60         1.08 o                         
  -2  -2   4       1413.82       1364.24        12.36 o                         
  -1  -2   4        239.26        221.36         4.10 o                         
   0  -2   4        675.16        742.04         7.34 o                         
   1  -2   4       1739.12       1987.65        13.36 o                         
   2  -2   4       1249.58       1262.10        10.09 o                         
   3  -2   4         34.09         47.66         2.14 o                         
   4  -2   4         17.37         14.99         1.30 o                         
   5  -2   4        200.03        207.33         4.42 o                         
   6  -2   4        122.30        124.96         4.06 o                         
   7  -2   4        122.37        129.86         4.62 o                         
   8  -2   4       1284.05       1296.28        16.63 o                         
   9  -2   4         38.73         37.94         4.01 o                         
 -10  -1   4          0.93         -2.14         2.14 o                         
  -9  -1   4        244.44        263.01         6.97 o                         
  -8  -1   4         21.52         27.11         2.90 o                         
  -7  -1   4        381.37        411.76         7.77 o                         
  -6  -1   4         35.84         43.09         2.72 o                         
  -5  -1   4        785.39        767.32         9.54 o                         
  -4  -1   4        841.93        898.10        10.36 o                         
  -3  -1   4        840.41        823.76         9.75 o                         
  -2  -1   4        188.49        170.87         3.71 o                         
  -1  -1   4         90.36         83.89         2.44 o                         
   0  -1   4        290.14        286.62         3.97 o                         
   1  -1   4       1635.12       1580.66        10.61 o                         
   2  -1   4          1.29         -0.33         0.33 o                         
   3  -1   4          1.15          0.10         0.45 o                         
   4  -1   4        196.11        190.82         3.98 o                         
   5  -1   4        736.39        752.16         8.83 o                         
   6  -1   4          0.70         -0.76         0.76 o                         
   7  -1   4        145.79        150.59         4.41 o                         
   8  -1   4         91.47        105.46         4.38 o                         
   9  -1   4          1.10         -0.27         2.08 o                         
 -10   0   4         59.52         60.53         4.69 o                         
  -9   0   4          0.01         -0.93         1.75 o                         
  -8   0   4         65.58         59.73         3.38 o                         
  -7   0   4         64.16         59.49         3.75 o                         
  -6   0   4       1918.25       1968.85        17.37 o                         
  -5   0   4        844.71        907.44        10.61 o                         
  -4   0   4       9376.36       9854.58        55.37 o                         
  -3   0   4        954.27        976.03        12.35 o                         
  -2   0   4       2579.45       2553.84        18.49 o                         
  -1   0   4         30.33         28.78         1.61 o                         
   0   0   4        729.84        723.45         6.52 o                         
   1   0   4         25.53         36.61         1.19 o                         
   2   0   4        240.80        212.74         3.28 o                         
   3   0   4         42.31         62.54         1.82 o                         
   4   0   4        284.21        263.45         4.76 o                         
   5   0   4        418.57        422.08         6.68 o                         
   6   0   4        114.33        106.91         3.06 o                         
   7   0   4         20.61         21.86         1.82 o                         
   8   0   4          0.65          2.89         1.12 o                         
   9   0   4        158.68        152.20         4.20 o                         
  10   0   4         42.82         29.66         2.44 o                         
 -10   1   4         27.67         34.52         3.93 o                         
  -9   1   4        159.14        153.71         6.95 o                         
  -8   1   4         17.56          8.34         1.84 o                         
  -7   1   4          8.38          9.08         1.61 o                         
  -6   1   4          2.56          0.35         1.22 o                         
  -5   1   4         37.19         44.17         2.71 o                         
  -4   1   4       2602.84       2695.93        19.64 o                         
  -3   1   4       1959.02       1981.06        15.34 o                         
  -2   1   4        833.41        937.06         9.28 o                         
  -1   1   4        241.67        249.47         4.21 o                         
   0   1   4         32.44         27.54         1.08 o                         
   1   1   4          2.54          0.94         0.30 o                         
   2   1   4        159.44        165.71         2.21 o                         
   3   1   4       1980.87       2100.76        17.17 o                         
   4   1   4        132.10        132.91         2.19 o                         
   5   1   4         93.95         67.83         1.89 o                         
   6   1   4        240.11        242.53         3.19 o                         
   7   1   4        608.35        601.55         7.47 o                         
   8   1   4        217.29        214.18         4.88 o                         
   9   1   4          5.19          0.33         2.23 o                         
  10   1   4        148.39        158.34         7.90 o                         
  -9   2   4         63.95         63.22         4.87 o                         
  -8   2   4        161.96        165.24         6.93 o                         
  -7   2   4        182.22        182.42         6.29 o                         
  -6   2   4         79.36         82.73         4.00 o                         
  -5   2   4        360.62        374.82         7.45 o                         
  -4   2   4        408.75        378.42         5.45 o                         
  -3   2   4        255.03        237.54         4.44 o                         
  -2   2   4          0.32          0.31         0.54 o                         
  -1   2   4        770.29        782.91         9.20 o                         
   0   2   4        869.47        859.70         6.49 o                         
   1   2   4       3045.07       2920.44        15.64 o                         
   2   2   4        531.45        515.19         3.79 o                         
   3   2   4         12.85          7.63         0.60 o                         
   4   2   4         18.84         15.73         1.03 o                         
   5   2   4        144.84        139.06         2.81 o                         
   6   2   4        152.94        163.23         3.70 o                         
   7   2   4        345.61        353.34         6.51 o                         
   8   2   4          1.26          0.57         1.03 o                         
   9   2   4         40.96         35.75         2.93 o                         
  10   2   4         60.12         56.03         3.73 o                         
  -9   3   4         11.86          8.49         4.08 o                         
  -8   3   4         93.57         99.80         5.70 o                         
  -7   3   4        109.91        112.44         5.54 o                         
  -6   3   4          1.76          0.29         1.22 o                         
  -5   3   4        291.72        294.24         6.62 o                         
  -4   3   4        110.16        100.85         4.04 o                         
  -3   3   4        736.83        753.07         9.62 o                         
  -2   3   4        633.45        676.80         8.12 o                         
  -1   3   4          3.09          4.30         0.70 o                         
   0   3   4       1382.04       1308.27         9.26 o                         
   1   3   4       1128.28       1143.13         7.93 o                         
   2   3   4       1230.13       1278.33         9.22 o                         
   3   3   4        491.49        480.64         7.20 o                         
   4   3   4        474.25        460.74        15.42 o                         
   5   3   4          7.05         12.04         1.28 o                         
   6   3   4        160.05        154.56         3.93 o                         
   7   3   4        317.62        314.94         5.31 o                         
   8   3   4         91.64         91.08         3.18 o                         
   9   3   4         16.58         11.53         1.62 o                         
  10   3   4         79.03         75.04         3.56 o                         
  -9   4   4         11.75          4.51         3.30 o                         
  -8   4   4         21.94         16.41         3.34 o                         
  -7   4   4        285.40        286.01         7.86 o                         
  -6   4   4          1.95         -0.44         1.27 o                         
  -5   4   4         26.06         22.76         2.27 o                         
  -4   4   4        133.91        136.14         4.62 o                         
  -3   4   4        209.40        203.66         5.13 o                         
  -2   4   4        319.94        321.35         5.36 o                         
  -1   4   4       1034.61       1003.09         9.42 o                         
   0   4   4        728.71        703.69         7.08 o                         
   1   4   4        223.24        231.07         3.53 o                         
   2   4   4         37.99         53.46         1.97 o                         
   3   4   4       2240.03       2234.18        12.83 o                         
   4   4   4         19.86         25.77         1.11 o                         
   5   4   4         22.37         22.71         1.21 o                         
   6   4   4        103.58        108.68         2.31 o                         
   7   4   4        870.73        891.68         8.75 o                         
   8   4   4         98.79         99.05         3.48 o                         
   9   4   4         47.82         52.39         2.83 o                         
  10   4   4          4.54          1.43         1.09 o                         
  -8   5   4          0.12          3.00         2.30 o                         
  -7   5   4         54.12         53.35         4.56 o                         
  -6   5   4        183.01        191.75         6.47 o                         
  -5   5   4          9.82          7.39         1.44 o                         
  -4   5   4        330.63        333.20         6.60 o                         
  -3   5   4         85.48         89.17         3.64 o                         
  -2   5   4        810.44        905.66        10.33 o                         
  -1   5   4        507.09        528.26         6.79 o                         
   0   5   4        686.81        618.12         6.43 o                         
   1   5   4         18.47         33.16         1.63 o                         
   2   5   4        217.81        269.49         3.83 o                         
   3   5   4          2.48          1.96         0.64 o                         
   4   5   4        486.59        468.52         4.97 o                         
   5   5   4       1162.13       1157.50        13.20 o                         
   6   5   4        185.47        189.47         4.18 o                         
   7   5   4         77.14         80.01         2.55 o                         
   8   5   4        444.69        443.67         9.52 o                         
   9   5   4        156.41        158.26         5.89 o                         
  10   5   4        140.06        155.25         3.97 o                         
  -8   6   4         49.61         48.93         5.63 o                         
  -7   6   4        368.56        395.74        11.18 o                         
  -6   6   4        155.70        164.97         6.54 o                         
  -5   6   4         30.08         28.82         2.54 o                         
  -4   6   4          3.65          3.25         1.31 o                         
  -3   6   4         65.13         56.95         2.62 o                         
  -2   6   4         17.70         12.42         1.44 o                         
  -1   6   4         17.73         28.89         1.93 o                         
   0   6   4         55.82         67.73         2.82 o                         
   1   6   4        161.98        172.29         3.72 o                         
   2   6   4          2.29          0.94         0.59 o                         
   3   6   4        553.50        520.36         6.45 o                         
   4   6   4         33.59         38.33         2.01 o                         
   5   6   4          0.90          0.83         0.55 o                         
   6   6   4        298.01        299.45         5.63 o                         
   7   6   4          3.54          4.28         1.11 o                         
   8   6   4        270.95        269.23         5.18 o                         
   9   6   4          1.11          0.90         2.21 o                         
  10   6   4        105.54        114.12         6.20 o                         
  -7   7   4        306.43        316.85        11.75 o                         
  -6   7   4        126.58        139.50         8.75 o                         
  -5   7   4         18.96         14.73         2.36 o                         
  -4   7   4        536.18        558.87        10.18 o                         
  -3   7   4        128.21        131.53         4.58 o                         
  -2   7   4        350.00        346.08         6.56 o                         
  -1   7   4         15.14         12.35         1.49 o                         
   0   7   4        305.23        296.57         5.57 o                         
   1   7   4          1.21          0.00         0.75 o                         
   2   7   4       1911.47       1907.67        15.43 o                         
   3   7   4          4.10          6.33         0.87 o                         
   4   7   4       1220.93       1240.56        11.71 o                         
   5   7   4        402.73        429.01         6.05 o                         
   6   7   4         17.22         13.31         1.44 o                         
   7   7   4        333.11        341.06         7.05 o                         
   8   7   4          0.01         -0.79         0.79 o                         
   9   7   4          0.32         -0.13         1.16 o                         
  10   7   4         72.71         71.61         5.13 o                         
  -6   8   4         14.53         10.49         4.32 o                         
  -5   8   4         11.20          6.01         2.62 o                         
  -4   8   4        240.08        236.01         7.82 o                         
  -3   8   4        631.67        651.47        10.23 o                         
  -2   8   4        391.27        378.48         7.34 o                         
  -1   8   4       1374.16       1413.21        14.67 o                         
   0   8   4          0.35         -1.05         1.05 o                         
   1   8   4         97.16         84.16         3.58 o                         
   2   8   4        113.82         82.53         3.29 o                         
   3   8   4       1284.51       1210.09        14.57 o                         
   4   8   4          1.59         -0.76         0.76 o                         
   5   8   4        794.71        776.12        10.32 o                         
   6   8   4         29.28         32.75         2.29 o                         
   7   8   4        332.00        326.97         5.77 o                         
   8   8   4         23.55         21.63         2.40 o                         
   9   8   4        147.67        147.16         5.25 o                         
  -5   9   4          0.62         -1.16         4.53 o                         
  -4   9   4          4.04         -1.67         1.67 o                         
  -3   9   4         28.20         26.94         3.01 o                         
  -2   9   4          0.08         -1.43         1.43 o                         
  -1   9   4        172.80        181.22         6.01 o                         
   0   9   4        626.62        591.68         9.18 o                         
   1   9   4        357.64        342.88         7.15 o                         
   2   9   4        203.80        216.86         5.20 o                         
   3   9   4        306.03        294.76         6.67 o                         
   4   9   4          2.23         -0.31         1.09 o                         
   5   9   4        699.69        662.18         9.00 o                         
   6   9   4         57.56         43.27         2.71 o                         
   7   9   4         53.82         40.93         2.66 o                         
   8   9   4         11.96          6.81         2.13 o                         
   9   9   4         10.02          6.87         2.44 o                         
  -4  10   4          0.29          1.15         2.01 o                         
  -3  10   4         35.41         29.14         3.34 o                         
  -2  10   4         54.24         55.67         4.81 o                         
  -1  10   4        305.63        280.80         7.99 o                         
   0  10   4        110.92        104.01         5.04 o                         
   1  10   4         26.65         20.37         2.23 o                         
   2  10   4        278.02        279.01         6.45 o                         
   3  10   4         49.65         43.72         3.51 o                         
   4  10   4         65.94         63.43         3.48 o                         
   5  10   4        133.91        128.65         4.64 o                         
   6  10   4        442.92        452.48         7.90 o                         
   7  10   4         18.72         14.77         2.13 o                         
   8  10   4         39.46         35.29         2.88 o                         
  -3  11   4         23.54         22.63         4.35 o                         
  -2  11   4         94.27         97.16         7.27 o                         
  -1  11   4         58.83         58.30         4.35 o                         
   0  11   4         11.28          2.47         3.03 o                         
   1  11   4        333.68        295.85         8.78 o                         
   2  11   4         58.72         58.59         4.02 o                         
   3  11   4          0.71         -0.69         1.54 o                         
   4  11   4         12.11          6.23         1.98 o                         
   5  11   4        203.68        215.42         6.60 o                         
   6  11   4        260.28        258.69         8.14 o                         
   7  11   4         30.80         35.51         3.34 o                         
  -1  12   4         28.05         24.17         4.03 o                         
   0  12   4          0.85         -3.34         4.11 o                         
   1  12   4         30.03         24.46         4.31 o                         
   2  12   4        278.60        311.63        11.47 o                         
   3  12   4          9.56          6.38         3.90 o                         
   4  12   4        158.26        161.88         7.82 o                         
   5  12   4        106.85        112.47         6.77 o                         
   6  12   4          3.12          4.01         3.17 o                         
   3  13   4        325.56        423.32        22.35 o                         
  -3 -11   5          8.05          5.16         3.77 o                         
  -2 -11   5         10.96          4.34         3.24 o                         
  -1 -11   5          2.13         -2.03         4.05 o                         
  -6 -10   5          9.40          5.05         2.89 o                         
  -5 -10   5        301.68        342.90        11.64 o                         
  -4 -10   5         22.89         26.79         4.50 o                         
  -3 -10   5        174.08        183.86         9.81 o                         
  -2 -10   5        440.55        446.18        14.15 o                         
  -1 -10   5         18.97         18.88         3.00 o                         
   0 -10   5         53.96         63.71         6.89 o                         
   1 -10   5         41.31         35.14         4.46 o                         
   2 -10   5         30.65         41.11         4.33 o                         
  -7  -9   5         25.57         22.85         4.38 o                         
  -6  -9   5          0.43          1.37         2.23 o                         
  -5  -9   5          0.06          0.30         2.54 o                         
  -4  -9   5        218.37        227.87         9.96 o                         
  -3  -9   5          0.02         -1.60         1.60 o                         
  -2  -9   5        479.47        479.10        11.84 o                         
  -1  -9   5        252.34        245.88         8.27 o                         
   0  -9   5        300.50        298.51        10.02 o                         
   1  -9   5         34.53         30.79         3.74 o                         
   2  -9   5        253.38        267.12         9.16 o                         
   3  -9   5         15.30         19.57         3.21 o                         
  -8  -8   5         10.29          5.42         3.26 o                         
  -7  -8   5          5.77          3.66         2.77 o                         
  -6  -8   5          0.10         -1.47         1.47 o                         
  -5  -8   5         40.19         47.38         3.89 o                         
  -4  -8   5         11.72          9.65         1.62 o                         
  -3  -8   5          3.71          1.41         1.66 o                         
  -2  -8   5        179.76        188.79         6.30 o                         
  -1  -8   5         39.13         49.47         3.24 o                         
   0  -8   5          6.23          6.15         1.59 o                         
   1  -8   5         86.18         99.24         4.58 o                         
   2  -8   5        139.91        137.72         5.98 o                         
   3  -8   5        206.13        198.02         9.88 o                         
   4  -8   5         35.85         29.60         3.36 o                         
   5  -8   5        122.42        114.34         6.75 o                         
  -9  -7   5         97.34         84.57         6.67 o                         
  -8  -7   5        681.61        671.54        15.06 o                         
  -7  -7   5        262.62        255.01         9.07 o                         
  -6  -7   5        152.69        156.90         4.87 o                         
  -5  -7   5          5.94          5.33         1.60 o                         
  -4  -7   5        120.98        123.25         4.81 o                         
  -3  -7   5        152.48        173.40         5.18 o                         
  -2  -7   5        689.98        667.24        10.54 o                         
  -1  -7   5         99.11         77.16         3.86 o                         
   0  -7   5         25.93         18.59         1.93 o                         
   1  -7   5         69.69         85.45         4.33 o                         
   2  -7   5         32.93         36.52         2.80 o                         
   3  -7   5         20.17         13.82         2.74 o                         
   4  -7   5         28.13         24.52         2.87 o                         
   5  -7   5        226.57        242.36         7.85 o                         
   6  -7   5         45.34         48.14         4.26 o                         
  -9  -6   5          9.91          8.24         4.01 o                         
  -8  -6   5         12.56         14.02         3.63 o                         
  -7  -6   5          6.89          6.23         2.07 o                         
  -6  -6   5        502.43        519.43         9.39 o                         
  -5  -6   5        149.32        154.57         5.06 o                         
  -4  -6   5          1.28          0.99         0.95 o                         
  -3  -6   5        803.91        827.64        11.25 o                         
  -2  -6   5        504.59        497.97         8.77 o                         
  -1  -6   5        625.10        601.53         9.37 o                         
   0  -6   5        341.25        311.36         6.69 o                         
   1  -6   5         28.87         19.27         1.94 o                         
   2  -6   5       1031.89       1098.97        12.77 o                         
   3  -6   5          0.57         -0.92         0.92 o                         
   4  -6   5         93.65         80.02         4.04 o                         
   5  -6   5         74.98         70.04         4.43 o                         
   6  -6   5        181.81        201.16         8.82 o                         
   7  -6   5         44.91         23.92         8.06 o                         
  -9  -5   5         32.99         27.36         4.57 o                         
  -8  -5   5         70.86         61.30         4.94 o                         
  -7  -5   5        300.67        322.43         8.62 o                         
  -6  -5   5        117.90        117.49         4.08 o                         
  -5  -5   5        122.54        117.55         4.49 o                         
  -4  -5   5        142.05        139.11         4.90 o                         
  -3  -5   5        132.44        119.38         4.14 o                         
  -2  -5   5          0.21         -0.78         0.78 o                         
  -1  -5   5        101.88        107.49         3.75 o                         
   0  -5   5          7.14          9.61         1.26 o                         
   1  -5   5        524.46        513.61         7.79 o                         
   2  -5   5        100.05        101.71         3.85 o                         
   3  -5   5        196.13        192.16         5.03 o                         
   4  -5   5          0.02         -0.99         0.99 o                         
   5  -5   5        750.99        727.13        10.66 o                         
   6  -5   5          1.24         -0.04         1.69 o                         
   7  -5   5         46.59         34.52         3.20 o                         
 -10  -4   5          7.82          4.96         3.92 o                         
  -9  -4   5         26.95         27.34         3.93 o                         
  -8  -4   5        143.04        135.52         7.16 o                         
  -7  -4   5          1.87         -1.33         1.44 o                         
  -6  -4   5        139.81        142.43         4.29 o                         
  -5  -4   5         76.59         75.85         3.80 o                         
  -4  -4   5         48.89         44.31         2.77 o                         
  -3  -4   5        299.80        333.63         6.75 o                         
  -2  -4   5        321.33        303.09         6.05 o                         
  -1  -4   5         24.18         29.21         2.02 o                         
   0  -4   5        666.75        699.99         8.75 o                         
   1  -4   5         11.88          9.80         1.29 o                         
   2  -4   5        295.50        283.36         5.63 o                         
   3  -4   5         49.54         39.34         2.37 o                         
   4  -4   5        119.60        119.20         3.87 o                         
   5  -4   5        469.99        445.41         7.37 o                         
   6  -4   5         92.46         96.52         4.72 o                         
   7  -4   5         12.86          9.45         3.28 o                         
   8  -4   5         38.53         35.90         3.78 o                         
 -10  -3   5         53.37         45.37         4.24 o                         
  -9  -3   5         43.21         43.27         4.23 o                         
  -8  -3   5         64.28         67.08         4.60 o                         
  -7  -3   5        358.11        378.59         9.19 o                         
  -6  -3   5         37.08         37.43         2.57 o                         
  -5  -3   5        236.80        245.06         5.75 o                         
  -4  -3   5        404.99        410.72         7.54 o                         
  -3  -3   5       1562.15       1567.54        15.28 o                         
  -2  -3   5         80.20         79.74         3.13 o                         
  -1  -3   5         24.50         19.85         1.65 o                         
   0  -3   5         10.22         11.58         1.14 o                         
   1  -3   5        274.58        196.95         3.97 o                         
   2  -3   5          0.01          0.47         0.58 o                         
   3  -3   5         45.77         60.00         2.66 o                         
   4  -3   5          3.04          3.35         1.07 o                         
   5  -3   5        207.15        209.73         4.52 o                         
   6  -3   5         28.95         21.32         1.82 o                         
   7  -3   5          0.10         -1.44         1.44 o                         
   8  -3   5          7.29          3.98         2.31 o                         
 -10  -2   5        135.68        136.61         7.65 o                         
  -9  -2   5          1.35         -1.89         2.16 o                         
  -8  -2   5        100.78         88.22         5.04 o                         
  -7  -2   5         66.97         65.53         4.20 o                         
  -6  -2   5        147.07        151.83         5.13 o                         
  -5  -2   5         95.35        103.71         4.18 o                         
  -4  -2   5        437.94        462.67         7.70 o                         
  -3  -2   5         73.86         72.88         3.33 o                         
  -2  -2   5       1681.07       1763.17        15.45 o                         
  -1  -2   5        397.05        443.13         6.13 o                         
   0  -2   5         19.27          7.63         0.95 o                         
   1  -2   5        252.55        298.46         4.47 o                         
   2  -2   5         67.12         54.96         2.18 o                         
   3  -2   5          7.64          7.25         0.97 o                         
   4  -2   5       1147.95       1163.81        10.91 o                         
   5  -2   5        162.69        157.08         4.29 o                         
   6  -2   5        251.16        238.40         5.59 o                         
   7  -2   5        160.05        165.98         4.75 o                         
   8  -2   5         63.46         60.09         3.75 o                         
   9  -2   5         25.32         12.62         5.76 o                         
 -10  -1   5          0.27         -2.49         2.49 o                         
  -9  -1   5         16.83         16.05         3.14 o                         
  -8  -1   5         50.63         43.16         3.46 o                         
  -7  -1   5         45.38         47.34         3.22 o                         
  -6  -1   5        180.54        181.99         5.43 o                         
  -5  -1   5         69.64         66.28         3.57 o                         
  -4  -1   5        265.14        298.22         6.07 o                         
  -3  -1   5          0.24          0.92         0.79 o                         
  -2  -1   5         58.73         53.02         2.58 o                         
  -1  -1   5         35.61         34.44         1.82 o                         
   0  -1   5       1016.17       1032.25         9.83 o                         
   1  -1   5        127.26        110.61         2.39 o                         
   2  -1   5        397.71        433.10         5.13 o                         
   3  -1   5         84.05         93.10         2.33 o                         
   4  -1   5        113.97        125.41         3.11 o                         
   5  -1   5        431.46        423.40         6.91 o                         
   6  -1   5         80.11         78.09         3.06 o                         
   7  -1   5        437.78        446.22         7.68 o                         
   8  -1   5         72.05         74.54         3.40 o                         
   9  -1   5         34.71         24.61         2.54 o                         
 -10   0   5         61.32         64.30         5.96 o                         
  -9   0   5          8.49          7.63         1.90 o                         
  -8   0   5          3.60          4.30         1.69 o                         
  -7   0   5        238.25        254.12         6.25 o                         
  -6   0   5       3210.10       3279.70        24.61 o                         
  -5   0   5        311.03        346.25         6.86 o                         
  -4   0   5         25.31         30.83         2.21 o                         
  -3   0   5        322.21        320.26         6.12 o                         
  -2   0   5         75.93         89.13         3.15 o                         
  -1   0   5         10.89          8.13         1.04 o                         
   0   0   5       2661.44       2641.02        19.40 o                         
   1   0   5        260.32        250.65         3.37 o                         
   2   0   5         16.68         15.09         0.83 o                         
   3   0   5         31.95         23.02         1.28 o                         
   4   0   5        636.55        607.25         6.62 o                         
   5   0   5        229.50        222.29         4.34 o                         
   6   0   5        534.92        538.89         6.65 o                         
   7   0   5       2444.35       2482.56        18.17 o                         
   8   0   5        164.23        163.45         3.67 o                         
   9   0   5         17.59         10.08         1.54 o                         
  10   0   5          7.97         -0.89         4.12 o                         
  -9   1   5          0.26         -2.38         2.38 o                         
  -8   1   5         71.18         66.50         4.36 o                         
  -7   1   5          4.15          4.83         1.36 o                         
  -6   1   5       1104.41       1158.66        13.66 o                         
  -5   1   5        184.53        184.66         4.92 o                         
  -4   1   5        877.71        876.11        10.76 o                         
  -3   1   5       1594.34       1635.59        14.56 o                         
  -2   1   5         99.06        102.51         3.19 o                         
  -1   1   5        142.90        134.63         3.20 o                         
   0   1   5       1878.54       1815.75        12.47 o                         
   1   1   5       5124.63       5173.41        32.74 o                         
   2   1   5        758.20        815.28         6.75 o                         
   3   1   5       1178.64       1232.32         8.48 o                         
   4   1   5        117.31        102.79         2.07 o                         
   5   1   5        173.57        160.44         3.91 o                         
   6   1   5        529.97        534.74         7.97 o                         
   7   1   5         17.03         19.36         1.99 o                         
   8   1   5        178.35        168.33         5.49 o                         
   9   1   5        202.81        205.93         8.17 o                         
  10   1   5         53.87         51.15         3.74 o                         
  -9   2   5          4.81         -2.23         2.24 o                         
  -8   2   5         23.48         21.63         3.10 o                         
  -7   2   5        150.70        153.82         5.67 o                         
  -6   2   5          0.13         -0.52         1.16 o                         
  -5   2   5          7.68          4.34         0.94 o                         
  -4   2   5         10.16         15.92         1.55 o                         
  -3   2   5        922.01        905.31         9.67 o                         
  -2   2   5          0.13         -0.47         0.47 o                         
  -1   2   5        374.39        362.40         5.28 o                         
   0   2   5        189.49        186.55         3.61 o                         
   1   2   5       1363.21       1439.17         9.51 o                         
   2   2   5       1950.22       2057.90        12.65 o                         
   3   2   5       3633.99       3750.14        21.62 o                         
   4   2   5        215.87        234.40         4.41 o                         
   5   2   5        360.70        372.56         4.62 o                         
   6   2   5         85.64         81.47         2.87 o                         
   7   2   5        445.35        438.42         6.59 o                         
   8   2   5        184.41        181.03         4.74 o                         
   9   2   5          2.07          0.79         1.31 o                         
  10   2   5          0.44         -0.22         1.74 o                         
  -9   3   5          4.32          4.41         2.83 o                         
  -8   3   5         54.09         59.62         4.70 o                         
  -7   3   5         39.70         38.85         3.30 o                         
  -6   3   5         44.09         43.29         2.96 o                         
  -5   3   5         90.44         84.24         4.20 o                         
  -4   3   5        855.77        863.02        11.15 o                         
  -3   3   5          3.14          4.04         1.00 o                         
  -2   3   5         37.56         32.51         2.02 o                         
  -1   3   5       1577.58       1624.73        12.52 o                         
   0   3   5          1.15          0.44         0.34 o                         
   1   3   5        177.08        169.32         2.52 o                         
   2   3   5       1481.93       1451.52        10.34 o                         
   3   3   5         39.06         29.06         1.21 o                         
   4   3   5        668.60        645.57        14.86 o                         
   5   3   5         38.22         29.28         4.31 o                         
   6   3   5         47.83         43.17         2.81 o                         
   7   3   5          2.35          0.89         1.01 o                         
   8   3   5         86.20         79.71         3.01 o                         
   9   3   5          0.98         -0.78         1.20 o                         
  10   3   5        136.22        135.34         4.14 o                         
  -9   4   5         52.37         49.59         7.40 o                         
  -8   4   5        227.67        235.02         9.58 o                         
  -7   4   5          2.01         -1.03         2.48 o                         
  -6   4   5         20.88         16.66         2.20 o                         
  -5   4   5        383.41        399.46         8.48 o                         
  -4   4   5         65.22         61.66         3.69 o                         
  -3   4   5        317.64        296.84         6.20 o                         
  -2   4   5       1895.38       2032.85        15.98 o                         
  -1   4   5       1030.89        995.66         9.18 o                         
   0   4   5         42.53         52.38         1.88 o                         
   1   4   5        108.23        139.98         2.73 o                         
   2   4   5          0.47          0.00         0.53 o                         
   3   4   5       2006.29       2003.77        12.49 o                         
   4   4   5        536.75        510.00         7.60 o                         
   5   4   5         87.14         88.62         9.05 o                         
   6   4   5         66.79         65.81         2.43 o                         
   7   4   5          9.48          8.17         2.20 o                         
   8   4   5        167.94        176.16         7.45 o                         
   9   4   5        169.86        171.81         7.74 o                         
  10   4   5         24.42         23.69         3.17 o                         
  -8   5   5        318.26        314.10        12.42 o                         
  -7   5   5         14.55          6.07         2.26 o                         
  -6   5   5        116.27        120.36         5.32 o                         
  -5   5   5         63.96         68.44         4.10 o                         
  -4   5   5        808.79        814.19        11.20 o                         
  -3   5   5         12.39         13.33         1.54 o                         
  -2   5   5         54.29         48.72         2.74 o                         
  -1   5   5        106.83        118.26         3.34 o                         
   0   5   5        826.59        899.32         8.76 o                         
   1   5   5          4.89          2.91         0.65 o                         
   2   5   5       2018.99       2085.69        14.59 o                         
   3   5   5        631.11        658.27         6.51 o                         
   4   5   5         63.64         61.45         2.28 o                         
   5   5   5        370.14        375.15         5.15 o                         
   6   5   5       2380.90       2358.54        29.90 o                         
   7   5   5          4.53          4.96         1.84 o                         
   8   5   5        436.24        438.91        11.50 o                         
   9   5   5         19.07         19.70         2.84 o                         
  10   5   5         96.67         94.11         5.21 o                         
  -7   6   5          5.25          5.29         2.63 o                         
  -6   6   5        175.53        164.11         6.96 o                         
  -5   6   5        493.71        485.44         9.41 o                         
  -4   6   5         13.02          9.71         1.72 o                         
  -3   6   5          0.01         -0.84         0.84 o                         
  -2   6   5         10.02          9.10         1.31 o                         
  -1   6   5       1743.06       1752.23        15.42 o                         
   0   6   5         14.47         13.94         1.16 o                         
   1   6   5          2.59          1.36         0.62 o                         
   2   6   5          0.09          0.42         0.63 o                         
   3   6   5        475.42        447.35         5.69 o                         
   4   6   5        414.20        399.74         5.23 o                         
   5   6   5        607.23        606.78         8.03 o                         
   6   6   5        455.62        451.50         8.79 o                         
   7   6   5         62.25         70.09         4.62 o                         
   8   6   5         53.78         47.39         4.78 o                         
   9   6   5        244.15        278.97         8.67 o                         
  10   6   5          7.99          6.66         4.64 o                         
  -7   7   5        174.63        190.65        11.92 o                         
  -6   7   5         16.01         11.28         3.45 o                         
  -5   7   5          0.01          2.48         1.54 o                         
  -4   7   5         70.98         66.52         3.47 o                         
  -3   7   5         54.16         52.45         3.05 o                         
  -2   7   5        380.75        369.05         6.82 o                         
  -1   7   5          5.81          6.08         1.08 o                         
   0   7   5        144.40        147.85         3.96 o                         
   1   7   5         15.24         12.81         1.40 o                         
   2   7   5        376.28        387.98         5.92 o                         
   3   7   5        839.72        853.23         9.26 o                         
   4   7   5       2501.16       2438.53        20.72 o                         
   5   7   5        213.04        220.57         3.74 o                         
   6   7   5         38.30         31.08         2.37 o                         
   7   7   5         76.92         77.20         4.25 o                         
   8   7   5         99.51         91.72         2.95 o                         
   9   7   5         30.16         23.25         2.71 o                         
  10   7   5         40.43         33.91         5.41 o                         
  -6   8   5         15.44         18.60         4.37 o                         
  -5   8   5        119.47        123.98         9.13 o                         
  -4   8   5         17.91         11.11         3.28 o                         
  -3   8   5        124.38        123.11         4.92 o                         
  -2   8   5          7.69         10.34         1.81 o                         
  -1   8   5        497.65        509.20         8.14 o                         
   0   8   5          3.63          0.56         0.98 o                         
   1   8   5        129.61        136.59         4.27 o                         
   2   8   5         76.61         80.46         4.30 o                         
   3   8   5         21.39         21.40         1.72 o                         
   4   8   5        236.13        224.89         5.38 o                         
   5   8   5        167.93        163.85         3.95 o                         
   6   8   5         21.85         21.96         1.65 o                         
   7   8   5         50.54         43.99         3.00 o                         
   8   8   5          0.48          0.77         1.07 o                         
   9   8   5         17.32         13.32         2.63 o                         
  -5   9   5          5.77         11.53         3.57 o                         
  -4   9   5         35.08         38.44         3.79 o                         
  -3   9   5         27.26         25.18         2.72 o                         
  -2   9   5         10.35          7.29         1.63 o                         
  -1   9   5        611.12        593.94         9.42 o                         
   0   9   5        171.65        143.46         5.09 o                         
   1   9   5         96.72        100.18         4.11 o                         
   2   9   5         19.82         25.20         2.03 o                         
   3   9   5         92.65         79.04         3.55 o                         
   4   9   5         25.48         30.78         2.23 o                         
   5   9   5         24.93         17.92         1.88 o                         
   6   9   5        347.03        338.41         6.13 o                         
   7   9   5        176.35        171.71         5.74 o                         
   8   9   5        173.73        182.84         5.49 o                         
   9   9   5         80.01         74.59         4.19 o                         
  -4  10   5         77.30         64.97         7.44 o                         
  -3  10   5         44.79         37.39         3.82 o                         
  -2  10   5         45.40         42.45         3.42 o                         
  -1  10   5         11.55          8.79         2.17 o                         
   0  10   5         90.03         85.88         4.42 o                         
   1  10   5         76.74         84.02         4.26 o                         
   2  10   5          1.62          0.33         1.35 o                         
   3  10   5          3.12          0.90         1.84 o                         
   4  10   5         28.72         35.77         2.56 o                         
   5  10   5         14.04         16.95         1.97 o                         
   6  10   5         75.67         57.44         3.29 o                         
   7  10   5        120.17        125.07         5.84 o                         
   8  10   5        170.15        158.39         7.01 o                         
  -3  11   5        122.58        121.31         7.78 o                         
  -2  11   5        172.90        172.62         7.66 o                         
  -1  11   5         26.99         26.67         2.92 o                         
   0  11   5         14.17         13.82         3.70 o                         
   1  11   5        521.70        559.72        11.03 o                         
   2  11   5        144.41        150.89         6.11 o                         
   3  11   5          9.01          7.41         1.97 o                         
   4  11   5         15.53         13.32         2.44 o                         
   5  11   5        345.26        377.12         8.40 o                         
   6  11   5         24.18         25.38         2.73 o                         
   7  11   5          3.94         -1.84         1.84 o                         
  -1  12   5         17.95         11.26         5.99 o                         
   0  12   5          2.38          4.02         2.57 o                         
   1  12   5         76.16         61.33         5.22 o                         
   2  12   5        116.70        133.19         6.12 o                         
   3  12   5         10.30          6.95         3.29 o                         
   4  12   5        282.18        288.78         9.76 o                         
   5  12   5        107.78        117.67         6.58 o                         
   6  12   5          2.51          0.45         2.91 o                         
  -5 -10   6         85.62         93.85         7.15 o                         
  -4 -10   6          0.84         -2.46         2.46 o                         
  -3 -10   6         76.44         69.20         6.71 o                         
  -2 -10   6         12.47          7.27         4.98 o                         
  -1 -10   6        276.83        328.07        15.61 o                         
   0 -10   6         10.97          1.29         3.67 o                         
   1 -10   6        255.08        306.55        12.63 o                         
  -6  -9   6          5.15         -0.66         2.64 o                         
  -5  -9   6          8.17         13.87         3.40 o                         
  -4  -9   6        307.18        314.60        12.05 o                         
  -3  -9   6          0.01         -2.22         2.22 o                         
  -2  -9   6        139.95        125.60         7.92 o                         
  -1  -9   6         53.92         59.44         6.16 o                         
   0  -9   6          0.77         -0.18         2.18 o                         
   1  -9   6        353.09        396.58        12.86 o                         
   2  -9   6          0.67         -0.01         2.64 o                         
   3  -9   6         15.39          7.09         4.02 o                         
  -7  -8   6          0.00         -3.16         3.16 o                         
  -6  -8   6         73.25         80.86         4.66 o                         
  -5  -8   6        164.33        160.46         7.58 o                         
  -4  -8   6        320.72        335.04         9.70 o                         
  -3  -8   6        139.71        139.18         5.98 o                         
  -2  -8   6        250.89        247.00         7.20 o                         
  -1  -8   6        169.43        157.06         5.84 o                         
   0  -8   6         52.30         45.53         3.65 o                         
   1  -8   6         64.52         59.13         5.06 o                         
   2  -8   6        250.63        233.23         9.06 o                         
   3  -8   6        110.28        107.54         6.02 o                         
   4  -8   6         35.52         36.95         4.42 o                         
  -8  -7   6        112.07        107.85         7.71 o                         
  -7  -7   6         29.94         24.28         6.16 o                         
  -6  -7   6         57.07         54.19         3.72 o                         
  -5  -7   6        298.58        313.88         7.30 o                         
  -4  -7   6          1.30          2.05         1.48 o                         
  -3  -7   6       1197.43       1263.85        16.19 o                         
  -2  -7   6          0.77         -0.77         1.29 o                         
  -1  -7   6        203.30        202.11         5.94 o                         
   0  -7   6         41.52         40.24         3.05 o                         
   1  -7   6        148.35        147.85         5.68 o                         
   2  -7   6        136.13        130.47         5.18 o                         
   3  -7   6          0.11         -0.51         2.00 o                         
   4  -7   6         13.82         10.32         4.06 o                         
   5  -7   6        204.46        202.10         7.39 o                         
  -9  -6   6         78.97         62.77         5.30 o                         
  -8  -6   6          0.00          2.82         2.86 o                         
  -7  -6   6          2.36          2.39         3.02 o                         
  -6  -6   6        456.35        456.62         8.19 o                         
  -5  -6   6        555.54        571.84        10.06 o                         
  -4  -6   6         22.17         21.49         2.23 o                         
  -3  -6   6        398.85        417.16         8.23 o                         
  -2  -6   6        377.95        380.05         7.64 o                         
  -1  -6   6         19.67         14.95         1.87 o                         
   0  -6   6         34.28         37.36         2.68 o                         
   1  -6   6        169.42        160.42         5.19 o                         
   2  -6   6          8.63          1.86         1.21 o                         
   3  -6   6          9.52          7.80         1.92 o                         
   4  -6   6        587.43        571.75        10.54 o                         
   5  -6   6         23.30         16.78         3.35 o                         
   6  -6   6         94.11        104.80         6.05 o                         
  -9  -5   6         76.34         70.97         5.95 o                         
  -8  -5   6         77.34         76.23         5.76 o                         
  -7  -5   6        395.27        423.67        10.20 o                         
  -6  -5   6        193.93        199.49         5.90 o                         
  -5  -5   6         56.57         56.59         3.47 o                         
  -4  -5   6          1.60         -0.71         1.55 o                         
  -3  -5   6       1005.40        995.51        12.43 o                         
  -2  -5   6          3.47          0.48         1.08 o                         
  -1  -5   6         52.23         50.47         3.00 o                         
   0  -5   6         94.40         89.82         3.75 o                         
   1  -5   6        462.39        481.96         7.79 o                         
   2  -5   6         43.02         31.78         2.37 o                         
   3  -5   6         10.21         12.85         1.61 o                         
   4  -5   6          0.68          0.30         1.05 o                         
   5  -5   6        242.81        265.30         6.25 o                         
   6  -5   6         22.73         15.30         2.43 o                         
   7  -5   6        134.26        137.06         7.43 o                         
  -9  -4   6        102.29         89.22         7.57 o                         
  -8  -4   6          2.63          0.60         3.69 o                         
  -7  -4   6        132.07        136.81         5.91 o                         
  -6  -4   6        229.66        223.35         6.18 o                         
  -5  -4   6        174.11        179.03         5.24 o                         
  -4  -4   6         91.76         85.33         4.07 o                         
  -3  -4   6        444.86        480.31         8.03 o                         
  -2  -4   6        477.78        495.70         7.88 o                         
  -1  -4   6         17.94         16.66         1.75 o                         
   0  -4   6         58.51         49.59         2.96 o                         
   1  -4   6         36.71         31.42         2.15 o                         
   2  -4   6         64.22         68.89         3.08 o                         
   3  -4   6        971.59        888.59        10.74 o                         
   4  -4   6        313.01        306.39         6.04 o                         
   5  -4   6          0.16          0.35         1.12 o                         
   6  -4   6         15.89         15.27         1.81 o                         
   7  -4   6         83.87         77.55         4.84 o                         
   8  -4   6        334.55        319.84         9.89 o                         
  -9  -3   6         12.98         21.26         3.80 o                         
  -8  -3   6          7.38          5.51         3.74 o                         
  -7  -3   6        314.20        317.47         7.26 o                         
  -6  -3   6        329.78        357.58         7.57 o                         
  -5  -3   6        251.63        252.54         6.12 o                         
  -4  -3   6         66.43         79.61         3.99 o                         
  -3  -3   6       1025.28       1060.18        12.16 o                         
  -2  -3   6         17.68         19.49         1.86 o                         
  -1  -3   6       1403.13       1523.35        14.30 o                         
   0  -3   6        418.03        435.43         6.95 o                         
   1  -3   6       2276.62       2340.05        20.89 o                         
   2  -3   6        266.52        275.96         5.15 o                         
   3  -3   6       1920.06       1818.38        15.48 o                         
   4  -3   6         92.79         92.57         3.46 o                         
   5  -3   6        113.22        105.55         3.62 o                         
   6  -3   6         17.74         12.24         2.03 o                         
   7  -3   6        137.36        139.70         5.71 o                         
   8  -3   6          4.81          0.10         2.38 o                         
  -9  -2   6         68.01         62.85         5.67 o                         
  -8  -2   6         28.67         35.63         3.96 o                         
  -7  -2   6        154.07        142.46         6.11 o                         
  -6  -2   6        777.22        805.48        11.78 o                         
  -5  -2   6          9.35          7.02         1.40 o                         
  -4  -2   6        497.03        509.64         8.76 o                         
  -3  -2   6        520.39        529.11         8.55 o                         
  -2  -2   6        117.23        109.22         3.67 o                         
  -1  -2   6       1060.98       1188.92        12.43 o                         
   0  -2   6       1869.41       1950.85        15.02 o                         
   1  -2   6         28.37         17.33         1.44 o                         
   2  -2   6        463.92        495.81         6.55 o                         
   3  -2   6        318.52        312.95         5.19 o                         
   4  -2   6       1197.80       1170.17        10.17 o                         
   5  -2   6         29.70         23.92         1.94 o                         
   6  -2   6       1088.82       1105.74        14.00 o                         
   7  -2   6         15.25         11.88         1.65 o                         
   8  -2   6        144.25        148.76         7.40 o                         
   9  -2   6          2.66          3.93         2.38 o                         
  -9  -1   6          0.58          2.46         2.37 o                         
  -8  -1   6         75.44         60.43         5.68 o                         
  -7  -1   6        301.03        307.05         7.66 o                         
  -6  -1   6        374.26        375.19         8.08 o                         
  -5  -1   6        274.79        292.18         6.99 o                         
  -4  -1   6         10.65          4.71         1.16 o                         
  -3  -1   6        503.71        501.82         7.94 o                         
  -2  -1   6        204.95        231.25         6.49 o                         
  -1  -1   6        317.50        289.18         4.99 o                         
   0  -1   6         20.20         15.18         1.32 o                         
   1  -1   6         49.97         56.71         2.05 o                         
   2  -1   6        295.80        302.45         4.47 o                         
   3  -1   6        561.18        572.11         7.34 o                         
   4  -1   6          1.19          0.08         0.58 o                         
   5  -1   6          8.83          6.87         1.10 o                         
   6  -1   6        466.76        467.80         7.80 o                         
   7  -1   6         52.07         56.36         3.44 o                         
   8  -1   6         53.50         49.44         2.88 o                         
   9  -1   6         20.57         15.85         2.66 o                         
  -9   0   6         11.84         13.66         2.41 o                         
  -8   0   6        413.37        447.58        10.57 o                         
  -7   0   6         63.66         61.76         3.83 o                         
  -6   0   6       1494.85       1597.93        16.44 o                         
  -5   0   6        381.16        390.76         7.62 o                         
  -4   0   6        576.60        570.58         8.73 o                         
  -3   0   6         31.14         28.92         2.18 o                         
  -2   0   6        147.10        155.82         4.08 o                         
  -1   0   6        116.75        104.48         3.37 o                         
   0   0   6        555.79        552.30         6.59 o                         
   1   0   6        962.95       1097.18         8.90 o                         
   2   0   6         76.22         82.38         1.94 o                         
   3   0   6        718.93        709.25         7.05 o                         
   4   0   6         63.43         55.64         2.31 o                         
   5   0   6        276.83        278.80         4.41 o                         
   6   0   6        164.98        164.57         3.72 o                         
   7   0   6         73.32         77.63         2.70 o                         
   8   0   6         16.03         11.56         1.27 o                         
   9   0   6         27.89         28.19         3.82 o                         
  -9   1   6         23.99         24.94         3.17 o                         
  -8   1   6         17.06         28.79         3.21 o                         
  -7   1   6        358.52        366.76         8.47 o                         
  -6   1   6        703.89        727.24        10.92 o                         
  -5   1   6        282.99        289.07         6.40 o                         
  -4   1   6        126.90        116.50         4.18 o                         
  -3   1   6        445.82        461.24         7.48 o                         
  -2   1   6        205.26        232.12         4.95 o                         
  -1   1   6         97.26        101.89         3.10 o                         
   0   1   6          7.70          3.01         0.72 o                         
   1   1   6         45.14         46.30         1.66 o                         
   2   1   6        238.25        222.18         3.32 o                         
   3   1   6        187.71        162.16         2.68 o                         
   4   1   6       1804.99       1745.69        11.60 o                         
   5   1   6        422.86        423.75         7.35 o                         
   6   1   6         60.52         66.99         2.82 o                         
   7   1   6         26.31         22.68         2.58 o                         
   8   1   6         14.93          9.61         1.89 o                         
   9   1   6        128.05        143.27         5.80 o                         
  10   1   6        247.45        293.46        22.09 o                         
  -9   2   6          0.01         -1.08         2.83 o                         
  -8   2   6         50.59         49.48         4.24 o                         
  -7   2   6         72.79         77.05         4.68 o                         
  -6   2   6         39.06         37.79         3.04 o                         
  -5   2   6        122.40        123.13         4.30 o                         
  -4   2   6        251.23        252.58         5.59 o                         
  -3   2   6         60.64         70.46         3.13 o                         
  -2   2   6         13.55         17.44         1.55 o                         
  -1   2   6        967.85        931.56         9.41 o                         
   0   2   6        586.02        578.59         7.20 o                         
   1   2   6         18.74         16.80         1.26 o                         
   2   2   6         77.83         83.96         2.15 o                         
   3   2   6        941.93        936.43         6.79 o                         
   4   2   6         21.22         14.98         1.30 o                         
   5   2   6        451.70        435.47         5.44 o                         
   6   2   6        237.93        231.29         4.28 o                         
   7   2   6         21.68         22.48         1.45 o                         
   8   2   6          6.83          3.76         1.08 o                         
   9   2   6         42.94         42.06         2.31 o                         
  10   2   6         12.84         10.24         1.93 o                         
  -9   3   6          0.86         -1.90         3.38 o                         
  -8   3   6         35.00         34.96         3.87 o                         
  -7   3   6         57.59         49.46         3.62 o                         
  -6   3   6          1.84         11.25         1.62 o                         
  -5   3   6        145.41        158.02         5.52 o                         
  -4   3   6        442.24        432.52         7.21 o                         
  -3   3   6         32.93         48.62         2.68 o                         
  -2   3   6        813.81        821.76         9.28 o                         
  -1   3   6         88.50         85.46         2.96 o                         
   0   3   6       2519.16       2627.41        17.42 o                         
   1   3   6        704.83        760.76         7.41 o                         
   2   3   6        109.94         83.59         2.10 o                         
   3   3   6          9.38          5.04         0.78 o                         
   4   3   6        120.42        126.86         3.21 o                         
   5   3   6        837.09        837.72        18.68 o                         
   6   3   6       1066.10       1068.90        13.26 o                         
   7   3   6          0.21         -1.91         2.24 o                         
   8   3   6        108.37        107.07         5.62 o                         
   9   3   6          9.95          4.36         2.53 o                         
  10   3   6         80.71         71.82         6.22 o                         
  -8   4   6         20.49         11.90         3.36 o                         
  -7   4   6        110.84        110.66         5.78 o                         
  -6   4   6         50.65         48.81         3.55 o                         
  -5   4   6        279.23        287.27         7.05 o                         
  -4   4   6        111.41        118.11         4.87 o                         
  -3   4   6          7.66          4.09         1.10 o                         
  -2   4   6        174.19        156.42         4.38 o                         
  -1   4   6       1337.90       1365.91        11.95 o                         
   0   4   6         33.16         30.35         1.57 o                         
   1   4   6        455.52        447.07         4.96 o                         
   2   4   6        400.83        440.07         5.68 o                         
   3   4   6        273.85        241.14         3.03 o                         
   4   4   6        104.01         90.89         3.09 o                         
   5   4   6        482.21        463.57        14.98 o                         
   6   4   6        301.58        307.53        12.93 o                         
   7   4   6         10.29          7.84         1.49 o                         
   8   4   6          1.33         -1.04         3.85 o                         
   9   4   6         28.16         29.72         6.72 o                         
  10   4   6          4.72          1.01         8.27 o                         
  -8   5   6        135.41        141.63         8.58 o                         
  -7   5   6         50.53         48.09         4.24 o                         
  -6   5   6         50.96         53.16         3.89 o                         
  -5   5   6         10.10          4.98         1.77 o                         
  -4   5   6        194.76        193.95         6.61 o                         
  -3   5   6         20.48         16.60         1.81 o                         
  -2   5   6        345.44        312.60         6.37 o                         
  -1   5   6          5.85          9.72         1.07 o                         
   0   5   6        604.38        625.45         7.65 o                         
   1   5   6         62.14         58.33         2.20 o                         
   2   5   6       1188.34       1192.69        10.62 o                         
   3   5   6       1483.17       1487.64        11.20 o                         
   4   5   6         16.82         13.92         1.35 o                         
   5   5   6        864.84        862.79        14.87 o                         
   6   5   6       1187.49       1144.45        23.56 o                         
   7   5   6          8.23          9.90         1.59 o                         
   8   5   6        105.02        105.73         5.13 o                         
   9   5   6          0.07         -1.70         1.70 o                         
  10   5   6         34.26         28.06         3.57 o                         
  -7   6   6          1.12          4.58         2.81 o                         
  -6   6   6          0.02          1.36         1.78 o                         
  -5   6   6        120.98        122.79         5.47 o                         
  -4   6   6         77.58         71.25         3.92 o                         
  -3   6   6          0.14         -0.99         0.99 o                         
  -2   6   6         31.65         30.43         2.17 o                         
  -1   6   6          1.57          0.74         0.80 o                         
   0   6   6        123.16        142.96         3.62 o                         
   1   6   6        447.24        422.87         5.86 o                         
   2   6   6         48.97         45.54         2.13 o                         
   3   6   6          9.69         10.93         1.12 o                         
   4   6   6        323.43        308.98         4.00 o                         
   5   6   6        181.52        175.59         4.16 o                         
   6   6   6        633.41        614.01        16.87 o                         
   7   6   6        497.91        498.73        12.04 o                         
   8   6   6        307.13        324.81        16.68 o                         
   9   6   6        349.32        377.93        21.79 o                         
  10   6   6         84.18         79.82         6.83 o                         
  -7   7   6          0.88         -2.52         2.75 o                         
  -6   7   6        197.40        223.83         9.11 o                         
  -5   7   6         44.65         53.10         6.15 o                         
  -4   7   6         21.20         13.15         1.96 o                         
  -3   7   6          0.37         -1.01         1.01 o                         
  -2   7   6        307.62        285.90         6.06 o                         
  -1   7   6         20.99         16.01         1.82 o                         
   0   7   6        158.63        145.53         3.80 o                         
   1   7   6         16.10         17.83         1.54 o                         
   2   7   6       2063.35       2032.02        14.42 o                         
   3   7   6          4.46          1.68         0.84 o                         
   4   7   6        132.73        112.30         2.86 o                         
   5   7   6        131.68        130.62         4.17 o                         
   6   7   6          0.89         -1.12         1.12 o                         
   7   7   6         25.62         21.83         1.43 o                         
   8   7   6        169.59        174.34        11.41 o                         
   9   7   6          0.62         -0.60         2.14 o                         
  -6   8   6        332.39        352.65        12.75 o                         
  -5   8   6        402.77        414.89        12.84 o                         
  -4   8   6        292.11        276.49         8.61 o                         
  -3   8   6        474.36        468.67         8.41 o                         
  -2   8   6         83.89         82.38         4.14 o                         
  -1   8   6         23.55         23.39         2.06 o                         
   0   8   6        543.97        507.40         7.77 o                         
   1   8   6       1001.13        958.63        11.00 o                         
   2   8   6        221.10        243.64         4.94 o                         
   3   8   6         39.24         30.25         2.13 o                         
   4   8   6        177.25        191.46         4.55 o                         
   5   8   6        143.68        143.15         3.45 o                         
   6   8   6        315.91        320.74         9.09 o                         
   7   8   6        281.95        276.33         9.39 o                         
   8   8   6        158.91        164.20        13.81 o                         
   9   8   6        124.49        128.89         8.19 o                         
  -5   9   6        156.39        149.49         9.20 o                         
  -4   9   6         27.86         23.23         3.14 o                         
  -3   9   6         80.67         90.56         4.72 o                         
  -2   9   6        796.01        789.78        11.73 o                         
  -1   9   6         43.57         35.39         2.68 o                         
   0   9   6        310.40        323.16         7.13 o                         
   1   9   6        630.32        626.78         9.31 o                         
   2   9   6        287.26        270.73         6.12 o                         
   3   9   6        651.64        609.60         9.95 o                         
   4   9   6         98.14         87.35         3.49 o                         
   5   9   6        190.84        208.88         4.84 o                         
   6   9   6         96.14        101.97         3.92 o                         
   7   9   6          5.64          2.27         2.17 o                         
   8   9   6          0.80          0.40         1.11 o                         
   9   9   6        129.63        123.94        13.26 o                         
  -4  10   6          9.78         -0.32         4.28 o                         
  -3  10   6         51.53         41.84         4.87 o                         
  -2  10   6        288.07        278.03         8.38 o                         
  -1  10   6         10.91         13.07         2.23 o                         
   0  10   6         14.19         12.91         1.98 o                         
   1  10   6         39.59         34.61         2.65 o                         
   2  10   6         95.45         94.22         4.01 o                         
   3  10   6         96.75         92.75         4.54 o                         
   4  10   6        414.39        428.69         7.70 o                         
   5  10   6         29.79         20.33         2.00 o                         
   6  10   6         51.21         44.73         2.55 o                         
   7  10   6          2.75          1.17         1.49 o                         
   8  10   6        202.28        200.59         8.14 o                         
  -3  11   6        217.28        210.56        13.69 o                         
  -2  11   6          8.83          6.95         2.90 o                         
  -1  11   6         84.88         66.77         4.28 o                         
   0  11   6         32.17         26.86         3.21 o                         
   1  11   6        188.67        194.91         7.04 o                         
   2  11   6         29.11         30.56         3.03 o                         
   3  11   6        142.25        142.51         5.95 o                         
   4  11   6         66.11         64.37         3.71 o                         
   5  11   6          1.34         -1.89         1.98 o                         
   6  11   6        100.67        106.77         4.96 o                         
   7  11   6        263.09        272.32         9.67 o                         
  -1  12   6          7.34          7.18         2.90 o                         
   0  12   6        576.91        622.84        13.04 o                         
   1  12   6         14.59          8.95         2.44 o                         
   2  12   6          9.14          1.74         2.23 o                         
   3  12   6         36.10         33.22         3.87 o                         
   4  12   6        258.75        269.38         8.37 o                         
   5  12   6          9.65          7.74         2.66 o                         
   6  12   6          5.89         10.94         2.84 o                         
  -3 -10   7          2.96          5.05         3.47 o                         
  -2 -10   7        114.01        107.38        10.06 o                         
  -1 -10   7        123.80        137.07        11.06 o                         
  -6  -9   7         86.66         76.88         6.17 o                         
  -5  -9   7         56.02         49.30         7.28 o                         
  -4  -9   7          0.63         -2.26         2.26 o                         
  -3  -9   7        150.87        153.81         9.74 o                         
  -2  -9   7        260.54        250.26         9.95 o                         
  -1  -9   7         13.67         13.53         2.88 o                         
   0  -9   7         29.46         29.90         4.49 o                         
   1  -9   7         35.32         31.09         4.50 o                         
   2  -9   7        239.93        290.13        10.71 o                         
  -7  -8   7         28.90         16.27         4.88 o                         
  -6  -8   7          0.90          3.77         4.04 o                         
  -5  -8   7         64.45         68.75         5.28 o                         
  -4  -8   7        255.45        258.47         9.86 o                         
  -3  -8   7          7.92          2.42         2.05 o                         
  -2  -8   7        129.68        132.29         7.40 o                         
  -1  -8   7          0.55          1.64         1.81 o                         
   0  -8   7        227.88        232.64         8.81 o                         
   1  -8   7         88.60         80.51         6.50 o                         
   2  -8   7          1.01         -1.76         1.76 o                         
   3  -8   7         26.94         25.24         3.25 o                         
  -8  -7   7         70.41         63.34         6.26 o                         
  -7  -7   7         97.27         65.54         6.14 o                         
  -6  -7   7        149.35        150.46         6.63 o                         
  -5  -7   7        171.36        178.74         7.67 o                         
  -4  -7   7        641.50        631.85        12.65 o                         
  -3  -7   7          1.30          0.77         1.24 o                         
  -2  -7   7         11.98         12.97         2.28 o                         
  -1  -7   7          6.66          3.24         1.33 o                         
   0  -7   7         44.43         44.74         3.41 o                         
   1  -7   7        198.70        212.20         7.31 o                         
   2  -7   7        100.48         93.39         5.70 o                         
   3  -7   7        119.44        137.39         7.88 o                         
   4  -7   7        144.87        160.93         8.19 o                         
   5  -7   7         21.99         14.19         2.93 o                         
  -8  -6   7         99.11         98.68         7.23 o                         
  -7  -6   7          2.66         -1.81         3.35 o                         
  -6  -6   7         33.82         32.95         4.17 o                         
  -5  -6   7        300.95        308.32         7.27 o                         
  -4  -6   7         98.27        105.32         5.07 o                         
  -3  -6   7        441.65        441.94         8.73 o                         
  -2  -6   7         41.98         37.80         2.92 o                         
  -1  -6   7         90.80        107.54         5.36 o                         
   0  -6   7        480.63        519.58         9.33 o                         
   1  -6   7         15.07         11.85         1.71 o                         
   2  -6   7        437.67        409.29         8.10 o                         
   3  -6   7          6.79          0.99         1.25 o                         
   4  -6   7        177.85        187.25         6.56 o                         
   5  -6   7         78.10         72.49         5.23 o                         
   6  -6   7         37.18         24.93         3.71 o                         
  -9  -5   7        117.00         97.64         8.99 o                         
  -8  -5   7          3.75          3.59         2.92 o                         
  -7  -5   7        206.85        244.42        12.13 o                         
  -6  -5   7         12.95         11.51         2.68 o                         
  -5  -5   7          0.55          0.03         1.16 o                         
  -4  -5   7         51.50         48.94         3.45 o                         
  -3  -5   7        331.51        341.56         7.28 o                         
  -2  -5   7          5.77          3.27         1.09 o                         
  -1  -5   7        326.28        326.31         7.18 o                         
   0  -5   7          0.61          0.73         0.84 o                         
   1  -5   7        877.73        862.45        12.86 o                         
   2  -5   7          1.63         -1.41         1.44 o                         
   3  -5   7        760.98        735.87        10.49 o                         
   4  -5   7        122.50        113.93         4.84 o                         
   5  -5   7         24.47         19.91         2.35 o                         
   6  -5   7         17.36          6.54         2.47 o                         
  -9  -4   7         43.57         40.88         5.21 o                         
  -8  -4   7         14.55         18.62         3.74 o                         
  -7  -4   7         88.94         80.75         4.44 o                         
  -6  -4   7          0.48         -0.45         1.22 o                         
  -5  -4   7         47.34         50.95         3.50 o                         
  -4  -4   7        480.44        481.70         8.86 o                         
  -3  -4   7          0.06         -0.85         0.85 o                         
  -2  -4   7          8.54          8.58         1.28 o                         
  -1  -4   7          0.00          0.12         0.85 o                         
   0  -4   7        599.83        565.11         8.62 o                         
   1  -4   7        213.48        201.29         4.77 o                         
   2  -4   7         11.88         12.64         1.52 o                         
   3  -4   7        347.29        309.11         6.17 o                         
   4  -4   7        561.92        575.30         9.36 o                         
   5  -4   7         12.75         13.31         1.91 o                         
   6  -4   7          2.86          3.05         1.80 o                         
   7  -4   7         11.72          7.91         2.79 o                         
  -9  -3   7          5.69          2.18         3.39 o                         
  -8  -3   7          1.97          3.41         2.34 o                         
  -7  -3   7        133.83        137.37         6.56 o                         
  -6  -3   7         38.94         38.38         3.21 o                         
  -5  -3   7        129.85        135.50         5.31 o                         
  -4  -3   7         17.14         14.48         1.82 o                         
  -3  -3   7        133.97        131.10         4.52 o                         
  -2  -3   7         70.28         70.53         3.47 o                         
  -1  -3   7         24.85         12.88         1.47 o                         
   0  -3   7        112.78        119.87         3.64 o                         
   1  -3   7         29.19         14.23         1.39 o                         
   2  -3   7          3.81          2.26         0.91 o                         
   3  -3   7        160.54        156.23         4.22 o                         
   4  -3   7          9.93          7.81         1.28 o                         
   5  -3   7          4.38          3.87         0.98 o                         
   6  -3   7          0.35         -1.23         1.23 o                         
   7  -3   7        234.08        247.20         9.43 o                         
   8  -3   7          4.91          2.60         2.82 o                         
  -9  -2   7          2.41          2.59         3.55 o                         
  -8  -2   7         98.49        108.16         7.33 o                         
  -7  -2   7        128.49        126.01         5.87 o                         
  -6  -2   7          3.64          2.83         1.22 o                         
  -5  -2   7          6.47          4.40         1.60 o                         
  -4  -2   7        494.81        520.68         8.97 o                         
  -3  -2   7        769.36        847.97        11.09 o                         
  -2  -2   7          0.53          0.60         0.69 o                         
  -1  -2   7         19.84         29.20         2.15 o                         
   0  -2   7        569.13        569.08         7.93 o                         
   1  -2   7         86.65         92.14         2.88 o                         
   2  -2   7        155.63        163.90         4.15 o                         
   3  -2   7       1080.18       1064.52        10.85 o                         
   4  -2   7        799.14        791.26        10.82 o                         
   5  -2   7          7.52          5.10         1.12 o                         
   6  -2   7        114.24        119.66         4.22 o                         
   7  -2   7        158.91        166.73         5.33 o                         
   8  -2   7          6.21          3.54         1.69 o                         
  -9  -1   7          9.88         14.25         4.03 o                         
  -8  -1   7          5.15          1.77         2.26 o                         
  -7  -1   7         20.79         18.83         2.43 o                         
  -6  -1   7         86.01         90.86         4.97 o                         
  -5  -1   7         12.87          7.20         1.64 o                         
  -4  -1   7        224.98        225.09         5.82 o                         
  -3  -1   7        253.92        245.09         6.04 o                         
  -2  -1   7         40.28         35.16         2.44 o                         
  -1  -1   7        109.36        101.65         3.08 o                         
   0  -1   7        320.19        289.60         5.00 o                         
   1  -1   7         63.65         64.30         2.33 o                         
   2  -1   7        345.70        387.86         5.45 o                         
   3  -1   7       1169.28       1157.75        12.56 o                         
   4  -1   7        821.87        810.38         9.18 o                         
   5  -1   7          0.99          1.93         0.85 o                         
   6  -1   7        188.50        199.37         4.96 o                         
   7  -1   7        136.93        134.93         4.28 o                         
   8  -1   7          0.08          0.82         1.53 o                         
   9  -1   7          2.85         -1.56         2.65 o                         
  -9   0   7         69.36         59.18         5.06 o                         
  -8   0   7        901.66        886.33        22.50 o                         
  -7   0   7        211.01        241.33         7.21 o                         
  -6   0   7         67.34         56.36         3.61 o                         
  -5   0   7         13.22         10.12         2.17 o                         
  -4   0   7          6.91          1.67         1.06 o                         
  -3   0   7         13.58         17.85         1.93 o                         
  -2   0   7        212.19        214.71         5.07 o                         
  -1   0   7        238.65        222.46         4.37 o                         
   0   0   7         33.14         28.24         1.65 o                         
   1   0   7         52.63         57.90         2.12 o                         
   2   0   7       1101.74       1142.50         8.91 o                         
   3   0   7        448.25        451.70         5.93 o                         
   4   0   7        118.92        115.93         3.07 o                         
   5   0   7       5220.86       5052.59        28.32 o                         
   6   0   7        126.40        121.05         3.06 o                         
   7   0   7         58.96         61.50         2.56 o                         
   8   0   7         35.04         41.33         3.37 o                         
   9   0   7         38.85         38.96         3.54 o                         
  -9   1   7         70.76         53.78         4.76 o                         
  -8   1   7       1429.69       1428.18        26.25 o                         
  -7   1   7        156.09        152.28         5.96 o                         
  -6   1   7        250.98        256.62         6.59 o                         
  -5   1   7        303.55        310.31         6.90 o                         
  -4   1   7         72.88         67.04         3.67 o                         
  -3   1   7          0.86         -0.42         1.13 o                         
  -2   1   7       1496.04       1497.92        17.24 o                         
  -1   1   7       2817.03       2973.09        21.39 o                         
   0   1   7         89.36         84.27         2.44 o                         
   1   1   7        211.12        240.27         3.85 o                         
   2   1   7         60.19         39.24         1.77 o                         
   3   1   7        139.75        129.66         2.84 o                         
   4   1   7         36.12         40.80         1.72 o                         
   5   1   7          8.52         12.07         1.37 o                         
   6   1   7        615.90        600.67         9.18 o                         
   7   1   7        512.32        483.43         9.09 o                         
   8   1   7         34.87         37.61         2.97 o                         
   9   1   7         97.37         86.37         4.99 o                         
  -9   2   7         30.88         29.70         4.33 o                         
  -8   2   7         23.30         34.90         3.17 o                         
  -7   2   7        187.05        176.46         6.98 o                         
  -6   2   7         69.07         63.52         3.41 o                         
  -5   2   7        684.04        758.50        10.45 o                         
  -4   2   7        134.23        127.69         4.49 o                         
  -3   2   7          1.34          2.58         0.88 o                         
  -2   2   7         63.37         56.97         2.77 o                         
  -1   2   7       1751.98       1717.67        13.46 o                         
   0   2   7         53.86         55.64         1.42 o                         
   1   2   7       3084.51       3306.25        19.79 o                         
   2   2   7        103.02        106.26         2.39 o                         
   3   2   7        102.05         89.98         2.02 o                         
   4   2   7         14.17         13.00         1.25 o                         
   5   2   7        241.66        245.46         7.27 o                         
   6   2   7         33.53         36.21         1.62 o                         
   7   2   7        106.28        100.70         5.25 o                         
   8   2   7         11.33          5.11         2.54 o                         
   9   2   7        382.10        371.51        20.58 o                         
  -8   3   7          6.76          3.41         3.29 o                         
  -7   3   7          0.21          7.10         2.48 o                         
  -6   3   7        240.56        260.46         7.07 o                         
  -5   3   7         52.14         40.48         2.98 o                         
  -4   3   7          3.34          2.51         1.01 o                         
  -3   3   7        259.23        265.46         5.72 o                         
  -2   3   7         32.38         23.29         1.83 o                         
  -1   3   7        203.29        194.98         4.08 o                         
   0   3   7        661.59        669.37         8.36 o                         
   1   3   7          1.01         -0.29         0.46 o                         
   2   3   7       1618.16       1641.44        12.79 o                         
   3   3   7        131.21        149.59         2.47 o                         
   4   3   7         58.96         57.91         1.75 o                         
   5   3   7        118.42        112.10         3.86 o                         
   6   3   7       1181.78       1135.24        20.36 o                         
   7   3   7          1.60          2.44         1.28 o                         
   8   3   7        100.63         99.54        11.93 o                         
   9   3   7         74.12         82.23         5.97 o                         
  10   3   7         78.23         74.59        11.46 o                         
  -8   4   7         22.41         28.13         4.06 o                         
  -7   4   7         32.48         37.11         4.22 o                         
  -6   4   7          4.47          1.22         1.39 o                         
  -5   4   7        725.62        727.35        11.59 o                         
  -4   4   7        409.03        432.23         8.37 o                         
  -3   4   7        126.38        125.22         4.66 o                         
  -2   4   7          0.25          2.50         0.98 o                         
  -1   4   7        262.85        246.65         4.71 o                         
   0   4   7         67.93         67.03         2.90 o                         
   1   4   7       1510.67       1462.35        12.10 o                         
   2   4   7        103.15        114.17         3.06 o                         
   3   4   7          0.01          0.55         0.37 o                         
   4   4   7        266.90        264.14         5.19 o                         
   5   4   7        343.96        346.61        13.05 o                         
   6   4   7          0.00          0.60         2.18 o                         
   7   4   7         81.65         78.53         3.46 o                         
   8   4   7          1.73         -1.24         1.76 o                         
   9   4   7        500.36        532.56        13.24 o                         
  10   4   7          2.66         -3.15         3.53 o                         
  -8   5   7          3.21         -3.47         3.74 o                         
  -7   5   7          0.60         -0.82         2.42 o                         
  -6   5   7        327.85        327.58         8.77 o                         
  -5   5   7         29.10         17.71         2.66 o                         
  -4   5   7        157.02        159.58         5.73 o                         
  -3   5   7        183.18        187.04         5.44 o                         
  -2   5   7        729.32        731.50         9.96 o                         
  -1   5   7         38.63         36.81         2.20 o                         
   0   5   7        128.14        132.31         3.48 o                         
   1   5   7        145.40        138.00         3.04 o                         
   2   5   7       1171.36       1151.97        11.55 o                         
   3   5   7        139.97        139.58         3.11 o                         
   4   5   7        861.96        853.06        10.16 o                         
   5   5   7         79.88         72.83         3.23 o                         
   6   5   7        385.94        337.49         5.97 o                         
   7   5   7         69.32         64.82         3.30 o                         
   8   5   7        307.93        309.26         9.12 o                         
   9   5   7         10.62          9.63         3.26 o                         
  10   5   7          0.00         -5.61         9.70 o                         
  -7   6   7        165.15        165.88         8.72 o                         
  -6   6   7         33.65         22.32         4.05 o                         
  -5   6   7         31.41         33.89         3.16 o                         
  -4   6   7         22.21         20.58         2.81 o                         
  -3   6   7       1011.64        971.32        13.28 o                         
  -2   6   7          1.82          2.72         0.99 o                         
  -1   6   7         47.24         55.99         2.81 o                         
   0   6   7         91.43         87.37         3.56 o                         
   1   6   7       1292.67       1293.04        12.70 o                         
   2   6   7        457.25        448.94         6.51 o                         
   3   6   7        224.77        215.87         4.04 o                         
   4   6   7          8.10          5.03         0.68 o                         
   5   6   7        291.26        306.96         4.89 o                         
   6   6   7         71.75         79.65         5.21 o                         
   7   6   7        104.82        107.51         4.39 o                         
   8   6   7          0.04         -0.86         3.25 o                         
   9   6   7          9.39          5.52         2.41 o                         
  -6   7   7        186.71        200.79         8.78 o                         
  -5   7   7          3.26          1.56         3.01 o                         
  -4   7   7          7.26          4.62         1.56 o                         
  -3   7   7          4.34          3.74         1.48 o                         
  -2   7   7        306.21        320.89         6.61 o                         
  -1   7   7        269.29        282.91         5.70 o                         
   0   7   7        452.82        457.86         7.06 o                         
   1   7   7        274.41        288.22         5.20 o                         
   2   7   7       1457.62       1392.66        12.29 o                         
   3   7   7        258.60        256.02         4.70 o                         
   4   7   7        679.65        655.63         7.30 o                         
   5   7   7         27.22         27.17         2.23 o                         
   6   7   7         32.62         31.88         2.58 o                         
   7   7   7        113.54        117.31         5.58 o                         
   8   7   7        113.07        108.81         5.45 o                         
   9   7   7        109.59        100.40         9.28 o                         
  -6   8   7         14.93         17.24         4.21 o                         
  -5   8   7         10.93          7.87         2.04 o                         
  -4   8   7         88.07         79.62         3.88 o                         
  -3   8   7        293.36        300.87         7.37 o                         
  -2   8   7        192.81        178.94         5.36 o                         
  -1   8   7         93.77         84.16         3.76 o                         
   0   8   7         21.01         21.30         2.03 o                         
   1   8   7          2.44          1.37         1.07 o                         
   2   8   7         79.22         70.51         2.79 o                         
   3   8   7         41.16         36.07         2.26 o                         
   4   8   7          0.59         -0.79         0.79 o                         
   5   8   7        122.38        113.19         3.05 o                         
   6   8   7          1.80          1.29         1.07 o                         
   7   8   7         46.34         42.96         3.72 o                         
   8   8   7        291.08        290.43         9.85 o                         
   9   8   7          1.54          4.56         5.14 o                         
  -5   9   7        103.49         99.14         7.53 o                         
  -4   9   7          4.65          8.74         2.91 o                         
  -3   9   7        630.35        606.53        12.56 o                         
  -2   9   7          1.68         -1.55         1.55 o                         
  -1   9   7        108.06        113.49         4.56 o                         
   0   9   7          0.87         -1.19         1.19 o                         
   1   9   7       1106.16       1122.47        12.85 o                         
   2   9   7          0.59         -1.02         1.02 o                         
   3   9   7         94.24         83.30         3.78 o                         
   4   9   7        212.44        216.26         5.14 o                         
   5   9   7          0.43          0.87         1.31 o                         
   6   9   7        174.76        180.18         5.34 o                         
   7   9   7        110.53        108.57         4.03 o                         
   8   9   7         64.01         69.00         6.17 o                         
  -4  10   7          6.04         -2.63         3.09 o                         
  -3  10   7          9.30          5.64         3.59 o                         
  -2  10   7         13.93          6.18         2.14 o                         
  -1  10   7         97.42        111.13         5.47 o                         
   0  10   7          2.70          0.41         1.74 o                         
   1  10   7        349.27        376.86         7.80 o                         
   2  10   7         17.02          7.49         1.61 o                         
   3  10   7          9.39          9.62         1.81 o                         
   4  10   7        489.16        470.19         8.31 o                         
   5  10   7          5.82          0.57         1.32 o                         
   6  10   7         87.02         80.61         3.80 o                         
   7  10   7         43.14         39.76         3.39 o                         
   8  10   7        132.47        130.81         4.41 o                         
  -2  11   7          3.59         -0.07         3.20 o                         
  -1  11   7        143.30        170.34         9.82 o                         
   0  11   7         13.23         15.76         2.75 o                         
   1  11   7         17.23         10.34         2.64 o                         
   2  11   7         20.00         12.16         2.26 o                         
   3  11   7        339.30        382.19         9.54 o                         
   4  11   7         18.80         15.35         2.19 o                         
   5  11   7          0.78          0.45         1.96 o                         
   6  11   7        191.58        206.40         6.17 o                         
   7  11   7         58.30         56.76         4.34 o                         
   0  12   7        512.06        547.84        12.26 o                         
   1  12   7         11.34          6.89         4.60 o                         
   2  12   7         14.27          7.98         2.41 o                         
   3  12   7        151.37        168.07         7.75 o                         
   4  12   7         70.47         60.14         4.66 o                         
   5  12   7         22.47         28.11         4.28 o                         
  -4  -9   8         60.77         49.64         5.76 o                         
  -3  -9   8         48.65         56.04         5.98 o                         
  -2  -9   8         96.93         89.34         8.70 o                         
  -1  -9   8         61.78         58.77         6.72 o                         
   0  -9   8          3.56         -1.37         5.71 o                         
   1  -9   8         79.78         73.61        18.17 o                         
  -6  -8   8        510.17        521.62        17.26 o                         
  -5  -8   8          4.96          5.24         2.50 o                         
  -4  -8   8         71.66         74.30         6.34 o                         
  -3  -8   8         44.47         39.79         5.23 o                         
  -2  -8   8          0.42          1.93         1.99 o                         
  -1  -8   8         36.30         34.51         4.72 o                         
   0  -8   8        401.28        428.05        14.33 o                         
   1  -8   8         96.27         92.23         7.78 o                         
   2  -8   8          0.33         -2.11         2.11 o                         
   3  -8   8          6.35          1.30         3.16 o                         
  -7  -7   8        214.09        208.36        11.57 o                         
  -6  -7   8         38.60         36.66         3.83 o                         
  -5  -7   8        520.05        542.52        14.07 o                         
  -4  -7   8         59.44         54.93         5.05 o                         
  -3  -7   8        490.25        490.94        11.70 o                         
  -2  -7   8         29.32         27.64         2.98 o                         
  -1  -7   8         85.39         76.81         5.19 o                         
   0  -7   8        109.93         98.13         5.41 o                         
   1  -7   8        241.73        247.63         9.46 o                         
   2  -7   8          9.02          5.38         2.34 o                         
   3  -7   8        540.37        546.92        16.18 o                         
   4  -7   8         85.89         91.28         6.16 o                         
  -8  -6   8         89.19         83.96         8.48 o                         
  -7  -6   8        228.49        202.45         8.71 o                         
  -6  -6   8         37.09         41.35         3.72 o                         
  -5  -6   8        270.13        279.75         9.06 o                         
  -4  -6   8        298.74        293.50         7.58 o                         
  -3  -6   8         65.58         58.03         3.93 o                         
  -2  -6   8         39.25         36.75         3.15 o                         
  -1  -6   8         75.54         68.89         4.24 o                         
   0  -6   8          2.13         -1.21         1.21 o                         
   1  -6   8         91.74         87.26         4.56 o                         
   2  -6   8        206.34        186.00         5.90 o                         
   3  -6   8         32.09         33.87         3.05 o                         
   4  -6   8        379.74        419.68        11.39 o                         
   5  -6   8          1.28         -0.81         2.12 o                         
  -8  -5   8          0.11          0.17         2.97 o                         
  -7  -5   8        182.09        186.79         9.44 o                         
  -6  -5   8          9.38          4.59         2.20 o                         
  -5  -5   8         76.88         77.20         4.50 o                         
  -4  -5   8         38.51         42.16         3.15 o                         
  -3  -5   8        114.88        117.12         4.93 o                         
  -2  -5   8          0.15         -1.02         1.02 o                         
  -1  -5   8        303.67        303.88         7.19 o                         
   0  -5   8          0.92          3.52         1.09 o                         
   1  -5   8        135.01        135.97         4.99 o                         
   2  -5   8          9.37         12.62         1.88 o                         
   3  -5   8        174.71        189.61         5.43 o                         
   4  -5   8         11.50          7.73         2.53 o                         
   5  -5   8        101.07         96.58         4.97 o                         
   6  -5   8         69.27         62.85         5.17 o                         
  -8  -4   8        252.15        275.37        15.69 o                         
  -7  -4   8         79.71         72.73         5.20 o                         
  -6  -4   8          2.78         -1.70         1.70 o                         
  -5  -4   8         19.13         11.53         2.01 o                         
  -4  -4   8        603.30        622.39         9.95 o                         
  -3  -4   8         39.71         36.98         3.33 o                         
  -2  -4   8          0.35         -0.89         0.90 o                         
  -1  -4   8         28.47         26.97         2.31 o                         
   0  -4   8         66.88         69.65         3.63 o                         
   1  -4   8        517.64        458.07         7.68 o                         
   2  -4   8        255.53        235.98         5.49 o                         
   3  -4   8        112.04        120.28         4.28 o                         
   4  -4   8        261.90        275.03         5.89 o                         
   5  -4   8          9.23          8.22         1.61 o                         
   6  -4   8        365.00        381.35        10.19 o                         
   7  -4   8         44.02         33.02         5.65 o                         
  -9  -3   8          3.69          2.61         6.06 o                         
  -8  -3   8        104.51         90.84         5.56 o                         
  -7  -3   8        327.64        324.23        11.48 o                         
  -6  -3   8         18.51         17.95         2.54 o                         
  -5  -3   8        650.02        662.03        11.14 o                         
  -4  -3   8          1.32          1.60         1.55 o                         
  -3  -3   8          8.87         10.10         1.62 o                         
  -2  -3   8        274.33        288.70         6.28 o                         
  -1  -3   8       1456.81       1482.70        16.63 o                         
   0  -3   8        207.77        232.34         5.93 o                         
   1  -3   8       1355.88       1302.82        12.74 o                         
   2  -3   8         42.56         33.86         2.25 o                         
   3  -3   8         80.44         84.16         3.82 o                         
   4  -3   8        182.15        169.71         4.51 o                         
   5  -3   8          1.83          2.35         1.35 o                         
   6  -3   8        133.86        140.79         5.93 o                         
   7  -3   8         76.67         79.24         5.46 o                         
  -9  -2   8          8.22          1.92         3.42 o                         
  -8  -2   8        205.87        201.58         8.13 o                         
  -7  -2   8          7.73          6.33         2.52 o                         
  -6  -2   8          0.02          0.07         1.42 o                         
  -5  -2   8        296.10        301.38         7.53 o                         
  -4  -2   8        153.66        147.86         5.78 o                         
  -3  -2   8        586.97        634.06        10.44 o                         
  -2  -2   8        273.68        278.60         5.76 o                         
  -1  -2   8        502.39        511.91         8.97 o                         
   0  -2   8        934.88        970.01        11.23 o                         
   1  -2   8         15.90         11.41         1.25 o                         
   2  -2   8       1083.79       1072.32        10.68 o                         
   3  -2   8         21.91         19.48         1.61 o                         
   4  -2   8       1307.38       1336.48        13.90 o                         
   5  -2   8        208.44        204.70         5.05 o                         
   6  -2   8        624.80        623.78         9.40 o                         
   7  -2   8          4.86          2.15         1.82 o                         
   8  -2   8         47.13         39.99         3.95 o                         
  -9  -1   8        226.89        255.29        10.80 o                         
  -8  -1   8        452.70        462.34        11.61 o                         
  -7  -1   8         31.28         22.68         3.09 o                         
  -6  -1   8          5.92          1.43         1.93 o                         
  -5  -1   8        341.00        335.18         7.87 o                         
  -4  -1   8         20.55         14.68         1.95 o                         
  -3  -1   8         10.86          3.37         1.22 o                         
  -2  -1   8        140.87        137.42         4.39 o                         
  -1  -1   8        459.38        468.43         7.31 o                         
   0  -1   8          0.15         -0.01         0.62 o                         
   1  -1   8          0.58         -0.58         0.58 o                         
   2  -1   8        154.89        151.70         3.51 o                         
   3  -1   8        108.55         98.52         2.66 o                         
   4  -1   8         24.12         20.66         1.79 o                         
   5  -1   8         44.13         52.25         2.77 o                         
   6  -1   8         62.84         66.76         3.27 o                         
   7  -1   8          0.15         -1.04         1.69 o                         
   8  -1   8         35.36         30.58         2.86 o                         
  -9   0   8         82.10         59.07         6.65 o                         
  -8   0   8        176.28        142.91         7.98 o                         
  -7   0   8        144.36        142.40         7.23 o                         
  -6   0   8        105.46        106.51         5.29 o                         
  -5   0   8         19.62         19.93         2.33 o                         
  -4   0   8         69.15         66.68         4.04 o                         
  -3   0   8         10.41         12.02         1.69 o                         
  -2   0   8        348.21        324.76         6.96 o                         
  -1   0   8        435.42        440.96         6.84 o                         
   0   0   8         71.86         68.39         2.87 o                         
   1   0   8        497.08        505.13         6.57 o                         
   2   0   8        373.24        356.25         4.74 o                         
   3   0   8       1247.43       1237.62        11.89 o                         
   4   0   8          6.67          5.94         1.10 o                         
   5   0   8          0.52         -0.17         0.68 o                         
   6   0   8         49.71         51.07         2.77 o                         
   7   0   8          0.82          1.07         1.21 o                         
   8   0   8         49.56         46.92         3.52 o                         
   9   0   8         66.37         52.75         5.53 o                         
  -9   1   8         79.59         58.56         7.44 o                         
  -8   1   8        195.33        187.98         6.66 o                         
  -7   1   8         16.26         19.98         2.46 o                         
  -6   1   8        218.79        220.03         6.59 o                         
  -5   1   8         44.35         50.57         3.29 o                         
  -4   1   8        195.29        192.48         6.90 o                         
  -3   1   8          0.38         -0.92         0.92 o                         
  -2   1   8         50.61         51.50         3.11 o                         
  -1   1   8         66.23         67.57         2.91 o                         
   0   1   8         65.06         59.80         2.33 o                         
   1   1   8         93.78         97.14         2.80 o                         
   2   1   8       1413.11       1381.45        12.20 o                         
   3   1   8        417.94        399.10         5.54 o                         
   4   1   8        221.06        229.84         3.91 o                         
   5   1   8        154.29        160.86         3.37 o                         
   6   1   8        229.91        229.96         6.15 o                         
   7   1   8          2.63          1.00         1.01 o                         
   8   1   8        694.97        727.96        14.26 o                         
   9   1   8         11.24          1.88         4.50 o                         
  -8   2   8          5.36          6.82         2.74 o                         
  -7   2   8          0.83         -1.95         1.95 o                         
  -6   2   8        144.60        137.28         5.31 o                         
  -5   2   8        138.34        133.21         4.96 o                         
  -4   2   8         89.96         82.77         4.30 o                         
  -3   2   8        134.27        139.79         4.46 o                         
  -2   2   8        195.89        208.13         4.99 o                         
  -1   2   8       1501.94       1538.10        14.24 o                         
   0   2   8          3.18          0.37         0.53 o                         
   1   2   8        871.71        861.77         8.71 o                         
   2   2   8         34.47         34.01         1.77 o                         
   3   2   8         11.81         12.52         1.16 o                         
   4   2   8         24.86         25.36         1.37 o                         
   5   2   8          1.63          0.21         0.73 o                         
   6   2   8          6.18          8.15         1.13 o                         
   7   2   8         26.98         31.22         3.87 o                         
   8   2   8         39.38         47.18         5.43 o                         
   9   2   8        234.00        244.64        15.41 o                         
  -8   3   8         23.45         24.86         3.91 o                         
  -7   3   8          7.15          1.93         2.06 o                         
  -6   3   8        153.60        184.01         6.69 o                         
  -5   3   8        110.70        106.14         4.57 o                         
  -4   3   8        113.08         92.49         4.24 o                         
  -3   3   8          2.34          1.35         1.10 o                         
  -2   3   8       1642.81       1673.68        15.42 o                         
  -1   3   8         15.93         18.14         1.56 o                         
   0   3   8          1.51          0.03         0.59 o                         
   1   3   8          4.16          4.75         0.85 o                         
   2   3   8        159.89        150.97         3.73 o                         
   3   3   8        199.53        197.37         3.12 o                         
   4   3   8        496.01        501.55         7.03 o                         
   5   3   8        218.40        202.46         3.35 o                         
   6   3   8         24.00         17.93         2.03 o                         
   7   3   8         59.74         52.71         3.44 o                         
   8   3   8        113.94        118.72         9.11 o                         
   9   3   8          0.03         -2.09         2.09 o                         
  -8   4   8         19.59         14.65         4.15 o                         
  -7   4   8        119.52        142.13         9.47 o                         
  -6   4   8        161.27        142.25         6.73 o                         
  -5   4   8         64.25         65.58         4.29 o                         
  -4   4   8         60.08         45.08         3.22 o                         
  -3   4   8        781.59        806.28        10.72 o                         
  -2   4   8          0.14         -0.41         0.73 o                         
  -1   4   8        140.25        130.48         3.51 o                         
   0   4   8        117.17        116.20         4.00 o                         
   1   4   8        995.40        966.77        10.08 o                         
   2   4   8        193.91        170.18         3.98 o                         
   3   4   8        655.92        626.50         6.43 o                         
   4   4   8         22.20         22.39         1.52 o                         
   5   4   8        416.74        419.83        10.37 o                         
   6   4   8          1.27          2.95         1.02 o                         
   7   4   8          5.63          0.60         3.12 o                         
   8   4   8         63.11         54.18         3.40 o                         
   9   4   8         21.17         16.04         6.62 o                         
  -7   5   8          1.50         -2.53         2.53 o                         
  -6   5   8         17.89         10.61         2.95 o                         
  -5   5   8          1.41          1.44         1.45 o                         
  -4   5   8          1.53         -1.15         1.15 o                         
  -3   5   8         89.35         87.46         4.13 o                         
  -2   5   8       1094.17       1137.13        12.92 o                         
  -1   5   8        116.40        114.89         3.69 o                         
   0   5   8         72.25         72.81         3.35 o                         
   1   5   8       1224.66       1244.97        11.41 o                         
   2   5   8        308.49        323.75         5.53 o                         
   3   5   8        302.16        300.31         4.32 o                         
   4   5   8       2056.62       1954.37        16.29 o                         
   5   5   8         37.04         42.25         3.05 o                         
   6   5   8          8.54         11.00         2.09 o                         
   7   5   8         34.12         32.91         6.49 o                         
   8   5   8        282.57        292.94         8.66 o                         
   9   5   8          0.00         -0.81         1.36 o                         
  -7   6   8          7.44          7.66         3.73 o                         
  -6   6   8         18.32         27.11         6.48 o                         
  -5   6   8          0.60         -0.39         2.26 o                         
  -4   6   8          0.06         -1.39         1.39 o                         
  -3   6   8         43.71         33.72         2.78 o                         
  -2   6   8         80.15         80.54         4.71 o                         
  -1   6   8         23.81         25.25         2.00 o                         
   0   6   8        534.90        527.83         8.46 o                         
   1   6   8          2.52          4.09         1.10 o                         
   2   6   8         26.55         21.86         1.99 o                         
   3   6   8         77.76         72.70         2.77 o                         
   4   6   8       1222.43       1189.05        12.86 o                         
   5   6   8        656.59        658.35         7.54 o                         
   6   6   8        199.36        196.01         6.24 o                         
   7   6   8        396.44        400.83        12.21 o                         
   8   6   8        224.96        228.44         7.63 o                         
   9   6   8          5.02          7.46         2.44 o                         
  -6   7   8         40.64         34.29         4.13 o                         
  -5   7   8         40.20         36.33         3.76 o                         
  -4   7   8        161.13        164.98         6.72 o                         
  -3   7   8          0.86          2.69         1.48 o                         
  -2   7   8          1.02          0.27         1.36 o                         
  -1   7   8         69.43         64.88         3.18 o                         
   0   7   8       3243.65       3297.92        24.22 o                         
   1   7   8        583.87        570.75         8.32 o                         
   2   7   8        546.97        526.57         9.02 o                         
   3   7   8        296.52        278.04         4.94 o                         
   4   7   8         44.83         45.54         2.11 o                         
   5   7   8        197.61        201.10         5.34 o                         
   6   7   8         36.39         43.68         4.01 o                         
   7   7   8         68.66         70.76         4.70 o                         
   8   7   8         68.70         69.71         4.01 o                         
   9   7   8         15.12         11.39         2.06 o                         
  -5   8   8         10.40          6.21         2.89 o                         
  -4   8   8         66.05         66.63         4.53 o                         
  -3   8   8         14.82         14.27         2.02 o                         
  -2   8   8         89.03         79.31         3.99 o                         
  -1   8   8        473.64        454.02         7.41 o                         
   0   8   8         60.34         59.07         3.13 o                         
   1   8   8         72.29         80.66         3.32 o                         
   2   8   8        144.08        145.61         4.39 o                         
   3   8   8        177.17        174.69         4.25 o                         
   4   8   8        358.05        362.24         6.16 o                         
   5   8   8          2.47          0.88         1.27 o                         
   6   8   8        210.40        221.70         5.08 o                         
   7   8   8        293.21        306.29        10.25 o                         
   8   8   8         27.88         37.99         3.89 o                         
  -5   9   8         53.49         50.78         9.70 o                         
  -4   9   8        445.92        490.41        15.87 o                         
  -3   9   8         64.58         71.59         5.12 o                         
  -2   9   8          0.32         -1.42         1.56 o                         
  -1   9   8        486.88        495.61         8.86 o                         
   0   9   8         18.64         14.77         3.00 o                         
   1   9   8         64.06         52.56         3.06 o                         
   2   9   8         39.75         34.26         2.46 o                         
   3   9   8        322.57        343.73         6.71 o                         
   4   9   8         35.52         31.68         2.32 o                         
   5   9   8          9.06          6.57         1.49 o                         
   6   9   8          5.36          5.14         1.37 o                         
   7   9   8        290.03        291.67         9.38 o                         
   8   9   8        130.05        160.95         8.56 o                         
  -3  10   8         60.67         55.61         4.79 o                         
  -2  10   8         24.19         25.57         2.90 o                         
  -1  10   8         23.64         19.33         3.13 o                         
   0  10   8        693.18        739.26        13.04 o                         
   1  10   8          1.44          0.21         1.46 o                         
   2  10   8        115.54        111.26         5.63 o                         
   3  10   8          0.11         -1.33         1.33 o                         
   4  10   8        120.86        120.00         5.34 o                         
   5  10   8         14.95         11.28         1.55 o                         
   6  10   8        196.49        191.99         6.14 o                         
   7  10   8          4.37          3.04         1.50 o                         
  -2  11   8          0.87          9.18         3.84 o                         
  -1  11   8        123.94        135.30         6.62 o                         
   0  11   8         27.32         24.53         3.07 o                         
   1  11   8        140.11        134.04         6.01 o                         
   2  11   8          1.08         -2.20         2.20 o                         
   3  11   8        177.41        175.74         8.03 o                         
   4  11   8        380.76        400.25         9.60 o                         
   5  11   8         49.92         54.64         4.73 o                         
   6  11   8          0.02         -1.34         1.34 o                         
   0  12   8         22.51         22.30         3.67 o                         
   1  12   8        146.60        148.63         6.86 o                         
   2  12   8        390.58        396.19        11.36 o                         
   3  12   8         10.21          7.70         2.89 o                         
   4  12   8          6.04          7.53         2.61 o                         
   5  12   8         41.76         46.88         4.30 o                         
  -5  -8   9         35.17         18.59         5.73 o                         
  -4  -8   9         73.17         91.25         8.54 o                         
  -3  -8   9         27.00         20.04         4.13 o                         
  -2  -8   9         26.42         20.27         4.61 o                         
  -1  -8   9          0.05         -3.01         3.01 o                         
   0  -8   9          8.84          8.21         3.69 o                         
   1  -8   9          1.44         -2.80         2.80 o                         
  -6  -7   9        141.86        133.00         7.39 o                         
  -5  -7   9         12.87         15.02         4.66 o                         
  -4  -7   9          4.51          0.04         2.05 o                         
  -3  -7   9         29.58         22.26         3.47 o                         
  -2  -7   9          0.16         -0.81         2.28 o                         
  -1  -7   9        287.80        289.95        10.48 o                         
   0  -7   9         89.58         77.64         6.26 o                         
   1  -7   9          2.16          0.14         2.76 o                         
   2  -7   9          5.03          5.66         2.56 o                         
   3  -7   9        117.66        106.08         6.05 o                         
  -7  -6   9        131.98        125.98         7.47 o                         
  -6  -6   9         58.26         57.09         5.55 o                         
  -5  -6   9        183.95        185.38         9.56 o                         
  -4  -6   9         48.99         51.58         4.08 o                         
  -3  -6   9         42.52         42.92         3.68 o                         
  -2  -6   9         87.01         93.27         4.81 o                         
  -1  -6   9         18.03         22.08         2.46 o                         
   0  -6   9        686.52        689.79        19.11 o                         
   1  -6   9          7.21         11.90         2.20 o                         
   2  -6   9        296.77        300.58         8.70 o                         
   3  -6   9         76.60         83.05         5.43 o                         
   4  -6   9        213.91        211.37         9.04 o                         
  -7  -5   9         40.35         32.90         5.87 o                         
  -6  -5   9          3.53         -1.19         2.66 o                         
  -5  -5   9        125.81        117.40         5.68 o                         
  -4  -5   9         33.95         32.92         2.79 o                         
  -3  -5   9          2.20          0.24         1.72 o                         
  -2  -5   9         55.58         54.37         3.58 o                         
  -1  -5   9        525.52        528.11         9.57 o                         
   0  -5   9         79.01         69.40         4.05 o                         
   1  -5   9        284.34        262.83         6.71 o                         
   2  -5   9         67.68         52.27         3.47 o                         
   3  -5   9         89.37         87.88         4.85 o                         
   4  -5   9        180.25        164.71         6.63 o                         
   5  -5   9        119.78        124.59         8.91 o                         
  -8  -4   9          4.27         -2.29         3.88 o                         
  -7  -4   9          9.90          4.30         2.70 o                         
  -6  -4   9         98.32         93.23         5.75 o                         
  -5  -4   9         52.65         62.72         4.36 o                         
  -4  -4   9          5.42          0.00         1.63 o                         
  -3  -4   9         60.37         57.33         3.39 o                         
  -2  -4   9        380.63        378.07         7.80 o                         
  -1  -4   9          1.53         -0.31         0.87 o                         
   0  -4   9        448.89        428.85         8.44 o                         
   1  -4   9        204.68        178.27         5.18 o                         
   2  -4   9        139.54        142.25         4.62 o                         
   3  -4   9        289.00        304.15         6.68 o                         
   4  -4   9          0.14         -2.11         2.13 o                         
   5  -4   9          3.85         -0.78         2.65 o                         
   6  -4   9        102.35         99.56         5.63 o                         
  -8  -3   9          0.00         -2.51         2.51 o                         
  -7  -3   9          7.52          5.66         2.38 o                         
  -6  -3   9          2.57          1.84         1.97 o                         
  -5  -3   9        277.14        271.79         7.61 o                         
  -4  -3   9          0.17         -1.14         1.16 o                         
  -3  -3   9          7.85          4.01         1.31 o                         
  -2  -3   9         80.43         72.06         3.81 o                         
  -1  -3   9        634.75        637.43         9.64 o                         
   0  -3   9         12.13         11.05         1.55 o                         
   1  -3   9         69.19         62.65         3.38 o                         
   2  -3   9        264.68        262.89         5.60 o                         
   3  -3   9        157.97        154.68         4.86 o                         
   4  -3   9         97.95         91.78         3.82 o                         
   5  -3   9         55.69         67.38         3.96 o                         
   6  -3   9         43.63         49.82         3.69 o                         
   7  -3   9         20.15         18.78         4.41 o                         
  -8  -2   9          0.11          3.90         2.83 o                         
  -7  -2   9          1.16         -1.77         2.33 o                         
  -6  -2   9         15.75         16.65         2.70 o                         
  -5  -2   9        359.68        387.89         9.36 o                         
  -4  -2   9         51.39         47.35         3.36 o                         
  -3  -2   9         55.28         53.62         3.24 o                         
  -2  -2   9         78.16         68.02         3.48 o                         
  -1  -2   9         68.55         60.41         3.20 o                         
   0  -2   9         57.48         58.64         3.22 o                         
   1  -2   9        885.51        873.82        11.19 o                         
   2  -2   9       1686.25       1720.55        14.92 o                         
   3  -2   9         13.19         10.05         1.24 o                         
   4  -2   9          0.33         -0.95         0.95 o                         
   5  -2   9        822.28        846.62        10.91 o                         
   6  -2   9         21.46         20.77         2.32 o                         
   7  -2   9        213.29        235.88         6.73 o                         
  -8  -1   9          1.61         -4.32         4.32 o                         
  -7  -1   9          2.60         -1.27         2.39 o                         
  -6  -1   9        290.54        303.14         8.28 o                         
  -5  -1   9         65.20         62.78         4.06 o                         
  -4  -1   9         71.35         61.89         4.13 o                         
  -3  -1   9          3.47          1.66         1.04 o                         
  -2  -1   9        672.12        662.22         9.33 o                         
  -1  -1   9         24.32         27.37         2.04 o                         
   0  -1   9          2.31          1.63         0.86 o                         
   1  -1   9        285.36        292.05         5.73 o                         
   2  -1   9       1769.21       1752.29        14.46 o                         
   3  -1   9          8.24          4.24         0.91 o                         
   4  -1   9        153.80        157.11         4.15 o                         
   5  -1   9        490.83        496.20         7.80 o                         
   6  -1   9         56.66         52.14         2.80 o                         
   7  -1   9         16.04         16.01         2.39 o                         
   8  -1   9        373.63        399.37         9.94 o                         
  -8   0   9        107.76         87.81         7.31 o                         
  -7   0   9         23.09         11.99         3.48 o                         
  -6   0   9         31.50         27.09         2.93 o                         
  -5   0   9         13.66         12.54         2.04 o                         
  -4   0   9         11.85         10.19         1.84 o                         
  -3   0   9         92.13         81.67         4.22 o                         
  -2   0   9        289.30        290.62         6.63 o                         
  -1   0   9        584.68        606.55         8.25 o                         
   0   0   9        148.49        151.85         3.82 o                         
   1   0   9        937.96        946.55        10.59 o                         
   2   0   9          0.08          0.47         0.62 o                         
   3   0   9       1923.14       1884.37        15.19 o                         
   4   0   9          1.55          1.30         0.85 o                         
   5   0   9        110.67        116.18         3.42 o                         
   6   0   9         39.89         47.11         2.47 o                         
   7   0   9          6.56          7.49         3.47 o                         
   8   0   9         22.81         20.51         2.51 o                         
  -8   1   9         40.05         35.64         3.90 o                         
  -7   1   9         10.44          2.88         2.56 o                         
  -6   1   9         51.15         63.90         4.21 o                         
  -5   1   9         18.66         19.62         2.51 o                         
  -4   1   9        517.12        513.57         9.89 o                         
  -3   1   9        959.52        970.27        13.27 o                         
  -2   1   9         98.66         92.31         4.23 o                         
  -1   1   9          0.00         -0.33         0.98 o                         
   0   1   9        153.82        146.69         3.55 o                         
   1   1   9        220.44        224.11         4.30 o                         
   2   1   9         68.80         58.67         2.01 o                         
   3   1   9        520.05        477.80         6.61 o                         
   4   1   9       1278.36       1231.58        11.16 o                         
   5   1   9        221.41        199.66         4.40 o                         
   6   1   9        148.96        159.43         5.16 o                         
   7   1   9         60.20         52.24         3.36 o                         
   8   1   9         18.69         17.67         1.94 o                         
  -8   2   9         54.40         35.30         4.31 o                         
  -7   2   9        346.00        362.82        11.97 o                         
  -6   2   9         22.59         19.35         2.26 o                         
  -5   2   9        259.71        235.65         6.47 o                         
  -4   2   9          0.84         -0.79         1.16 o                         
  -3   2   9        872.49        894.20        11.56 o                         
  -2   2   9        124.92        113.51         4.23 o                         
  -1   2   9        749.30        807.39         9.12 o                         
   0   2   9        340.06        356.63         4.64 o                         
   1   2   9        361.44        355.10         5.70 o                         
   2   2   9          0.12          0.54         0.83 o                         
   3   2   9        460.88        445.74         6.22 o                         
   4   2   9         50.37         59.66         2.07 o                         
   5   2   9        943.15        924.74        11.52 o                         
   6   2   9        167.63        138.79         4.10 o                         
   7   2   9        432.00        425.81         7.72 o                         
   8   2   9          0.01          5.88         3.95 o                         
   9   2   9        160.00        187.15         9.20 o                         
  -8   3   9          0.74         -3.96         3.96 o                         
  -7   3   9         36.89         40.32         5.87 o                         
  -6   3   9         11.06          9.47         2.76 o                         
  -5   3   9          0.13          0.57         1.28 o                         
  -4   3   9          0.36         -0.99         1.01 o                         
  -3   3   9         38.03         39.27         2.76 o                         
  -2   3   9        121.58        109.85         4.02 o                         
  -1   3   9        142.19        137.89         3.79 o                         
   0   3   9        297.93        301.73         6.67 o                         
   1   3   9         42.09         54.64         2.40 o                         
   2   3   9        241.86        244.62         5.07 o                         
   3   3   9          7.80         12.38         1.04 o                         
   4   3   9        991.71        973.78        11.25 o                         
   5   3   9          1.11          0.10         0.78 o                         
   6   3   9         11.76         14.04         2.49 o                         
   7   3   9         84.07         83.22         4.81 o                         
   8   3   9        306.50        339.77        10.15 o                         
   9   3   9         34.78         37.64         4.20 o                         
  -7   4   9        200.36        207.51         9.18 o                         
  -6   4   9         81.58         76.47         5.25 o                         
  -5   4   9          5.69          4.27         1.58 o                         
  -4   4   9          2.46          1.80         1.65 o                         
  -3   4   9        462.33        432.67         8.48 o                         
  -2   4   9         23.57         18.12         1.75 o                         
  -1   4   9        778.06        771.00         8.78 o                         
   0   4   9        305.86        291.31         5.77 o                         
   1   4   9        372.03        366.74         5.81 o                         
   2   4   9         86.61         79.47         3.39 o                         
   3   4   9        199.49        211.06         3.92 o                         
   4   4   9        205.65        179.82         4.10 o                         
   5   4   9          4.10         -0.84         0.84 o                         
   6   4   9          1.98         -1.60         1.60 o                         
   7   4   9        608.37        596.64        12.02 o                         
   8   4   9         48.32         53.42         3.48 o                         
   9   4   9         70.92         80.40         6.36 o                         
  -7   5   9         14.41          9.07         4.20 o                         
  -6   5   9        307.53        324.22        11.11 o                         
  -5   5   9         17.06         18.20         3.12 o                         
  -4   5   9         86.12         93.50         4.84 o                         
  -3   5   9          9.47          6.41         1.53 o                         
  -2   5   9         10.27          4.94         1.37 o                         
  -1   5   9        313.36        313.08         5.57 o                         
   0   5   9       2504.81       2513.20        19.88 o                         
   1   5   9         50.17         50.62         2.72 o                         
   2   5   9        149.68        140.95         4.06 o                         
   3   5   9        244.21        213.16         4.09 o                         
   4   5   9         42.33         56.72         2.75 o                         
   5   5   9         30.26         20.57         1.38 o                         
   6   5   9        228.78        234.82         7.71 o                         
   7   5   9         33.88         36.84         3.17 o                         
   8   5   9        149.73        139.33        12.56 o                         
   9   5   9          1.51          3.71         2.76 o                         
  -6   6   9         12.26          2.76         3.21 o                         
  -5   6   9        125.55        137.27         7.82 o                         
  -4   6   9         96.87         84.32         4.85 o                         
  -3   6   9        200.56        228.49         6.73 o                         
  -2   6   9         32.56         29.11         2.45 o                         
  -1   6   9        228.33        238.12         5.29 o                         
   0   6   9        206.40        213.30         5.50 o                         
   1   6   9        187.70        171.04         4.30 o                         
   2   6   9         49.97         45.49         2.97 o                         
   3   6   9        173.73        175.07         4.73 o                         
   4   6   9         41.96         55.11         2.42 o                         
   5   6   9          0.09         -0.38         0.68 o                         
   6   6   9          2.10          3.43         3.32 o                         
   7   6   9        108.65        101.25         7.63 o                         
   8   6   9         23.57         28.55         7.40 o                         
   9   6   9          8.72          4.06         6.56 o                         
  -6   7   9          7.32          5.40         3.40 o                         
  -5   7   9         27.26         31.75         4.63 o                         
  -4   7   9        357.93        369.78        10.47 o                         
  -3   7   9        177.21        179.13         6.53 o                         
  -2   7   9         11.45          4.17         1.56 o                         
  -1   7   9        544.58        554.39         9.26 o                         
   0   7   9        783.11        785.89        11.18 o                         
   1   7   9          0.41         -0.98         0.98 o                         
   2   7   9        425.17        413.41         6.36 o                         
   3   7   9          8.71         10.53         1.17 o                         
   4   7   9          7.65         12.07         1.12 o                         
   5   7   9         11.02         10.38         1.35 o                         
   6   7   9        118.59        118.46         5.72 o                         
   7   7   9        331.35        355.17         9.59 o                         
   8   7   9         43.00         37.19         3.13 o                         
  -5   8   9        149.04        150.43         8.37 o                         
  -4   8   9        198.47        230.57        11.99 o                         
  -3   8   9         61.08         49.25         4.06 o                         
  -2   8   9          3.40          2.49         1.60 o                         
  -1   8   9        117.58        114.92         4.32 o                         
   0   8   9          3.06         -0.93         1.29 o                         
   1   8   9        130.50        132.43         4.28 o                         
   2   8   9          4.75          1.39         1.35 o                         
   3   8   9        269.86        272.68         5.85 o                         
   4   8   9        425.35        422.69         7.29 o                         
   5   8   9          0.19         -0.94         0.94 o                         
   6   8   9        348.81        345.57         6.16 o                         
   7   8   9         45.48         43.36         4.58 o                         
   8   8   9         48.27         47.57         5.82 o                         
  -4   9   9          9.67         12.67         5.57 o                         
  -3   9   9         57.20         52.65         4.90 o                         
  -2   9   9         16.93         14.64         2.61 o                         
  -1   9   9        421.99        428.10        12.14 o                         
   0   9   9          0.37         -1.34         1.50 o                         
   1   9   9        177.22        169.02         4.92 o                         
   2   9   9        237.21        232.04         7.51 o                         
   3   9   9         17.36         16.35         1.75 o                         
   4   9   9          0.50         -0.07         1.02 o                         
   5   9   9        103.79         97.78         4.40 o                         
   6   9   9         15.49         13.35         1.89 o                         
   7   9   9        202.27        213.27         8.00 o                         
   8   9   9         62.54         85.54         7.55 o                         
  -3  10   9          0.78         -0.89         3.27 o                         
  -2  10   9          0.24          0.29         2.64 o                         
  -1  10   9         14.03         13.77         2.62 o                         
   0  10   9        431.52        434.00        11.13 o                         
   1  10   9         42.03         43.62         3.34 o                         
   2  10   9        342.24        329.76         8.15 o                         
   3  10   9          8.68          1.61         1.67 o                         
   4  10   9         36.32         32.93         2.85 o                         
   5  10   9         82.55         82.42         3.94 o                         
   6  10   9        547.92        548.61         9.98 o                         
   7  10   9        107.67        113.90         3.82 o                         
  -1  11   9        121.16        130.33         9.27 o                         
   0  11   9          5.00          2.61         3.36 o                         
   1  11   9         44.39         49.90         3.87 o                         
   2  11   9        147.64        139.80         8.00 o                         
   3  11   9         73.82         59.21         4.49 o                         
   4  11   9        216.61        230.15         7.61 o                         
   5  11   9         34.29         31.57         2.72 o                         
   6  11   9          5.05         -2.18         2.18 o                         
   1  12   9        195.11        201.06         8.76 o                         
   2  12   9        209.41        182.93         8.56 o                         
   3  12   9         15.46         20.37         5.01 o                         
   4  12   9         73.25         80.32        12.84 o                         
  -3  -8  10         73.83         69.23         7.40 o                         
  -2  -8  10        108.17        105.44         9.74 o                         
  -1  -8  10         31.73         28.65         4.91 o                         
  -5  -7  10        155.19        150.16         9.44 o                         
  -4  -7  10         42.14         35.40         6.29 o                         
  -3  -7  10          4.12          3.27         3.65 o                         
  -2  -7  10          8.99          6.95         3.36 o                         
  -1  -7  10        407.84        428.04        16.35 o                         
   0  -7  10          5.81          6.38         3.33 o                         
   1  -7  10        111.16        102.71         7.85 o                         
   2  -7  10         64.02         78.31         5.97 o                         
  -6  -6  10        140.53        155.96         9.60 o                         
  -5  -6  10          1.63         -1.42         2.43 o                         
  -4  -6  10         60.28         55.08         4.88 o                         
  -3  -6  10         21.08         11.57         3.00 o                         
  -2  -6  10         24.29         21.73         3.63 o                         
  -1  -6  10         43.00         32.95         4.55 o                         
   0  -6  10          4.89          6.34         3.17 o                         
   1  -6  10         78.40         80.34         5.85 o                         
   2  -6  10        578.82        615.43        17.57 o                         
   3  -6  10         48.16         45.15         3.99 o                         
  -7  -5  10         27.64         17.55         5.59 o                         
  -6  -5  10         25.55         20.86         3.91 o                         
  -5  -5  10        169.62        167.03         8.82 o                         
  -4  -5  10          0.84         -1.83         1.83 o                         
  -3  -5  10         22.01         21.99         2.61 o                         
  -2  -5  10         37.59         27.95         3.73 o                         
  -1  -5  10        405.48        409.89         9.88 o                         
   0  -5  10          4.77          2.37         1.94 o                         
   1  -5  10        223.80        225.87         7.27 o                         
   2  -5  10         49.41         54.13         4.12 o                         
   3  -5  10         96.33         99.91         5.40 o                         
   4  -5  10        246.88        270.31         9.44 o                         
  -7  -4  10          0.95         -1.90         2.99 o                         
  -6  -4  10        104.22         98.80         7.73 o                         
  -5  -4  10         98.40        100.95         5.77 o                         
  -4  -4  10         63.11         54.90         3.69 o                         
  -3  -4  10          6.00          5.06         1.37 o                         
  -2  -4  10          6.16          5.72         1.58 o                         
  -1  -4  10        439.68        420.04         8.43 o                         
   0  -4  10         38.00         33.10         2.76 o                         
   1  -4  10         30.20         32.58         2.68 o                         
   2  -4  10        259.06        278.90         6.67 o                         
   3  -4  10         38.38         34.94         3.01 o                         
   4  -4  10        412.29        430.90        10.49 o                         
   5  -4  10        252.65        261.71         9.10 o                         
  -8  -3  10          0.60         -5.60         5.60 o                         
  -7  -3  10        228.05        225.94        10.11 o                         
  -6  -3  10         43.29         33.25         3.83 o                         
  -5  -3  10         90.03         92.06         6.34 o                         
  -4  -3  10         93.05         86.75         4.40 o                         
  -3  -3  10        615.35        629.53        10.65 o                         
  -2  -3  10         17.27         13.68         2.07 o                         
  -1  -3  10        265.62        258.86         6.27 o                         
   0  -3  10         39.21         36.72         2.75 o                         
   1  -3  10         61.59         62.15         3.65 o                         
   2  -3  10         15.23         14.57         1.85 o                         
   3  -3  10         34.80         32.94         2.50 o                         
   4  -3  10         20.81         17.92         1.78 o                         
   5  -3  10        155.85        144.93         5.68 o                         
   6  -3  10         24.01         22.41         2.92 o                         
  -8  -2  10        104.76         94.65         7.61 o                         
  -7  -2  10         62.01         57.21         6.40 o                         
  -6  -2  10         87.02         93.19         6.55 o                         
  -5  -2  10        229.06        219.33         7.16 o                         
  -4  -2  10          0.83         -1.30         1.30 o                         
  -3  -2  10        310.59        333.39         7.19 o                         
  -2  -2  10       1403.10       1440.75        15.40 o                         
  -1  -2  10          2.96         -0.04         1.00 o                         
   0  -2  10        413.39        420.12         7.69 o                         
   1  -2  10         12.60         13.01         1.74 o                         
   2  -2  10        104.38        110.81         3.79 o                         
   3  -2  10         70.42         57.40         2.81 o                         
   4  -2  10        196.61        190.62         6.56 o                         
   5  -2  10        171.94        187.76         6.61 o                         
   6  -2  10         26.46         27.59         2.96 o                         
   7  -2  10         14.52         17.35         2.88 o                         
  -8  -1  10          0.65         -2.92         2.92 o                         
  -7  -1  10         42.32         39.80         4.89 o                         
  -6  -1  10         81.35         80.70         5.64 o                         
  -5  -1  10          0.68         -0.22         1.84 o                         
  -4  -1  10         20.81         25.72         2.77 o                         
  -3  -1  10         73.22         74.58         4.28 o                         
  -2  -1  10          5.37          5.66         1.22 o                         
  -1  -1  10          0.46         -0.71         0.71 o                         
   0  -1  10        128.03        131.53         4.04 o                         
   1  -1  10        177.59        176.63         4.54 o                         
   2  -1  10         62.82         59.92         3.05 o                         
   3  -1  10          4.34          3.81         1.14 o                         
   4  -1  10        463.07        473.91         7.81 o                         
   5  -1  10         38.31         35.32         2.47 o                         
   6  -1  10         20.66         14.31         2.18 o                         
   7  -1  10          0.34         -0.87         2.11 o                         
  -8   0  10         35.70         35.99         5.33 o                         
  -7   0  10         33.34         35.47         4.45 o                         
  -6   0  10        135.47        111.24         6.25 o                         
  -5   0  10         61.54         50.99         4.15 o                         
  -4   0  10         12.97         12.90         1.99 o                         
  -3   0  10        534.53        543.78        10.52 o                         
  -2   0  10         15.42         13.71         1.73 o                         
  -1   0  10        130.66        133.94         4.16 o                         
   0   0  10        249.82        264.37         5.50 o                         
   1   0  10       1811.79       1831.24        15.30 o                         
   2   0  10         63.99         62.53         2.68 o                         
   3   0  10         42.73         42.05         2.50 o                         
   4   0  10         15.65         12.60         1.45 o                         
   5   0  10         42.91         40.52         2.52 o                         
   6   0  10         12.58         10.67         1.27 o                         
   7   0  10        185.97        185.65         7.44 o                         
   8   0  10         95.29         95.27         4.81 o                         
  -8   1  10         19.00         10.12         3.60 o                         
  -7   1  10          5.26          2.88         3.13 o                         
  -6   1  10        107.22        114.08         6.96 o                         
  -5   1  10         39.68         34.07         3.08 o                         
  -4   1  10         66.60         66.31         4.13 o                         
  -3   1  10         13.41         11.14         2.24 o                         
  -2   1  10         67.80         65.11         4.01 o                         
  -1   1  10        297.05        302.63         6.09 o                         
   0   1  10        691.68        701.72         8.54 o                         
   1   1  10        443.99        444.37         6.53 o                         
   2   1  10         70.82         60.34         2.41 o                         
   3   1  10          3.48          3.32         1.02 o                         
   4   1  10        199.39        194.55         4.21 o                         
   5   1  10          2.30          2.22         1.10 o                         
   6   1  10        416.83        432.24         8.64 o                         
   7   1  10          4.95         -1.03         1.34 o                         
   8   1  10        403.96        457.69        14.88 o                         
  -8   2  10          0.02         -2.99         2.99 o                         
  -7   2  10         67.12         69.98         5.01 o                         
  -6   2  10         11.75         12.87         2.36 o                         
  -5   2  10         12.87          9.15         1.70 o                         
  -4   2  10        106.38         85.12         4.51 o                         
  -3   2  10        941.54       1004.91        12.93 o                         
  -2   2  10          8.89          9.50         1.40 o                         
  -1   2  10       1151.83       1144.19        11.30 o                         
   0   2  10         80.07         77.09         2.11 o                         
   1   2  10        434.00        449.36         6.69 o                         
   2   2  10         45.70         34.34         2.30 o                         
   3   2  10         42.97         48.94         2.34 o                         
   4   2  10        111.42         87.34         2.56 o                         
   5   2  10         84.07         74.12         3.65 o                         
   6   2  10          0.18         -1.17         1.17 o                         
   7   2  10        486.78        509.59        14.39 o                         
   8   2  10         79.00         75.78         6.14 o                         
  -7   3  10         20.00         14.90         3.25 o                         
  -6   3  10         34.88         24.61         3.18 o                         
  -5   3  10         31.49         26.71         2.65 o                         
  -4   3  10        386.31        409.28         8.38 o                         
  -3   3  10        243.33        231.80         5.98 o                         
  -2   3  10        175.05        179.02         4.80 o                         
  -1   3  10        175.62        160.54         3.45 o                         
   0   3  10        171.77        173.07         4.61 o                         
   1   3  10         74.80         70.10         2.93 o                         
   2   3  10        154.14        138.22         4.10 o                         
   3   3  10         45.32         42.14         2.50 o                         
   4   3  10         93.45        103.66         4.32 o                         
   5   3  10         69.06         62.35         2.96 o                         
   6   3  10        129.82        144.56         8.26 o                         
   7   3  10          1.70         -0.70         1.63 o                         
   8   3  10         84.19         83.43         5.87 o                         
  -7   4  10         82.61         80.85         6.57 o                         
  -6   4  10          2.53          0.38         2.22 o                         
  -5   4  10        230.00        240.34         8.05 o                         
  -4   4  10         38.60         33.57         2.77 o                         
  -3   4  10        185.02        185.74         5.95 o                         
  -2   4  10         92.52         93.26         3.87 o                         
  -1   4  10         99.73        105.18         4.48 o                         
   0   4  10          4.23          3.73         1.28 o                         
   1   4  10        167.43        162.17         3.97 o                         
   2   4  10         18.64         14.35         1.61 o                         
   3   4  10        182.86        199.60         4.62 o                         
   4   4  10          9.07         13.52         1.36 o                         
   5   4  10         83.81         65.33         2.59 o                         
   6   4  10         44.00         47.69         4.10 o                         
   7   4  10         54.70         47.42         5.36 o                         
   8   4  10         72.46         80.06         8.89 o                         
  -7   5  10         18.59         22.37         4.25 o                         
  -6   5  10          8.60          3.11         2.94 o                         
  -5   5  10         64.16         58.30         4.71 o                         
  -4   5  10        619.88        621.44        11.15 o                         
  -3   5  10         33.16         34.30         2.67 o                         
  -2   5  10          0.10         -0.36         0.90 o                         
  -1   5  10       1672.36       1708.98        17.13 o                         
   0   5  10       1227.24       1240.43        13.37 o                         
   1   5  10         38.84         38.42         2.21 o                         
   2   5  10       1147.38       1125.88        13.56 o                         
   3   5  10        157.46        132.75         5.39 o                         
   4   5  10         41.11         34.78         1.95 o                         
   5   5  10          1.02         -0.57         0.57 o                         
   6   5  10        360.29        388.18         9.70 o                         
   7   5  10        108.73        101.15         4.64 o                         
   8   5  10         77.69         80.78         3.94 o                         
  -6   6  10         88.18         87.85         8.29 o                         
  -5   6  10          0.09          2.49         2.58 o                         
  -4   6  10        147.24        155.75         6.81 o                         
  -3   6  10         35.07         36.64         3.03 o                         
  -2   6  10         17.55         11.62         1.82 o                         
  -1   6  10         22.59         20.67         2.17 o                         
   0   6  10         34.15         30.56         2.56 o                         
   1   6  10        548.03        566.23         8.82 o                         
   2   6  10       1378.32       1361.73        14.39 o                         
   3   6  10       1427.04       1404.13        14.25 o                         
   4   6  10          7.98          6.06         2.67 o                         
   5   6  10         38.90         48.35         2.06 o                         
   6   6  10        380.48        386.66        10.12 o                         
   7   6  10        202.42        220.81         7.23 o                         
   8   6  10        100.76        107.40         8.55 o                         
  -5   7  10          6.14          6.10         3.45 o                         
  -4   7  10         49.11         51.20         5.08 o                         
  -3   7  10         18.50         23.35         2.66 o                         
  -2   7  10        757.40        737.43        14.64 o                         
  -1   7  10        738.72        724.85        13.07 o                         
   0   7  10        174.90        167.67         5.63 o                         
   1   7  10         25.80         20.59         2.00 o                         
   2   7  10         20.11         18.91         2.16 o                         
   3   7  10        281.07        281.32         6.13 o                         
   4   7  10          3.08          0.99         0.48 o                         
   5   7  10        196.72        186.85         4.68 o                         
   6   7  10         57.14         58.12         5.90 o                         
   7   7  10         92.23         91.12         5.68 o                         
   8   7  10         48.02         50.76         4.89 o                         
  -5   8  10         33.11         32.78         4.48 o                         
  -4   8  10         12.05         10.47         3.09 o                         
  -3   8  10         46.50         34.23         3.84 o                         
  -2   8  10        470.83        504.82        11.14 o                         
  -1   8  10         98.17         95.33         5.49 o                         
   0   8  10         89.44         86.36         4.26 o                         
   1   8  10          1.56         -0.44         1.16 o                         
   2   8  10        313.85        326.73         7.20 o                         
   3   8  10          5.96          3.32         1.24 o                         
   4   8  10         19.77         15.16         1.26 o                         
   5   8  10        447.96        463.15         7.35 o                         
   6   8  10        393.08        432.65         8.99 o                         
   7   8  10          2.75         -2.78         3.01 o                         
   8   8  10          0.16         13.84         7.14 o                         
  -4   9  10         27.69         26.76         4.81 o                         
  -3   9  10        132.78        127.14         7.89 o                         
  -2   9  10        148.56        153.06         5.79 o                         
  -1   9  10         15.99          9.96         2.76 o                         
   0   9  10         75.16         75.35         4.44 o                         
   1   9  10        369.19        375.97         8.43 o                         
   2   9  10         11.07          9.38         2.01 o                         
   3   9  10        319.60        329.17         6.56 o                         
   4   9  10          3.87          1.62         1.32 o                         
   5   9  10        164.13        186.81         8.06 o                         
   6   9  10         78.50         88.95         4.62 o                         
   7   9  10         44.93         52.70         4.76 o                         
  -2  10  10        156.51        154.90         9.09 o                         
  -1  10  10          1.79          2.02         2.49 o                         
   0  10  10         34.40         32.73         3.53 o                         
   1  10  10          0.81          0.40         2.25 o                         
   2  10  10        269.29        271.11         7.45 o                         
   3  10  10          2.14         -1.83         1.83 o                         
   4  10  10        138.01        126.25         5.11 o                         
   5  10  10          4.13          1.16         1.98 o                         
   6  10  10          0.25         -2.36         2.36 o                         
  -1  11  10          4.72          1.81         3.61 o                         
   0  11  10          0.63          3.19         3.15 o                         
   1  11  10        129.45        116.97         5.82 o                         
   2  11  10        184.39        211.78         8.95 o                         
   3  11  10          4.30          1.10         2.06 o                         
   4  11  10          2.70         -0.80         3.43 o                         
   5  11  10        379.45        378.97        15.40 o                         
  -3  -7  11          2.82         -0.66         3.61 o                         
  -2  -7  11         84.80         87.03         9.40 o                         
  -1  -7  11         46.71         36.19         5.41 o                         
   0  -7  11         10.37          7.88         4.15 o                         
  -5  -6  11          3.50         -3.12         3.12 o                         
  -4  -6  11          3.21          5.88         3.26 o                         
  -3  -6  11        212.03        192.22        11.10 o                         
  -2  -6  11        403.24        419.30        14.10 o                         
  -1  -6  11         14.56         10.01         3.25 o                         
   0  -6  11         11.69          5.51         3.12 o                         
   1  -6  11          2.50          0.98         4.15 o                         
   2  -6  11        182.81        205.55        10.88 o                         
  -6  -5  11         16.67         11.80         3.84 o                         
  -5  -5  11         99.22         99.61         7.39 o                         
  -4  -5  11         45.67         41.13         4.63 o                         
  -3  -5  11        399.99        421.17        14.72 o                         
  -2  -5  11        189.13        181.98         8.27 o                         
  -1  -5  11          3.36          1.90         2.04 o                         
   0  -5  11        117.31         98.82         6.09 o                         
   1  -5  11        218.35        217.60         7.91 o                         
   2  -5  11          4.17          5.80         2.19 o                         
   3  -5  11         16.72         19.98         2.86 o                         
   4  -5  11         43.76         38.28         4.58 o                         
  -6  -4  11          0.82         -3.25         3.25 o                         
  -5  -4  11         42.82         34.83         4.89 o                         
  -4  -4  11         48.19         43.80         4.20 o                         
  -3  -4  11         26.29         23.54         2.73 o                         
  -2  -4  11        468.72        467.15         9.97 o                         
  -1  -4  11        159.66        158.38         6.18 o                         
   0  -4  11          6.71          4.96         2.01 o                         
   1  -4  11        208.85        210.55         7.32 o                         
   2  -4  11        247.27        261.28         9.27 o                         
   3  -4  11          1.22         -1.84         1.84 o                         
   4  -4  11         36.73         28.18         2.81 o                         
   5  -4  11        235.27        250.40         9.34 o                         
  -7  -3  11         77.02         65.98         6.39 o                         
  -6  -3  11         67.00         64.70         6.73 o                         
  -5  -3  11        106.01         90.67         6.13 o                         
  -4  -3  11         54.26         50.57         3.98 o                         
  -3  -3  11        202.72        192.32         7.43 o                         
  -2  -3  11         55.57         54.34         3.50 o                         
  -1  -3  11         60.31         57.38         3.71 o                         
   0  -3  11        145.55        142.67         5.05 o                         
   1  -3  11         20.04         16.24         2.04 o                         
   2  -3  11        123.36        126.90         5.58 o                         
   3  -3  11        120.30        127.47         5.11 o                         
   4  -3  11        145.34        138.79         6.77 o                         
   5  -3  11         10.83          1.91         1.95 o                         
  -7  -2  11        163.94        177.96        10.00 o                         
  -6  -2  11         93.66         77.09         6.44 o                         
  -5  -2  11         66.03         56.23         4.76 o                         
  -4  -2  11          4.29          4.13         1.78 o                         
  -3  -2  11        429.58        430.93         8.97 o                         
  -2  -2  11        856.54        882.66        12.33 o                         
  -1  -2  11         86.10         83.69         4.02 o                         
   0  -2  11        836.28        868.59        13.67 o                         
   1  -2  11        448.31        446.25         8.96 o                         
   2  -2  11         29.30         28.84         2.39 o                         
   3  -2  11        219.86        231.05         5.95 o                         
   4  -2  11         58.31         67.39         3.88 o                         
   5  -2  11         64.68         74.71         4.39 o                         
   6  -2  11          0.01         -1.87         3.16 o                         
  -7  -1  11          2.13         -2.77         2.77 o                         
  -6  -1  11        106.28        116.28         7.73 o                         
  -5  -1  11          4.42         -1.82         2.12 o                         
  -4  -1  11        197.35        186.98         7.07 o                         
  -3  -1  11         90.20         90.43         4.33 o                         
  -2  -1  11          1.70         -0.37         1.03 o                         
  -1  -1  11         62.24         63.80         3.36 o                         
   0  -1  11       2529.56       2572.36        21.06 o                         
   1  -1  11         20.59         24.36         2.09 o                         
   2  -1  11          7.93          6.65         1.70 o                         
   3  -1  11         16.63         18.23         1.88 o                         
   4  -1  11        268.30        275.58         6.07 o                         
   5  -1  11        100.65        113.00         4.67 o                         
   6  -1  11        241.17        261.55         7.22 o                         
   7  -1  11        122.82        144.44         9.62 o                         
  -7   0  11         38.02         47.72         5.26 o                         
  -6   0  11         11.03          7.93         2.51 o                         
  -5   0  11         40.05         33.00         4.11 o                         
  -4   0  11         40.40         28.58         3.07 o                         
  -3   0  11        315.58        320.68         8.80 o                         
  -2   0  11        227.79        231.73         5.76 o                         
  -1   0  11        686.76        697.37        10.16 o                         
   0   0  11         76.02         72.59         3.34 o                         
   1   0  11        557.47        551.52         7.81 o                         
   2   0  11         59.13         59.41         2.64 o                         
   3   0  11        567.53        579.99        10.26 o                         
   4   0  11         41.92         48.38         2.71 o                         
   5   0  11         50.33         47.79         2.66 o                         
   6   0  11          0.31         -1.33         1.33 o                         
   7   0  11        322.35        322.58         9.18 o                         
  -7   1  11         58.68         43.47         6.74 o                         
  -6   1  11         36.80         26.10         3.82 o                         
  -5   1  11        110.87        106.63         6.17 o                         
  -4   1  11        254.36        268.06         7.43 o                         
  -3   1  11         22.23         13.05         3.29 o                         
  -2   1  11        177.89        181.40         5.31 o                         
  -1   1  11        119.59        135.80         4.24 o                         
   0   1  11         72.34         59.88         2.82 o                         
   1   1  11        515.10        525.87         7.74 o                         
   2   1  11        439.12        410.71         7.24 o                         
   3   1  11        257.27        232.46         5.22 o                         
   4   1  11        541.90        576.01         8.20 o                         
   5   1  11         51.01         43.47         2.07 o                         
   6   1  11         10.22          6.56         1.73 o                         
   7   1  11          6.95         10.92         2.71 o                         
  -7   2  11         95.85         88.25         6.28 o                         
  -6   2  11         25.18         25.04         3.41 o                         
  -5   2  11        328.05        331.89        11.45 o                         
  -4   2  11          1.13         -1.42         1.42 o                         
  -3   2  11         31.27         29.20         2.76 o                         
  -2   2  11          1.11         -1.36         1.36 o                         
  -1   2  11        363.55        354.92         5.71 o                         
   0   2  11        138.70        129.17         4.37 o                         
   1   2  11          4.89          0.58         1.17 o                         
   2   2  11         32.35         20.72         2.09 o                         
   3   2  11        845.10        852.39        10.54 o                         
   4   2  11         51.21         36.80         2.06 o                         
   5   2  11        102.53         90.66         4.49 o                         
   6   2  11         37.09         36.55         2.77 o                         
   7   2  11        320.46        349.20         7.26 o                         
   8   2  11          1.00         -0.41         2.76 o                         
  -7   3  11         44.13         44.76         5.64 o                         
  -6   3  11         12.98          5.81         2.66 o                         
  -5   3  11         17.61         13.03         2.42 o                         
  -4   3  11         58.38         55.18         3.59 o                         
  -3   3  11         69.81         67.04         3.86 o                         
  -2   3  11        278.48        278.34         6.29 o                         
  -1   3  11         64.35         66.37         4.01 o                         
   0   3  11       1200.52       1213.33        13.40 o                         
   1   3  11         20.59         19.15         1.71 o                         
   2   3  11        891.50        875.84        11.29 o                         
   3   3  11        172.86        144.51         5.11 o                         
   4   3  11        256.02        240.95         3.77 o                         
   5   3  11         33.82         30.63         2.93 o                         
   6   3  11        549.51        574.38        11.37 o                         
   7   3  11        251.39        282.87         9.62 o                         
   8   3  11         19.74         13.13         9.86 o                         
  -6   4  11         10.73         10.90         3.19 o                         
  -5   4  11        138.79        143.26         6.82 o                         
  -4   4  11         32.35         30.13         3.03 o                         
  -3   4  11         18.01         15.12         2.11 o                         
  -2   4  11         35.70         30.47         2.27 o                         
  -1   4  11        129.66        129.17         5.10 o                         
   0   4  11         11.45          8.73         1.44 o                         
   1   4  11        120.05        119.52         3.65 o                         
   2   4  11         96.34         95.54         3.85 o                         
   3   4  11        114.33        117.03         4.29 o                         
   4   4  11          3.16          0.16         1.40 o                         
   5   4  11        274.79        272.74         5.27 o                         
   6   4  11         55.21         58.61         4.50 o                         
   7   4  11          0.31          4.01         8.11 o                         
   8   4  11         46.03         40.61         5.42 o                         
  -6   5  11          1.32         -1.50         4.85 o                         
  -5   5  11          1.46          2.59         2.42 o                         
  -4   5  11        100.55        102.53         5.49 o                         
  -3   5  11         66.13         59.04         3.58 o                         
  -2   5  11        600.20        602.47         9.12 o                         
  -1   5  11        192.28        185.29         5.61 o                         
   0   5  11          7.03          5.05         1.75 o                         
   1   5  11         46.54         45.43         2.40 o                         
   2   5  11         28.08         42.52         2.92 o                         
   3   5  11          8.42          1.34         1.14 o                         
   4   5  11        132.02        122.95         4.84 o                         
   5   5  11        176.78        188.02         5.48 o                         
   6   5  11        239.71        219.58        10.06 o                         
   7   5  11        108.72        108.06         9.80 o                         
   8   5  11         28.27         28.86         5.44 o                         
  -5   6  11        201.94        226.44         9.97 o                         
  -4   6  11         55.33         56.18         4.79 o                         
  -3   6  11        255.58        261.95         8.09 o                         
  -2   6  11        379.76        396.61         7.48 o                         
  -1   6  11          0.05         -1.10         1.66 o                         
   0   6  11        238.64        234.11         5.88 o                         
   1   6  11          5.25          3.64         1.13 o                         
   2   6  11        317.44        336.10         7.03 o                         
   3   6  11         41.26         38.52         2.57 o                         
   4   6  11         91.41         70.59         6.27 o                         
   5   6  11        205.55        187.51         6.46 o                         
   6   6  11        242.53        249.10         8.81 o                         
   7   6  11         50.17         55.00         4.42 o                         
   8   6  11         60.41         65.24         7.69 o                         
  -5   7  11         40.57         19.22         4.27 o                         
  -4   7  11          2.25         -2.14         2.14 o                         
  -3   7  11          7.02          6.01         2.24 o                         
  -2   7  11        231.54        209.37         6.74 o                         
  -1   7  11         41.07         33.66         3.18 o                         
   0   7  11        205.10        202.32         6.37 o                         
   1   7  11         14.84         13.82         1.91 o                         
   2   7  11         82.85         86.12         4.77 o                         
   3   7  11         62.65         63.24         3.43 o                         
   4   7  11          0.06         -1.09         1.09 o                         
   5   7  11        286.91        304.24         9.74 o                         
   6   7  11         12.55          8.61         2.22 o                         
   7   7  11          1.77          5.46         3.42 o                         
  -4   8  11         44.14         39.31         4.51 o                         
  -3   8  11          1.63         -2.07         2.07 o                         
  -2   8  11          0.15          1.67         3.34 o                         
  -1   8  11         11.91         12.25         2.74 o                         
   0   8  11         19.47         19.70         2.79 o                         
   1   8  11        159.00        147.22         7.08 o                         
   2   8  11        483.73        492.20        10.14 o                         
   3   8  11          5.10          3.34         1.55 o                         
   4   8  11        319.30        302.00         7.58 o                         
   5   8  11         14.60         11.76         2.02 o                         
   6   8  11         10.29          2.95         2.03 o                         
   7   8  11         75.38         66.55         5.60 o                         
  -3   9  11        297.26        341.53        10.47 o                         
  -2   9  11          0.24         -2.17         2.17 o                         
  -1   9  11         18.05         17.92         2.91 o                         
   0   9  11         78.77         74.78         4.93 o                         
   1   9  11         46.99         34.39         4.55 o                         
   2   9  11          1.74          0.98         2.26 o                         
   3   9  11         20.49         25.67         3.48 o                         
   4   9  11         27.05         22.40         1.97 o                         
   5   9  11        615.67        643.55        11.33 o                         
   6   9  11        102.18        130.93         7.24 o                         
  -2  10  11        357.30        372.76        20.64 o                         
  -1  10  11          6.80          1.93         2.58 o                         
   0  10  11        148.47        142.47         6.27 o                         
   1  10  11         21.85         14.54         2.59 o                         
   2  10  11         20.59         16.22         3.67 o                         
   3  10  11          6.45          3.63         2.21 o                         
   4  10  11        392.46        382.36        12.18 o                         
   5  10  11        169.69        182.77         8.91 o                         
   1  11  11         76.32         59.65         4.59 o                         
   2  11  11        218.13        215.53         8.05 o                         
   3  11  11         44.63         46.07         4.29 o                         
   4  11  11         23.49         16.00         2.99 o                         
  -3  -6  12         14.61          5.40         3.80 o                         
  -2  -6  12          5.59          2.19         3.84 o                         
  -1  -6  12        138.06        120.24         9.03 o                         
   0  -6  12        280.86        319.63        12.80 o                         
  -4  -5  12          0.42         -2.89         2.89 o                         
  -3  -5  12        302.40        333.89        12.03 o                         
  -2  -5  12        188.29        182.59        10.00 o                         
  -1  -5  12         13.29          9.12         3.15 o                         
   0  -5  12        133.96        134.46         7.29 o                         
   1  -5  12         82.62         80.25         6.65 o                         
   2  -5  12         36.50         37.47         4.43 o                         
  -5  -4  12          5.23          0.84         3.55 o                         
  -4  -4  12          1.19         -1.32         3.61 o                         
  -3  -4  12        257.11        272.78        10.14 o                         
  -2  -4  12        156.72        154.04         8.54 o                         
  -1  -4  12         14.51         10.26         3.14 o                         
   0  -4  12        141.23        146.86         8.16 o                         
   1  -4  12         26.75         27.27         2.91 o                         
   2  -4  12          3.84          2.73         2.19 o                         
   3  -4  12        152.81        160.11         6.67 o                         
  -6  -3  12          0.37         -1.68         3.00 o                         
  -5  -3  12        144.77        132.59         7.44 o                         
  -4  -3  12          9.13          6.82         3.03 o                         
  -3  -3  12        121.26        110.58         6.01 o                         
  -2  -3  12          3.84          2.21         1.97 o                         
  -1  -3  12         70.28         67.06         4.38 o                         
   0  -3  12        115.28        110.07         5.70 o                         
   1  -3  12        208.37        216.47         7.09 o                         
   2  -3  12         57.89         57.32         5.82 o                         
   3  -3  12         22.00         19.69         3.87 o                         
   4  -3  12        168.42        171.29         7.16 o                         
  -6  -2  12         97.73         83.59         7.16 o                         
  -5  -2  12        101.58        106.17         6.57 o                         
  -4  -2  12        240.56        226.45         8.78 o                         
  -3  -2  12        103.49         95.96         5.20 o                         
  -2  -2  12        331.52        324.37         7.86 o                         
  -1  -2  12         18.61         14.56         2.01 o                         
   0  -2  12          0.75          0.14         1.43 o                         
   1  -2  12          4.44          3.31         1.74 o                         
   2  -2  12        210.53        211.73         6.26 o                         
   3  -2  12        393.21        400.45        11.40 o                         
   4  -2  12          0.26         -1.49         1.49 o                         
   5  -2  12         62.12         62.74         4.63 o                         
  -6  -1  12          0.09         -2.30         3.09 o                         
  -5  -1  12          5.65          0.03         2.96 o                         
  -4  -1  12        158.38        147.08         6.73 o                         
  -3  -1  12         99.99         96.76         5.00 o                         
  -2  -1  12         47.90         44.50         3.10 o                         
  -1  -1  12          1.42          1.18         1.41 o                         
   0  -1  12          0.94         -0.20         1.07 o                         
   1  -1  12         51.81         48.59         3.10 o                         
   2  -1  12         55.80         56.49         3.05 o                         
   3  -1  12         16.31         11.21         1.99 o                         
   4  -1  12        180.24        172.31         5.93 o                         
   5  -1  12         27.27         23.52         3.05 o                         
   6  -1  12         58.06         52.01         4.16 o                         
  -7   0  12          9.58          4.76         3.62 o                         
  -6   0  12          0.09         -0.17         4.37 o                         
  -5   0  12         94.04        119.90         8.19 o                         
  -4   0  12         48.71         41.90         3.81 o                         
  -3   0  12        119.88        113.41         5.66 o                         
  -2   0  12         27.34         27.67         2.48 o                         
  -1   0  12       2098.50       2193.87        20.36 o                         
   0   0  12         97.81        102.48         4.11 o                         
   1   0  12        236.85        246.15         5.65 o                         
   2   0  12         26.74         22.67         2.22 o                         
   3   0  12        156.24        150.94         4.88 o                         
   4   0  12         37.40         36.98         2.92 o                         
   5   0  12         78.01         81.05         4.62 o                         
   6   0  12          5.72          3.22         1.55 o                         
  -7   1  12          0.08          1.84        16.68 o                         
  -6   1  12          4.05          2.39         3.03 o                         
  -5   1  12          1.37         -1.96         2.37 o                         
  -4   1  12         59.81         58.11         4.52 o                         
  -3   1  12         14.23         11.73         2.05 o                         
  -2   1  12        125.03        132.01         4.70 o                         
  -1   1  12        125.43        129.29         4.38 o                         
   0   1  12        262.55        274.32         5.92 o                         
   1   1  12          1.71         -0.54         1.12 o                         
   2   1  12        364.59        348.19         7.04 o                         
   3   1  12         24.56         28.43         2.28 o                         
   4   1  12          7.99          6.95         1.47 o                         
   5   1  12          1.06         -0.70         1.07 o                         
   6   1  12        951.83       1032.15        14.80 o                         
   7   1  12          6.55          6.73         2.63 o                         
  -6   2  12          0.39         -2.02         2.91 o                         
  -5   2  12        636.64        658.15        15.18 o                         
  -4   2  12          2.21         -1.49         1.49 o                         
  -3   2  12          0.75         -1.16         1.16 o                         
  -2   2  12        132.96        128.72         4.26 o                         
  -1   2  12        130.70        133.85         3.78 o                         
   0   2  12         46.96         41.49         2.95 o                         
   1   2  12         23.36         20.54         2.07 o                         
   2   2  12         58.37         51.66         3.52 o                         
   3   2  12        239.11        238.73         6.09 o                         
   4   2  12         24.44         19.80         1.82 o                         
   5   2  12        247.60        247.30         6.79 o                         
   6   2  12        179.56        205.12         7.54 o                         
   7   2  12          0.18         -1.73         5.74 o                         
  -6   3  12        114.79        115.47         7.62 o                         
  -5   3  12        207.03        219.69         9.07 o                         
  -4   3  12        208.28        215.00         7.35 o                         
  -3   3  12          6.00          3.18         1.57 o                         
  -2   3  12        119.68        130.52         4.00 o                         
  -1   3  12        288.74        274.37         6.80 o                         
   0   3  12         49.67         43.31         2.91 o                         
   1   3  12         20.22         18.40         1.80 o                         
   2   3  12          5.95         10.76         1.69 o                         
   3   3  12        292.69        278.89         7.26 o                         
   4   3  12         54.36         50.87         2.56 o                         
   5   3  12         37.52         30.52         2.50 o                         
   6   3  12        335.71        349.17         6.55 o                         
   7   3  12          1.32         -3.91         4.22 o                         
  -6   4  12          3.08          3.15         3.82 o                         
  -5   4  12        170.29        180.27         9.39 o                         
  -4   4  12          5.67          6.09         1.90 o                         
  -3   4  12        132.19        146.26         5.94 o                         
  -2   4  12          1.33          1.74         1.53 o                         
  -1   4  12         12.25          9.02         2.14 o                         
   0   4  12          3.83          2.17         1.36 o                         
   1   4  12         77.09         78.34         3.59 o                         
   2   4  12        166.32        169.86         5.45 o                         
   3   4  12        471.42        426.64         8.23 o                         
   4   4  12         18.07         13.30         1.57 o                         
   5   4  12        101.71        107.53         3.74 o                         
   6   4  12        154.83        138.87         7.85 o                         
   7   4  12         21.36         25.29         3.95 o                         
  -5   5  12         88.24         89.90         6.70 o                         
  -4   5  12        160.89        170.14         7.28 o                         
  -3   5  12        455.45        449.31         9.76 o                         
  -2   5  12        325.54        341.42         8.27 o                         
  -1   5  12          4.07          2.34         1.85 o                         
   0   5  12        462.21        470.05         8.69 o                         
   1   5  12        117.17        107.94         4.24 o                         
   2   5  12        190.41        180.03         8.59 o                         
   3   5  12         15.96          9.72         1.70 o                         
   4   5  12         70.08         79.15         4.78 o                         
   5   5  12        167.78        146.26         6.30 o                         
   6   5  12         25.44         21.69         2.84 o                         
   7   5  12         25.88         31.65         3.82 o                         
  -5   6  12         76.84         68.38         5.99 o                         
  -4   6  12          8.24          1.40         3.25 o                         
  -3   6  12         42.51         41.21         3.58 o                         
  -2   6  12        131.85        142.68         7.45 o                         
  -1   6  12        599.84        648.39        11.94 o                         
   0   6  12        586.06        597.97        10.71 o                         
   1   6  12        583.69        605.08        11.68 o                         
   2   6  12         99.41         94.66         4.50 o                         
   3   6  12          1.12         -0.86         1.06 o                         
   4   6  12        438.08        450.85        11.86 o                         
   5   6  12        259.33        294.23         7.24 o                         
   6   6  12         18.52         16.32         3.10 o                         
   7   6  12        186.13        201.17         9.94 o                         
  -4   7  12        210.05        194.13        11.52 o                         
  -3   7  12        546.75        608.63        15.57 o                         
  -2   7  12        378.47        386.40        11.00 o                         
  -1   7  12         85.40         89.35         5.87 o                         
   0   7  12          7.69          3.48         1.87 o                         
   1   7  12        496.51        526.14        12.33 o                         
   2   7  12         90.39         91.09         5.48 o                         
   3   7  12          0.07         -1.67         1.70 o                         
   4   7  12         53.42         57.92         4.48 o                         
   5   7  12        287.35        299.07         7.21 o                         
   6   7  12          0.10          3.46         4.73 o                         
   7   7  12        131.46        136.58         8.80 o                         
  -3   8  12         21.05         21.20         3.47 o                         
  -2   8  12         39.82         31.05         4.82 o                         
  -1   8  12         31.62         39.47         4.53 o                         
   0   8  12         98.16         96.66         6.35 o                         
   1   8  12          0.01         -1.08         1.73 o                         
   2   8  12          1.49         -2.03         2.03 o                         
   3   8  12        124.08        137.91         5.89 o                         
   4   8  12        513.85        525.85         9.09 o                         
   5   8  12          3.32          2.68         2.91 o                         
   6   8  12          8.15         12.58         5.04 o                         
  -2   9  12          3.05         -1.72         2.68 o                         
  -1   9  12         86.05         78.41         5.37 o                         
   0   9  12          0.18          0.43         2.67 o                         
   1   9  12        491.55        519.00        13.15 o                         
   2   9  12         22.31         17.97         3.46 o                         
   3   9  12         67.47         72.03         4.58 o                         
   4   9  12        124.16        163.03         6.52 o                         
   5   9  12         21.75         12.15         3.46 o                         
   6   9  12          8.35          7.76         3.56 o                         
  -1  10  12         29.16         24.23         9.37 o                         
   0  10  12        147.97        131.71         7.31 o                         
   1  10  12         11.95         13.42         3.00 o                         
   2  10  12         11.04          4.79         3.49 o                         
   3  10  12          0.06         -1.42         2.27 o                         
   4  10  12         21.52         18.35         4.02 o                         
  -2  -5  13         23.12         14.32         4.53 o                         
  -1  -5  13        171.12        161.27        10.13 o                         
   0  -5  13         39.62         39.87         5.40 o                         
  -4  -4  13        208.62        210.83        11.26 o                         
  -3  -4  13         36.62         30.60         4.22 o                         
  -2  -4  13         98.80         98.65         6.82 o                         
  -1  -4  13         37.78         32.15         3.82 o                         
   0  -4  13        163.22        155.03         7.46 o                         
   1  -4  13        120.80        116.55         6.26 o                         
   2  -4  13         11.99         13.43         2.76 o                         
  -5  -3  13        190.81        164.32        11.24 o                         
  -4  -3  13         41.55         26.66         4.11 o                         
  -3  -3  13         51.87         48.10         5.58 o                         
  -2  -3  13         82.04         70.35         4.90 o                         
  -1  -3  13         49.10         44.23         3.73 o                         
   0  -3  13        342.82        355.95         9.34 o                         
   1  -3  13          0.29          1.31         2.72 o                         
   2  -3  13         37.75         43.82         4.31 o                         
   3  -3  13          0.74          1.34         2.53 o                         
  -5  -2  13        127.65        140.13         7.68 o                         
  -4  -2  13        499.13        520.38        13.37 o                         
  -3  -2  13         44.90         46.29         4.43 o                         
  -2  -2  13        528.04        522.93        14.29 o                         
  -1  -2  13        685.26        698.13        13.08 o                         
   0  -2  13        130.04        136.98         6.02 o                         
   1  -2  13         72.45         74.52         4.82 o                         
   2  -2  13          4.50          8.02         2.41 o                         
   3  -2  13         19.43          4.56         4.23 o                         
   4  -2  13          5.29          2.42         2.61 o                         
  -6  -1  13          2.13          2.07         3.11 o                         
  -5  -1  13          4.03          2.65         2.89 o                         
  -4  -1  13        325.21        339.22        13.81 o                         
  -3  -1  13         60.67         58.87         4.55 o                         
  -2  -1  13        931.01        978.40        18.89 o                         
  -1  -1  13          1.00         -1.96         1.96 o                         
   0  -1  13         15.12          6.87         2.05 o                         
   1  -1  13          5.32          1.00         1.74 o                         
   2  -1  13        335.48        327.75         9.12 o                         
   3  -1  13        266.21        270.70         8.31 o                         
   4  -1  13         17.63         19.57         3.11 o                         
   5  -1  13        102.34        103.43         6.16 o                         
  -6   0  13          0.46         -1.89         3.94 o                         
  -5   0  13        180.36        182.37        12.45 o                         
  -4   0  13          0.16          2.43         3.10 o                         
  -3   0  13         28.27         25.97         2.97 o                         
  -2   0  13         28.73         24.38         3.40 o                         
  -1   0  13         42.32         33.78         2.86 o                         
   0   0  13         45.62         46.48         3.15 o                         
   1   0  13         81.31         80.98         3.89 o                         
   2   0  13          5.17          3.31         1.46 o                         
   3   0  13        134.10        138.30         5.91 o                         
   4   0  13         23.49         19.61         2.55 o                         
   5   0  13        260.32        264.99         8.09 o                         
  -6   1  13        134.86        150.07         8.86 o                         
  -5   1  13         30.92         26.25         4.20 o                         
  -4   1  13         43.52         29.34         3.97 o                         
  -3   1  13         25.56         19.78         3.40 o                         
  -2   1  13        284.65        299.41         9.54 o                         
  -1   1  13        386.49        403.12         7.58 o                         
   0   1  13          8.75          3.48         1.50 o                         
   1   1  13          1.14         -1.10         1.17 o                         
   2   1  13        706.80        741.79        12.44 o                         
   3   1  13        208.86        196.31         6.66 o                         
   4   1  13          1.72         -0.86         2.39 o                         
   5   1  13          6.14          9.51         1.89 o                         
   6   1  13         20.77         18.74         2.98 o                         
  -6   2  13          4.06          3.07         3.14 o                         
  -5   2  13          0.43         -2.54         2.54 o                         
  -4   2  13         75.50         81.35         5.62 o                         
  -3   2  13         62.94         63.17         3.86 o                         
  -2   2  13          4.39          3.58         1.63 o                         
  -1   2  13         34.62         34.98         2.43 o                         
   0   2  13         51.93         48.14         3.42 o                         
   1   2  13        707.08        719.43        11.40 o                         
   2   2  13          7.27          0.50         1.52 o                         
   3   2  13        103.38        106.99         4.50 o                         
   4   2  13          8.18          3.66         1.59 o                         
   5   2  13        366.12        402.66         8.74 o                         
   6   2  13          2.74         -0.01         1.84 o                         
  -5   3  13          5.70          0.83         3.17 o                         
  -4   3  13          2.91         -1.41         2.09 o                         
  -3   3  13          0.50          0.03         1.61 o                         
  -2   3  13        440.44        448.54         8.33 o                         
  -1   3  13          9.07          6.15         1.85 o                         
   0   3  13        172.58        159.64         5.46 o                         
   1   3  13        142.24        135.85         5.67 o                         
   2   3  13        349.10        360.18         7.79 o                         
   3   3  13         13.17          4.24         1.59 o                         
   4   3  13        186.57        186.99         4.74 o                         
   5   3  13        558.60        634.66        12.19 o                         
   6   3  13          9.43         12.35         1.89 o                         
  -5   4  13         36.95         34.43         4.43 o                         
  -4   4  13         40.30         44.86         4.30 o                         
  -3   4  13        140.59        133.17         5.81 o                         
  -2   4  13        164.44        171.28         8.07 o                         
  -1   4  13          0.59         -1.13         1.83 o                         
   0   4  13         88.95         83.87         4.24 o                         
   1   4  13         95.41         98.04         4.03 o                         
   2   4  13         84.05         79.37         4.21 o                         
   3   4  13         99.83         87.11         4.02 o                         
   4   4  13         71.73         77.61         3.53 o                         
   5   4  13         47.60         40.60         3.28 o                         
   6   4  13         16.70         14.15         4.44 o                         
  -5   5  13         37.05         22.65         4.79 o                         
  -4   5  13        149.15        165.55        10.02 o                         
  -3   5  13         66.21         72.03         4.19 o                         
  -2   5  13        267.86        309.31         9.44 o                         
  -1   5  13          1.39          2.91         2.22 o                         
   0   5  13         18.48         14.26         2.43 o                         
   1   5  13          2.13         -0.90         0.90 o                         
   2   5  13         21.01         21.26         2.46 o                         
   3   5  13         43.59         43.67         3.06 o                         
   4   5  13        217.98        233.84         7.69 o                         
   5   5  13        208.34        215.40         6.67 o                         
   6   5  13          0.04          0.99         3.70 o                         
  -4   6  13         85.20         73.48         7.10 o                         
  -3   6  13        123.23        117.65         8.31 o                         
  -2   6  13        263.98        257.33         9.19 o                         
  -1   6  13         63.74         56.03         4.79 o                         
   0   6  13        166.42        175.83         6.44 o                         
   1   6  13          7.60          0.73         2.38 o                         
   2   6  13        124.72        122.88         5.76 o                         
   3   6  13         58.05         38.32         3.18 o                         
   4   6  13        387.74        378.74        10.23 o                         
   5   6  13         43.41         51.56         3.51 o                         
   6   6  13          5.58          3.10         8.47 o                         
  -3   7  13          1.10         -1.66         3.51 o                         
  -2   7  13        163.36        158.69         9.34 o                         
  -1   7  13         50.39         51.22         4.34 o                         
   0   7  13         29.47         18.68         6.71 o                         
   1   7  13        453.37        500.92        13.32 o                         
   2   7  13          0.01         -1.83         1.83 o                         
   3   7  13        100.42        103.39         5.47 o                         
   4   7  13         11.12         17.24         3.26 o                         
   5   7  13        250.66        262.46         7.26 o                         
   6   7  13          3.76          0.88         8.65 o                         
  -2   8  13         83.16        110.59         7.11 o                         
  -1   8  13         11.62          6.49         2.54 o                         
   0   8  13        238.64        264.50         9.88 o                         
   1   8  13         58.53         56.78         5.79 o                         
   2   8  13         23.31         17.83         3.29 o                         
   3   8  13          0.20         -1.88         1.88 o                         
   4   8  13         69.02         62.97         4.88 o                         
   5   8  13          1.47         -1.68         1.68 o                         
  -1   9  13         30.62         21.32         4.42 o                         
   0   9  13         28.90         25.86         5.09 o                         
   1   9  13        102.39        106.22         7.90 o                         
   2   9  13         35.50         44.58         4.43 o                         
   3   9  13        663.37        714.62        14.19 o                         
   4   9  13         31.34         29.45         3.02 o                         
  -3  -3  14          0.15         -0.48         2.73 o                         
  -2  -3  14         21.64         16.74         4.60 o                         
  -1  -3  14         62.45         55.64         4.51 o                         
   0  -3  14          7.85          3.70         3.51 o                         
   1  -3  14          6.25          2.52         2.42 o                         
  -4  -2  14          9.00          2.17         2.90 o                         
  -3  -2  14          2.71          1.09         3.04 o                         
  -2  -2  14         13.56         10.50         3.53 o                         
  -1  -2  14         50.41         45.05         3.94 o                         
   0  -2  14         14.78          2.70         2.34 o                         
   1  -2  14        139.00        135.71         6.48 o                         
   2  -2  14         34.15         30.66         3.03 o                         
   3  -2  14        106.29        101.38         7.30 o                         
  -4  -1  14         74.73         65.49         5.91 o                         
  -3  -1  14         18.68         15.14         4.58 o                         
  -2  -1  14          8.51          9.33         2.15 o                         
  -1  -1  14        103.36         96.47         5.21 o                         
   0  -1  14          1.49         -0.23         1.76 o                         
   1  -1  14         13.24          7.70         2.16 o                         
   2  -1  14        547.49        555.20        12.39 o                         
   3  -1  14          4.77         -1.79         2.22 o                         
   4  -1  14          1.31          5.55         2.27 o                         
  -5   0  14        224.91        232.66        14.25 o                         
  -4   0  14         44.99         33.85         4.32 o                         
  -3   0  14        356.88        371.31        10.40 o                         
  -2   0  14        110.11        104.83         5.20 o                         
  -1   0  14        323.98        337.38         8.38 o                         
   0   0  14          0.00         -0.24         1.55 o                         
   1   0  14         59.80         56.25         3.76 o                         
   2   0  14         10.09          6.14         2.39 o                         
   3   0  14         34.30         25.02         4.65 o                         
   4   0  14          0.13         -2.30         2.30 o                         
  -5   1  14          6.95          0.86         4.80 o                         
  -4   1  14          3.18          3.92         2.12 o                         
  -3   1  14        469.13        493.89         9.89 o                         
  -2   1  14        207.17        210.13         7.33 o                         
  -1   1  14          0.39         -1.28         1.28 o                         
   0   1  14         30.64         23.46         2.54 o                         
   1   1  14          0.20         -1.44         1.44 o                         
   2   1  14          8.14          7.29         2.24 o                         
   3   1  14          4.69         -0.37         2.42 o                         
   4   1  14        808.21        856.06        15.41 o                         
   5   1  14         40.80         30.22         3.13 o                         
  -5   2  14         39.79         33.04         4.09 o                         
  -4   2  14         33.77         35.24         4.25 o                         
  -3   2  14        157.17        167.04         6.31 o                         
  -2   2  14        198.78        193.03         6.81 o                         
  -1   2  14        171.23        183.09         7.43 o                         
   0   2  14         64.58         58.33         4.61 o                         
   1   2  14        421.74        409.80        14.07 o                         
   2   2  14         10.65          9.16         2.14 o                         
   3   2  14         38.48         42.84         3.96 o                         
   4   2  14        230.15        266.54         9.51 o                         
   5   2  14        146.80        156.03         9.64 o                         
  -4   3  14          0.60         -0.85         2.62 o                         
  -3   3  14         40.73         28.00         2.79 o                         
  -2   3  14         85.97         87.42         5.66 o                         
  -1   3  14         10.31          4.82         2.02 o                         
   0   3  14         48.38         40.79         3.38 o                         
   1   3  14        140.75        121.43         5.55 o                         
   2   3  14         22.09         13.84         2.66 o                         
   3   3  14          5.15         -1.83         1.83 o                         
   4   3  14        248.56        258.44         7.76 o                         
   5   3  14         13.51          6.27         2.18 o                         
  -4   4  14          0.12         -2.30         2.30 o                         
  -3   4  14          3.70          1.50         2.35 o                         
  -2   4  14         84.41         84.11         5.88 o                         
  -1   4  14          0.21         -2.45         2.45 o                         
   0   4  14        215.93        216.63         7.23 o                         
   1   4  14        202.46        195.05        10.65 o                         
   2   4  14        150.40        155.46         6.74 o                         
   3   4  14         25.87         21.62         2.79 o                         
   4   4  14        369.46        367.72         8.69 o                         
   5   4  14         30.77         29.62         4.31 o                         
  -4   5  14         76.55         69.52         6.73 o                         
  -3   5  14         34.65         44.53         5.06 o                         
  -2   5  14         40.20         37.37         4.50 o                         
  -1   5  14         13.10         16.69         2.84 o                         
   0   5  14        225.64        239.58         7.51 o                         
   1   5  14        235.99        227.22         8.46 o                         
   2   5  14          0.83         -1.83         1.83 o                         
   3   5  14         79.79         74.54         4.55 o                         
   4   5  14         14.79         19.12         2.75 o                         
   5   5  14         44.19         52.40         3.93 o                         
  -3   6  14        519.39        594.94        18.31 o                         
  -2   6  14        209.69        213.73         9.78 o                         
  -1   6  14         63.16         64.31         5.53 o                         
   0   6  14         92.36         80.06         4.67 o                         
   1   6  14         29.17         25.00         3.87 o                         
   2   6  14        186.59        189.50         6.62 o                         
   3   6  14        134.26        152.68         6.84 o                         
   4   6  14         63.52         64.91         4.77 o                         
   5   6  14         25.52         21.48         3.21 o                         
  -2   7  14          7.15         -2.46         3.05 o                         
  -1   7  14        341.98        349.56        10.99 o                         
   0   7  14         16.75         15.46         2.85 o                         
   1   7  14        157.12        158.70        11.19 o                         
   2   7  14         54.09         56.01         4.78 o                         
   3   7  14        274.34        285.11         7.70 o                         
   4   7  14         36.53         42.82         4.73 o                         
   5   7  14         39.48         44.74         3.46 o                         
  -1   8  14          7.36          2.73         5.46 o                         
   0   8  14         77.50         67.32         6.69 o                         
   1   8  14          5.32         -2.28         3.48 o                         
   2   8  14        202.44        223.71         8.99 o                         
   3   8  14         17.03         25.48         4.03 o                         
   4   8  14        264.42        322.40        10.49 o                         
  -1  -2  15         17.01         17.32         3.29 o                         
   0  -2  15          0.13         -3.59         3.59 o                         
  -2  -1  15         87.60         89.02         6.42 o                         
  -1  -1  15          3.84         -1.33         2.27 o                         
   0  -1  15        156.27        164.90         6.61 o                         
   1  -1  15         59.84         56.93         4.09 o                         
   2  -1  15          3.70          2.99         2.54 o                         
  -3   0  15          0.25         -2.85         2.85 o                         
  -2   0  15         37.22         34.91         3.29 o                         
  -1   0  15          0.83         -1.37         2.03 o                         
   0   0  15          8.73          5.32         1.95 o                         
   1   0  15        337.21        342.95         8.22 o                         
   2   0  15          6.44         -0.65         2.42 o                         
   3   0  15         61.91         67.83         5.81 o                         
  -3   1  15        183.43        169.98        10.38 o                         
  -2   1  15         13.26          6.01         2.99 o                         
  -1   1  15          9.72         10.14         2.11 o                         
   0   1  15        150.13        164.67         6.75 o                         
   1   1  15        166.42        159.94         8.28 o                         
   2   1  15         84.07         82.28         6.20 o                         
   3   1  15          7.63          3.14         2.60 o                         
  -3   2  15         52.51         39.21         3.66 o                         
  -2   2  15          0.43         -3.03         3.03 o                         
  -1   2  15        227.40        235.31         8.16 o                         
   0   2  15         59.21         61.71         4.94 o                         
   1   2  15        270.65        287.56        10.11 o                         
   2   2  15         17.17         12.81         3.20 o                         
   3   2  15        223.76        246.05         8.59 o                         
   4   2  15        163.34        166.17         7.42 o                         
  -3   3  15         19.74         11.50         4.50 o                         
  -2   3  15          1.00          0.56         2.58 o                         
  -1   3  15         23.94         18.66         3.29 o                         
   0   3  15        357.14        384.23         9.22 o                         
   1   3  15          7.28         -0.51         3.38 o                         
   2   3  15          0.88         -1.98         1.98 o                         
   3   3  15        367.02        402.79        11.34 o                         
   4   3  15         19.39         13.11         3.17 o                         
  -3   4  15          0.12         -1.70         3.77 o                         
  -2   4  15         56.64         57.09         5.06 o                         
  -1   4  15          0.51          1.20         3.51 o                         
   0   4  15         80.24         85.19         4.88 o                         
   1   4  15         41.36         31.15         4.09 o                         
   2   4  15          9.28          6.52         2.84 o                         
   3   4  15          7.09          1.48         2.47 o                         
   4   4  15         24.05         13.71         2.55 o                         
  -2   5  15         13.57         10.69         3.51 o                         
  -1   5  15          0.33          1.75         3.28 o                         
   0   5  15         78.54         80.23         5.73 o                         
   1   5  15         38.18         33.89         4.42 o                         
   2   5  15         70.89         71.57         5.49 o                         
   3   5  15        344.03        336.72         8.47 o                         
   4   5  15         21.42         22.70         4.39 o                         
  -1   6  15          5.88         -0.64         2.55 o                         
   0   6  15        122.44        120.39         6.95 o                         
   1   6  15          6.36          5.44         3.25 o                         
   2   6  15        286.99        305.23         9.95 o                         
   3   6  15         78.78         86.14         5.92 o                         
   4   6  15        147.11        148.88         6.90 o                         
   0   7  15         20.55         10.83         4.26 o                         
   1   7  15          5.66          2.61         3.60 o                         
   2   7  15          3.98         -0.57         2.63 o                         
   3   7  15        367.45        376.17        13.23 o                         
   0   1  16          9.97          8.91         2.92 o                         
  -1   2  16        121.42        111.98         6.83 o                         
   0   2  16        103.02        102.97         7.46 o                         
   1   2  16          2.22         -2.76         2.79 o                         
  -1   3  16         61.64         60.88         6.13 o                         
   0   3  16        148.60        144.44         7.11 o                         
   1   3  16         23.96         15.13         4.29 o                         
   2   3  16         70.51         71.00         5.68 o                         
   0   4  16        140.47        132.62         6.86 o                         
   1   4  16          1.69         -3.37         3.37 o                         
   2   4  16        255.67        274.69         9.86 o                         
   1   5  16          6.38          6.63         3.06 o                         
                                                                                
