# Supplementary material for: Synthesis of N-substituted 3-(2-aryl-2-oxoeth­yl)-3-hy­droxy­indolin-2-ones and their conversion to N-substituted (E)-3-(2-aryl-2-oxo­ethyl­idene)indolin-2-ones: synthetic sequence, spectroscopic characterization and structures of four 3-hy­droxy com­pounds and five oxo­ethyl­idene products
Source: Acta Crystallogr C Struct Chem. 2020 Apr 20;76(Pt 5):433–45. doi: 10.1107/S2053229620004143 (PMC7199199; doi:10.1107/S2053229620004143)
Supplement: Supplementary file 20 [file c-76-00433-sup20.txt]

Spectroscopic data for compounds (Id)-(If), (Ih), (Ii), (IIa)-(IIc) 
and (IIe)-(IIi).


Compound (Id). NMR (DMSO-d~6~) \d(^1^H) 3.00 (s, 6H), 3.57 
(d, J = 17.2 Hz, 1H), 4.03 (d, J = 17.2 Hz, 1H), 4.89 (s, 2H), 6.17 
(s, 1H, OH), 6.67-6.73 (m, 3H), 6.90 (t, J = 7.4 Hz, 1H), 7.13 
(t, J = 7.6 Hz, 1H), 7.27 (t, J = 7.2 Hz, 1H), 7.31-7.36 (m, 3H), 7.47 
(d, J = 7.2 Hz, 2H), 7.73 (d, J = 8.8 Hz, 2H); \d(^13^C)  39.52 (CH~3~), 
42.6 (CH~2~), 45.0 (CH~2~), 72.9 (C), 108.7 (CH), 110.5 (2xCH), 
121.7 (CH), 123.1 (CH), 123.6 (C), 127.1 (CH), 127.2 (2xCH), 128.3 (2xCH), 
128.7 (CH), 129.9 (2xCH), 131.4 (C), 136.5 (C), 143.5 (C), 153.3 (C), 
177.0 (C=O), 193.4 (C=O).  MS (70 eV) m/z (%) 401 (2, M^+^), 354 (20), 
238 (9), 180 (36), 163 (71), 162 (16), 148 (100), 146 (76), 91 (47).

Compound (Ie).  NMR (DMSO-d~6~) \d(^1^H) 3.75 (d, J = 17.6 Hz, 1H), 4.20 
(d, J = 17.6 Hz, 1H), 4.91 (s, 2H), 6.36 (s, 1H, OH), 6.79 
(d, J = 7.6 Hz, 1H), 6.93 (t, J = 7.6 Hz, 1H), 7.17 
(td, J = 1.2, 7.7 Hz, 1H), 7.27 (t, J = 7.4 Hz, 1H), 7.33?7.39 (m, 3H), 
7.45 (d, J = 7.2 Hz, 2H), 7.76 (d, J = 6.4 Hz, 2H), 8.78 
(d, J = 6.4 Hz, 2H); \d(^13^C) 42.8 (CH~2~), 46.1 (CH~2~), 72.8 (C), 
108.9 (CH), 122.0 (CH), 123.5 (CH), 127.2 (CH), 127.2 (2xCH), 128.4 (2xCH), 
128.8 (CH), 129.0 (CH), 130.7 (C), 134.0 (CH), 135.3 (CH), 136.3 (C), 
143.2 (C), 143.3 (C), 176.6 (C=O), 189.2 (C=O).  MS (70 eV) m/z (%) 
340 (11, M^+^-18), 238 (13), 237 (77), 180 (44), 146 (100), 91 (66).

Compound (If).  NMR (DMSO-d~6~) \d(^1^H) 3.64 (d, J = 17.6 Hz, 1H), 
4.11 (d, J = 17.6 Hz, 1H), 4.90 (s, 2H), 6.11 (s, 2H), 6.23 (s, 1H, OH), 
6.75 (d, J = 7.6 Hz, 1H), 6.90 (t, J = 7.6 Hz, 1H), 7.01 
(d, J = 8.0 Hz, 1H), 7.15 (td, J = 1.2, 7.6 Hz, 1H), 7.27 
(t, J = 7.2 Hz, 1H), 7.30?7.37 (m, 4H), 7.46 (d, J = 7.2 Hz, 2H), 7.58 
(dd, J = 1.8, 8.2 Hz, 1H); ); \d(^13^C) 42.7 (CH~2~), 45.6 (CH~2~), 
72.8 (C), 102.0 (CH~2~), 107.2 (CH), 108.0 (CH), 108.8 (CH), 121.8 (CH), 
123.2 (CH), 124.6 (CH), 127.1 (CH), 127.2 (2xCH), 128.4 (2xCH), 
128.8 (CH), 130.7 (C), 131.1 (C), 136.4 (C), 143.4 (C), 147.7 (C), 
151.6 (C), 176.8 (C=O), 194.4 (C=O).  MS (70 eV) m/z (%) 401 (1, M^+^), 
383 (21), 238 (13), 163 (57), 148 (100), 145 (99).

Compound (Ih).  NMR (DMSO-d~6~) \d(^1^H) 3.77 (d, J = 17.8 Hz, 1H), 4.27 
(d, J = 17.8 Hz, 1H), 4.91 (d, J = 4.0 Hz, 2H), 6.43 (s, 1H, OH), 6.79 
(d, J = 8.4 Hz, 1H), 7.23 (dd, J = 2.2, 8.4 Hz, 1H), 7.25?7.31 (m, 1H), 
7.35 (t, J = 7.2 Hz, 2H), 7.44 (d, J = 7.2 Hz, 2H), 7.49 
(d, J = 2.2 Hz, 1H), 7.59 (d, J = 8.5 Hz, 2H), 7.92 (d, J = 8.5 Hz, 2H); 
42.8 (CH~2~), 45.8 (CH~2~), 72.7 (C), 110.4 (CH), 123.8 (CH), 
126.1 (C), 127.2 (2xCH), 127.3 (CH), 128.5 (2xCH), 128.7 (CH), 
128.8 (2xCH), 129.9 (2xCH), 133.1 (C), 134.5 (C), 136.0 (C), 138.5 (C), 
142.3 (C), 176.4 (C=O), 195.6 (C=O).   MS (70 eV) m/z (%) 429/427/425 
(1/3/6, M^+^), 411/409/407 (5/12/15), 288/286 (9/25), 141/139 (17/43), 
113/111 (33/87), 91 (100). 

Compound (Ii).  NMR (DMSO-d~6~) \d(^1^H) 0.88 (t, J = 6.9 Hz, 3H), 
1.23-1.43 (m, 6H), 1.63 (quin, J = 7.0 Hz, 2H), 3.58?3.72 (m, 3H), 
4.08 (d, J = 17.6 Hz, 1H), 6.15 (s, 1H, OH), 6.94 (t, J = 7.2 Hz, 1H), 
7.00 (d, J = 7.5 Hz, 1H), 7.26 (t, J = 7.5 Hz, 1H), 7.34 
(d, J = 7.2 Hz, 1H), 7.56 (d, J = 8.5 Hz, 2H), 7.89 (d, J = 8.5 Hz, 2H);
\d(^13^C) 13.9 (CH~3~), 22.0 (CH~2~), 25.9 (CH~2~), 26.8 (CH~2~), 
31.0 (CH~2~), 39.2 (CH~2~), 46.0 (CH~2~), 72.6 (C), 108.3 (CH), 
121.6 (CH), 123.4 (CH), 128.8 (2CH), 129.1 (CH), 129.8 (2CH), 131.0 (C), 
134.7 (C), 138.3 (C), 143.7 (C), 176.4 (C=O), 195.3 (C=O).  
MS (70 eV) m/z (%) 387/385 (1/3, M^+^), 369/367 (4/15), 246 (22), 
141/139 (37/100), 85 (25), 57 (93).

Compound (IIa).  NMR (DMSO-d~6~) \d(^1^H) 5.01 (s, 2H), 6.75 
(d, J = 8.0 Hz, 1H), 7.03 (t, J = 7.6 Hz, 1H), 7.23 (t, J = 8.7 Hz, 2H), 
7.28-7.34 (m, 2H), 7.34-7.38 (m, 4H), 7.94 (s, 1H), 8.19 
(dd, J = 5.5, 8.7 Hz, 2H), 8.35 (d, J = 7.6 Hz, 1H); \d(^13^C) 43.9 
(CH~2~), 109.2 (CH), 116.1 (CH, d, ^2^J~C-F~ = 21.9 Hz), 120.1 (C), 
122.8 (CH), 126.0 (CH), 127.2 (2xCH), 127.7 (2xCH), 128.8 (2xCH), 
131.5 (CH, d, ^3^J~C-F~ = 9.5 Hz), 132.6 (CH), 134.0 
(C, d, ^4^J~C-F~ = 2.9 Hz), 135.4 (C), 136.5 (C), 145.2 (C), 
166.1 (C, d, ^1^J~C-F~ = 255.2 Hz), 167.9 (C=O), 189.4 (C=O).  
MS (70 eV) m/z (%) 357 (26, M^+^), 234 (14), 206 (37), 123 (22), 
95 (26), 91 (100).

Compound (IIb).  NMR (DMSO-d~6~) \d(^1^H) 5.00 (s, 2H), 6.74 
(d, J = 7.8 Hz, 1H), 7.03 (t, J = 7.7 Hz, 1H), 7.27-7.32 (m, 2H), 
7.33-7.37 (m, 4H), 7.53 (d, J = 8.5 Hz, 2H), 7.92 (s, 1H), 8.09 
(d, J = 8.5 Hz, 2H), 8.37 (d, J = 7.5 Hz, 1H) ; \d(^13^C) 43.9 (CH~2~), 
109.3 (CH), 120.1 (C), 122.9 (CH), 125.7 (CH), 127.2 (2xCH), 127.8 (CH), 
127.9 (CH), 128.8 (2xCH), 129.2 (2xCH), 130.2 (2xCH), 132.8 (CH), 
135.4 (C), 136.0 (C), 136.9 (C), 140.4 (C), 145.3 (C), 168.0 (C=O), 
189.8 (C=O).   MS (70 eV) m/z (%) 375/373 (6/18, M^+^), 234 (14), 
206 (32), 141/139 (4/13), 113/111 (5/17), 91 (100).  

Compound (IIc).  NMR (DMSO-d~6~) \d(^1^H) 3.90 (s, 3H), 4.99 (s, 2H), 
6.71 (d, J = 7.8 Hz, 1H), 6.96-7.03 (m, 3H), 7.24 
(td, J = 1.0, 7.8 Hz, 1H), 7.27?7.31 (m, 1H), 7.34 (d, J = 4.5 Hz, 4H), 
7.94 (s, 1H), 8.13 (d, J = 8.8 Hz, 2H), 8.25 (d, J = 7.5 Hz, 1H); \d(^13^C) 
43.9 (CH~2~), 55.5 (CH~3~), 109.1 (CH), 114.1 (2xCH), 120.3 (C), 
122.7 (CH), 127.2 (2xCH), 127.4 (CH), 127.5 (CH), 127.7 (CH), 
128.8 (2xCH), 130.6 (C), 131.3 (2xCH), 132.1 (CH), 135.5 (C), 135.5 (C), 
144.9 (C), 164.2 (C), 168.1 (C=O), 189.6 (C=O).  MS (70 eV) m/z (%) 
369 (26, M^+^), 341 (28), 234 (10), 206 (20), 135 (35), 91 (100), 
77 (23), 65 (18).

Compound (IIe).  NMR (DMSO-d~6~) \d(^1^H) 4.91 (s, 2H), 6.66 
(d, J = 7.6 Hz, 1H), 6.97 (td, J = 1.0, 7.8 Hz, 1H), 7.19-7.27 (m, 6H), 
7.82-7.83 (m, 3H), 8.45 (d, J = 7.2 Hz, 1H), 8.82 (d, J = 6.0 Hz, 2H); 
\d(^13^C) 44.1 (CH~2~), 109.5 (CH), 120.2 (C), 121.4 (CH), 123.1 (CH), 
123.8 (CH), 127.3 (2xCH), 127.9 (CH), 128.5 (CH), 129.0 (2xCH), 
133.7 (CH), 135.4 (C), 138.6 (C), 143.7 (C), 145.9 (C), 151.3 (2xCH), 
168.0 (C=O), 190.1 (C=O).  MS (70 eV) m/z (%) 340 (61, M^+^), 234 (13), 
206 (41), 91 (100), 65 (9). 

Compound (IIf).  NMR (DMSO-d~6~) \d(^1^H) 4.90 (s, 2H), 6.01 (s, 2H), 
6.62 (d, J = 7.6 Hz, 1H), 6.83 (d, J = 8.0 Hz, 1H), 6.90 
(td, J = 1.0, 7.6 Hz, 1H), 7.14-7.26 (m, 6H), 7.52 (d, J = 1.6 Hz, 1H), 
7.67 (dd, J = 1.8, 8.2 Hz, 1H), 7.79 (s, 1H), 8.14 (d, J = 7.6 Hz, 1H); 
 \d(^13^C) 44.0 (CH~2~), 102.2 (CH~2~), 108.3 (CH), 108.3 (CH), 
109.3 (CH), 120.3 (C), 122.9 (CH), 126.1 (CH), 127.3 (CH), 127.4 (2CH), 
127.6 (CH), 127.8 (CH), 128.9 (2xCH), 132.3 (CH), 132.6 (C), 135.6 (C), 
135.8 (C), 145.1 (C), 148.8 (C), 152.7 (C), 168.2 (C=O), 189.4 (C=O).  
MS (70 eV) m/z (%) 383 (70, M^+^), 355 (34), 354 (9), 206 (41), 91 (100).

Compound (IIg).  NMR (DMSO-d~6~) \d(^1^H) 4.99 (s, 2H), 6.73 
(d, J = 8.0 Hz, 1H), 7.04 (t, J = 7.8 Hz, 1H), 7.23 (t, J = 4.4 Hz, 1H), 
7.27-7.33 (m, 2H), 7.33-7.37 (m, 4H), 7.78 (d, J = 5.0 Hz, 1H), 
7.89 (s, 1H), 7.99 (d, J = 3.5 Hz, 1H), 8.63 (d, J = 7.8 Hz, 1H); 
\d(^13^C) 43.9 (CH~2~), 109.1 (CH), 120.2 (C), 122.9 (CH), 125.3 (CH), 
127.2 (2CH), 127.7 (CH), 128.6 (CH), 128.7 (CH), 128.8 (2xCH), 132.8 (CH), 
133.2 (CH), 135.4 (CH), 135.4 (C), 136.7 (C), 145.3 (C), 146.0 (C), 
168.1 (C=O), 182.5 (C=O).  MS (70 eV) m/z (%) 345 (26, M^+^), 234 (13), 
206 (33), 111 (36), 91 (100), 65 (22).

Compound (IIh).  NMR (DMSO-d~6~) \d(^1^H) 4.97 (s, 2H), 6.63 
(d, J = 8.3 Hz, 1H), 7.24 (dd, J = 2.2, 8.3 Hz, 1H), 7.27-7.37 (m, 5H), 
7.52 (d, J = 8.8 Hz, 2H), 7.96 (s, 1H), 8.07 (d, J = 8.8 Hz, 2H), 
8.43 (d, J = 2.2 Hz, 1H);  \d(^13^C) 44.0 (CH~2~), 110.2 (CH), 121.3 (C), 
126.8 (CH), 127.2 (2xCH), 127.9 (CH), 128.0 (CH), 128.3 (C), 128.9 (2xCH), 
129.3 (2xCH), 130.2 (2xCH), 132.4 (CH), 134.9 (C), 135.8 (C), 136.1 (C), 
140.6 (C), 143.7 (C), 167.6 (C=O), 189.2 (C=O).  MS (70 eV) m/z (%) 
411/409/407 (1/7/9, M^+^), 270/268 (1/2), 141/139 (2/4), 113/111 (4/11), 
91 (35), 81 (36), 69 (100), 43 (51), 41 (60).

Compound (IIi).  NMR (DMSO-d~6~) \d(^1^H) 0.89 (t, J = 6.8 Hz, 3H), 
1.29-1.41 (m, 6H), 1.70 (quin, J = 7.3 Hz, 2H), 3.75 (t, J = 7.3 Hz, 2H), 
6.82 (d, J = 7.8 Hz, 1H), 7.02 (t, J = 7.5 Hz, 1H), 7.36 
(t, J = 7.5 Hz, 1H), 7.50 (d, J = 8.5 Hz, 2H), 7.82 (s, 1H), 8.05 
(d, J = 8.5 Hz, 2H), 8.34 (d, J = 7.8 Hz, 1H); \d(^13^C) 14.0 (CH~3~), 
22.5 (CH~2~), 26.6 (CH~2~), 27.4 (CH~2~), 31.4 (CH~2~), 40.2 (CH~2~), 
108.5 (CH), 120.1 (C), 122.6 (CH), 125.2 (CH), 127.9 (CH), 129.2 (2xCH), 
130.1 (2xCH), 132.7 (CH), 136.0 (C), 137.1 (C), 140.3 (C), 145.7 (C), 
167.7 (C=O), 189.8 (C=O).  MS (70 eV) m/z (%)369/367 (11/29, M^+^),
299/297 (7/19), 228 (45), 158 (52), 141/139 (33/100), 113/111 (13/40).


###END###
